# Supplementary material for: The conservation landscape of the human ribosomal RNA gene repeats
Source: PLoS One. 2018 Dec 5;13(12):e0207531. doi: 10.1371/journal.pone.0207531 (PMC6281188; doi:10.1371/journal.pone.0207531)
Supplement: S1 Appendix — (FASTA) [file pone.0207531.s001.fasta]

>Human_rDNA_sequence. The sequence extracted from BAC clone GL000220.1
GCTGACACGCTGTCCTCTGGCGACCTGTCGCTGGAGAGGTTGGGCCTCCGGATGCGCGCGGGGCTCTGGCCTACCGGTGA
CCCGGCTAGCCGGCCGCGCTCCTGCTTGAGCCGCCTGCCGGGGCCCGCGGGCCTGCTGTTCTCTCGCGCGTCCGAGCGTC
CCGACTCCCGGTGCCGGCCCGGGTCCGGGTCTCTGACCCACCCGGGGGCGGCGGGGAAGGCGGCGAGGGCCACCGTGCCC
CCGTGCGCTCTCCGCTGCGGGCGCCCGGGGCGGCCGCGACAACCCCACCCCGCTGGCTCCGTGCCGTGCGTGTCAGGCGT
TCTCGTCTCCGCGGGGTTGTCCGCCGCCCCTTCCCCGGAGTGGGGGGTTGGCCGGAGCCGATCGGCTCGCTGGCCGGCCG
GCCGGCCTCCGCTCCCGGGGGGCTCTTCGTGATCGATGTGGTGACGTCGTGCTCTCCCGGGCCGGGTCCGAGCCGCGACG
GGCGAGGGGCGGACGTTCGTGGCGAACGGGACCGTCCTTCTCGCTCCGCCCCGCGGGGGTCCCCTCGTCTCTCCTCTCCC
CGCCCGCCGGCGGTGCGTGTGGGAAGGCGTGGGGTGCGGACCCCGGCCCGACCTCGCCGTCCCGCCCGCCGCCTTCTGCG
TCGCGGGGCGGGCCGGCGGGGTCCTCTGACGCGGCAGACAGCCCTCGCTGTCGCCTCCAGTGGTTGTCGACTTGCGGGCG
GCCCCCCTCCGCGGCGGTGGGGGTGCCGTCCCGCCGGCCCGTCGTGCTGCCCTCTCGGGGGGTTTGCGCGAGCGTCGGCT
CCGCCTGGGCCCTTGCGGTGCTCCTGGAGCGCTCCGGGTTGTCCCTCAGGTGCCCGAGGCCGAACGGTGGTGTGTCGTTC
CCGCCCCCGGCGCCCCCTCCTCCGGTCGCCGCCGCGGTGTCCGCGCGTGGGTCCTGAGGGAGCTCGTCGGTGTGGGGTTC
GAGGCGGTTTGAGTGAGACGAGACGAGACGCGCCCCTCCCACGCGGGGAAGGGCGCCCGCCTGCTCTCGGTGAGCGCACG
TCCCGTGCTCCCCTCTGGCGGGTGCGCGCGGGCCGTGTGAGCGATCGCGGTGGGTTCGGGCCGGTGTGACGCGTGCGCCG
GCCGGCCGCCGAGGGGCTGCCGTTCTGCCTCCGACCGGTCGTGTGTGGGTTGACTTCGGAGGCGCTCTGCCTCGGAAGGA
AGGAGGTGGGTGGACGGGGGGGCCTGGTGGGGTTGCGCGCACGCGCGCACCGGCCGGGCCCCCGCCCTGAACGCGAACGC
TCGAGGTGGCCGCGCGCAGGTGTTTCCTCGTACCGCAGGGCCCCCTCCCTTCCCCAGGCGTCCCTCGGCGCCTCTGCGGG
CCCGAGGAGGAGCGGCTGGCGGGTGGGGGGAGTGTGACCCACCCTCGGTGAGAAAAGCCTTCTCTAGCGATCTGAGAGGC
GTGCCTTGGGGGTACCGGATCCCCCGGGCCGCCGCCTCTGTCTCTGCCTCCGTTATGGTAGCGCTGCCGTAGCGACCCGC
TCGCAGAGGACCCTCCTCCGCTTCCCCCTCGACGGGGTTGGGGGGGAGAAGCGAGGGTTCCGCCGGCCACCGCGGTGGTG
GCCGAGTGCGGCTCGTCGCCTACTGTGGCCCGCGCCTCCCCCTTCCGAGTCGGGGGAGGATCCCGCCGGGCCGGGCCCGG
CGTTCCCAGCGGGTTGGGACGCGGCGGCCGGCGGGCGGTGGGTGTGCGCGCCCGGCGCTCTGTCCGGCGCGTGACCCCCT
CCGCCGCGAGTCGGCTCTCCGCCCGCTCCCGTGCCGAGTCGTGACCGGTGCCGACGACCGCGTTTGCGTGGCACGGGGTC
GGGCCCGCCTGGCCCTGGGAAAGCGTCCCACGGTGGGGGCGCGCCGGTCTCCCGGAGCGGGACCGGGTCGGAGGATGGAC
GAGAATCACGAGCGACGGTGGTGCGGGCGTGTCGGGTTCGTGGCTGCGGTCGCTCCGGGGCCCCCGGTGGCGGGGCCCCG
GGGCTCGCGAGGCGGTTCTCGGTGGGGGCCGAGGGCCGTCCGGCGTCCCAGGCGGGGCGCCGCGGGACCGCCCTCGTGTC
TGTGGCGGTGGGATCCCGCGGCCGTGTTTTCCTGGTGGCCCGGCCGTGCCTGAGGTTTCTCCCCGAGCCGCCGCCTCTGC
GGGCTCCCGGGTGCCCTTGCCCTCGCGGTCCCCGGCCCTCGCCCGTCTGTGCCCTCTTCCCCGCCCGCCGCCCGCCGATC
CTCTTCTTCCCCCCGAGCGGCTCACCGGCTTCACGTCCGTTGGTGGCCCCGCCTGGGACCGAACCCGGCACCGCCTCGTG
GGGCGCCGCCGCCGGCCACTGATCGGCCCGGCGTCCGCGTCCCCCGGCGCGCGCCTTGGGGACCGGGTCGGTGGCGCCCC
GCGTGGGGCCCGGTGGGCTTCCCGGAGGGTTCCGGGGGTCGGCCTGCGGCGCGTGCGGGGGAGGAGACGGTTCCGGGGGA
CCGGCCGCGACTGCGGCGGCGGTGGTGGGGGCAGCCGCGGGGATCGCCGAGGGCCGGTCGGCCGCCCCGGGTGCCGCGCG
GTGCCGCCGGCGGCGGTGAGGCCCCGCGCGTGTGTCCCGGCCGCGGTCGGCCGCGCTCGAGGGGTCCCCGTGGCGTCCCC
TTCCCCGCCGGCCGCCTTTCTCGCGCCTTCCCCGTCGCCCCGGCCTCGCCCGTGGTCTCTCGTCTTCTCCCGGCCCGCTC
TTCCGAACCGGGTCGGCGCGTCCCCCGGGTGCGCCTCGCTTCCCGGGCCTGCCGCGGCCCTTCCCCGAGGCGTCCGTCCC
GGGCGTCGGCGTCGGGGAGAGCCCGTCCTCCCCGCGTGGCGTCGCCCCGTTCGGCGCGCGCGTGCGCCCGAGCGCGGCCC
GGTGGTCCCTGCCGGACAGGCGTTCGTGCGACGTGTGGCGTGGGTCGACCTCCGCCTTGCCGGTCGCTCGCCCTTTCCCC
GGGTCGGGGGGTGGGGCCCGGGCCGGGGCCTCGGCCCCGGTCGCGGTCCCCCGTCCCGGGCGGGGGCGGGCGCGCCGGCC
GGCCTCGGTCGGCCCTCCCTTGGCCGTCGTGTGGCGTGTGCCACCCCTGCGCCCGCGCCCGCCGGCGGGGCTCGGAGCCG
GGCTTCGGCCGGGCCCCGGGCCCTCGACCGGACCGGTGCGCGGGCGCTGCGGCCGCACGGCGCGACTGTCCCCGGGCCGG
GCACCGCGGTCCGCCTCTCGCTCGCCGCCCGGACGTCGGGGCCGCCCCGCGGGGCGGGCGGAGCGCCGTCCCCGCCTCGC
CGCCGCCCGCGGGCGCCGGCCGCGCGCGCGCGCGCGTGGCCGCCGGTCCCTCCCGGCCGCCGGGCGCGGGTCGGGCCGTC
CGCCTCCTCGCGGGCGGGCGCGACGAAGAAGCGTCGCGGGTCTGTGGCGCGGGGCCCCGGTGGTCGTGTCGCGTGGGGGG
CGGGTGGTTGGGGCGTCCGGTTCGCCGCGCCCCGCCCCGGCCCCACCGGTCCCGGCCGCCGCCCCCGCGCCCGCTCGCTC
CCTCCCGTCCGCCCGTCCGCGGCCCGTCCGTCCGTCCGTCGTCCTCCTCGCTTGCGGGGCGCCGGGCCCGTCCTCGCGAG
GCCCCCCGGCCGGCCGTCCGGCCGCGTCGGGGCCTCGCCGCGCTCTACCTTACCTACCTGGTTGATCCTGCCAGTAGCAT
ATGCTTGTCTCAAAGATTAAGCCATGCATGTCTGAGTACGCACGGCCGGTACAGTGAAACTGCGAATGGCTCATTAAATC
AGTTATGGTTCCTTTGGTCGCTCGCTCCTCTCCTACTTGGATAACTGTGGTAATTCTAGAGCTAATACATGCCGACGGGC
GCTGACCCCCTTCGCGGGGGGGATGCGTGCATTTATCAGATCAAAACCAACCCGGTCAGCCCCTCTCCGGCCCCGGCCGG
GGGGCGGGCGCCGGCGGCTTTGGTGACTCTAGATAACCTCGGGCCGATCGCACGCCCCCCGTGGCGGCGACGACCCATTC
GAACGTCTGCCCTATCAACTTTCGATGGTAGTCGCCGTGCCTACCATGGTGACCACGGGTGACGGGGAATCAGGGTTCGA
TTCCGGAGAGGGAGCCTGAGAAACGGCTACCACATCCAAGGAAGGCAGCAGGCGCGCAAATTACCCACTCCCGACCCGGG
GAGGTAGTGACGAAAAATAACAATACAGGACTCTTTCGAGGCCCTGTAATTGGAATGAGTCCACTTTAAATCCTTTAACG
AGGATCCATTGGAGGGCAAGTCTGGTGCCAGCAGCCGCGGTAATTCCAGCTCCAATAGCGTATATTAAAGTTGCTGCAGT
TAAAAAGCTCGTAGTTGGATCTTGGGAGCGGGCGGGCGGTCCGCCGCGAGGCGAGCCACCGCCCGTCCCCGCCCCTTGCC
TCTCGGCGCCCCCTCGATGCTCTTAGCTGAGTGTCCCGCGGGGCCCGAAGCGTTTACTTTGAAAAAATTAGAGTGTTCAA
AGCAGGCCCGAGCCGCCTGGATACCGCAGCTAGGAATAATGGAATAGGACCGCGGTTCTATTTTGTTGGTTTTCGGAACT
GAGGCCATGATTAAGAGGGACGGCCGGGGGCATTCGTATTGCGCCGCTAGAGGTGAAATTCTTGGACCGGCGCAAGACGG
ACCAGAGCGAAAGCATTTGCCAAGAATGTTTTCATTAATCAAGAACGAAAGTCGGAGGTTCGAAGACGATCAGATACCGT
CGTAGTTCCGACCATAAACGATGCCGACCGGCGATGCGGCGGCGTTATTCCCATGACCCGCCGGGCAGCTTCCGGGAAAC
CAAAGTCTTTGGGTTCCGGGGGGAGTATGGTTGCAAAGCTGAAACTTAAAGGAATTGACGGAAGGGCACCACCAGGAGTG
GAGCCTGCGGCTTAATTTGACTCAACACGGGAAACCTCACCCGGCCCGGACACGGACAGGATTGACAGATTGATAGCTCT
TTCTCGATTCCGTGGGTGGTGGTGCATGGCCGTTCTTAGTTGGTGGAGCGATTTGTCTGGTTAATTCCGATAACGAACGA
GACTCTGGCATGCTAACTAGTTACGCGACCCCCGAGCGGTCGGCGTCCCCCAACTTCTTAGAGGGACAAGTGGCGTTCAG
CCACCCGAGATTGAGCAATAACAGGTCTGTGATGCCCTTAGATGTCCGGGGCTGCACGCGCGCTACACTGACTGGCTCAG
CGTGTGCCTACCCTACGCCGGCAGGCGCGGGTAACCCGTTGAACCCCATTCGTGATGGGGATCGGGGATTGCAATTATTC
CCCATGAACGAGGAATTCCCAGTAAGTGCGGGTCATAAGCTTGCGTTGATTAAGTCCCTGCCCTTTGTACACACCGCCCG
TCGCTACTACCGATTGGATGGTTTAGTGAGGCCCTCGGATCGGCCCCGCCGGGGTCGGCCCACGGCCCTGGCGGAGCGCT
GAGAAGACGGTCGAACTTGACTATCTAGAGGAAGTAAAAGTCGTAACAAGGTTTCCGTAGGTGAACCTGCGGAAGGATCA
TTAACGGAGCCCGGAGGGCGAGGCCCGCGGCGGCGCCGCCGCCGCCGCGCGCTTCCCTCCGCACACCCACCCCCCCACCG
CGACGCGGCGCGTGCGCGGGCGGGGCCCGCGTGCCCGTTCGTTCGCTCGCTCGTTCGTTCGCCGCCCGGCCCCGCCGGCC
GCGAGAGCCGGAGAACTCGGGAGGGAGACGGGGGAGAGAGAGAGAGAGAGAGAAAGAGAAAGAAGGGCGTGTCGTTGGTG
TGCGCGTGTCGTGGGGCCGGCGGGCGGCGGGGAGCGGTCCCCGGCCGCGGCCCCGACGACGTGGGTGTCGGCGGGCGCGG
GGGCGGTTCTCGGCGGCGTCGCGGCGGGTCTGGGGGGGTCTCGGTGCCCTCCTCCCCGCCGGGGCCCGTCGTCCGGCCCC
GCCGCGCCGGCTCCCCGTCTTCGGGGCCGGCCGGATTCCCGTCGCCTCCGCCGCGCCGCTCCGCGCCGCCGGGCACGGCC
CCGCTCGCTCTCCCCGGCCTTCCCGCTAGGGCGTCTCGAGGGTCGGGGGCCGGACGCCGGTCCCCTCCCCCGCCTCCTCG
TCCGCCCCCCCGCCGTCCAGGTACCTAGCGCGTTCCGGCGCGGAGGTTTAAAGACCCCTTGGGGGGATCGCCCGTCCGCC
CGTGGGTCGGGGGCGGTGGTGGGCCCGCGGGGGAGTCCCGTCGGGAGGGGCCCGGCCCCTCCCGCGCCTCCACCGCGGAC
TCCGCTCCCCGGCCGGGGCCGCGCCGCCGCCGCCGCCGCGGCGGCCGTCGGGTGGGGGCTTTACCCGGCGGCCGTCGCGC
GCCTGCCGCGCGTGTGGCGTGCGCCCCGCGCCGTGGGGGCGGGAACCCCCGGGCGCCTGTGGGGTGGTGTCCGCGCTCGC
CCCCGCGTGGGCGGCGCGCGCCTCCCCGTGGTGTGAAACCTTCCGACCCCTCTCCGGAGTCCGGTCCCGTTTGCTGTCTC
GTCTGGCCGGCCTGAGGCAACCCCCTCTCCTCTTGGGCGGGGGGGGGGGGGACGTGCCGCGCCAGGAAGGGCCTCCTCCC
GGTGCGTCGTCGGGAGCGCCCTCGCCAAATCGACCTCGTACGACTCTTAGCGGTGGATCACTCGGCTCGTGCGTCGATGA
AGAACGCAGCTAGCTGCGAGAATTAATGTGAATTGCAGGACACATTGATCATCGACACTTCGAACGCACTTGCGGCCCCG
GGTTCCTCCCGGGGCTACGCCTGTCTGAGCGTCGCTTGCCGATCAATCGCCCCCGGGGGTGCCTCCGGGCTCCTCGGGGT
GCGCGGCTGGGGGTTCCCTCGCAGGGCCCGCCGGGGGCCCTCCGTCCCCCTAAGCGCAGACCCGGCGGCGTCCGCCCTCC
TCTTGCCGCCGCGCCCGCCCCTTCCCCCTCCCCCCGCGGGCCCTGCGTGGTCACGCGTCGGGTGGCGGGGGGGAGAGGGG
GGCGCGCCCGGCTGAGAGAGACGGGGAGGGCGGCGCCGCCGCCGCCCGCGAAGACGGAGAGGGAAAGAGAGAGCCGGCTC
GGGCCGAGTTCCCGTGGCCGCCGCCTGCGGTCCGGGTTCCTCCCTCGGGGGGCTCCCTCGCGCCGCGCGCGGCTCGGGGT
TCGGGGTTCGTCGGCCCCGGCCGGGTGGAAGGTCCCGTGCCCGTCGTCGTCGTCGTCGTCGCGCGTCGTCGGCGGTGGGG
GCGTGTTGCGTGCGGTGTGGTGGTGGGGGAGGAGGAAGGCGGGTCCGGAAGGGGAAGGGTGCCGGCGGGGAGAGAGGGTC
GGGGGAGCGCGTCCCGGTCGCCGCGGTTCGCCGCCCGCCCCCGGTGGCGGCCCGGCGTCCGGCCGACCGCCGCTCCCGCG
CCCCTCCTCCTCCCCGCCGCCCCTCCTCCGAGGCCCCGCCCGTCCTCCTCGCCCTCCCCGCGCGTACGCGCGCCCGCCCG
CCCGGCTCGCCTCGCGGCGCGTCGGCCGGGGCCGGGAGCCCGCCCCGCGGCCCGCCCGGCCGCGCCCGTGGCCGCGGCGC
CGGGGTTCGCGTGTCCCCGGCGGCGACCCGCGGGACGCCGCGGTGTCGTCCGCCGTCGCGCGCCCGCCTCCGGCTCGCGG
CCGCGCCGCGCCGCGCCGGGGCCCCGTCCCGAGCTTCCGCGTCGGGGCGGGGCGGCTCCGCCGCCGCGTCCTCGGACCCG
TCCCCCCGACCTCCGCGGGGGAGACGGGTCGGGGCGTGCGGCGCCCGTCCCGCCCCCGGCCCGTGCCCCTCCCTCCGGTC
GTCCCGCTCCGGCGGGGCGGCGCGGGGGTGCCGCCGGCCGCGCGCTCTCTCTCCCGTCGCCTCTCCCCCTCGCCGGGCCC
GTCTCCCGACGGAGCGTCGGGCGGGCGGTCGGGCCGGCGCGATTCCGTCCGTCCGTCCGCCGAGCGGCCCGTCCCCCTCC
GAGACGCGACCTCAGATCAGACGTGGCGACCCGCTGAATTTAAGCATATTAGTCAGCGGAGGAGAAGAAACTAACCAGGA
TTCCCTCAGTAACGGCGAGTGAACAGGGAAGAGCCCAGCGCCGAATCCCCGCCCCGCGGCGGGGCGCGGGACATGTGGCG
TACGGAAGACCCGCTCCCCGGCGCCGCTCGTGGGGGGCCCAAGTCCTTCTGATCGAGGCCCAGCCCGTGGACGGTGTGAG
GCCGGTAGCGGCCCCCGGCGCGCCGGGCCCGGGTCTTCCCGGAGTCGGGTTGCTTGGGAATGCAGCCCAAAGCGGGTGGT
AAACTCCATCTAAGGCTAAATACCGGCACGAGACCGATAGTCAACAAGTACCGTAAGGGAAAGTTGAAAAGAACTTTGAA
GAGAGAGTTCAAGAGGGCGTGAAACCGTTAAGAGGTAAACGGGTGGGGTCCGCGCAGTCCGCCCGGAGGATTCAACCCGG
CGGCGGGTCCGGCCGTGTCGGCGGCCCGGCGGATCTTTCCCGCCCCCCGTTCCTCCCGACCCCTCCACCCGCCCTCCCTT
CCCCCGCCGCCCCTCCTCCTCCTCCCCGGAGGGGGCGGGCTCCGGCGGGTGCGGGGGTGGGCGGGCGGGGCCGGGGGTGG
GGTCGGCGGGGGACCGTCCCCCGACCGGCGACCGGCCGCCGCCGGGCGCATTTCCACCGCGGCGGTGCGCCGCGACCGGC
TCCGGGACGGCTGGGAAGGCCCGGCGGGGAAGGTGGCTCGGGGGGCCCCGTCCGTCCGTCCGTCCGTCCTCCTCCTCCCC
CGTCTCCGCCCCCCGGCCCCGCGTCCTCCCTCGGGAGGGCGCGCGGGTCGGGGCGGCGGCGGCGGCGGCGGTGGCGGCGG
CGGCGGCGGCGGCGGGACCGAAACCCCCCCCGAGTGTTACAGCCCCCCCGGCAGCAGCACTCGCCGAATCCCGGGGCCGA
GGGAGCGAGACCCGTCGCCGCGCTCTCCCCCCTCCCGGCGCCCACCCCCGCGGGGAATCCCCCGCGAGGGGGGTCTCCCC
CGCGGGGGCGCGCCGGCGTCTCCTCGTGGGGGGGCCGGGCCACCCCTCCCACGGCGCGACCGCTCTCCCACCCCTCCTCC
CCGCGCCCCCGCCCCGGCGACGGGGGGGGTGCCGCGCGCGGGTCGGGGGGCGGGGCGGACTGTCCCCAGTGCGCCCCGGG
CGGGTCGCGCCGTCGGGCCCGGGGGAGGTTCTCTCGGGGCCACGCGCGCGTCCCCCGAAGAGGGGGACGGCGGAGCGAGC
GCACGGGGTCGGCGGCGACGTCGGCTACCCACCCGACCCGTCTTGAAACACGGACCAAGGAGTCTAACACGTGCGCGAGT
CGGGGGCTCGCACGAAAGCCGCCGTGGCGCAATGAAGGTGAAGGCCGGCGCGCTCGCCGGCCGAGGTGGGATCCCGAGGC
CTCTCCAGTCCGCCGAGGGCGCACCACCGGCCCGTCTCGCCCGCCGCGCCGGGGAGGTGGAGCACGAGCGCACGTGTTAG
GACCCGAAAGATGGTGAACTATGCCTGGGCAGGGCGAAGCCAGAGGAAACTCTGGTGGAGGTCCGTAGCGGTCCTGACGT
GCAAATCGGTCGTCCGACCTGGGTATAGGGGCGAAAGACTAATCGAACCATCTAGTAGCTGGTTCCCTCCGAAGTTTCCC
TCAGGATAGCTGGCGCTCTCGCAGACCCGACGCACCCCCGCCACGCAGTTTTATCCGGTAAAGCGAATGATTAGAGGTCT
TGGGGCCGAAACGATCTCAACCTATTCTCAAACTTTAAATGGGTAAGAAGCCCGGCTCGCTGGCGTGGAGCCGGGCGTGG
AATGCGAGTGCCTAGTGGGCCACTTTTGGTAAGCAGAACTGGCGCTGCGGGATGAACCGAACGCCGGGTTAAGGCGCCCG
ATGCCGACGCTCATCAGACCCCAGAAAAGGTGTTGGTTGATATAGACAGCAGGACGGTGGCCATGGAAGTCGGAATCCGC
TAAGGAGTGTGTAACAACTCACCTGCCGAATCAACTAGCCCTGAAAATGGATGGCGCTGGAGCGTCGGGCCCATACCCGG
CCGTCGCCGGCAGTCGAGAGTGGACGGGAGCGGCGGGGGCGGCGCGCGCGCGCGCGCGTGTGGTGTGCGTCGGAGGGCGG
CGGCGGCGGCGGCGGCGGGGGTGTGGGGTCCTTCCCCCGCCCCCCCCCCCACGCCTCCTCCCCTCCTCCCGCCCACGCCC
CGCTCCCCGCCCCCGGAGCCCCGCGGACGCTACGCCGCGACGAGTAGGAGGGCCGCTGCGGTGAGCCTTGAAGCCTAGGG
CGCGGGCCCGGGTGGAGCCGCCGCAGGTGCAGATCTTGGTGGTAGTAGCAAATATTCAAACGAGAACTTTGAAGGCCGAA
GTGGAGAAGGGTTCCATGTGAACAGCAGTTGAACATGGGTCAGTCGGTCCTGAGAGATGGGCGAGCGCCGTTCCGAAGGG
ACGGGCGATGGCCTCCGTTGCCCTCGGCCGATCGAAAGGGAGTCGGGTTCAGATCCCCGAATCCGGAGTGGCGGAGATGG
GCGCCGCGAGGCGTCCAGTGCGGTAACGCGACCGATCCCGGAGAAGCCGGCGGGAGCCCCGGGGAGAGTTCTCTTTTCTT
TGTGAAGGGCAGGGCGCCCTGGAATGGGTTCGCCCCGAGAGAGGGGCCCGTGCCTTGGAAAGCGTCGCGGTTCCGGCGGC
GTCCGGTGAGCTCTCGCTGGCCCTTGAAAATCCGGGGGAGAGGGTGTAAATCTCGCGCCGGGCCGTACCCATATCCGCAG
CAGGTCTCCAAGGTGAACAGCCTCTGGCATGTTGGAACAATGTAGGTAAGGGAAGTCGGCAAGCCGGATCCGTAACTTCG
GGATAAGGATTGGCTCTAAGGGCTGGGTCGGTCGGGCTGGGGCGCGAAGCGGGGCTGGGCGCGCGCCGCGGCTGGACGAG
GCGCCGCCGCCCCCCCCACGCCCGGGGCACCCCCCTCGCGGCCCTCCCCCGCCCCACCCCGCGCGCGCCGCTCGCTCCCT
CCCCGCCCCGCGCCCTCTCTCTCTCTCTCTCCCCCGCTCCCCGTCCTCCCCCCTCCCCGGGGGAGCGCCGCGTGGGGGCG
GCGGCGGGGGGAGAAGGGTCGGGGCGGCAGGGGCCGGCGGCGGCCCGCCGCGGGGCCCCGGCGGCGGGGGCACGGTCCCC
CGCGAGGGGGGCCCGGGCACCCGGGGGGCCGGCGGCGGCGGCGACTCTGGACGCGAGCCGGGCCCTTCCCGTGGATCGCC
CCAGCTGCGGCGGGCGTCGCGGCCGCCCCCGGGGAGCCCGGCGGGCGCCGGCGCGCCCCCCCCCCCACCCCACGTCTCGT
CGCGCGCGCGTCCGCTGGGGGCGGGGAGCGGTCGGGCGGCGGCGGTCGGCGGGCGGCGGGGCGGGGCGGTTCGTCCCCCC
GCCCTACCCCCCCGGCCCCGTCCGCCCCCCGTTCCCCCCTCCTCCTCGGCGCGCGGCGGCGGCGGCGGCAGGCGGCGGAG
GGGCCGCGGGCCGGTCCCCCCCGCCGGGTCCGCCCCCGGGGCCGCGGTTCCGCGCGGCGCCTCGCCTCGGCCGGCGCCTA
GCAGCCGACTTAGAACTGGTGCGGACCAGGGGAATCCGACTGTTTAATTAAAACAAAGCATCGCGAAGGCCCGCGGCGGG
TGTTGACGCGATGTGATTTCTGCCCAGTGCTCTGAATGTCAAAGTGAAGAAATTCAATGAAGCGCGGGTAAACGGCGGGA
GTAACTATGACTCTCTTAAGGTAGCCAAATGCCTCGTCATCTAATTAGTGACGCGCATGAATGGATGAACGAGATTCCCA
CTGTCCCTACCTACTATCCAGCGAAACCACAGCCAAGGGAACGGGCTTGGCGGAATCAGCGGGGAAAGAAGACCCTGTTG
AGCTTGACTCTAGTCTGGCACGGTGAAGAGACATGAGAGGTGTAGAATAAGTGGGAGGCCCCCGGCGCCCCCCCGGTGTC
CCCGCGAGGGGCCCGGGGCGGGGTCCGCCGGCCCTGCGGGCCGCCGGTGAAATACCACTACTCTGATCGTTTTTTCACTG
ACCCGGTGAGGCGGGGGGGCGAGCCCCGAGGGGCTCTCGCTTCTGGCGCCAAGCGCCCGGCCGCGCGCCGGCCGGGCGCG
ACCCGCTCCGGGGACAGTGCCAGGTGGGGAGTTTGACTGGGGCGGTACACCTGTCAAACGGTAACGCAGGTGTCCTAAGG
CGAGCTCAGGGAGGACAGAAACCTCCCGTGGAGCAGAAGGGCAAAAGCTCGCTTGATCTTGATTTTCAGTACGAATACAG
ACCGTGAAAGCGGGGCCTCACGATCCTTCTGACCTTTTGGGTTTTAAGCAGGAGGTGTCAGAAAAGTTACCACAGGGATA
ACTGGCTTGTGGCGGCCAAGCGTTCATAGCGACGTCGCTTTTTGATCCTTCGATGTCGGCTCTTCCTATCATTGTGAAGC
AGAATTCACCAAGCGTTGGATTGTTCACCCACTAATAGGGAACGTGAGCTGGGTTTAGACCGTCGTGAGACAGGTTAGTT
TTACCCTACTGATGATGTGTTGTTGCCATGGTAATCCTGCTCAGTACGAGAGGAACCGCAGGTTCAGACATTTGGTGTAT
GTGCTTGGCTGAGGAGCCAATGGGGCGAAGCTACCATCTGTGGGATTATGACTGAACGCCTCTAAGTCAGAATCCCGCCC
AGGCGGAACGATACGGCAGCGCCGCGGAGCCTCGGTTGGCCTCGGATAGCCGGTCCCCCGCCTGTCCCCGCCGGCGGGCC
GCCCCCCCCCTCCACGCGCCCCGCGCGCGCGGGAGGGCGCGTGCCCCGCCGCGCGCCGGGACCGGGGTCCGGTGCGGAGT
GCCCTTCGTCCTGGGAAACGGGGCGCGGCCGGAGAGGCGGCCGCCCCCTCGCCCGTCACGCACCGCACGTTCGTGGGGAA
CCTGGCGCTAAACCATTCGTAGACGACCTGCTTCTGGGTCGGGGTTTCGTACGTAGCAGAGCAGCTCCCTCGCTGCGATC
TATTGAAAGTCAGCCCTCGACACAAGGGTTTGTCCGCGCGCGCGCGCGCGCGCGCGTGCGGGGGGCCCGGCGGGGCGTGC
GCGTCCGGCGCCGTCCGTCCTTCCGTTCGTCTTCCTCCCTCCCGGCCTCTCCCGCCGACCGCGGGCGTGGTGGTGGGGGT
GTGGGGGGGAGGGCGCGCGACCCCGGTCGGCGCGCCCCGCTTCTTCGGTTCCCGCCTCCTCCCCGTTCACCGCCGGGGCG
GCTCGTCCGCTCCGGGCCGGGACGGGGTCCGGGGAGCGTGGTTTGGGAGCCGCGGAGGCGGCCGCGCCGAGCCGGGCCCG
TGGCCCGCCGGTCCCCGTCCCGGGGGTTGGCCGCGCGGGCCCCGGTGGGGCGGCCACCCGGGGTCCCGGCCCTCGCGCGT
CCTTCCTCCTCGCTCCTCCGCACGGGTCGACCAGCAGACCGCGGGTGGTGGGCGGCGGGCGGCGAGGCCCCACGGGGCGT
CCCCGCACCCGGCCGACCTCCGCTCGCGACCTCTCCTCGGTCGGGCCTCCGGGGTCGACCGCCTGCCGCCCGCGGGCGTG
GGACTCAGCCGGCGTCTCGCCGTGTCCCGGGTCGAACGGCGGGCCTTCTCCACCGAGCGGCGTGTAGGAGTGCCCGTCGG
GACGAACCGCAACCGGAGCGTCCCCGTCTCGGTCGGCACCTCCGGGGTCGACCAGCTGCCGCCCGCGAGCTCCGGACTTA
GCCGGCGCCTGCACGTGTCCCGGGTCGACCAGCAGGCGGCCGCCGGACGCTGCGGCGCACCGACGCGAGGGCGCTGATTC
CCGTTCACGCGCCCGCGACCTCCACCGGCCTCGGCCCGCCGTGGAGCTGGGACCACGCGGAACTCCCTCTCCCACATTTT
TTTCAGCCCCACCGCGAGTTTGCGTCCGCGGGACTTTTAAGAGGGAGTCACTGCTGCCGTCAGCCAGTAATGCTTCCTCC
TTTTTTGCTTTTAGGTTTTGTCTTGCCTTTTTTTTTTTTTTTTTTCTTTCTTTCTTTCTTTCTTTCTTTCTTTCTTTCTT
TCTTTCTTTCTTTCTTTCTCGCTCTCGCTCTCTCGCTCTCTCCCTCGCTCGTTTTCTTTCTCTTTCTCTTTCTCTCTCTC
TCTCTCTCTCTCTCTCTCTCTCTGTCTCTCGCTCTCGCCCTCTCTCTCTCTCTCTTTCTCTCTGTCTCTCTCTGTCTCTC
TCTCTCTCTCTCTCTCTCTCTCTCTCCCTCCCCCTCCCTCCCTCTCTCCCCTTCCTTGGTGCCTTCTCGGCTCTTGACAC
TTAGCCGCTGTCTCGCCGTGTCCCGGGTCGACCGGCGGGCCTTCTCCACCGAGCGGCGTGTAAGAGTGCCCGTCGGGACG
AGCCGGACCCGCCGCGTCCCCGTCTCGGTCGGCACCTCCGGGGTCGACCAGCTGCCGCCCGCGAGCTCCGGACTTAGCTG
GCGTCTGCACGTGTCCCGGGTCGACCAGCAGGCGGCCGCCGGACGCTGCGGCGCACTGACGCGAGGGCGTCGATTCCGGT
TCACGCGCCGGCGACCTCCACCGGCCTCGGCCCGCGGTGGAGCTGGGACCACGCGGAACTCCCTCTCCTACATTTTTTTC
AGCCCCACTGCGAGTTTGCGTCCGCGGGACTTTTAAGAGGGAGTCACTGCTGCCGTCAGCCAGTAATGCTTCCTCCTTTT
TTGCTTTTTGGTTTTGCCTTGCGTTTTCTTTCTTTCTTTCTTTCTTTCTTTCTTTCTTTCTTTCTTTCTTTCTTTCTCTC
TCTCTCTCTCTCTCTCTGTCTCTCTCCCCTCCCTCCCTCCTTGGTGCCTTCTCGGCTCGCTGCTGCTGCTGCCTCTGCCT
CCACGGTTCAAGCAAACAGCAAGTTTTCTATTTCGAGTAAAGACGTAATTTCACCATTTTGGCCGGGCTGGTCTCGAACT
CCCGACCTAGTGATCCGCCCGCCTCGGCCTCCCAAAGACTGCTGGGAGTACAGATGTGAGCCACCATGCCCGGCCGATTC
CTTCCTTTTTTCAATCTTATTTTCTGAACGCTGCCGTGTATGAACATACATCTACACATACACACACACACACACACACA
CACACACACACACACACACACACACACACCCCCCGTAGTGATAAAACTATGTAAATGATATTTCCATAATTAATACGTTT
ATATTATGTTACTTTTAATGGATGAATATGTATCGAAGCCCCATTTCATTTACATACACGTGTATGTATATCCTTCCTCC
CTTCCTTCATTCATTATTTATTAATAATTTTCGTTTATTTATTTTCTTTTCTTTTGGGGCCGGCCCGCCTGGTCTTCTGT
CTCTGCGCTCTGGTGACCTCAGCCTCCCAAATAGCTGGGACTACAGGGATCTCTTAAGCCCGGGAGGGAGAGGTTAACGT
GGGCTGTGATCGCACACTTCCACTCCAGCTTACGTGGGCTGCGGTGGGGTGGGGTGGGGTGGGGTGGGGTGGGGTGGGGT
GCAGAGAAAACGATTGATTGCGATCTCAATTGCCTTTTAGCTTCATTCATACCCTGTTATTTGCTCGTTTATTCTCATGG
GTTCTTCTGTGTCATTGTCACGTTCATCGTTTGCTTGCCTGCTTGCCTGTTTATTTCCTTCCTTCCTTCCTTCCTTCCTT
CCTTCCTTCCCTCCTTCCTTCCTTCCTTCCCTCCCTTACTGGCAGGGTCTTCCTCTGTCTCTGCCGCCCAGGATCACCCC
AACCTCAACGCTTTGGACCGACCAAACGGTCGTTCTGCCTCTGATCCCTCCCATCCCCATTACCTGAGACTACAGGCGCG
CACCACCACACCGGCTGACTTTTATGTTGTTTCTCATGTTTTCCGTAGGTAGGTATGTGTGTGTGTGTGTGTGTGTGTGT
GTGTGTGTGTGTGTGTGTGTGTGTATCTATGTATGTATGTATGTATGTGAGTGAGATGGGTTTCGGGGTTCTATCATGTT
GCCCACGCTGGTCTCGAACTCCTGTCCTCAAGCAATCCGCCTGCCTGCCTCGGCCGCCCACACTGCTGCTATTACAGGCG
TGAGACGCTGCGCCTGGCTCCTTCTACATTTGCCTGCCTGCCTGCCTGCCTGCCTGCCTGCCTGCCTGCCTGCCTGCCTA
TCAATCGTCTTCTTTTTAGTACGGATGTGCTCTCGCTTTATTGTCCATGCTCTGGGCACACGTGGTCTCTTTTCAAACTT
CTATGATTATTATTATTGTAGGCGTCATCTCACGTGTCGAGGTGATCTCGAACTTTTAGGCTCCAGAGATCCTCCCGCAT
CGGCCTCCCGGAGTGCTGTGATGACACGCGTGGGCACGGTACGCTCTGGTCGTGTTTGTCGTGGGTCGGTTCTTTCCGTT
TTTAATACGGGGACTGCGAACGAAGAAAATTTCCAGACGCATCTCACCGATCCGCCTTTTCGTTCTTTCTTTTTATTCTC
TTTAGACGGAGTTTCACTCTTGTCGCCCAGGGTGGAGTACGATGGCGGCTCTCGGCTCACCGCACCCTCCGCCTCCCAGG
TTCAAGTGATTCTCCTGCCTCAGCCTTCCCGAGTAGCTGGAATGACAGAGATGAGCCATCGTGCCCGGCTAATTTTTCTA
TTTTTACTACAGATGGGGTTTCTCCATCTTGGTCAGGCTGGTCTTCAACTTCCGACCGTTGGAGAATCTTAACTTTCTTG
GTGGTGGTTGTTTTCCTTTTTCTTTTTTTTCTTTTCTTTTCTTTCCTTCTCCTCCCCCCCCACCCCCCCTTGTCGTCGTC
CTCCTCCTCCTCCTCCTCCTCCTCCTCCTCCTCCTCCTCCTCCTCCTCTTTCATTTCTTTCAGCTGGGCTCTCCTACGTG
TGTTGCTCTGTTGCTCACGCTGGTCTCAAACTCCTGGCCTTGACGCTTCTCCCGTCACATCCGCCGTCTGGTTGTTGAAA
TGAGCATCTCTCGTAAAATGGAAAAGATGAAAGAAATAAACACGAAGACGGAAAGCACGGTGTGAACGTTTCTCTTGCCG
TCTCCCGGGGTGTACCTTGGACCCGGAAACACGGAGGGAGCTTGGCTGAGTGGGTTTTCGGTGCCGAAACCTCCCGAGGG
CCTCCTTCCCTCTCCCCCTTGTCCCCGCTTCTCCCCCAGCCGAGGCTCCCACCGCCGCCCTGGCATTTTCCATAGGAGAG
GTATGGGAGAGGACTGACACGCCTTCCAGATCTATATCCTGCCGGACGTCTCTGGCTCGGCGTGCCCCACCGGCTACCTG
CCACCTTCCAGGGAGCTCTGAGGCGGATGCGACCCCCACCCCCCCGTCACGTCCCGCTACCCTCCCCCGGCTGGCCTTTG
CCGGGCGACCCCAGGGGAACCGCGTTGATGCTGCCTTCGGATCCTCCGGCGAAGACTTCCACCGGATGCCCCGGGTGGGC
CGGTTGGGATCAGACTGGACCACCCCGGACCGTGCTGTTCTTGGGGGTGGGTTGACGTACAGGGTGGACTGGCAGCCCCA
GCATTGTAAAGGGTGCGTGGGTATGGAAATGTCACCTAGGATGCCCTCCTTCCCTTCGGTCTGCCTTCAGCTGCCTCAGG
CGTGAAGACAACTTCCCATCGGAACCTCTTCTCTTCCCTTTCTCCAGCACACAGATGAGACGCACGAGAGGGAGAAACAG
CTCAATAGATACCGCTGACCTTCATTTGTGGAATCCTCAGTCATCGACACACAAGACAGGTGACTAGGCAGGGACACAGA
TCAAACACTATTTCCGGGTCCTCGTGGTGGGATTGGTCTCTCTCTCTCTCTCTCTCTCTCTCTCTCTCGCACGCGCACGC
GCGCACACACACACACAATTTCCATATCTAGTTCACAGAGCACACTCACTTCCCCTTTTCACAGTACGCAGGCTGAGTAA
AACCCGCCCCACCCTCCACCCGTTGGCTGACGAAACCCCTTCTCTACAATTGATGAAAAAGATGATCTGGGCCGGGCACG
CTAGCTCACGCCTGTCACTCCGGCACTTTGGGAGGCCGAGGCGGGTGGATCGCTTGGGGCCGGGAGTTCGAGACCAGGCT
GGCCGACGTGGCGAAACCCCGTCTCTCTGAAAAATAGAACGATTAGCCGGGCCTGGTGGCGTGGGCTTGGAATCACGACC
GCTCGGGAGACTGGGGCGGGCGACTTGTTCCAACCGGGGAGGCCGAGGTTGCGATGAGCTGAGATCGTGCCGTGGCGATG
CGGCCTGGATGACGGAGCGAGACCCCGTCTCGAGAGAATCATGATGTTATTATAAGATGAGTTGTGCGCGGTGATGGCCG
CCTGTAGTCGCGGCTACTCGGGAGGCTGAGACGAGGAGAAGATCACTTGAGGCCCCACAGGTCGAGGCTTCGGTCGGCCG
TGACCCACTGTATCCTGGGCAGTCACCGGTCAAGGAGATATGCCCCTTCCCCGTTTGCTTTTCTTTTCTTCCCTTCTCTT
TTCTTCTTTTTGCTTCTCTTTTCTTTCTTTCTTTCTTTCTTTCTTTCTTTCTTTTTCTTTTTCTCTCTTCCCCTCTTTCT
TTCCTGCCTTCCTGCCTTTCTTCTTTTCTTCTTTCCTCCCTTCCTCCCTTCCTTCTTTCCTCCCGCCTCAGCCTCCCAAA
GTGCTGGGATGACTGGCGGGAGGCACCATGCCTGCTTGGCCCAAAGAGACCCTCTTGGAAAGTGAGACGCAGAGAGCGCC
TTCCAGTGATCTCATTGACTGATTTAGAGACGGCATCTCGCTCCGTCACCCCGGCAGTGGTGCCGTCGTAACTCACTCCC
TGCAGCGTGGACGCTCCTGGACTCGAGCGATCCTTCCACCTCAGCCTCCAGAGTACAGAGCCTGGGACCGCGGGCACGCG
CCACTGTGCCCACACCGTTTTTAATTGTTTTTTTTTCCCCCGAGACAGAGTTTCACTCTCGTGGCCTAGACTGCAGTGCG
GTGGCGCGATCTTGGCTCACCGCAACCTCTGCCTCCCGGTTTCAAGCGATTCTCCTGCATCGGCCTCCTGAGTAGCCGGG
ATTGCGGGCATGCGCTGCCACGTCTGGCTGATTTCGTATTTTTAGTGGAGACGGGGCTTCTCCATGTCGATCGGGCTGGT
TTCGAACTCCCGACCTCAGGTGATCCGCCCTCCCCGGCCTCCGGAAGTGCTGGGATGACAGGCGTGAGCCACCGCGCCCG
GCCTTCATTTTTAAATGTTTTCCCACAGACGGGGTCTCATCATTTCTTTGCAACCCTCCTGCCCGGCGTCTCAAAGTGCT
GGCGTGACGGGCGTGAGCCACTGCGCCTGGACTCCGGGGAATGACTCACGACCACCATCGCTCTACTGATCCTTTCTTTC
TTTCTTTCTTTCTTTCTTTCTTTCTTTCTTTCTTGATGAATTATCTTATGATTTATTTGTGTACTTATTTTCAGACGGAG
TCTCGCTCTGGGCGGGGCGAGGCGAGGCGAGGCACAGCGCATCGCTTTGGAAGCCGCGGCAACGCCTTTCAAAGCCCCAT
TCGTATGCACAGAGCCTTATTCCCTTCCTGGAGTTGGAGCTGATGCCTTCCGTAGCCTTGGGCTTCTCTCCATTCGGAAG
CTTTGACAGGCGCAACCCCACCCAGAGGCTGGCTGCGGCTGAGGATTAGGGGGTGTGTTGGGGCTGAAAACTGGGTCCCC
TATTTTTGATACCTCAGCCGACACATCCCCCGACCGCCATCGCTTGCTCGCCCTCTGAGATCCCCCGCCTCCACCGCCTT
GCAGGCTCACCTCTTACTTTCATTTCTTCCTTTCTTGCGTTTGAGGAGGGGGTGCGGGAATGAGGGTGTGTGTGGGGAGG
GGGTGCGGGGTGGGGACGGAGGGGAGCGTCCTAAGGGTCGATTTAGTGTCATGCCTCTTTCACCACCACCACCACCACCG
AAGATGACAGCAAGGATCGGCTAAATACCGCGTGTTCTCATCTAGAAGTGGGAACTTACAGATGACAGTTCTTGCATGGG
CAGAACGAGGGGGACCGGGGACGCGGAAGTCTGCTTGAGGGAGGAGGGGTGGAAGGAGAGACAGCTTCAGGAAGAAAACA
AAACACGAATACTGTCGGACACAGCACTGACTACCCGGGTGATGAAATCATCTGCACACTGAACACCCCCGTCACAAGTT
TACCTATGTCACAATCTTGCACATGTATGCTTGAACGACAAATAAAAGTTAGGGGGGAGAAGAGAGGAGAGAGAGAGAGA
GAGAGAGACAGAGAGAGACAGAGAGAGAGAGAGAGGAGGGAGAGAGAAAACGAAACACCACCTCCTTGACCTGAGTCAGG
GGGTTTCTGGCCTTTTGGGAGAACGTTCAGCGACAATGCAGTATTTGGGCCCGTTCTTTTTTTTTCTTCTTCTTTTCTTT
CTTTTTTTTTGGACTGAGTCTCTCTCGCTCTGTCACCCAGGCTGCGGTGCGGTGGCGCTCTCTCGGCTCACTGAAACCTC
TGCTTCCCGGGTTCCAGTGATTCTTCTTCGGTAGCTGGGATTACAGGCGCACACCATGACGGCCGGCTCATATTCCTATT
TTCAGTAGAGACGGGGTTTCTCCACGTTGGCCACGCTGGTCTCGAACTCCTGACCTCAAATGATCCGCCTTCCTGGGCCT
CCCAAAGTGCTGGAAACGACAGGCCTGAGCCGCCGGGATTTCAGCCTTTAAAAGCGCGGGCCCTGCCACCTTTCGCTGTG
GCCCTTACGCTCAGAATGACGTGTCCTCTCTGCCGTAGGTTGACTCCTTGAGTCCCCTAGGCCATTGCACTGTAGCCTGG
GCAGCAAGAGCCAAACTCCGTCCCCCCACCTCCCCGCGCACATAATAACTAACTAACAAACTAACTAACTAACTAAACTA
ACTAAATAAATAAAATCTCTACACGTCACCTCTAAGTGTGTGTTCCCGTGAGGAGTGATTTCTAAGAAATGGCACTGTAC
ACTGAACGCAGTGGCTCACGTCTGTCATCCCGAGGTCAGGAGTTCGAGACCAGCCCGGCCAACGTGGTGAAACCCCCGTC
TCTACTGAAAATACGAAATGGAGTCAGGCGCCGTGGGGCAGGCACCTGTAACCCCAGCTACTCGGGAGGCTGGGGTGGAA
GAATTGCTTGAACCTGGCAGGCGGAGGCTGCAGTGACCCAAGATCGCACCACTGCACTACAGCCTGGGCGACAGAGTGAG
ACCCGGTCTCCAGATAAATACGTACATAAATAAATACACACATACATACATACATACATACATACATACATACATACATA
CATCCATGCATACAGATATACAAGAAAGAAAAAAAGAAAAGAAAAGAAAGAGAAAATGAAAGAAAAGGCACTGTATTGCT
ACTGGGCTAGGGCCTTCTCTCTGTCTGTTTCTCTCTGTTCGTCTCTGTCTTTCTCTCTGTGTCTCTTTCTCTGTCTGTCT
GTCTCTTTCTTTCTCTCTGTCTCTGTCTCTGTCTTTGTCTCTCTCTCTCCCTCTCTGCCTGTCTCACTGTGTCTGTCTTC
TGTCTTACTCTCTTTCTCTCCCCGTCTGTCTCTCTCTCTCTCTCTCCCTCCCTGTTTGTTTCTCTCTCTCCCTCCCTGTC
TGTTTCTCTCTCTCTCTTTCTGTCTGTTTCTGTCTCTCTCTGTCTGTCTATGTCTTTCTCTGTCTGTCTCTTTCTCTGTC
TGTCTGCCTCTCTCTTTCTTTTTCTGTGTCTCTCTGTCGGTCTCTCTCTCTCTGTCTGTCTGTCTGTCTCTCTCTCTCTC
TCTCTGTGCCTATCTTCTGTCTTACTCTCTTTCTCTGCCTGTCTGTCTGTCTCTCCCTCCCTTTCTGTTTCTCTCTCTCT
CTCTCTCTCTCTCCCCCTCTCCCTGTCTGTTTCTCTCCGTCTCTCTCTCTTTCTGTCTGTTTCTCACTGTCTCTCTCTGT
CCATCTCTCTCTCTCTCTGTCTGTCTCTTTCGTTCTCTCTGTCTGTCTGTCTCTCTCTCTCTCTCTCTCTCTCTCTCTCT
TTCTGTCTCTCACTCTCTGTGTGTATCTTCTGTCTTACTCTCCTTCTCTGCCTGTCCGTCTGTCTGTCTGTCTGTCTGTC
TCTCTCTCCCTTTCTGTCTCTCTCTCTCTCTGTCCCTCTCTCTTTCTGTCTGTTCCTCTCTCTCTCTCTGTCTCTGTCTT
TCTCTGTCTGTCTGCCTCTCTCTTTCTTTCTCTTTCTGTGTCTCTCTGTCTCTCTCTCTGTGCCTATCTTCTGTCTTACT
CTCTTTCTCTGCCTGCCTGCCTGTCTGTCTGTCTGTCTCTCTCTGTCTCTCTCCCTGCCTTTCTGTTTCTCTCTCTCTCT
CCCTCTCTCTCTCCCTCTCTCGCTCTCTCTGTCTTTCTCTCTTTCTCTCTGTTTCTCTGTCTCTCTCTGTCCGTCTCTGT
CTTTTTCTGTCTGTCTCTCTCTTTCTTTCTGTCTGTCTCTGTCTCTGTCTCTCTCTCTCTCTCTGCTTGTCTCTCTCACT
GTGTCTGTCCTCTGTCTTACTCTCCTTCTCTGCCTGTCCGTCTGTCTGTCTGTCTCTCTCTCTCTCCCTCCCTTTCTGTT
TCTCTCTCGCTCTCTCTCTCTCTCTCTCTCTCTCTCTGCCTGTTTCTCTTTCTCTCTCTGTCTGTCTCTGTCTTTCTCTG
TCTGTCTCTTTCTCTGTCTGTCTGTCTCCTTCTCTCTGTCTCCGTCTCTGTCTCTCTCTCTCTGTCTCTCTCTCTCTGCC
TGTCTCACTGTGTCTGTCTTCTGTCTTATTCTCTTTCTCTGTCTGTCTGTCTCTCTCTCTCCCTTCCTGTCTCTTTCTCT
CTCTCTCTCTCTCTCTTTCTGTCTGTTTCTCTCTGCCTGTCTCCGTCTTTCTCTGTCTGCCTCTCTCTTTCTTTTTCTGC
GTCTCTCTGTCTCTCTCTCTCTGTGCCTATCTTCTGTCTTACTCTGTTTCTCTGCCTGCCTGTCTGTCTGTCTGTCTCTC
TCTCTCTCTGTCTCTCTCTCTTTCTGTCTGTTTCTCTCTGTCTCTCTGTCCATCTCTGTCTTTCTCTGTCCGTCTCTCTC
TTTCTCCCTGTCTCTGTCTCTGCCTCTGCCTCTCTCTCTCTCTGTCTCTCTCTTTCTATCTGTTTCTCTCTGTCTCTCTG
TCCATCTCTGTCTTTCTCTGTCTGTCTCTCTCTTTCTCCCTGTCTCTGTCTCTGCCTCTCTCTCTCTCTCTCTGTCTGTC
TCTCTCACTGTGTGTGTGTCTCTGTCTCTGCCTCTCTCTCTCTCTCTCTCTCTGTCTGTCTCTCTCACTGTGTGTGTCTG
TCTTCTGTCTTACTCTCCTTCTCTGCCTGTCCGTCTGTCTGTCTGTCTCTCCCTCTCTCTCCCTCCCTTTCTGTTTCTCT
CTCTCTCTCTCTCTCTTTCTGTCTGTTTCTCTCTTTCTCTCTCTGTCTGTCTCTTTCTCTGTCTGTCTGTCTCTCTCTTT
CTTTTTCTCTGTCTCTCTGTCTCTCTCTGTGCCTGTCTCTCTGTCTGTGCCTATCTTCTGTCTTACTCTCTTTCTCTGGC
TGACTGCCTGTCTCTCTCTCTCTCTCTCTCTCTCTCTCTCTCTGCCTGTCTCCGTCCCTCCCTCCCTGTCTGTCTGTTTC
TCTCTCTGTCCATTTCTGTCTGTCTCTTTCTCTTTCTCTCTCTTTCTTTCTCTCTGTCTCTCTCTGTCTCTCTCTGTCTC
TCTCTCTCTCTCTCTCTCTCTCTCTCTCTCTCTCTCTCTCTGCCTTTCTCTCTCACTGTGTCGGTCTTCTGTCTTACTCT
CTTTCTCTGCCTGCCTCTCTGTCTGTCTGTCTGTCTCTCTCCCTCCATGTCTCTCTCTCTCTCTCTCTCACTCACTGTCT
CTCCGTCTCTCTCTCTTTCTGTCTGTTTCTCTCTGTCTCTGTCTTTCTGTGTGTCTGTCTGTCTCTCTCTCTATTTGTCT
TTCTCCCTCCCTGTCTGTTTCTCTCTCTCTCTCTCTCTCTCTCTCTCTCCCTGTCTGTCTGTTTCTCTCTATCTCTCGCT
GTCCATCTCTGTCTTTCTATGTCTGTCTCTTTCTCTGTCAGTCTGTCAGACACCCCCGTGCCGGGTAGGGCCCTGCCCCT
TCCACGAAAGTGAGAAGCGCGTGCTTCGGTGCTTAGAGAGGCCGAGAGGAATCTAGACAGGCGGGCCTTGCTGGGCTTCC
CCACTCGGTGTATGATTTCGGGAGGTCGAGGCCGGGTCCCCGCTTGGATGCGAGGGGCATTTTCAGACTTTTCTCTCGGT
CACGTGTGGCGTCCGTACTTCTCCTATTTCCCCGATAAGCTCCTCGACTTCAACATAAACGGCGTCCTAAGGGTCGATTT
AGTGTCATGCCTCTTTCACCGCCACCACCGAAGATGAAAGCAAAGATCGGCTAAATACCGCGTGTTCTCATCTAGAAGTG
GGAACTTACAGATGACAGTTCTTGCATGGGCAGAACGAGGGGGACCGGGGACGCGGAAGCCTGCTTGAGGGAGGAGGGGT
GGAAGGAGAGACAGCTTCAGGAAGAAAACAAAACACGAATACTGTCGGACACAGCACTGACTACCCGGGTGATGAAATCA
TCTGCACACTGAACACCCCCGTCACAAGTTTACCTATGTCACAGTCTTGCTCATGTATGCTTGAACGACAAATAAAAGTT
CGGGGGGGAGAAGAGAGGAGAGAGAGAGAGAGACGGGGAGAGAGGGGGGAGAGGGGGGGGGAGAGAGAGAGAGAGAGAGA
GAGAGAGAGAGAGAGAGAGAGAGAGAGAAAGAGAAGTAAAACCAACCACCACCTCCTTGACCTGAGTCAGGGGGTTTCTG
GCCTTTTGGGAGAACGTTCAGCGACAATGCAGTATTTGGGCCCGTTCTTTTTTTCTTCTTCTTCTTTTCTTTCTTTTTTT
TTGGACTGAGTCTCTCTCGCTCTGTCACCCAGGCTGCGGTGCGGTGGCGCTCTCTCGGCTCACTGAAACCTCTGCTTCCC
GGGTTCCAGTGATTCTTCTTCGGTAGCTGGGATTACAGGTGCGCACCATGACGGCCGGCTCATCGTTCTATTTTTAGTAG
AGACGGGGTTTCTCCACGTTGGCCACGCTGGTCTCGAACTCCTGACCACAAATGATCCACCTTCCTGGGCCTCCCAAAGT
GCTGGAAACGACAGGCCTGAGCCGCCGGGATTTCAGCCTTTAAAAGCGCGGGCCCTGCCACCTTTCGCTGCGGCCCTTAC
GCTCAGAATGACGTGTCCTCTCTGCCATAGGTTGACTCCTTGAGTCCCCTAGGCCATTGCACTGTAGCCTGGGCAGCAAG
AGCCAAACTCCGTCCCCCCACCTCCCCGCGCACATAATAACTAACTAACTAACTAACTAACTAAAATCTCTACACGTCAC
CCATAAGTGTGTGTTCCCGTGAGGAGTGATTTCTAAGAAATGGTACTGTACACTGAACGCAGTGGCTCACGTCTGTCATC
CCGAGGTCAGGAGTTCGAGACCAGCCCGGCCAACGTGGTGAAACCCCCGTCTCTACTGAAAATACGAAATGGAGTCAGGC
GCCGTGGGGCAGGCACCTGTAACCCCAGCTACTCGGGAGGCTGGGGTGGAAGAATTGCTTGAACCTGGCAGGCGGAGGCT
GCAGTGACCCAAGATCGCACCACTGCACTACAGCCTGGGCGACAGAGTGAGACCCGGTCTCCAGATAAATACGTACATAA
ATAAATACACACATACATACATACATACATACATACATACATACATACATACAGATATACAAGAAAGAAAAAAAGAAAAG
AAAAGAAAGAGAAAATGAAAGAAAAGGCACTGTATTGCTACTGGGCTAGGGCCTTCTCTCTGTCTGTTTCTCTCTGTTCG
TCTCTGTCTTTCTCTCTGTGTCTCTTTCTCTGTCTGTCTGTCTGTCTGTCTGTCTCTTTCTTTCTTTCTGTCTCTGTCTT
TGTCCCTCTCTCTCCCTCTCTGCCTGTCTCACTGTGTCTGTCTTCTATCTTACTCTCTTTCTCTCCCCGTCTGTCTCTCT
CTCACTCCCTCCCTGTCTGTTTCTCTCTCTCTCTCTTTCTGTCTGTTTCTGTCTCTCTCTGTCTGCCTCTCTCTTTCTCT
ATCTGTCTCTTTCTCTGTCTGTCTGCCCCTCTCTTTCTTTTTCTGTGTCTCTCTGTCTGTCTCTCTCTCTCTCTGTGCCT
ATCTTCTGTCTTACTCTCTTTCTCTGCCTGTCTGTCTGTCTCTCTCTGTCTCTCCCTCCCTTTCTGCTTCTCTCTCTCTC
TCTCTCTCTCCCCCCTCCCTGTCTGTTTCTCTCTGTCTCCCTCTCTTTCTGTCTGTTTCTCACTGTCTCTCTCTGTCTGT
CTGTTTCATTCTCTCTGTCTCTGTCTCTGTCTCTCTCTCTCTCTGTCTCTCCCTCTCTGTGTGTATCTTTTGTCTTACTC
TCCTTCTCTGCCTGTCCGTCTGTCTGTCTGTCTCTCTCTCTCCCTGTCCCTCTCTCTTTCTGTCTGTTTCTCTCTCTCTC
TCTCTCTCTCTCTCTCTGTCTCTGTCTTTCTCTGTCTGTCCCTTTCTCTGTCTGTCTGCCTCTCTCTTTCTCTTTCTGTG
TCTCTCTGTCTCTCTCTCTGTGCCTATCTTCTGTCTTACTCTCTTTCTCTGCCTGTCTATCTGTCTGTCTCTCTCTGTCT
CTCTCCCTGCCTTTCTGTTTCTCTCTCTCTCCCTCTCTCGCTCTCTCTGTCTTTCTCTCTTTCTCTCTGTTTCTCTGTCT
CTCTCTGTCCGTCTCTGTCTTTTTCTGTCTGTCTGTCTCTCTCTTTCTTTCTGTCGTCTGTCTCTGTCTCTGTCTCTGTC
TCTCTCTCTCTCTCTCTCCTTGTCTCTCTCACTGTGTCTGTCTTCTGTCTTACTCTCCTTCTCTGCCTGTCCATCTGTCT
GTCTGTCTCTCTCTCTCTCTCCCTACCTTTCTGTTTCTCTCTCGCTAGCTCTCTCTCTCTCTGCCTGTTTCTCTCTTTCT
CTCTCTGTCTTTCTCTGTCTGTCTCTTTCTCTGTCTGTCTGTCTCTTTCTCTCTGTCTCTGTCTCTGTCTCTCTCTCTCT
CTCTCTCTCTCTGCCTCTCTCACTGTGTCTGTCTTCTGTCTTATTCTCTTTCTCTCTCTGTCTCTCTCTCTCTCTCCTTT
CCTGTCTGTTTTTCTCTCTCTCTCTCTCTTTCTGCCTGTTTCTCTCTGTCTGTCTCTGTCTTTCTCTGTCTGTCTGCCTC
TCTCTTTCTTTTTCTGCGTCTCTCTGTCTCTCTCTCTCTCTCTCTGTTCCTATCTTCTGTCTTACTCTGTTTCCTTGCCT
GCCTGCCTGTCTGTGTGTCTGTCTCTCTCTCTCTCTCTCTCTCTCTCTCTCCCTCCCTTTCTCTTTCTCTGTCTCTCTCT
CTCTTTCTGGGTGTTTCTCTCTGTCTCTCTGTCCATCTCTGTCTTTCTATGTCTGTCTCTCTCTTTCTCTCTGTCTCTGT
CTCTGCCTCTCTCTCTCTCTCTCTCTCTCTCTCTCTCTCTCTCTGTCTGTCTCTCTCACTGTGTGTGTCTGTCTTCTGTC
TTACTCTCCTTCTCTGCCTGTCCGTCTGTCTGTCTGTCTCTCCCTCTCTCTCCCTCCCTTTCTGTTTCTCTCTCTCTCTC
TTTCTGTCTGTTTCTCTCTTTCTCTCTCTGTCTGTCTCTTTCTCTGTCTGTCTGTCTCTCTCTTTCTTTTTCTCTGTCTC
TCTGTCTCTCTCTGTGTCTGTCTCTCTTTCTGTGCCTATCTTCTGTCTTACTCTCTTTCTCTGGCTGTCTGCCTGTCTCT
CTCTCTCTGCCTGTCTCCGTCCCTCCCTCCCTGTCTGTCTGTTTCTCTCTCTGTCTCTGTCTCTCTGTCCATCTCTGTCT
GTCTCTTTCTCTTTCTCTCTCTCTGTCTCTGTCTCTCTCTCTCTCTGCCTGTCTCTCTCACTGTGTCTGTCTTCTGTCTT
ACTCTCTTTCTCTGCCTGCCTCTCTGTCTGTCTGTCTCTCTCCCTCCATGTCTCTCTCTCTCTCTCACTCACTCTCTCTC
CGTCTCTCTCTCTTTCTGTCTGTTTCTCTCTCTGTCTGTCTCTCTCCCTCCATGTCTCTCTCTCTCTCTCTCACTCACTC
TCTCTCCGTCTCTCTCTCTCTTTCTGTCTGTTTCTCTCTCTGTCTGTCTCTCTCCCTCCATGTCTCTCTCTCTCCCTCTC
ACTCACTCTCTCTCCGTCTCTCTCTCTCTTTCTGTCTGTTTCTCTGTCTGTCTGTCTGTCTGTCTGTCTCTCTCTCTCTC
TCTCTCTCTCTCTCTCTCTCTGTTTGTCTTTCTCCCTCCCTGTCTGTCTGTCTGTCTCTCTCTCTCTGTCTCTGTCTCTG
TCTCTCTCTCTTTCTCTTTCTGTCTGTTTCTCTCTATCTCTCGCTGTCCATCTCTGTCTTTCTATGTCTGTCTCTTTCTC
TGTCAGTCTGTCAGACACCCCCGTGCCGGGTAGGGCCCTGCCCCTTCCACGAGAGTGAGAAGCGCGTGCTTCGGTGCTTA
GAGAGGCCGAGAGGAATCTAGACAGGCGGGCCTTGCTGGGCTTCCCCACTCGGTGTACGATTTCGGGAGGTCGAGGCCGG
GTCCCCGCTTGGATGCGAGGGGCATTTTCAGACTTTTCTCTCGGTCACGTGTGGCGTCCGTACTTCTCCTATTTCCCCGA
TAAGCTCCTCGACTTCAACATAAACTGTTAAGGCCGGACGCAACACGGCGAAACCCCGTCTCTACTAAAAATACAAAGCT
GAGTCGGGAGCGGTGGGGCAGGCCCCTGTAATGCCAGCTCCTCGGGAGGCTGAGGCGGGAGAATCGCTTGAACCAGGGAA
GCGGAGGCTGCAGGGAGCCGAGATCGCGCCACTGCACTACGGCCCAGGCTGTAGAGTGAGTGAGACTCGGTCTCTAAATA
AATACGGAAATTAATTAATTCATTAATTCTTTTCCCTGCTGACGGACATTTGCAGGCAGGCATCGGTTGTCTTCGGGCAT
CACCTAGCGGCCACTGTTATTGAAAGTCGACGTGACACGGAGGGAGGTCTCGCCGACTTCACCGAGCCTGGGGCAACGGG
TTTCTCTCTCTCCCTTCTGGAGGCCCCTCCCTCTCTCCCTCGTTGCCTAGGGAACCTCGCCTAGGGAACCTCCGCCCTGG
CGGGGGCCCTATTGTTCTTTGATCGGCGCTTTACTTTTCTTTGTGTTTTGGCGCCTAGACTCTTCTACTTGGGCTTTGGG
AAGGGTCAGTTTAATTTTCAAGTTGCCCCCCGGCTCCCCCCACTACCCACGTCCCTTCACCTTAATTTAGTGAGTCGGTT
AGGTGGGTTTCCCCCAAACCGCCCCCCCCCCCCCGCCTCCCAACACCCTGCTTGGAAACCTTCCAGAGCCACCCCGGTGT
GCCTCCGTCTTCTCTCCCCTTCCCCCACCCCTTGCCGGCGATCTCATTCTTGCCAGGCTGACATTTGCATCGGTGGGCGT
CAGGCCTCACTCGGGGGCCACCGTTTTTGAAGATGGGGGCGGCACGGTCCCACTTCCCCGGAGGCAGCTTGGGCCGATGG
CATAGCCCCTTGACCCGCGTGGGCAAGCGGGCGGGTCTGCAGTTGTGAGGCTTTTCCCCCCGCTGCTTCCCGCCTCAGGC
CTCCCTCCCTAGGAAAGCTTCACCCTGGCTGGGTCTCGGTCACCTTTTATCACGATGTTTTAGTTTCTCCGCCCTCCGGC
CAGCAGAGTTTCACAATGCGAAGGGCGCCACGGCTCTAGTCTGGGCCTTCTCAGTACTTGCCCAAAATAGAAACGCTTTC
TGAAAACTAATAACTTTGCTCACTTAAGATTTCCAGGGACGGCGCCTTGGCCCGTGTTTGTTGGCTTGTTTTGTTTCGTT
CTGTTTTGTTTTGTTCGTGTTTTTCCTTTCTCGTATGTCTTTCTTTTCAGGTGAAGTAGAAATCCCCAGTTTTCAGGAAG
ACGTCTATTTTCCCCAAGACACGTTAGCTGCCGTTTTTTCCTGTTGTGAACTAGCGCTTTTGTGACTCTCTCAACGTGCA
GTGAGAGCCGGTTGATGTTTACTATCCTTCATCATGACATCTTATTTTCTAGAAATCCGTAGGCGAATGCTGCTGCTGCT
CTTGTTGCTGTTGTTGTTGTTGTTGTTGTCGTCGTTGCTGTTGTCGTTGTCGTTGTTGTTGTCGTTGTCGTTGTTTTCAA
AGTATACCCCGGCCACCGTTTATGGGATCAAAAGCATTATAAAATATGTGTGATTATTTCTTGAGCACGCCCTTCCTCCC
CCTCTCTCTGTCTCTCTGTCTGTCTCTGTCTCTCTCTTTCTCTGTCTGTCTTCTCTCTCTCTCTCTCTCTGTGTCTCTCT
CTCTCTGCCTGTCTGTTTCTCTCTCTCTGCCTCTCTCTCTCTCTCTCTCTCTCTGCCTGTCTCTCTCACTGTGTCTGTCT
TCTGTCTTACTCCCTTTCTCTGTCTGTCTGTCGGTCTCTCTCTCTCTCTCTCCCTGTCTGTATGTTTCTCTCTGTCTCTG
TCTCTCTCTCTCTTTCTGTTTCTCTCTCTCCGTCTCTGTCTTTCTCTGACTGTCTCTCTCTTTCCTTCTCTCTGTCTCTC
TCTGCCTGTCTCTCTCACTCTGTCTTCTGTCTTACTCTCTCTCTCTGCCTGCCTGTCTCTCTCACTCTCTCTCTCTGTGT
GTCTCTCTCTCTCTTTCTGTTTCTCTCTGTCTCTCTGTCCGTCTCTGTCTTTCTCTGTCTGTCTCTTTGTCTGTCTGTCT
TTGTCTTTCCTTCTCTCTGTCTCTGTCTCTCTCACTGTGTCTGTCTTCTGTCTTAGTCTCTCTCTCTCTCTCTCCCTGTC
TGTCTGTCTCTCTCTCTCTCTCCCCCTGTCTGTTTCTCTCTCTCTCTCTCTCTCTCTCTCTCTCTCTGTCTTTGTCTTTC
TTTCTGTCTCTGTCTCTCTCTCTCTCTCTGTGTGTCTGTCTTCTGTCTTACTGTCTTTCTCTGCCTGTCTGTCTGTCTGT
CTCTCTCTGTCTGTCTCTCTCTCTCTCTCCCCCCGTCGGCTGTTTCTCTGTCTCTGTCTGTGTCTCTCTTTCTGTCTGTT
TCTCTCTGTCTGTCTTTCTCTCTCTGTCTCTTTCTCTCTGTCTCTCTGTCTGTCTCTGTCTCTCTCTCTGTCTCTCTCTC
TCTGTGGGGGTGTGTGTGTGTGTGTGTGTGTATGTGTGTGTGTGTGTGTGTGTGTGTGTCTGCCTTCTGTCTTACTCTCT
TTCTCTGCCTGTCTGTCTGCCTGTCTGTTTGTCTCTCTCTCTCTGCCTGTCTCTCTCCCTTCCTGTCTGTTTCTCTCTCT
TTCTGTTTCTCTCTGTCTCTGTCCATCTCTGTCTTTCTCCGTCTGTCTCTTTATCTGTCTCTCTCCGTCTGTCTCTTTAT
CTGTCTCTCTCTCTCTTTCTGTCTTTCTCTCTCTGTGTATCGTTGTCTCTCTCTGTCTGTCTCTGTCTCTGTCTCTCTGT
CTCTCTCTCTCTCTCTCTCTCTCTCTGTCTGTCTGTCCGTCTGTCTGTCTCGGTCTCTGGCTCTCGCTATCTCCCGCCCT
CTCTTTTTTTGCAAAAGAAGCTCAAGTACATCTAATCTAATCCCTTACCAAGGCCTGAATTCTTCACTTCTGACATCCCA
GATTTGATCTCCCTACAGAATGCTGTACAGAACTGGCGAGTTGATTTCTGGACTTGGATACCTCATAGAAACTACATATG
AATAAAGATCCAATCCTAAAATCTGGGGTGGCTTCTCCCTCGACTGTCTCGAAAAATCGTACCTCTGTTCCCCTAGGATG
CCGGAAGAGTTTTCTCAATGTGCATCTGCCCGTGTCCTAAGTGATCTGTGACCGAGCCCTGTCCGTCCTGTCTCAAATAT
GTACGTGCAAACACTTCTCTCCATTTCCACAACTACCCACGGCCCCTTGTGGAACCACTGGCTCTTTGAAAAAAATCCCA
GAAGTGGTTTTGGCTTTTTGGCTAGGAGGCCTAAGCCTGCTGAGAACTTTCCTGCCCAGGATCCTGTGTGACCAAAAGTG
CCTCTGCTGGGAGCTGGGATCCTCGGGACCATGCTTGCTAGCGCTGGATGAGTCTCTGGAAGGACGCACGGGACTCCGCA
AAGCTGACCTGTCCCACCGAGGTCAAATGGATACCTCTGCATTGGCCCGAGGCCTCCGAAGTACATCACCGTCACCAACC
GTCACCGTCAGCATCCTTGTGAGCCTGCCCAAGGCCCCGCCTCCGGGGAGACTCTTGGGAGCCCGGCCTTCGTCGGCTAA
AGTCCAAAGGGATGGTGACTTCCACCCACAAGGTCCCCACTGAACGGCGAAGATGTGGAGCGTAGGTCAGAGAGGGGACC
AGGAGGGGAGACGTCCCGACAGGCGACGAGTTCCCAAGGCTCTGGCCACCCCACCCACGCCCCACGCCCCACGTCCCGGG
CACCCGCGGGACACCGCCGCTTTATCCCCTCCTCTGTCCACAGCCGGCCCCACCCCACCACGCAACCCACGCACACACGC
TGGAGGTTCCAAAACCACACGGTGTGACTAGAGCCTGACGGAGCGAGAGCCCATTTCACGAGGTGGGAGGGGTGGGGGTG
GGGTGGGTTGGGGGTTGTGGGGTCTGTGGCGAGCCCGATTCTCCCTCTTGGGTGGCTACAGGCTAGAAATGAATATCGCT
TCTTGGGCGGAGGGGCTTCCTTAGGCCATCACCGCTTGCGGGACTACCTCTCAAACCCTCCCTTGAGGCCACAAAATAGA
TTCCACCCCACCCATCGACGTTTCCCCCGGGTGCTGGATGTATCCTGTCAAGAGACCTGAGCCTGACACCGTCGAATTAA
ACACCTTGACTGGCTTTGTGTGTTTGTTTGTTTCTGAGATGGAGTCTTGCTCTGTCCCCCAGGCTGGAGTGCAGTGGCGT
GATCTCAGCTCACTGGAACCTCTGCCTCCTGGGTTCAAGTGATTCTCCTGTCTCAGCGCCACCATGGCCGGCTCATTTTT
TTTTTTTTTTTTTTTGGTAGACACGGGGTTTCACCCTCTTTCATTGGTTTTCACTGGAGATTCTAGATTCGAGCCACACC
TCATTCCGTGCCACAGAGAGACTTCTTTTTTTTTTTTTTTTTTTAAGCGCAACGCAACATGTCTGCCTTATTTGAGTGGC
TTCCTATATCATTATAATTGTGTTATAGATGAAGAAACGGTATTAAACACTGTGCTAATGATAGTGAAAGTGAAGACAAA
AGAAAGGCTATCTATTTTGTGGTTAGAATAAAGTTGCTCAGTATTTAGAGCTACCTAAATACGTCAGCATTTACACTCTT
CCTAGTAAAAGCTGGCCGATCTGAATAATCCTCCTTTAAACAAACACAATTTTTGATAGGGTTAAGATTTTTTTAAGAAT
GCGACTCCTGCAAAATAGCTGAACAGACGATACACATTTAAAAAAATAACAACACAAGGATCAACCAGACTTGGGAAAAA
ATCGAAAACCACACAAGTCTTATGAAGAACTGAGTTCTTAAAATAGGACGGAGAACGTAGCTATCGGAAGAGAAGGCAGT
ATTGGCAAGTTGATTGTTACGTTGGTCAGCAGTAGCTGGCACTATCTTTTTGGCCATCTTTCGGGCAATGTAACTACTAC
AGCAAAATGAGATATGATCCATTAAACAACATATTCGCAAATCAAAAAGTGTTTCAGTAATATAATGCTTCAGATTTAGA
AGCAAATCAAATGATAGAACTCCACTGCTGTAATAAGTCACCCCAAAGATCACCGTATCTGACAAAATAACTACCACAGG
GTTATGACTTCAGAATCATACTTTCTCTTGATATTTACTTATGTATGTATTTATTTTTTTTAATTTATTTCTCTTGAGAC
GGCGTCTCGCTCTGTCGCCCAGGCTGGAGTGCGATGGTGTGATCTCGGCTCACTGCAACCGCCACCTCCCTGGGTTCAAG
CGATTCTCCTGCCTCAGCCTCCCGAGTAGCTGGGACTACAGGTGCCCGCCACCACGCCCAGCTAATCTTTATACTTTTAA
TAGAGACGGGGTTTCACCGTGTCGGCCCGGATGGTCTCGATCTCTTGACCTCGTGACCCGCCCGCCTCGGCCTCCCAAAG
TGCTGGGATGACAGGCGTGAGCCACTGAGCCCGGCCTTCTCTTGACGTTTAAACTATGAAGTCAGTCCAGAGAAACGCAA
TAAATGTCAACGGTGAGGATGGTGTTGAGGCAGAAGTAGGACCACACTTTTTCCTATCTTATTCAGTTGATAACAATATG
ACCTAGGTAGTAATTTCCTATGTGCCTACTTATACACGAGTACAAAAGAGTAAAACAGAGAGACTGCTAAATTAAAGGGT
ACGTGAAGTTCTTCATAGTAACTCCGTAAACTGGAACACTGTCAAAAAGCAGCAGCTAGTGAATTGTTTCCATGTATTTT
TCTATTATCCAATAAGTGAACTATGCTATTCCTTTCCAGTCTCCCAAGCACTTCTTGTCCCCATCACCACTTCGGTGCTC
GAAGAAAAAGTAACAAATCAAGGAACACAACTAAAGAAACACACACACAAACCAAAGACAACTACAGCGTCTGCAAAAGT
TTGCTAGAAGACTGAAACTGTTGAGTATAAGGATCTGGTATTCTACGATCATGAGTTCACTTCAGAGTTTGTTCAAGACA
TACGTTTCGTAAGGAAACATCTTAGTTAGAAGTTATTCAGCAGTAGGTACCATCCCTAAGTATTTTTCACCAAATTCGTG
ACAATAAAGAGCTATCTAACCAGAAAAATTAGCGAGTACCGGCACCATCCATAGGGCTTTGTCTTTACGCTTCATTAGCA
CTTACCATGCCTCACAATGTCTAGGATTGACCCTGATAGCATTTCGAAAACAAGCTAATGCTTTGTCCAGTTCTTCAGTG
AAGACAAGCTCACGCCCTAATGCGCTATAGGCATAAGCATCATTTGGATCCACTTCGAGAGTTCTCTGGAAGAATTGAAT
CGCAATATCGTGTTCCCGTTGCAGACCGAAACAGTTCCCTGCAGCACACCAGGCCTCTGGCTGGCGAATTTTTATCCATG
TCTGTGAAGTCTTTGGACAGAACTGAAAGAGCAACCTCTTTCGGAGGATGCCAAAGTGTTGTAGAGTAGATCTCCATGCC
TTCGACTCTGTAATTCTCAATCCTCCTAACCTCTGAGAATTGTCTTTCAGCTTGCGTGGACTCTGAAAGTTTACAATAGG
CCCTTCCGATTTGGCACAGTACCCAACCGGTATTGCAGTGGTGAGAAGCTAGATGGCTCAAGATGCTGATAGCTTCTTTG
CCGTGGTAAGAACACAAAGCTAAATAACCTTTCCCCCTTTCACGAAGAAGGCTCATCAAGCCTTCCGCTGCTGCTTTTTG
TAGATTAAAAGCCTGAATCTGAGGCGCGATTGCGGCTATTTCCCCTTCTGAAATGACGGAAGAGTCCAATTTTGTCACTT
CCAGGCTATCACTTATGTTCGGTGGAGTTATTGCTCCTTTATTAGTTTTACTTTTGGTTCTTCTGTTTGGGATTTTAGGT
GGAAACTTCATTTTTAATTTTCTCCTATTCTCCTCGGTTGTGGAGCTGTCACTAGTCAAGAGTCGTGAATTTCTTCGAGG
CGGTGCATTTGGGGGAGATGCCATAGTGGGGCTCAATACCTGAGGTGTTGCCCTTGTCGGCGGACCAGAACTTTGTGTTT
TTGCAAGGACTGGAGTTACCTTTCGGCTCTTTCCCCTCTGCGAGAAGACAGACGGTGTTCCGGTTTGGCCGATTCTGGCA
ACAGGCTTTTTTGAAGGGGCTCCGGTGGATGGCACGTCAATGACAGACGGTGTCTCATACCAGTGCAGTTTTGTCAATAG
GGTCCGTCTCCGGGACTTGGGGTTTCTAATGGCAAAATGCCAACGCTTGGGGTTAATGGACTAACAGCTGCTGGTCCTCC
TAATAAACTTCGACCAGTTTTTGGTTTATGTTGAACCTGTTTAGATCATATGGAAGTTCCTGTTCCCAGTGGGACAGTAT
CAGGTGAAAGGACAGCTGAATCGATAGAAGACACTGGGGAGTCTGTATTCAAGGAGTACTTTGAATTGGAAGATTCTAAA
TTCCATCCGTTTCATTCGACGGTGTCCTGGGGTGTTTCCGTAAGAACGGTCTCGGGCTGTCTGTGACATAAACTAGGACG
AGGTCCAAGTGTTGTGGCGCAACACTTGGACAGGCAGTTGCTAAAGCTCTCTAGAGAGGTGAATCAAAATGTTTGGTCAG
GATCTGGCTTTTCCCCCCTATTTCACATCATGATTCAAAGGGACACCAGAGGAAAGGATTTCAACGAAGGCTCTTTTGGT
CACATTCTGATCCTTTGGTAAGCCGATCTGTCTTGCAATATACATGTCCCGACGATGGAAGGGGAAAGCGAGCTGAATCA
CCAAACTCAGGAACGATAATATCATCGTGGCTTTTCTGCTTATGAAACACTCCACCCGATAAGATTTGATCCCCTTCTGC
AAGCTTGCTGAGATCAACACAACATTTCGCAAGCAGGCATTTGCATTGCGGGGTAGTACAACTGTGTCCTTTCAAGAGTC
TATATGTTTTATAGGCCTTTCCTGAGCGGTAAGAACAGGTCGCCAGTAAGAACAAGGCTTCTTCTGAGTGTACTTCTGCA
TAAAGGCGTTCTGCGGGGGAAACCGCATCTCGGTAGGCATAGTGGTTTAGTGCTTGCCATATAGCAGCCTGGACGGGTCC
CTGCAGCACCGCCATCCTCGAGGCTCAGGCCCACTTTCTGCAGTGCCACAGGCACCCCCCCCCCCCCATAGCGGCTCCGG
CCCGGCCAGCCCCGGCTCATTTAAAGGCACCAGCCGCCGTTACCGGGGGATGGGGGAGTCCGAGACAGAATGACTTCTTT
ATCCTGCTGACTCTGGAAAGCCCGGCGCCTTGTGATCCATTGCAAACGGAGAGTCACCTCGTGTTTAGAACACGGATCCA
CTCCCAAGTTCAGTGGGGGGATGTGAGGGGTGTGGCAGGTAGGACGAAGGACTCTCTTCCTTCTGATTCGGTCTGCACAG
TGGGGCCTAGGGCTGGAGCTCTCTCCGTGCGGACCGCTGACTCCCTCTACCTTGGGTTCCCTCGGCCCCACCCTGGAACG
CCGGGCCTTGGCAGATTCTGGCCCTTCCTGGCCCTTCAGTCGCTGTCAGAAACCCCATCTCATGCTCGGATGCCCCGAGT
GACTGTGGCTCGCACCTCTCCGGAAACATTGGAAATCTCTCCTCTACGCGCGGCCACCTGAAACCACAGGAGCTCGGGAC
ACACGTGCTTTCGGGAGAGAATGCTGAGAGTCTCTTGCCGACTCTCTCTTGACTTGAGTTCTTCGTGGGTGCGTGGTTAA
GACGTAGTGAGACCAGATGTATTAACTCAGGCCGGGTGCTGGTGGCTCACGCCTGTAACCCCAACACTTTGGGAGGCCGA
GGCCGTAGGATCCCTCGAGGAATCGCCTAACCCTGGGGAGGTTGAGGTTGCAGTGAGTGAGCCATAGTTGTGTCACTGTG
CTCCAGTCTGGGCGAAAGACAGAATGAGGCCCTGCCACAGGCAGGCAGGCAGGCAGGCAGGCAGGCAGAAAGACAACAGC
TGTATTATGTTCTTCTCAGGGTAGGAAGCAAAAATAACAGAATACAGCACTTAATTAATTTTTTTTTTTCCCTTCGGACG
GAGTTTCACTCTTGGTGCCCACGCTGGAGTGCAGTGGCACCATCTCGGCTCACCGCAACCTCCACCTCCCGCGTTCAAGC
GATTCTCCTGCCTCAGCCTCCTGAGTAGCTGGGATTACAGGGAGGAGCCACCACACCCGGCTGATTTTGTATTGTTAGTA
GAGACGGCATTTCTCCATGTGGGTCAGGCTGGTCTCGAACTGGCGACCCCAGTGGATCTGCCCGCCCCGGCCTCCCAAAG
TGCTGGGGTGACAGGCGTGAGCCATCGTGACTGGCCGGCTACGTTTATTTATTTATTTTTTTAATTATTTTACTTTTTTT
TAGTTTTCCATTTTAATCTATTTATTTATTTACATTTATTTATTTATTTATTTATTTACTTATTTATTTATTTTCGAGAC
AGACTCTCGCTCTGCTGCCCAGGCTGGAGTGCAGCGGCGTGATCTCGGCTCACTGCAAGCTCCGCCTCCCGGGTTCACGC
CATTCTCCTGCCTCAGCCTCCCAAGTAGCTGGGACTACAGGCGCCCGCCACCGTGCCCGGCTAACTTTTTGTATTTTGAG
TAGAGATGGGGTTTCACTGTGGTAGCCAGGATGGTCTCGATCTCCTGACCCCGTGATCCGTCCACCTCGGCCTCCCAAAG
TGCTGGGATGACAGGCGTGAGCCACCGCCCCCGGCCTATTTATCTATTTATTAACTTTGAGTCCAGGTTATGAAACCAGT
TAGTTTTTGTAATTTTTTTTTTTTTTTTTTTTTTTTGAGACGAGGTTTCACCGTGTTGCCAAGGCTTGGACCGAGGGATC
CACCGGCCCTCGGCCTCCCAAAAGTGCGGGGATGACAGGCGCGAGCCTACCGCGCCCGGACCCCCCCTTTCCCCTTCCCC
CGCTTGTCTTCCCGACAGACAGTTTCACGGCAGAGCGTTTGGCTGGCGTGCTTAAACTCATTCTAAATAGAAATTTGGGA
CGTCAGCTTCTGGCCTCACGGACTCTGAGCCGAGGAGTCCCCTGGTCTGTCTATCACAGGACCGTACACGTAAGGAGGAG
AAAAATCGTAACGTTCAAAGTCAGTCATTTTGTGATACAGAAATACACGGATTCACCCAAAACACAGAAAGCAGTCTTTT
AGAAATGGCCTTAGCCCTGGTGTCCGTGCCAGTGATTCTTTTCGGTTTGGACCTTGACTGAGAGGATTCCCAGTCGGTCT
CTCGTCTCTGGACGGAAGTTCCAGATGATCCGATGGGTGGGGGACTTAGGCTGCGTCCCCCCAGGAGCCCTGGTCGATTA
GTTGTGGGGATCGCCTTGGAGGGCGCGGTGACCCACTGTGCTGTGGGAGCCTCCATCCTTCCCCCCACCCCCTCCCCAGG
GGATCCCAATTCATTCCGGGCTGACACGCTCACTGGCAGGCGTCGGGCATCACCTAGCGGTCACTGTTACTCTGAAAACG
GAGGCCTCACAGAGGAAGGGAGCACCAGGCCGCCTGCGCACAGCCTGGGGCAACTGTGTCTTCTCCACCGCCCCCGCCCC
CACCTCCAAGTTCCTCCCTCCCTTGTTGCCTAGGAAATCGCCACTTTGACGACTGGGTCTGATTGACCTTTGATCAGGCA
AAAACGAACAAACAGATAAATCAATAAAATAACACAAAAGTAACTAACTAAATAAAATAAGTCAATACAACCCATTACAA
TACAATAAGATACGATACGATAGGATGCGATAGGATACGATAGGATACAATACAATACGATACGATACAATACAATACAA
TACAATACAATACAATACAATACAATACAATACAATACAATACAATACAATACAATACAATACAATACAATACAATACGC
CGGGCGCGGTGGCTCATGCCTGTCATCCCGTCACTTTGGGATGCCGAGGTGGACGCATCACCTGAAGTCGGGAGTTGGAG
ACAAGCCCGACCAACATGGAGAAATCCCGTCTCAATTGAAAATACAAAACTAGCCGGGCGCGGTGGCACATGCCTATAAT
CCCAGCTGCTAGGAAGGCTGAGGCAGGAGAATCGCTTGAACCTGGGAAGCGGAGGTTGCAGTGAGCCGAGATTGCGCCAT
CGCACTCCAGTCTGAGCAACAAGAGCGAAACTCCGTCTCAAAAATAAATACATAAATAAATACATACATACATACATACA
TACATACATAAATTAAAATAAATAAATAAAATAAAATAAATAAATGGGCCCTGCGCGGTGGCTCAAGCCTGTCATCCCCT
CACTTTGGGAGGCCAAGGCCGGTGGATCAAGAGGCGGTCAGACCAACAGGGCCAGTATGGTGAAACCCCGTCTCTACTCA
CAATACACAACATTAGCCGGGCGCTGTGCTGTGCTGTACTGTCTGTAATCCCAGCTACTCGGGAGGCCGAGCTGAGGCAG
GAGAATCGCTTGAACCTGGGAGGCGGAGGTTGCAGTGAGCCGAGATCGCGCCACTGCAACCCAGCCTGGGCGACAGAGCG
AGACTCCGTCTCCAAAAAATGAAAATGAAAATGAAACGCAACAAAATAATTAAAAAGTGAGTTTCTGGGGAAAAAGAAGA
AAAGAAAAAAGAAAAAAACAACAAAACAGAACAACCCCACCGTGACATACACGTACGCCTCTCGCCTTTCGAGGCCTCAA
ACACGTTAGGAATTATGCGTGATTTCTTTTTTTAACTTCATTTTATGTTATTATCGTGATTGATGTTTCGAGACGGAGTC
TCGGAGGCCCGCCCTCCCTGGTTGCCCAGACAACCCCGGGAGACAGACCCTGGCTGGGCCCGATTGTTCTTCTCCTTGGT
CAGGGGTTTCCTTGTCTTTCTTCGTGTCTTTAACCCGCGTGGACTCTTCCGCTCGGGTTTGACAGATGGCAGCTCCACTT
TAGGCCTTGTTGTTGTTGGGGACTTTCCTGATTCTCCCCAGATGTAGTGAAAGCAGGTAGATTTGCCTTGCCTGGACTTG
CCTGGCCTTGCCTTTTCTTTCTTTCTTTCTTTATTACTTTCTCTTTTTCTTCTTCTTCTTCTTCTTCTTCTTCTTCTTCT
TCTTCTTCTTCTTCTTCTTCTTCTTCTTCTTCTTCTTTTTTTTTTGAGACAGAGTTTCACTCTTGTTGCCCAGGCTAGAG
GGCAATGGTGCGATCTCGGCTCACCGCACCCTCCGCCTCCCAGGTTCAAGCGATTCTCCTGCCTCAGCCTCCTGATTAGC
TGGGATTACAGGCATGGGCCACCGTGCCTGGCTGATGTTTGTACTTTTAGTAGAGACGGTGTTTTTCCATGTTGGTCAGG
CTGGTCTCCCACTCCCAACCTCAGGTGGTCCGCCTGCCTTAGCCTCCCAAAGTGCTGGGATGACAGGCGTGAGCCACCGC
GCCCAGCCTCTCTCTCTCTCTCTCTCTCTCTCTCTCTCTCTCTCTCTCTCGCTCGCTTGCTTGCTTTCGTGCTTTCTTGC
TTTCCCGTTTTCTTGCTTTCTTTCTTTCTTTCGTTTCTTTCATGCTTGCTTTCTTGCTTGCTTGCTTGCTTTCGTGCTTT
CTTGCTTTCCTGTTTTCTTTTTCTTTCTTTCTTTCTTTCTTTCTTTTGTTTCTTTCTTGCTTGCTTTCTTGCTTGCTTGC
TTGCTTTCGTGCTTTCTTGCTTTCCTGTTTTCTTTCTTTCTTTCTTTCTTGCTTGCTTTCTTGCTTGCTTGCTTTCGTGC
TTTCTTGTTTTCTCGCTTTCTTTCTTTCTTTTGTTTCTTTCCTGCTTGCTTTCTTGCTTGATTGCTTTCGTGCTTTCTTG
CTTTCTTGTTTTCTTTCTTTCTTTTGTTTCTTTCTTTCTTGCTTCCTTGTTTTCTTGCTTTCTTGCTTGCTTGCTTTCGT
GCTTTCTTGTTTTCTTGCTTTCTTTCTTTTGTTTCTTTCTTGCTTGCTTTCTTGCTTCCTTGTTTTCTTGCTTTCTTGCT
TGCTTGCTTTCGTGCTTTCTTTCTTGCTTTCTTTTCTTTCTTTCTTTTCTTTTTCTTTCTTTCTTGCTTTCTTTTCTTTC
ATTCATTCATTCTTTCTTTCTTTCCTTTCTTTCTTTCTTTCTTTCTATCTTTCTTTCTTTCTTTCTTTCTTTCTTTCTTT
CTTTCTTTCTGTTTCGTCCTTTTGAGACAGAGTTTCACTCTTGTTTCCACGGCTAGAGTGCAATGGCGCGATCTTGGCTC
ACCGCACCTTCCGCCTCCCGGGTTCGAGCGCTTCTCCTGCCTCAGCCTCCCGATTAGCGGGGATTACAGGGAGGCACCCC
CACGCCTGGCTTGGCTGATGTTTGTGTTTTTAGTAGGCACGCCGTGTCTCTCCATGTTGCTCAGGCTGGTCTCCAACTCC
CGACCTCCTGTGATGCGCCCACCTCGGCCTCTCGAAGTGCTGGGATGACGGGCGTGAGCCACCGTGCCCGGCCTGTTGAC
TCATTTCGCTTTTTTATTTCTTTCGTTTCCACGCGTTTACTTATATGTATTAATGTAAACGTTTCTGTACGCTTATATGC
AAACAACGACAACGTGTATCTCTGCATTGAATACTCTTGCGTATGGTAAATACGTATCGGTTGTATGGAAATAGACTTCT
GTATGATAGATGTAGGTGTTTGTGTTATACAAATAAATACACATCGCTCTATAAAGAAGGGATCGTCGATAAAGACGTTT
ATTTTACGTATGAAAAGCGTCGTATTTATGTGTGTAAATGAACGAGCGTACGTAGTTATCTCTGTTTTCTTTCTTCCTCT
CCTTCGTGTTTTTCTTCCTTCCTTTCTTCCTTTCTCTCCTTCTTTAGGTTTTTCTTCCTCTCTTCCTTTCCTTCTTTCTC
TCTTTCTGTCCTTTTTTCCTTCGTGCTTTATTTCTCTTTCGTTCCCTGTGTTTCCTTCTTTTTTCTTTCCTCTCTGTTTC
TTTTTCCCTTCTTTCCTTCGTTTCTTTCCTCATTCTTTCTCTCTTTTTCGTGTTTCTTTCCTTCCCGTCTGTCTTTTAAA
AAATGGAGTGTTTCAGAAGTTTACTTTGTGTATCTACGTTTTCTAAATTGTCTCTCTTTTCTCCATTTTCTTCCTCCCTC
CCTCCCTCCCTCCCTCCCTGCTCCCTTCCCTCCCTCCTTCCCTTTCGCCATCTGTCTCTTTTCCCCACTCCCCTCCCCCC
GTCTGTCTCTGCGTGGATTCCGGAAGAGCCTACGCATTCTGCCTCTCCGTGTGTCTGCAGCGACCCGCGACCGAGTCCTT
GTGTGTTCTTTCTCCCTCCCTCACTCCCTCCCTCCCTCCCTCCCTGCTTCCGAGAGGCATCTCCAAACACCCACGCGCCG
TGGGTTGTCTTCTGACTCTGTCGCGGTCGAGGCAGAGACGCGTTTTGGGCACCGTTTGTGTGGGGTTGGGGCAGAGGGGC
TGCGTTTTCGGCCTCGGGAAGAGCTTCTCGACTCACGGTTTCGCTTTCGCGGTCCACGGGCCGCCCTGCCAGCCGGATCT
GTCTCGCTGACGTCCGCGGCGGTTGTCGGGCTCCATCTGGCGGCCGCTTTGAGATCGTGCTCTCGGCTTCCGGAGCTGCG
GTGGCAGCTGCCGAGGGAGGGGACCGTCCCCGCTGTGAGCTAGGCAGAGCTCCGGAAAGCCCGCGGTCGTCAGCCCGGCT
GGCCCGGTGGCGCCAGAGCTGTGGCGCGTCGCTTGTGAGTCACAGCTCTGGCGTGCAGGTTTATGTGGGGGAGAGGCTGT
CGCTGCGCTTCTGGGCCCGCGGCGGGCGTGGGGCTGCCCGGGCCGGTCGACCAGCGCGCCGTAGCTCCCGAGGCCCGAGC
CGCGACCCGCGGGGACCCGCCGCGCGTGGCGCGGGAGGCTGGGGACGCCCTTCCCGGCCCGGTCGCGGGTCCGCGCTCAT
CCTGGCCGTCTGAGGCGGCGGCCGAATTCGTTTCCGAGTCCCCGTGGGGAGCCGGGGACCGTCCCGCCCCCGTCCCCCGG
GTGCCGGGGAGCGGTCCCCGGGCCGGGCCGCGGTCCCTCTGCCGCGATCCTTTCTGGCGAGTCCCCGTGCGGAGTCGGAG
AGCGCTCCCTGAGCGCGCGTGCGGCCCGAGAGGTCGCGCCTGGCCGGCCTTCGGTCCCTCGTGTGTCCCGGTCGTAGGAG
GGGCCGGCCGAAAATGCTTCCGGCTCCCGCTCTGGAGACACGGGCCGGCCCCCTGCGTGTGGCACGGGCGGCCGGGAGGG
CGTCCCCGGCCCGGCGCTGCTCCCGCGTGTGTCCTGGGGTTGACCAGAGGGCCCCGGGCGCTCCGTGTGTGGCTGCGATG
GTGGCGTTTTTGGGGACAGGTGTCCGTGTCGCGCGTCGCCTGGGCCGGCGGCGTGGTCGGTGACGCGACCTCCCGGCCCC
GGGGGAGGTATATCTTTCGCTCCGAGTCGGCATTTTGGGCCGCCGGGTTATT
>KX061886.1 Pan troglodytes precursor 48S ribosomal RNA, 18S ribosomal RNA, 5.8S ribosomal RNA, and 28S ribosomal RNA genes, complete sequence (WGA)
GCTGACACGCTGTCCTCTGGCGACCTGTCGCTGGAGAGGTTGGGACTCCGGATGCGTGCGGGGCTCTGGC
CTACCGGTGACCCGGCTAGCCGGCCGTGCTCCTGCTTGAGCCGCCTGCTGGGGCCCGCGGGCCTGCTGTC
CTCTCGCGCGCCCGGGCGTGTCCCGACTCCCGGTGCCGGCCCGGGTCCGGGTCTCTGACCCGCCTGGGGG
CGGCGGGGAAGGCGGCGAGGGCCACCCTGCCCCCGTGCGCTCTCCGCTGCGGGCGCCCGGGGCGGCCGCG
ACAACCCCACCCCGCTGGCTCCGTGCCGTGCGTGTCAGGCGTTCTCGTCTCCGCTGGGTTGTCCGCCGCC
CCTTCCCCGGAGCAGGGCGTCGGCCGGCCGGCCGACCTCCGCTCCCGGGGGGCTCTTCGTGATCGATGTG
GTGACGTCGTGCTCTCCCGGGCCGGGTCCGAGCCGCGACGGGCGAGGGGCGGACGTTCGTGGCGAACGGG
ACCGTTCTTCTCGCTCCGCCCCGCGGGGTCCCCTCGTCTCTCCTCTCCCCGCCTGCGGGTGGCGCGTGTG
GGGGAGGCGTGTGGGGTGCGGAGCCCGGCCCGACCTCGCCGTCCCGCCCGCTGCCTTCTGCGTCGCGGGG
CGGCGGGGTCCTCTGACGCGGCAGGCACCCCTCGCTGTCGCCTCCAGTGGTTGTGGACTTGCGGGCGGCC
CCCCTCCGCGGCGGTGGGGGGTGCCGTCCCGCCGGCCCGTCGTGCTGCCCTCTCGGGGGGTGTGCGCGAG
CGTCGGCTCCGCTTGGGCCTTTGCGGTGCTCCTGGAGCGCTCCGGGTTGTCCCTCAGGTGCCCGAGGCCG
AGCGGTGGTGTGTCGTTCCCGCCCCCAGCGCCCCCTCCTCCGGTCGCCGCCGCGGTGTCCGCGCGTGGGT
CCTGAGGGAGCTCGTCGGTGTGGGGTTCGAGGCGGTCGAGTGAGACGAGACGCGCCCCTCCCACGCGGGG
AAGGGCGTCCGTCCGGCGAGCGCACGTCCCGTGCTCCCCTCTGGCGGGTGCGCGCGGGCCGTGTGAGCGA
TCGCGGTGGGTTCGGGCCGGTGGCGCGTGCGCCGGCCGGCCGCCGAGGGGCTGCCGTTCTGCCTCCGACC
GGTAGTGTGTGGGTTGACTTCGGGGGTGCTTTGCCTCGGAAGGAAGGAGGCGGGTGGACGGGGGGGCCTC
GTGGGGTTGCGCGCACGCGCGCACCGGCCGGGCCCCCGCCCTGACCGCGGACGCTCAAGGTGGCCGCACG
CAGGTGTTTCCTCGTACTGCAGGCCCCCTCCCTTCCCCAGGCGTCCCTCGGCGCCTCTGCGGGCCCGAGG
AGGGGCGGCTGGCGTGTGGGGGAGTGTGACCCACCCTCGGTGAGAAAGCCTTCTCTAGCGATCCGAGAGG
CGTGCCTTGGGGTACCGGATCCCCCGGACTGCCGCCTCTGTCTCTGCCTCCGTGATGGGAGCGCTGCCGT
AGCGACTCGCTCGCAGAGGACCCTCCTCCCCTTCCCCCTCGACGGGGTTCGCGGGGGAGAGCGAGGGTTT
CCGCCGGCCACCGCGGTGGTGGCCGAGCGCGGCTCGTCGCCTACTGTGGCCCGCGCCTCCCCCTTCTGAG
TCGGGGGAGGATCCCGCCGGGCCGGGCCCTGGCGTCCCAGCGGGTTGGGACGTGGCGGCCGGCGGGCGGT
GGGTGCGCGCGCGGCGTTCCGTCCGGCGCGTGACCCCCTCCGCCGCGAGTCGGCTCTCCGTCCGCTCCCG
TGTGCCGAGTCGTGACCGGTGCCCACGACCGCGTTTGCGTGGCGCGGGGTCGGGCCGCCTGGCCCTGGGA
AAGCGTCCCACGGTGGGGGCGCGCCGGTCTCCCGGAGCGGGACCGGGCCGGAGGATGGACGAGAGAATCA
CGAGCGATGGTGTTGCCGGTGTTGTCGGGCTTGTGGCTGCGGTCGCTTTGGGGCCCCCGGTGGCGGGACC
CCGGGGCTCGCGAGGCGGGTCTCGGTGGGGGCCGAGGGCCGTCCGGCGTCCCAGGCGGGGCGCCGCGGGA
CCGCCCTCGTGTCTGTGGCGGTGGGATCCCGCGGCCGTGTTTTCCTGGTGGCCCGGCCGTGCCTGAGGTT
TCTCCCCGAGCCGCCGCCTCTGCGGGCTCCCGGGTGCCCTTGCCCGTCTGTGCCCTCTTCCCCGCCCGCC
GCCCGCCGATCCTCTCTTCTCCCCGAGCGGCTCGCCGGCTTGACGTCGGTTGGTGGCCCCGTCTGGGACC
GAACCCGGCACCGCCTTGTTGGGGGCGCCGCCGCCGGCCACTGGTTGGCCCGGTGTCCGCGTCCCCCGGC
GCGCGCCTTCGGGACCGGGTCGGTGGCGCCCCGCGTGGGGCCCGGTGGGCTTCCCGGAGGGTTTCGGGGG
TCGGCCTGTGGCGCGCGTGCGAGGGAAGAGAGGGTGCCGGGGGACCGGCCGCGACTGCGGCGGTGGTGGG
GGGGGAGCCGCGGGGAGCGCCGAGGGCCGGTCGGCCGCTCCGGGTGCCGCGCGGGGCCGCCTTCCCGCTC
GGAGGCTGCCGGCGGTGAGACCCCCGCGTGTGTGTCCCGGCCGCGGTCGGCTGCGCCCGAGGGGTCCCGT
GGCGTCCCCTTCCCCGCCGGCCGCCTTTCTCGCGCCTTCCCCGTCGCCTCGGCCTCGCCCGTGGTCCCTC
GTCTTCTCCCGGCCCGCTCTTCCGAGCCGGGTCGGCGCGTCCCCCGGGTGCGCCTCGCTTCCCGGGCCTG
CCGTGGCCCTCCCTGGAGGCGTCCGTCCCGGGCGTCGGCGTCGGGGAGAGCGCGTCCTCCCCGCGTGGCG
TTGCCCCGTTCGGCGCGCGCGTGCGCCCGAGCGCGGCCCGGTGGTCCCTCCCGGACAGGCGTTCGTGCGA
TGTGTGGCGCAGGTCGGCCTCCGCCTTTGCCCGGTCGCTCGCCCTTTCCCCGGGTCGGGGGGTGGGGCCC
GGGCCGGGGCCTCGGCCCCGGTCGCGGTCCCTCGTCCCGGGTGGGGGCGGGCGCGCCGGCCGGCTGCGGT
CGTCCTCCCTTGGCCGTCGTGTGGCGTGTGCCACCCCTGCGCCCGCGCCCGCCGGCGGGGCTCGGAGCCG
GGCTTCGGCCGGGCTCCGGGCCCTCGACCGGACCGGTGCGCGGGCGCTGCGGCCGCACGGCGCGACTGTC
CCCGGGCCGGGCGCCGCGGTCCGCCTCTCGCTCGCCGCCCGAACGTCGGGGCCGCCCCGCGGGGCGGGCG
GAGCGCCGTCCCCGCCTCGCCGCCGCCCACGGGCGCCGGCCGCGCGTGCGCGTGGCCGCCGGTCCCTCCC
GGGCGCGGGTCGGGCCATCCGCCTCCTCGCGGGCGGGCGCGACGAGAAAGGGTCTCGCGGGTCCGTGGTG
TGAGCCCGGCGCGGGGGGGGGGCGGTGGTCGTGTCGTGTTGGGGGGCGGGTGGTCGGGGCGTCCGGTTCG
CCGCGCCCCGCCCCGGCCCCCACCGTCCCGGCCGCCGCCCCGCGCCCGCTCGCTCCCTCCCGCCCGCCCG
TCCGCGGTCCGTCCGTCCGTCGTCCTCCTCGCTTCCGGGGCGCCGGGCCCGTCCTCGCGAGGCCCCCGGC
CGGCCGCGTCGGGGCCTCGCCGCGCTTCTACCTACCTGGTTGATCCTGCCAGTAGCATATGCTTGTCTCA
AAGATTAAGCCATGCATGTCTAAGTACGCACGGCCGGTACAGTGAAACTGCGAATGGCTCATTAAATCAG
TTATGGTTCCTTTGGTCGCTCGCTCCTCTCCTACTTGGATAACTGTGGTAATTCTAGAGCTAATACATGC
CGACGGGCGCTGACCCCCTTCGCGGGGGGGATGCGTGCATTTATCAGATCAAAACCAACCCGGTCAGCCC
CTCTCCGGCCCCGGCCGGGGGGCGGGCGCCGGCGGCTTTGGTGACTCTAGATAACCTCGGGCCGATCGCA
CGCCCCCCGTGGCGGCGACGACCCATTCGAACGTCTGCCCTATCAACTTTCGATGGTAGTCGCCGTGCCT
ACCATGGTGACCACGGGTGACGGGGAATCAGGGTTCGATTCCGGAGAGGGAGCCTGAGAAACGGCTACCA
CATCCAAGGAAGGCAGCAGGCGCGCAAATTACCCACTCCCGACCCGGGGAGGTAGTGACGAAAAATAACA
ATACAGGACTCTTTCGAGGCCCTGTAATTGGAATGAGTCCACTTTAAATCCTTTAACGAGGATCCATTGG
AGGGCAAGTCTGGTGCCAGCAGCCGCGGTAATTCCAGCTCCAATAGCGTATCTTAAAGTTGCTGCAGTTA
AAAAGCTCGTAGTTGGATCTTGGGAGCGGGCGGGCGGTCCGCCGCGAGGCGAGCCACCGCCCGTCCCCGC
CCCTTGCCTCTCGGCGCCCCCTCGATGCTCTTAGCTGAGTGTCCCGCGGGGCCCGAAGCGTTTACTTTGA
AAAAATTAGTGTTCAAAGCAGGCCCGAGCCGCCTGGATACCGCAGCTAGGAATAATGGAATAGGACCGCG
GTTCTATTTTGTTGGTTTTCGGAACTGAGGCCATGATTAAGAGGGACGGCCGGGGGCATTCGTATTGCGC
CGCTAGAGGTGAAATTCTTGGACCGGCGCAAGACGGACCAGAGCGAAAGCATTTGCCAAGAATGTTTTCA
TTAATCAAGAACGAAAGTCGGAGGTTCGAAGACGATCAGATACCGTCGTAGTTCCGACCATAAACGATGC
CGACCGGCGATGCGGCGGCGTTATTCCCATGACCCGCCGGGCAGCTTCCGGGAAACCAAAGTCTTTGGGT
TCCGGGGGGAGTATGGTTGCAAAGCTGAAACTTAAAGGAATTGACGGAAGGGCACCACCAGGAGTGGAGC
CTGCGGCTTAATTTGACTCAACACGGGAAACCTCACCCGGCCCGGACACGGACAGGATTGACAGATTGAT
AGCTCTTTCTCGATTCCGTGGGTGGTGGTGCATGGCCGTTCTTAGTTGGTGGAGCGATTTGTCTGGTTAA
TTCCGATAACGAACGAGACTCTGGCATGCTAACTAGTTACGCGACCCCCGAGCGGTCGGCGTCCCCCAAC
TTCTTAGAGGGACAAGTGGCGTTCAGCCACCCGAGATTGAGCAATAACAGGTCTGTGATGCCCTTAGATG
TCCGGGGCTGCACGCGCGCTACACTGACTGGCTCAGCGTGTGCCTACCCTACGCCGGCAGGCGCGGGTAA
CCCGTTGAACCCCATTCGTGATGGGGATCGGGGATTGCAATTATTCCCCATGAACGAGGAATTCCCAGTA
AGTGCGGGTCATAAGCTTGCGTTGATTAAGTCCCTGCCCTTTGTACACACCGCCCGTCGCTACTACCGAT
TGGATGGTTTAGTGAGGCCCTCGGATCGGCCCCGCCGGGGTCGGCCCACGGCCCTGGCGGAGCGCTGAGA
AGACGGTCGAACTTGACTATCTAGAGGAAGTAAAAGTCGTAACAAGGTTTCCGTAGGTGAACCTGCGGAA
GGATCATTAACGGAGCCGAAGGGGGCGCGAGGCCGCGGCGGCGCCGCCGCGCGCTTCCCTCCCCCCACCC
CCCGCCACAACGCGGCGCGTGCGCGGGCGGGGCCCGTGTGCCGTTCGTTCGTTCGTTCGCTGCCCGGCCC
CGCCGGCCGCGAGAGCCGGAGGACTCGGGAGGGCGACGTGGGGGGAGAGCGAGAGAGACGGAAAGAAGGG
GGCGCGTGTTCGCGTGCGCGTGTCGCGGGGCCGGCGGGCCGGTGGGCGGCGGGGAGCGGTCCCCGGCCGC
GGCCCCGACGGACGTGTGTGTCGGCGGGCGCGGGGGCGGTTCTCGGCGGCGTCACGGCGGGTTTGGGGGG
GGGTCTCGGTGCCCTCCTCCCCGCCGGGGCCCGTCGTCCGGCCCCGCCGCGCGCCGGCTCCCCGTCGTCG
GGGCCGGGCCGGATTCCCGTCGCCGCCTCCGCCGCGCGCCGCTCCGCGCCACCGGGCACGGCCCCGCTCG
CTCTCCCCGGCCTTCCCGCTAGGGCGTCTCGAGGGTCGGGGGCCGGACGCCGGTCCCCCCCTCCTCGTCC
GCCCCCCCACCCCCCGCCGTCCAGGTACCTAGCGCGTTCCGGCGCGGAGGTTTAAAGACCCCTTGGGGGA
TCGCCCGTCCGCCCGCGGGTCGGGGGCGGTGGTGGGCCCGCGGGGGAGTCCCGTCGGGAGGGGCCCGGCC
CCTCCCGCGCCTCCCCCGCGGACTCCGCCCCCCGGCCGGGGCCGCGCCGCCTCCGCCGGTGCCGCGGTCG
CGGCGGCCGTCGGGTGGGGGCTTTGCCCGGCGGCCGTCGCGCGCGCGTGCCGCGCGTGTGGCGTGCGCCC
CGCGCCGTGGGGGCGGGAACCCCCCGGGCGCCTGTGGGGTGGTGTCCGCGCTCGCCCCTGCGTGGGCGGC
GCGCGCCTCCCCGTGGTGTGAAACCTTCCGACCCCTCTCCGGAGTCCGGTCCCGTTTTTTGCTGTCTCTC
TGGCCGGCCTGAGGCAACCCCCTCTCCTCTGGGGGGGACGTGCCGCGCCAGGAGGGCCTCCCGGTGTGTG
TGTCGGGAGCGCCCTCGCCAAATCGACCTCGTACGACTCTTAGCGGTGGATCACTCGGCTCGTGCGTCGA
TGAAGAACGCAGCTAGCTGCGAGAATTAATGTGAATTGCAGGACACATTGATCATCGACACTTCGAACGC
ACTTGCGGCCCCGGGTTCCTCCCGGGGCTACGCCTGTCTGAGCGTCGCTTGCCGATCAATCGCCCCCGGG
GGTGCCTCCGGGCTCCTCGGGGTGCGCGGCTGGGGGTTCCCTCGCAGGGCCCGCCGGGGCCCTCCGTCCC
CCTAAGCGCAGACCCGGCGACGTCCGCCCTCCTCTTCCCGCCGCGCCCGCCCCTCCCCCCTCCCCCCCGC
GGGCCCTGCGTGGTCACGCGTCGGGCGGAGGGGGGGAGGGGGGCGCCCGGTCGAGAGCGAGAGAGAGAGA
GGGAGGGCGGCGCCGCCGCCCGCGAAGACGGAGAGGGGAAGAGAGAGCCGGCTCGGGCCGAGTTCCCGTG
GCCGCCACCTGCGGTCCGGGTTCCTCCCTCGGGGGCTCCCTCGCGCCGCACGCGGCTCTCGGGGTTCGGG
GTTCGTCGGCCCCGGCCGGGTGGAAGGTCCCGTGCCCGTCGCCGCCGTCGTCGGCGGTGGGGGGGCGTGT
TGCGTGTGGTGGGGGGGGGAGGAAGGCGGGTCCGGAGGGAAGGGGGTCTGGCGGGGAGAGAGAGGGTGGG
GGAGCGCGTCCCGGTCGCCGCGGTTCGCCGCCCGCCCCTGGTGGCGGCCCGGCGTCCGGCCGACCGCCGC
TCCCGCGCCCCTCCTCCTCCTCCCCGCCGCCCCTCCTCCGGGGCCCCGTCCTCCTCGCCCTCCCGCACGC
ACGCCCGCCCGCCCGGCTCGCCTCGCGGCGTGTCGTCCGGGGCCGGAAGCCCGCCCCGCGGCCCGCCCGG
CCGCGCCCGTGGCCGCGGTCCCGGGGTTCGCGTGTCCCCGGCGGCGACCCGCGGGACGCCGCGGTGTCGT
CCGCCGTCGCGCGCCCGCCCCCGGCTCGCGGCCGCGCCGCGCCGTGCCGGGGCCCCGTCCCGAGCTTCCG
CGTCGGGGCGGGGCGGCTCCGCCGCCGCGTCCTCGGACCCGTCCCCGCGACCTCCGCGGGGGACGGGTCG
GGGTGTGTGCGGTGCCCGTCCCGTCCCCGGCCCGTGCCCCTCCCTCCGGTCGTCCCGCTCCGGCGGGGCG
GCGCGGGGGTGCCGTCGGCCGCGGCTCTCTCTCCCGTCGCCTCTCCCCTCGCCGGGCCCGTCTCTCGACG
GGGCGGCGGGCGGTCGGTCGGGCCGGCGCGATGCCGTCCGTCCGCGTCCGCCGAGCGGCCCGTCCCCGCC
CGCCGGCCCCGTTCCCCCTCCGAGACGCGACCTCAGATCAGACGTGGCGACCCGCTGAATTTAAGCATAT
TAGTCAGCGGAGGAAAAGAAACTAACCAGGATTCCCTCAGTAACGGCGAGTGAACAGGGAAGAGCCCAGC
GCCGAATCCCCGCCCCGCGGCGGGGCGCGGGACATGTGGCGTACGGAAGACCCACTCCCCGGCGCCGCTC
GTGGGGGGCCCAAGTCCTTCTGATCGAGGCCCAGCCCGTGGACGGTGTGAGGCCGGTAGCGGCCCCCGGC
GCGCCGGGCCCGGGTCTTCCCGGAGTCGGGTTGCTTGGGAATGCAGCCCAAAGCGGGTGGTAAACTCCAT
CTAAGGCTAAATACCGGCACGAGACCGATAGTCAACAAGTACCGTAAGGGAAAGTTGAAAAGAACTTTGA
AGAGAGTTCAAGAGGGCGTGAAACCGTTAAGAGGTAAACGGGTGGGGTCCGCGCAGTCCGCCCGGAGGAT
TCAACCCGGCGGCGGGTCCGGCCGTGTCGGCGGCCCGGCGGATCTTTCCCGCCCCCCGTTCCTCCCGACC
CCTCCACCCGCCCTCCCTTCCCCCCGCCGCCCCTCCTCCTCCTCCCCGGAGGGGGCGGGCTCCGGCGGGT
GCGGGGGTGGGCGGGCGGGGCCGGGGGTGGGGTCGGCGGGGGACCGTCCCCCGACCGGCGACCGGCCGCC
GCCGGGCGCATTTCCACCGCGGCGGTGCGCCGCGACCGGCTCCGGGACGGCTGGGAAGGCCCGGCGGGGA
AGGTGGCTCGGGGGGCCCCGTCCGTCCTCCTCCTCCCACCCCGTCTCCGCCCCCCGGCCCCGCGTCCTCC
CCCGGGAGGGCGCGCGGGTCGGGGCGGCGGTGGCGGCGGCGGCGGCGGTGGCGGCGGGACCGAAACCCCC
CCGAGTGTTACAGCCCCCCGGCAGCAGCACTCGCCGAATCCCGGGGCCGAGGGAGCGAGACCCGTCGCCG
CGCTCTCCCCCCTCCCGGCGCCCACCCCCGCGGGGATATCCTCCGCGAGGGGGGTCTCCCCCGCGGGGGC
GCGCCGGCGTCTCCTCGTGGGGGGGCCGGGCCACCCCTCCCACGGCGCGACCGCTCTCCCACCCCCTCCT
CCCCGCAACCCCCCTCTCCCGGCGACGGGGGAGGGCCGCGCGCGGGTCGGGGGGCGGGGCGGACTGTCCC
CAGTGCGCCCCGGGCGGGTCGCGCCGTCGGGCCCGGGGGGAGGTTCTCTCGGGGCCACGCGCGCGTCCCC
CGAAGAGGGGGACGGCGGAGCCGAGCGCACGGGGTCGGCGGCGATGTCGGCCACCCACCCGACCCGTCTT
GAAACACGGACCAAGGAGTCTAACACGTGCGCGAGTCGGGGGCTCGCACGAAAGCCGCCGTGGCGCAATG
AAGGTGAAGGCCGGCGCGCGCTCGCCGGCCGAGGTGGGATCCCGAGGCCTCTCCAGTCCGCCGAGGGCGC
ACCACCGGCCCGTCTCGCCCGCCGCGCCGGGGAGGTGGAGCACGAGCGCACGTGTTAGGACCCGAAAGAT
GGTGAACTATGCCTGGGCAGGGCGAAGCCAGAGGAAACTCTGGTGGAGGTCCGTAGCGGTCCTGACGTGC
AAATCGGTCGTCCGACCTGGGTATAGGGGCGAAAGACTAATCGAACCATCTAGTAGCTGGTTCCCTCCGA
AGTTTCCCTCAGGATAGCTGGCGCTCTCGCAGACCCGACGCACACCCCCCACGCAGTTTTATCCGGTAAA
GCGAATGATTAGAGGTCTTGGGGCCGAAACGATCTCAACCTATTCTCAAACTTTAAATGGGTAAGAAGCC
CGGCTCGCTGGCGTGGAGCCGGGCGTGGAATGCGAGTGCCTAGTGGGCCACTTTTGGTAAGCAGAACTGG
CGCTGCGGGATGAACCGAACGCCGGGTTAAGGCGCCCGATGCCGACGCTCATCAGACCCCAGAAAAGGTG
TTGGTTGATATAGACAGCAGGACGGTGGCCATGGAAGTCGGAATCCGCTAAGGAGTGTGTAACAACTCAC
CTGCCGAATCAACTAGCCCTGAAAATGGATGGCGCTGGAGCGTCGGGCCCATACCCGGCCGTCGCCGGCA
GTCGAGAGTGGACGGGAGCGGCGGGGGCGGCGCGGGCGTGCGCGCGCGCGTGTGTGTGTGCGTGTCGGAG
GGCGGCGGCGGTGGCGGCGGGGGTGTCCTCCCCCTCCCCCACGCCGCCTCCCCTCCTCCCACCCACCACC
GCCGCCGCCACCCCCGCTCCCCGCCCCCGGAGCCCCGCGGACGCTACGCCGCGACGAGTAGGAGGGCCGC
TGCGGTGAGCCTTGAAGCCTAGGGCGCGGGCCCGGGTGGAGCCGCCGCAGGTGCAGATCTTGGTGGTAGT
AGCAAATATTCAAACGAGAACTTTGAAGGCCGAAGTGGAGAAGGGTTCCATGTGAACAGCAGTTGAACAT
GGGTCAGTCGGTCCTGAGAGATGGGCGAGCGCCGTTCCGAAGGGACGGGCGATGGCCTCCGTTGCCCTCG
GCCGATCGAAAGGGAGTCGGGTTCAGATCCCCGAATCCGGAGTGGCGGAGATGGGCGCCGCGAGGCGTCC
AGTGCGGTAACGCGACCGATCCCGGAGAAGCCGGCGGGAGCCCCGGGGAGAGTTCTCTTTTCTTTGTGAA
GGGCAGGGCGCCCTGGAATGGGTTCGCCCCGAGAGAGGGGCCCGTGCCTTGGAAAGCGTCGCGGTTCCGG
CGGCGTCCGGTGAGCTCTCGCTGGCCCTTGAAAATCCGGGGGAGAGGGTGTAAATCTCGCGCCGGGCCGT
ACCCATATCCGCAGCAGGTCTCCAAGGTGAACAGCCTCTGGCATGTTGGAACAATGTAGGTAAGGGAAGT
CGGCAAGCCGGATCCGTAACTTCGGGATAAGGATTGGCTCTAAGGGCTGGGTCGGTCGGGCTGGGGCGCG
AAGCGGGGCTGGGCGCGCGCCGCGGCTGGACGAGGCGCCGCCGCCCCCCCCACGCCCGGGGCACCCCCCT
CGCGGCCCTCCCCCGCCCCACCCCGCGCGCGCCGCTCGCTCCCCGCCCCCCCCCCGCGCCCTCTCTCCCC
CTCTCTCTCCCGCTCCCCGTCCTCCCCCCTCCCCGGGGGAGCGCCGCGTGGGGGCGGCGGGTGGGGGGAG
AAGGGTCCGGGACGGGCGGGGGCGCGGCGGCGGCCGCCGCGGGGCCCCGGCGGCGGGGGCACGGTCCCCC
GCGAGGGGGGCCCGGGCACCCGGGGGGCCGGCGGCGGCGGCGACTCTGGACGCGAGCCGGGCCCTTCCCG
TGGATCGCCCCAGCTGCGGCGGGCGTCGCGGCCGCCCCCGGGGAGCCCGGCGGGCGCCGGCGCGCCCCCC
TCTCCCCGTGTCGTCGCTCCGTCGCGGGGGCGGGGAGCGGTCGGGCGGCGGCGGTCGGTGGGCGGCGGGG
CGGGGCGGTTCGTCCCCCCGCCCTCCCCCCCGGCCCCGTCCGTCCCCCGTTCCTCCCCCGTCCTCGCCGC
GCGGCGGCGGCGGCGGCGGCGGAGTTGGGGCCGCGGGCCGGTCCCCCCCGCCGGGTCCGCCCCCGGGGCC
GCGGTTCCGCGCGGCGCCTCGCCTCGGCCGGCGCCTAGCAGCCGACTTAGAACTGGTGCGGACCAGGGGA
ATCCGACTGTTTAATTAAAACAAAGCATCGCGAAGGCCCGCGGCGGGTGTTGACGCGATGTGATTTCTGC
CCAGTGCTCTGAATGTCAAAGTGAAGAAATTCAATGAAGCGCGGGTAAACGGCGGGAGTAACTATGACTC
TCTTAAGGTAGCCAAATGCCTCGTCATCTAATTAGTGACGCGCATGAATGGATGAACGAGATTCCCACTG
TCCCTACCTACTATCCAGCGAAACCACAGCCAAGGGAACGGGCTTGGCGGAATCAGCGGGGAAAGAAGAC
CCTGTTGAGCTTGACTCTAGTCTGGCACGGTGAAGAGACATGAGAGGTGTAGAATAAGTGGGAGGCCCCC
GGCGCCCCCCCGGTGTCCCCGCGAGGGGTTCCGGGGCGGGGTCCGCCGGCCCTGCGGGCCGCCGGTGAAA
TACCACTACTCTGATCGTTTTTTCACTGACCCGGTGAGGCGGGGGGGCGAGCCCCGAGGGGCTCTCGCTT
CTGGCGCCAAGCGCCCGGCCGCGCGCCGGCCGGGCGCGACCCGCTCCGGGGACAGTGCCAGGTGGGGAGT
TTGACTGGGGCGGTACACCTGTCAAACGGTAACGCAGGTGTCCTAAGGCGAGCTCAGGGAGGACAGAAAC
CTCCCGTGGAGCAGAAGGGCAAAAGCTCGCTTGATCTTGATTTTCAGTACGAATACAGACCGTGAAAGCG
GGGCCTCACGATCCTTCTGACCTTTTGGGTTTTAGCAGGAGGTGTCAGAAAAGTTACCACAGGGATAACT
GGCTTGTGGCGGCCAAGCGTTCATAGCGACGTCGCTTTTTGATCCTTCGATGTCGGCTCTTCCTATCATT
GTGAAGCAGAATTCACCAAGCGTTGGATTGTTCACCCACTAATAGGGAACGTGAGCTGGGTTTAGACCGT
CGTGAGACAGGTTAGTTTTACCCTACTGATGATGTGTTGTTGCCATGGTAATCCTGCTCAGTACGAGAGG
AACCGCAGGTTCAGACATTTGGTGTATGTGCTTGGCTGAGGAGCCAATGGGGCGAAGCTACCATCTGTGG
GATTATGACTGAACGCCTCTAAGTCAGAATCCCGCCCAGGCGGAACGATACGGCAGCGCCGCGGAGCCTC
GGTTGGCCTCGGATAGCCGGTCCCCCGCCTGTCCCCGCCGGCGGGCCGCCCCCCCCCACCGCGCCCCGCG
CGCGGGGAGGAAGGCGCGTGCCCCGCCGCGCGCCGGGACCGGGGTCCGGTGCGGAGTGCCCCTCGTCCTG
GGAAACGGGGCGCGGCCGGAAAGGCGGCCGCCCCCTCGCCCGTCACGCACCGCACGTTCGTGGGGAACCT
GGCGCTAAACCATTCGTAGACGACCTGCTTCTGGGTCGGGGTTTCGTACGTAGCAGAGCAGCTCCCTCGC
TGCGATCTATTGAGAGTCAGCCCTCGACACAAGGGTTTGTCCGCGCGCGCGCGCGTGCGCGCGGGGGGCC
CGGCGGGGCGTGCGCGTCCGGCGCCGTCCGTCCGTCCGTTCGTCTTCCTTCCTCCCTCCCGGCCTCTCCC
GCCGACCACGGGCGTGGGAGGGGGGGGGAGGGAGGGCGCGCGTCCCCGGTCGGCGCGCCCCGCTTCTTCG
GTTCCCGCCTCCTCCCCGTTCACCGCCGGGGCGGCTCGTCCGCTCCGGGCCGGGACGGGGCCCGGGGAGC
GCGTGGGTGGGAACCGCGGAGGCGGCCGCGCCGAGCCGGGCCCGTGGCCCGCCGGCCCCCGTCCCGGGGG
GGGGGTTGGCCGCGCGGGCCCCGGTCACCTCGGGGTTCCGGCCCTCGCGCGTCCTTCCTCCTCTCTCCTC
CGCACGGGTCGACCAGCAGACCGCGGGTGGCGGGCGGCGGGCGGCGAGGCCCCCGGGGGCGTCCCCGCGC
CCGGCCCGCCTCCGCTCGCCACCTCTCCCCGGTCGGAACCTCCGGGGTCGACCAGCTGCCGCCCGCGAGC
TCCGGACTTAGCCGCCGCTGTCTCCACGTGTCCCGGGTCGACCAGCAGGCGGCCGCCGGACGCTGCGGCG
CGGCGATGCGAGGGCGCCGATTCCCGTTCACGAGCCGGCGACCTCCGCCGGCCTCGGCCTTCGGTGGAGC
TGGGACGACGCGGAACTCCCTGCCCCGCATTTTTTTCAGCCCCACTGCGAGTTTGCGTCCGCGGTACTTT
TAAGAGGGAGTCACTGTTGCCGTCTGCCGGCAATACTTCCTCCCTTTTTGCTTTTTGGTTCTGTCTCCCG
TTTTTTGTTTTGTTTTGTTTTGTTTTGTTTTTTTCCCCCCCCCCCTTTTCTCTCGCTCGCTCTCTCGCTC
TCTCCCTCGCTCTTCTGTCTCTCTCTCTCTCTCTCTCTCTCTCTCTCTCTTCTCTCTCTCTCTCTCTCTC
TCCTTCCTTGGTGCCTTCTCGGCTCGTGAGACTTAGCCGCTGTCTCCCCGGGTCGACCGGCGGGCCTTCT
CGACCGAGCGGCGTGTAGGAATGCCCGTCGGGACGAGTCGGACCCGGGGCGTCCGCGTCTCGGTCGGAAC
CTCCGGGGTCGACCAGCTGCCGCCCGTGAGCTCCGGACTTAGCCGCCGCTGTCTCCACGTATCCCGGGTC
GACCAGCAGGCGGCCGCCGGACGCTGCGGCGCGGCGATGCGAGGGCGCCGATTCCCGTTCACGAGCCGGC
GACCTCCGCCGGCCTCGGCCTTCGGTGGAGCTGGGACGACGCGGAACTCCCTGCCCCGCATTTTTTTCAG
CCCCACTGCGAGTTTGCGTCCGCGGTACTTTTAAGAGGGAGTCACCGTTGCCGTCAGCCGGCAATACTTC
CTCCCTTTTTGCTTTTTGGTTCTGTCTCCCGTTTTTTGTTTTGTTTTGTTTTGTTTTGTTTTTCCCCCCC
CCTTTTCTCTCGCTCGCTCTCTCGCTCTCTCCCTCGCTCTTCTGTCTCTGTCTCTCTCTGTCTCTCTGTC
TCTCTGTCTCTCTCTCTCTCTCTCTCTCTCTCTCTCTCTCTCTCCTTCCTTGGTGCCTTCTCGGCTCGTG
AGACTTAGCCGCTGTCTCCCCGGGTCGACCGGCGGGCCTTCTCGACCGAGCGGCGTGTAGGAATGCCCGT
CGGGACGAGTCGGACCCGGGGCGTCCGCGTCTCGGTCGGAACCTCCGGGGTCGACCAGCTGCCGCCCGTG
AGCTCCGGACTTAGCCGCCGCTGTCTCCACGTATCCCGGGTCGACCAGCAGGCGGCCGCCGGACGCTGCG
GCGCGGCGATGCGAGGGCGCCGATTCCCGTTCACGAGCCGGCGACCTCCGCCGGCCTCGGCCTTCGGTGG
AGCTGGGACGACGCGGAACTCCCTCCCCCGCATTTTTTTCAGCCCCACTGCGAGTTTGCGTCCGCGGTAC
TTTTAAGAGGGAGTCACTGCTGCCGTCAGTCGGTAATACTTCCTCCCTTTTTGCTTTTTGGTTTTGTCTT
GCATTTTTTTTTCTTTCTTTCTTTCTTTTTCTTTCTTTCTTTCCTTCTCTTTCTCTCTCTCTCTCTCTCT
CTCTCTCTCTCTCTCTCTCTCTCCCTCCTTCTCCCTCCCTCCCTCTCCCTCTCCCTCTCCCTCTCCCTCT
CCTTCTCCTTCTCCTTCTCCTTCCTTGGTGCCTTCTCGGCTCACTGCTACCGCTGCCTCTGCCTCCACGG
ATCAAGCAAACGGCAGGTTTTCTACTTCGAGGAAAGACGGAATTTCACCATGTTGGCCGGGCCGGTCTCG
AACTCCCGACCTAGTGATCCGCCCGCCTCGGCCTCCCAAAGACTGCTGGGAGTACAGGCGTGAGCCACCA
CGCCTGGCCGATTCCTTCCTTTTTTCAATCTTATTTTCTGAACGCTGCCGTGTATGAACGTACATTTATA
CACACACACACACACACACACACACACACACACACACGTAGTGATAAAACTCTGTAAATGATATTTCCAT
AATTAATACGTTTATATTATGTTACTTTTAATGGATGAGTATGTATTAAAGCCCCATTTCATTTACCTAC
ACGTGTATGTATATCCTTCCTCCCTTCCTTCCTTCATTTATTATTTATTCATAATTTTCGTGTATTTATT
TTCTTTTCTTTTGGGGCCGGCCCGCCTGGTCTTCTGACTCTGGGCTCTGGTGACCTCAGCCTCCCACGTA
GCTGGGACTACAGGGATCTCTTCAGCCCGGGAGGGAGAGGCTAACGTGGGCTGTGATCGCGCACTTCCAC
TCCAGCTTACGTGGGCTGCGGTGGGGTGGGGTGGGGTGGGGTGCGGTGGGGTGCAGTGGGGTGCAGAGAA
AACAATGGATTGCGATCTTAATTGCCTTTTAGCTTGTTATTTGCTTGTTTATTCTCATGGGTTATTCTGT
GTCACTGTCATGTTCCTCGTTTGCTTGCCTGCTTGCTTGTTTATTTTGTCACTGTCATGTTCCTCGTTTG
CTTGCCTGCTTGCTTGTTTATTTCCTTCCTTCCTTCCTTCCTTCCTTCCTTCCTTCCTTCCCTCCCTCCC
TCCCTCCCTCCCTCCCTCCCTCCCTTACTGGCAGGGTCTTCCTCTGTCTCTGCCGCCCAGTCGTCCTGCC
TCTGATCCCTCCCATCCCCATTACCTGAGACCACAGGCACGCACCCTCCCATCCCCATTACCTGAGACCA
CAGGCACGCACCACCACACCGGCTGACTTCTATGTTGCTTCTCCTGTTTTCCGTAGGTAGGTATGTATGT
GTGGGTATGTACGTATGTATGTATGTATGTGAGTGAGATGGGTTTCGGGATTCTATCATGTTGCCCACGC
TGGTCTCGAACTCCTGTCCTCAAGCAATCCGCCTGCCTGCCTCGGCCGCCCACACTGCTGCTACCACACT
GCTGCTATTACAGGCGTGAGACGCTGCGCCTGGCTCCTTCTACGTTTGCCTGCCTGCCTGCCTGCCTGCC
TGCCTACCTATCAATCGTCTTCTTTTTAGTACGGATGTGCTCTCGCTTTGTTGTCCATGCTCTGGGCACA
CGTGATCTCTTTTTAAACTTCTATGATTATGATGATTGTAGGCGTCATCTCACGTGTCGGGGTGATCTCC
AACTTTTAGGCTCCAGAGATCCTCCCGCATCGGCCTCCCGGAGTGCTGTGATGACACGCGTGGGCACGGT
ACGCTCTGGTCATGTTTGTCATGGGTCGGTTCTTTCCGTTTTTAATACGGGGACTGCGAACAGATAAAAT
GTTCACACGCATCTCACCGATCCGCCTTTTCGTTCTTTCTTTTTTTTTCTCTCTTTAGACGGAGTTTCAC
TCTTGTCGCCCAGGGTGGAGGACGATGGCGGATCTCGGCTCACCGCACCCTCCGCCTCCCAGGTTCAAGG
GATTCTCCTGCCTCAGCCTTCCCGAGTAGCTGCGATGACAGCGATGAGCCATCGTGCCTGGCTAATTTTT
CTATTCCTAGTACAGATGGGGTTTCTCCATCTTGGTTAGGCTGGTCTTCAACTTCCGACCGTTGGAGGAT
CTTAACTTTCTTGGTGGTGGTTGCTTTTCTTTTTCTTTTTTTCTTTTCTTTTCTTTCCTTCTCCTTCCCC
CCCCCCAACCCCCCTTGTCGTCGTCGTCGTCCTCCTCCTCCTCCTCCTCTTTCATTTCTTTCAGCTGGGC
TCTCCTACTTGTGTTGCTCTGTTGCTCACGCTGGTCTCAAACTCCTGGCCTTGACACTTCTCGCGTCACA
TCCGCCGTCTGCTTGTTGAAATGAGCATCTCTCGTAAAATGGAAAAGATGAAAGAGATAAACACGAAGAC
GGAAAGCACGGTGTGAACGTTTCTCTTGCCGTCTCCCGGGGTGTACCTTGGACGCGGAAACACGGAGGGA
GCTTGGCTGAGTGGGTTTTCGGTGCCGAAACCTCCCGAGGGCCTCCTTCCCTCTCCCCCTTGTCCCCGCT
TCTCCCCCAGCCGAGGCTCCCACCGCCGCCCTGGCATTTTCCACAGGAGAGGTATAGGGAGAGGACTGAC
ACGCCTTCCGCATCTATATCCTGCCGGACGTCTCTGGCTCGGCGTGCCCCACCGGCTACCTGCCACCTTC
CAGGGAGCTCTGAGGCGGATGCGACCACACCCCCGTCCCCCCCGTCACGTCCCGCTACCCTCCCCCGGCT
GGCCTTTGCCGGGCGACCCCAGGGGAACCGCGTTGACGCTGCCCTCGGATCCTCCGGCGAAGACTTCCAC
CGCATGCCCCGGGTGGGCCGGTTGGGATGAGACTGGACCACCCCGGACCGTGCTGTTCTTGGGGGTGGGC
TGACGTACGGGGTGGACTGGCGGCCCCAGCATTGTAAAGGGTGCGTGGGTATGGAAATGTCACGTAGGAT
GCCCTCCTTCCCTTCGGTCTGCCTTCAGCTGCCTCAGGCGTGAAGACAACTTCCCATCGGAACCTCTTCT
CTTCCCTTTCTCCAGCACACAGATGAGACGCGAGACGCGTGAGAGGGAGAAACAGCTCAATAGATACTGC
TGACCTTCATTTGTACACAAGACAGGTGACTAGGCAGGGACACAGATCAAACACTATTTCCGGGGATTGG
TGTCTCTCCTCTCTCTCTCTCTCTCTCTCTCTCTCTCTCTCTCTCTCTCTCACACACGCGCGCGCGCGCG
CGCGCACGCACGCATGCACACGCACACACACACACACACACACACACACACATTTCCATATCTAGTTCAC
AAAGCACACTCACTTAACCTTTTCACAGTACGCAGGCTGAGTAAAACCCACCCCACCTTCCACCCGTTGG
CTGACGAAACCCCTTCTCTACAATGGATGAAAAAGATGATCTGGGCCGGGCACGCTAGCTCACGCCTGTC
ATTCCGGCACTTTGGGAGGCCGAGGCCGGTGGATCGCTTGGGGCCGGGAGTTCGAGACCAGGCTGGCCGA
CGTGGCGAAACCCCGTCTCTCTGAAAAAATAGAACGATTAGCCGGGCCTGGTGGCGTGGGCTTGGAATCA
CGACCGCTCGGGAGACTGGGGCGGGCGAGTTGTTCCAACCGGGGAGGCCGAGGTTGCGATGAGCTGAGAT
CGTGCCGTGGCGATCCAGCCTGGATGACGGAGCGAGACCCCGTCTCGATACAATCATGATGTGATTATAA
GATGAGTTGCGCGCGGTGATGGCCGCCTGTAGTCGCAGCTACTCGGGAGGCTGAGATGAGGAGAGGATCA
CTTGAGGCCCCACAGGTCGAGGCTTCGGTCGGCCGTGACCCACTGTATCCTGGGCGGTCACCGGTCAAGG
AGATATGCCCCCTCCCCGTTTGCTTTTCTTTTCTTCCCTTCTCTTTTCTTCTTTTTTCTTCTCTTTTCTT
TTCTTCTTTCTTTCTTTCTTTCTTTCTTTCTTTCTTTCTTTCTCTCTCTCTCTCTCTCTCTTCCCCTCTT
TCTTTCCTGCCTTCCTGCCTTCCTGCCTTTCTTCTTTTCTTCTTTCCTCCCTTCCTCCCTTCCTTCTTTC
CTCCCGCCTCAGCCTCCCAAAGTGCTGGGATGACTGGCGTGAGGTACCATGCCTGCTTGGCCTAAAGAGA
CCCTCTTGGAAAGTGAGACACAGAGAGCGCCTTCCAGTGATCTCATGGACTGATTTAGAGACGGCATCTC
GCTCCGTCACCCCGGCAGTGGTGCCATCGTAACTCACTCCCTGCAGCGTGGACGCTCCTGGACTCGAGCG
ATCCGATCCTTCCGCCTCAGCCTCCAGAGTACAGAACCTGGGACCGCAGGCACGCGCCACTGTGCCCATT
TTCTTTTCCTCCCCCCCCCCCCCCCGCCCGAGACAGAGTTTCGCTCTGGTGGCCTAGACTGCAGTGCGGT
GGCGCGATCTTGGCTCGCCGCAACCTCTGCCTCCCGGTTTCAAGCGATTCTCCTGCATCGGCCTCCTGAG
TAGCCGGGATTGCGGGCGTGCGCTGCCACGTCTGGCTGATTTTGTATTTTTAGTGGAGACGGGGCTTCTC
CATGTCGATCGGGCTGGTCTCGAACTCCCGACCTCAGGTGATCCGCCCTCCCCGGCCTCCGGAACTGCTG
GGATGACAGGCGTGAGCCACCGCGCCCGGCCTTCATTTTTAAATGTTTTCCCACAGACGGGGTCTCATCA
TTTCGTTGCAACCCTCCTGCCCGGCGTCTCAAAGTGCTGGCGTGACGGGCGTGAGCCACTGCGAATGATT
CACGACCACGGTCGCTGTTCTTTCTTTCTGTCTGTCTGTCTGTCTGTCTGTCTGTCTGTCTGTCTGTCTG
TCTGTCTGTCTTTCTTTCTTTCTTTCTTTCTTTCTTTCTTTCTTTCTTATTTATTGATAAATTATTTTAT
GATTTATTTGTGTACTTATTTTCAGACGGAGTCTCGCTCTGGGCGGGGCGGGGCGGGGCGAGGCGAGGCA
CAGCGCATCGCTTTCGAAGCCGCGGCAACGCCTTTCAAAGCCCCATTCATATGCACAAAGCCCTATTCCC
TTCCTGGAGTTGGAGCTGATGCCTTCCGTAGCCTTGGGCTTCTCTCCATTCGGAAGCTTTGACAGGCGCA
ACCCCACCCAGAGGCTGCCTGCGGCTGAGGATTAGGGGGTGTGTTGCGGCTGAAAAGTGGGTCCCCTAGT
TTTGATACCTCAGTGGACACATCCCCCGACCGCCATCGCTTGCTCGCCCTCTGAGATCCCCCGCCTCCAC
CGCCTTGCAGGCTCACCGCTTACTTTCATTTCTTTCTTCCTTTCTTGCGTTTCAGGAGGGGGTGCGGGAA
TGAGGGTGTGTGTGGGGAGGGGGTGCGGGGTGGGGACGGAGGGGAGCGTCCTAAGGGTCGATTTAGTGTC
ATGCCTCTTTCACCGCCACCACCGAAGATGAAAGCAACGATCGGCTACATACCGCGTGTTCTCATCTAGA
AGTGGGAACTTACAGATGAGAGTTCTTGCATGGGCAGAACGAGGGGGACCAGGGACGCGGAAGCCTGCTT
GAGGGAGGAGGGGTGGAAGGAGAGACAGCTTCAGGAAAAAAACAAAACACGAATACTGTCGGACACAGCA
CTGACTACCCGGGTGATGAAATCATCTGCACACTGAACACCCCCGTCCCAAGTTTACCTATGTCACAATC
TTGCACATGTATGCTTGAACGACAAATAAAAGTTAGGGGGGAGAGAGGAGAGAGAGCGAGAGAGCGAGAG
CGAGAGCGAGAGAGAGAGCGAGAGCGAGAGAGAGAGCGAGAGCGAGAGCGAGAGCGAGAGAGAGAGAGAG
AGAGAGAGAGAGAGAGAGAGAGAGACACAAGTACAACCAAACACCACCTCCTTGACCTGAGTCAGGGGGT
TTCTGGCCTTTTGGGAGAATGTTCAGCGACAATGCAGTATTTGGGCCGGTTCTTTTGTTTCTTCTTCTTC
TTCTTTTCTTTCTTTTTTTTGGACTGAGTCTCTCTCGCTCTGTCACCCAGGCTGCGGTGCAGTGGCGCTC
TCTCGGCTCACTGGAACCTCTGCTTCCCGGGCTCCAGTGATTCTTCTTCGGTAGCTGGGATTACAGGCAC
GCACCAGGATGGCCGGCTCATATTCTTATTTTTAGTAGAGAGGGGGTTTCTCCACGTTGGCCACGCTGGT
ATCGAACTCTTGACCTCAAATGATGCGCCTTCCTGGGCCTCCCAAAGTGCTGGAAACGACCGGCCTGAGC
CGCCGGGATTTCAGCCTTTAAAAGCGCGGGCCCTGCCAACTTTCGCTGCGGCCCTTACGCTCAGAAGGAC
GTGTCCTCTCTGCCATAGGTTGACTCCTTGAGTCCCCTAGGCCATTGCACTGTAGCCTGGGCAGCAAGAG
CCAAACTCCGTCCCCCCACCTCCCCGCGCAAATAATAACTAACTAACGAACGAACGAACTAACTAAGTAA
ATAAAATCTCTACACGTCACCTCTAAGTGTGTGTTCCCGTGAGGAGTGATTTCTAAGAAATGGCACTGTA
CACTGAACGCAGTGGCTCACGTCTGTCATCCCGAGGTCAGGAGTTCGAGACCAGCCCGGCCAACGTGGTG
AAACCCCGTCTCTACTGAAAACACGAAATTGAGTCAGGTGCCGTGGGGCCGGCACCTGTCATCCCAGCTA
CTCGGGAGGCTGAGGCGGAAGAATTGCTTGAACCTGGCAGGCGGAGGTTGCAGTGACCCAAGATCGCACC
ACTGCACTACGGCCTGGGCGACAGAGTGAGACCCGGTCTCCAGATAAATACATAAATACATACATACGTA
CGTACGTACGTACATACATACGTACAGATATACAAGACAGAAAACAAGAAAAGAAAGGAAAGAGAAAATG
AAAGAAAAGGCACTGTATCGCTACTGGGCTAGGACCGTCTCTCTGTCTGTTTCTCTCTGTTCGTCTCTGT
CTTTCTCTCTGTGTCTCTTTCTCTGTCGGTCTGCCTGTCTGTCTGTCTGTCTGTCTCTTTCTTTCTGTCT
GTCTCTGTCTCTGTCTTTGTCTCTCTCTCTCCCTCTCTGCCTGTCTCACTGTGTCTGTCTTCTGTCTTAC
TCTCTTTCTCTCCCCGTCTGTCTCTCTCTCTCTCCCTCCCTGTCTGTTTCTCTCTCTCTCTTTCTGTCTG
TTTCTGTCTCTCTCTGTCTGTCTATGTCTTTCTCTGTCTGTCTGCCTCTCTCTTTCTTTTTCTGTGTCTC
TCTGTCGGTCTCTCTCTCTCTCTGTGCCTATCTTCTGTCTTACTCTCTCTTTCTCTGCCTGTCTGTCTGT
CTCTCTCTGTCTCTCCCTCCCTGTCCGTTTCTCTCTCTCTCTCTCCCCCTCTCCCTGTCTGTTTCTCTCC
GTCTCTCTCTCTTTCTGTCTGTTTCTCACTGTCTCTCTCTGTCCATCTCTGTCTTTCTATGTCTGTCTCT
TTCTCTGTCAGTCTGTCAGACACCCCCGTGCCGGGTAGGGCCCTGCCCCTTCCACGAAAGTGAGAAGCGC
GTGCTTCGGTGCTTAGAGAGGCCGAGAGAAATCTAGACAGGCGGGCCTTGCTGGGCTTCCCCACTCGGTG
TATGATTTCGGGAGGTCGAGGCCGGGTCCCCGCTTGGATGCGAGGGGCATTTTCAGACTTTTCTCTCGGT
CACGTGTGGCGTCCGTACTTCTCCTATTTCCCTGATAAGCTCCTCGACTTAAACATAAACGGCGTCCTAA
GGGTCGATTTAGTGTCACGCCTCTTTCACCGCCACCAGCGAAGATGAAAGCAAAGATCGGCTGAATACCG
CGCGTTCTCATCTACAAGTGGGAACTTACAGATGAGAGTTCTTGCATGGGCAGAACGAGGGGGACCAGGG
ACGCGGAAGCCTGCTTGAGGGAGGAGGGGTGGAAGGAGAGACAGCTTCAGGAAAAAAACAAAACACGAAT
ACTCTTGGACACAGCACTGACTACCCGGGTGACGAAATCATCTGCACACTGAACACCCCCGTCACAAGTT
TACCTATGTCACAATCTTGCTCATGTATGCTTGAACGACAAATAAAAGTTCGGGGGGAGAAGAGAGGAGA
GAGAGAGAGAGAGAGACGGGGAGAGAGAGAGGGGCGGGGAGAGAGAGAGAGAGACAGAGACAGACAGAGA
CAGAGACAGAGACAGAGAGAGAGAGAGAGAGAGAGAGAAGTAAAACCAGACCTGAGTCAGGGGGTTTCTG
GCCTTTTGGGAGAACGTTCAGCGACAATGCAGTATTTGGGCCCGTTCTTTTTTTTTTTTTTTTTTTTCTT
TTCTTTCTTTTTTTTGGACTGAGTCTCTCTCGCTCTGTCACCCAGGCTGCGGTGCAGTGGCGCTCTCTCG
GCTCACTGGAACCTCTGCTTCCCGGGTTCCAGTGATTCTTCTTCGGTAGCTGGGATTACAGGCGCGCACC
ATGACGGCCGGCTCGTAGTTCTATTTTTAGTAGAGATGGGGTTTCTCCACGTTGGCCACGCTGGTCTCGA
ACTCCTGACCTCAAATGATCCGCCTTCCTGGGCCTCCCACAGTGCTGGGACGACAGGCCTGAGCCGCCGG
GATTTCAGCCTTTAAAAGCACGGGCCCTGCCAACTTTCGCTGCGGCCCTTACGCTCAGAAGGACGTGTCC
TCTCTGCCATAGGTTGACTCCTTGAGTCCCCTAGGCCATTGCACTGTAGCCTGGGCAGCAAGAGCCAAAC
TCCGTCCCCCCACCTCCCCGTGCAAAAAATAACTAACTAACTAACAACTAACTAAAATCTCTGCACGTCA
CCCATAAGTGTGTGTTCCCATGAGTGATTTCTAAGAAATGGCACTCTACACTGAACGCAGTGGCTCACGT
CTGTCATCCCGAGGTCAGGAGTTCGAGGCCAGCCTGGCCAACGTGGTGAAACCCCGTCTCTACTGAAAAT
ACGAAACTGAGTCAGGCGCCGTGGGGCAGGCACCTGTAACCCCAGCTACTCGGGAGGCTGAGACGGAAGA
ATTGCTTGAACCTGGCAGGCGGAGGTTGCAGTGACCCAAGATCGCGCCACTGCACTACAGCCTGGGAGAC
AGAGTGAGACCCGGTCTCCGGATACATACATACATACATACATACATACATACATACATACATACATAAA
AGAAAGACAAAAAGAAAAGAAAGAGAAAATGAAAGAAAAGGCACTGTATCGCTACGGGGCTAGGACCTTC
TCTCTGTTTCTCTCTGTCTCTCTCTGTTCGTCTCTTTCTCTCTGTGTCTCTTTCTCTGTCTGTCTGTCTG
TCTCTTTCTTGCTCTCTGTCTCTGTCTTTGTCTCTCTCTCTCCCTCTCTGCCTGTCTCACTGTGTCTGTC
TTCTGTCTTACTCTCTTTCTCTCCCCGTCTGTCTCTCTCTCTCTCTCTCTCCCTCCCTGTCTGTTTCTCT
CTCTCTCTCTCTCTCTGTCTCTGTCTTTCTCTGTCTGTCCCTTTCTCTGTCTGTCTGCCTCTCTCTTTCT
CTTTCTGTGTCTCTCTGTCTCTCTCTCTGTGCCTATCTTCTCTCTTACTCTCTTTCTCTGCCTATCTGTC
TGTTTCTCTGTGTCTCTCTCCCTGCCTTTCTGTTTCTCTCTCTCTCTCCCTCTCTCGCTCTCTCTGTCTT
TCTCTCTTTCTCTCTGTGTCTCTGTCTCCCTCTGTCCATCTCTGTCTTTTTCTGTCTGTCTCTCTCTTTC
TTTCTGTCTGTCTCTGTCTCTCTCTCTCTCTCTCTCTGCTTGTCTCTCTCACTGTGTCTGTCTTCTGTCT
TACTCTCTTTCTCTGCCTGTCCATCTGTCTGTCTCTCTCCCTCCCTTTCTGTTTCTCTCTCTCTCTCGCT
CTCTCTGCCTGTTTCTCTCTTGCTCTGTCTGTCTCTGTCTTTCTCTGTCTGTCTCTTTCTCTCTGTCTCT
GTCTCTGTCTCTCTCTCTCTCTGCCTGTCTCACTGTGTCTGCCTTCTGTCTTATTCTCTTTCTCTCTCTG
TCTGTCTCTCTCTCTCTCCCTTCCTGTCTGTTTCTCTCTCTCTCTCTCTCTCTCTCTCTTTCTGCCTGTT
TCTCTCTGTCTGTCTCTGTCTTTGTCTGTCTGCCTCTCTCTTTCTTTTTCTGCGTCGCTCTGTGTCTCTC
TCTCTCTCTCTCTGTTCCTATCTTCTGTCTTACTCTGTTTCCTTGCCTGCCTGTCTGTCTCTCTGTCTGT
CTGTCTGTCTCTCTCTCCCCCTCCCTTTCTCTCTCTCTCTCTCTCTTTCTGTCTGTTTCTCTCTGTCTCT
CTGTCCATCTCTGTCTTTCTCTGTCTGTCTCTCTCTTTCTCTCTGTCTCTCTCTCTGCCTCTCTCTCTCT
CTCTCTGTCTGTCTCTCTCACTGTGTGTGTCTGTCTTCTGTCTTACTCTCCTTCTCTGCCTGTCCGTCTC
TCCCTCTCTCTCCCTCCCTTTCTGTTTCTCTCTCTCTCTCTCTCTTTCTGTCTGTTTCTCTCTTTCTCTC
TCTGTCTGTCTCTTTCTCTGTCTGTCTGTCTCTCTCTTTCTTTTTCTCTGTCTCGCTCTGTGTCTGTCTC
TCTGTCTGTGCCTATCTTCTGTCTTACTCTCCTTCTCTGGCTGTCTGCCTGTCTCTCTCTCTCTCTCTGT
CTGTCTCCCTCCCTCCCTCCCTGTCTGTCTGTTTCTCTCTCTGTCTCTCTCTCTCTGTCCATCTCTGTCT
GTCTCTTTCTCTCTCTTTCTTTCTCTCTGTCTCTGTCTCTCTCTCTCTGCCTGTCTCTCTCACTGTGTCT
GTCTTCTGTCTTTCTCTGCCTGCCTCTCTGTCTGTCTGTCTCTCTCCCTCCATGTCTCTCTCTCTCTCTC
TCTCTCTCTCACTCACTCTCTCTCCGTCTCTCTCTCTCTTTCTGTCTGTGTCTCTGTCTCTGTCTGTCTG
TCTCTCTCTCTCTCTCTGTTTGTCTTTCTCCCTCACTGTCTGTCTGTCTCTCTCTCTCCCTCTCTCTGTC
TCTGTCTCTCTCTCTTTCTCTTTCTGTCTGTTTCTCTCTATCTCTCGCTGTCCATCTCTGTCTTTCTATG
TCTGTCTCTTTCTCTGTCAGTCTGTCAGACACCCCCGTGCCGGGTAGGGCCCTGCCCCTTCCACGAAAGT
GAGAAGCGCGTGCTTCGGTGCTTAGAGAGGCCGAGAGAAATCTAGACAGGCGGGCCTTGCTGGGCTTCCC
CACTCGGTGTATGATTTCGGGAGGTCGAGGCCGGGTCCCCGCTTGGATGCGAGGGGCATTTTCAGACTTT
TCTCTCGGTCACGTGTGGCGTCCGTACTTCTCCTATTTCCCTGATAAGCTCCTCGACTTAAACATAAACT
GTTAAGGCCGGACGCAACACGGCGAAACCCCGTCTCTACTAAAAATACAAAGCTGAGTCGGGAGCGGTGG
GGCAGGCCCCTGTAGTGCCAGCTCCTCGGGAGGCTGAGGCGGGAGAATCGCTTGAACCTGGGAGGCGGAG
GCTTGCAGGGAGCCGAGATCGCGCCACTGCACTACGGCCCAGGCTGTAGAGTGAGTGAGACTCGGTCTCT
AAATAAATCAGGAAATTCATTAATTCATTAATTCTTTTCCCTGCTGACGGACATTTGCAGGCAGGCATCG
GTTGTCTTCTGGCATCACCTAGCGGCCACTGTTATTGAAAGTCGACGTGACACGGAGGGAGGTCTCGCCG
ACTTCACCGAGCCTGGGGCAACGGGTTTCTCTCTCTCCCTTCTGGAGGCCCCTCCCTCTCTCCCTCGTTG
CCTAGGGAACCTCCGCCCTGGCGGGGGCCCTATTGTTCTTTGATCGGCGCTTTAGTTTTCTTTGTGTTTT
TGGCGCCTAGACTCTTCTACTTGGGCTTTGGGAAGGGTCAGTTTAATTTTCAAGTTGCCCCCCGGCTTCC
CCCCACTACCCACGTCCCTTCACCTTAATTTAGTGAGTCGGTTAGGTGGGTTTCCCCCAACCCCCCCCCA
CCCCCCCGCCCCCCAACACCCTGCTTGGAAACCTTCCAGAGCCACCCCGGTGTGCCTCCGCCTTCTCTCC
CCTTCCCCCACCCCTTGCCGGCGATCTCATTCTTGCCAGGCTGACATTTGCATCGGTGGGCGTCAGGCCT
CACTCAGGGGCCACCGTTTTTGAAGATGGGGGCGGCACGGTCCCACTTCCCCAGAGGCAGCTTGGGCCGA
TGGCATAGCCCTTGACCCGCGTGGGCAAGCGGGCGGGTCTGCAGTTGTGAGGCTTTTCCCCCCGCTGCTT
CCCGCCTCAGGCCTCCCTCCCTAGGAAAGCTTCACCCTGGCTGGGTCTCGGTCACCTTTAATCGTGATGT
TTTAGTTTCTCCGCCCTCCGGCCAGCAGAGTTTCACAATGCGAAGGGCGCCACGGCTCTAGTCTGGGCCT
TCTTCTTAGTACTTGCCCAAAATAGAAACGCTTTCTGAAAACTAATAACTTTGCTCACTTCAGATTTCCA
GGGCCTTGGCCCGTGTTTGTTGGCTTGTTTTGTTTTGTTTTGTTTTGTTGTGTTTTTCCTTTCTCGTATG
TCTTTCTTTTCAGGTGTTTTCAGGAAGACGTCTATTTCCCCCAAGACACGTCAGCTGCTGTTTTTTCCTG
TTGTTGTTAACTAGCGCTTTTGTGAATCTCTCAACGTGCAGTGAGAGCCGGTTGATGTTTATTCATCATG
ACATCTTATTTTCTAGAAATCCGTAGGCGCATGCTGCTGCTGCTCTTGTTGCTGCTCTTGTTGCTGTTGT
TGTTGTTGTCGTTGCTGTTGTCGTTGTCGTTGTTGTTGCCGTTGTTTTCAAAGTATACCCCGGCCACCGT
TTATGTGATCAAAAGCATTATAAAATATGTGTGATTATTTCTTGAGCACGCCCTTCCTCCCCCTCTCTCT
GTCTCTCTGTCTGTCTCTGTCTCTCTCTTTCTCTGTCTGTCTTCTCTCTCTCTCTCTGTGTCTCTCTCTC
TCTGCCTGTCTGTTTCTCTCTCTCTCTGTCTCTCTCTCTCTGCCTGTCTCTCTCACTGTGTCTGTCTTCT
GTCTTACTCCCTTTCTCTGCCTGTCTGCCTGTCTGTCTGTCGGTCTCTCTCTCTCTCTCTCCCCCTGTCT
GTATGTTTCTCTCTGTCTCTGTCTCTCTCTCTCTTTCTGTGTCTCTCTCTCCGTCTCTGTCTTTCTCTGT
CTGTCTGTCTCTCTCTTTCTTTCTCTCTGTCTCTCTCTGCCTGTCTCTGTCACTCTGTCTGTCTTCTGTC
TTACTCTCTCTCTGCCTGCCTGTCTCTCTCACTCTCTCTCTGCGTGTCTCTCTCTCTCTTTCTTTCTCTC
TGTCTCTCTCTGCCTGTCTGTCTCACTCTGTCTGTCTTCTGTCTTACTCTCTCTCTGCCTGCCTGTCTCT
CTCACTCTCTCTGCGTGTCTCTCTCTCTCTCTCTCTTTCTGTCTGTTTCTCTCTGTCTCTCTCTGTCCGT
GTCTGTCTTTCTTTGTCTGTCTCTCTTTGTCTTTCCTTCTCTCTGTCTCTGTCTCTCTCATTGTGTCTGT
CTTCTGTCTTAGTCTCTCTGTCTCTCTCCCTGTCTGTCTGTTTGTCTCTCTCTCTCTCTCTGTCTTTGTC
TTTCTTTCTCTCTGTCTCTGTCTCTCTGTCTCTCTCTCTGTGTGTCTGTCTTCTCTCTTACTGTCTTTCT
CTGCCTGTCTGTCTGTCTGTCTCTCTCTGTCTCTCTCTCTCTCTCTCTCTCTCCCCCCCCCCCGTCGGCT
GTTTCTCTGTCTCTGTCTGTGTCTCTCTTTCTGTCTGTTTCTCTCTGTCTTTCTCTCTCTGTCTCTTTCT
CTCTGTCTCTCTGTCTGTCTCTGTCTCTCTCTCTCTCTCTCTCTCTCTCTCTCTCTCTGTGTGTGTGTGG
GGGGGGTGTGGGGGGGTGTGTGTGTCTGCCTTCTGTCTTACTCTCTTTCTCTGCCTGTCTGTCTGCCTGT
CTGTTTGTCTCTCTCTCTCTCTGCCTGTCTCTCTCCCTTCCTGTCTCTGTTTCTCTCTCTTTCTGTTTCT
CTCTGTCTCTGTCCATCTGTGTCTTTCTCCGTCTGTCTCTTTATCTGTCTCTCTCTCTCTCTCTTTTTCT
GTCTTTCCCTCTTTGTGTATCGTTGTCTCTCTCTGTCTGTCTCTGTCTCTCTGTCTCTCTCTCTCTCTCT
CTCTCTCTCTCTCTCTGTCTGTCTGTCTGTCTCGGTCTCTGGCTCTGGCTCTCGCTATCTCCCGCCCTCT
CTTTTTTTGCAAAATAAGCTCAAGTACATCTAATCTAATCCCTCACCAAGGCCCGAATTCTTAACTTCTG
ACATCCCAGATTTGATCTCCCTACAGAATGCTGTACAGAACTGGCGAGTTGATTTCTGGACTTGGATACC
TCATAGAAACTACATAGGAATAAAGATCCAATCCTAAAATCTGGTGTGGCTTCTCCCTCGACTGTCTCGA
AAAATCGTACCTCTGTTCCCCTAGGATGCCGGAAGAGTTTTCTCCATGTGCATCTGCCCGTGTCCTAAGT
GATCTGTGACCGAGCCCTGTCCGTTCTGTCTCAAATATGTATGTGCAAACACTTCTCTCCATTTCCACAA
CTACCCACGGCCCCTTGTGGAACCACTGGCTCTTTGAAAAAAATCCCAGAAGTGGTTTTGGCTTTTTGGC
TAGGAGGCCTAAGCCTGCTGAGAACTTTCCTGCCCAGGATCCTGTGTGAACAAAAGTGCCTCTGCTGGGA
GCTGGGAGCGTCGGGACCATGCTTGCTAGCGCTGGATGAGTCTCTGGAAGGACGCACGGGACTCCGCAAA
GCTGACCTGTCCCACCGAGGTCAAATGGATACCTCTGCATTGGCCCGAGGCCTCCGAAGTACATCACCGT
CACCAACCGTCACCGTCAGCATCCTTGTGAGCCTGCCCAAGACCCCGCCTCCGGGGAGACTCTTGGGAGC
CCGGCCTTCATCGGCTAAAGTCCAAAGGGATGGTGACTTCCACCCACAAGGTCCCCACTGAACGGCGAAG
ATGTGGAGCGTAGGTCAGAGAGGGGACCGGGAGGGGAGACGTCCTGACCGGCGATGAGTTCCCTAGGCTC
TGGCCACCCCACCCACGCCCCACGTCCCACGTCCCGGGCACCCGCGGGACACCGCCGCTTGATCCCCTCC
TCTGTCCACAGCCGGCCCCACCCCACCACGCAACCCACGCACACACGCTGGAGGTTCCAAAAGCACACGG
TGTGAATAGAGCCTGACGGAGCGAGAGCCCATTTCACGAGGTGGGAGGGGTGGGGGTGGGGTGGGTTGGG
GGTTGTGGGGTCTGTGGAGAGCCCGATTCTCCCTCTTGGGTGGCTACAGGCCAGAAATGAATATCGCTTC
TTGGGCGGAGGGGCTTCCTTAGGCCATCACCGCTTGCGGGACTACCTCTCAAACCCTCCCTTGAGGCCAC
AAAATAGATTCCACCCCACCCATCGACGTTTCCCCCCGGGTGCTGGATGTATCCTGTCAAGAGACCTGAG
CCTGACACCATCGAATTAAACACCTTTACTGGCTTGGTGGGTTTGTTTGTTTCTGAGATGGAGTCTTGCT
CTGTCCCCCAGGCTGGAGTGCAGCGGCGTGATCTCAGCTCACTGGAACCTCTGCCTCCTGGGTTCAAGTG
ATTCTCCTGTCTCAGCGCCACCATGGCCGGCTCATATTTTTTTTTTTTTTTTTTTTTTTTTTTTTTTTTA
GTAGACACGGGGTTTCACCCTCTTTCATTGGTTTTCACTGGAGATTCCAGATTCGAACCACACCTCATTC
TGTGCCACAGAGAGAGAGACTTCTTCTTCTTCTTCTTTTTTTTAAGTGCAACGCAACATGTCTGCCTTAT
TTGAGTGGCTTCCTATATCATTATAATTGTGTTATAGATGAAGAAAAGGTATTAAACACTGTGCTAATGA
TAGCGAAAGTGAAGACAAAAGAAAGGCTATCCATTTTGTGGTTAGAATAAAGTTGCTCAGTATTTAGAGC
TACCTAAATACGTCAGCATTTACACTCTTCCTAGTCAAAGCTGGCCGATCTGAATAATCCTCCTTGAAAC
ACAATTTTTGATAGGGTTAAGATTTTTTTAAGAATGCGACTCCTGCAAAAGAGCTGAACAGACAATACAC
ATTTAAAAACATCACAACACAAGGATCAACCAGACTTGGGAAAAAATCGAAAACGACACAAGTCTTATGA
AGAACTGAGTTCTTAAAATAGGACGGAGAACATAGCCATCGGAAGAGAAGGCAGTATTGGCAAGTTGATT
GTGACGTTGGTCAGCAGTAGCTGGCACTATCTTTTTGGCCATCTTTCGGGCCACGTAACTACTACAGCAA
AATGAGATATGATCCATTGAACAACATATTCGCAAATCAAAAAATGTTTCCGTAATATAATGCTTCAGAT
TTAGAAGCAAATCAAATGATAGAACGCCACTGCTGTAATAAGTCACCCCAAAGACCACCGTATCTGACAA
AATAACTACCACAGGGTTACGACTTCAGAATTATACTTTCTCTTGATATTTACTTATGTATGTATTTTTT
TTTTAATGTATTTCTCTTGAGACGGCGTCTCGCTCTGTCGCCCAGGCTGGAGTGCAATGGTGTGATCTCG
GCTCACTGCAACCGCCACCTCTCCGGGTTCAAGCGATTCTCCTGCCTCAGCCTCCCGAGTAGCTGGGACT
ACAGGTGCCCACCACCACGCCCAGCTAATCTTTATACTTTTAATAGAGACGGGGTTTCACCGTGTTGGCC
CGGATGGTCTCGATCTCTTGACCTCGTGACCCGCCCGCCTCGGCCTCCCAAAGTGCTGGGATGACAGGCG
TGAGCCACTGCGCCCGGCCTTCTCTTGACGTTTAAACTATGAAGTCAGTCCAGAAAAATGCAATCAATGT
CAACGGTGAGTATGCTGTTGAGGCAGAGGGAGGACCACACTTTCTCATGTCTTATTCAGTTGATCACAAT
AGGACCTAGGTAGTAATTTCCTATGTGCCCACTTATACACGAGTACAAAAGAGTAAAACAGAGAGACCGC
TACATGAAAGGGTACGTGAAGTTCTTCATAGTAACTCCGTAAACTGGAACACTGTCAAAAAGCAGCAGCT
CGTGAGTTGTTTCCATCTATTTTTCTATTCTCCAATAAGTGAACTATGCTATTCCTTTCCAATCTCCCAA
GCGCTCCTTGTCCCCATCACCACTTCGGTGCTCGAAGAAAAAGTAACAAATCAAGTCACACAACTAAAGA
AACACATACGCGAACCAAAGACAACTACAGCGTCTGCAAAAGTTTGCTAGAAGACTGAAACTGTTGAGTA
TAAGGATCTGGTATTCTAGGATCATGAGTTCATTTCAGAGTTTGTTCAAGACATACGTTTCATAAGGAAA
CATCTTAGTTAGAAGTTATTCAGCACTATGTACCATCCCTAAGTATTTTTAACCAAATTCGTGACAATAA
AGAGCTATCTAACCAGAAAAACTAGCGAGTACCGGCACCATCCATAGGGCTTTGTCTTTACACTTCATTA
CCACTTACCATGCCTTACAATGTCTGGGATTGACCCTGATAGCATTTCGAAAACAAGCTGATGCTTTGTC
CAATTCTTCAGTGAAGACAAGCTCACGCCCTAATGCACTATAGGCATAAGCATCATTTGGATCCACTTCG
AGAGTTCTCTGGAAGAATTGAATCGCAATATCGTGTTCCCGTTGCAGACCGAAACAGTTCCCTGCAGCAC
ACCAGGCCTCTGGCTGGCGAAGTTTTATCCCTGTCTGTGAAGTCTTTGGACAGAACTGAAAGAGCAACAT
CTTTCGGAGGATGCCAAAGTGTTGTAGAGCAGATCTCCATGCCTTCGACTCTGTAATTCTCAATCCTTCT
AACCTCTGAGAATTTTCTTTCAGCTTGCGTGGACTCTGAAAGTTTAAAATAGGCCCTTCCAATTTGGCAC
AGTACCCAACCGGTATTGCGGTGGTGAGAAGCTAGATGGCTCAAGATACTGACTGACAGCTTCTTTGCCG
TGGTGAGAACACAAAGCTAAATAACCTTTCCCCCTTTCACGAGGAAGGCTCATCAAGCCTTCCGCTGCTG
CTGCTTTTTGTAGATTAAAAGCCTGAATCTGAGGCGCGATTGCGGCTATTTTCCCTTCTGGAATGATGGA
AGAGTCCAATTTTGTCACTTCCATGGCTATCACTTATGTTCGGTGGAGTTATTCCTCCTTTATTAGCTTT
ACTTTTTGTTTTTCTGTTTGGGATTTTAGGTGGAAACTTCCCTTTTAATTTTCTCCTATTCTCCTCGGTT
GTGGAGCTGTCACTAGTCAAGAGTCGTGAATTTCTTCGAGGCGGTGCATTTGGGGGAGATGCCATAGTGG
GGCTCAATACCTGAGGTGTTGCCCTTGTCGGCGCACCAGAACTTTGTGTTTTTGCAAGAATTGGGGTTAC
CTTTCGGCTCTTTCCCCTCTGCGAGAAGACAGACTGTGTTCCGGTTTGGCCGATTCTGGCAACAGACTTT
TTTGAAGGGGCTCCGGTGGATGGCACGTCAACGACAGAAGGTGTCTAATACCAGTGCAGTTTTGTCCATA
GGATCCGTCTCCGGGACTTGGGGCTTCTAATGGCAAAATGCCAACGCTTGGGGCTCATGGACTAACTGCT
GCTGGTCCTCCTAATACACTTCGACCAGTTTTTGGTTTATGTTGAACCTGTTTAGATCATATGGAAGTTC
CTGTTCCCAGTGGGACAGTATCAGGTGAAAGGACAGCTGAATCGATAGAAGACACTGGGGAGTCTGTATT
CAAGGAGTACTTTGAATTGGAAGATTCTCAATTCAATCCGTTTAATTCAACGGTGTCCTGGGGTGTTTCC
GTAAGAACGGTCTCAGGCTGTCTGTGACATAAACTAGGACGAGGTCCCAGTGTTTTGGCGCAACACTTGG
ACAGGCAGTTGCTAAAGCTCTCTAGAGATGTGAATCAAAATGTTTGGTCAGGATCTGGCTTTTCCCCCCT
GTTTCACATCATGATTCAAAGGGACACCGGAGGAAAGGATTTCAACGAAGGCTCTTTTGGTCACATTCTG
ATCCTTTGGTAAGCCGATCTGCCTTGCAATATACATGTCCCAACGATGGACGGGGAAAGCGAGCTGAATC
AGCAAACTCAGGAACAATAATATCATCGTGGCTTTTCTGCTTATGAAACACTCCACCCGATAAGATTTGA
TCCCCTTCTGCAAGCTTGCTGAGATCAACACCACATTTCGCAAGCAGGTATTTGCATTGCGGTGTAGTAC
AACTGTGTCCTTTCCAGAGTCTATATGTTTTATAGGCCTTTCCTGAGCGGTAAGAAGAGGTTGCCAGTAA
AAACAAGGCTTCTTCTGAGTGTACTTCTGCATAGAGGCGTTCTGCGAGGAAAACCGCATCTCGGTAGGCA
TAGTGGCTTCGTGCTTGCCATATAGCAGCCTGGACGGGTCCCTGCAGCACCGCCATCCTCGAGGCTCAGG
CCCACTTTCTGCAGTGCCTCAGGCACCGCCCCCCCACCCCCCCACCCCCCACCCCCATAGCGGCTCCGGC
CCGGCCAGCCCCGGCTCATTTAAAGTCACCAGCGACCGTTACCGACCGTTTACCGTGGGATGGGGGAGTC
CGAGCCAGAATGACTTCTTTATCCTGCCGACTCTGGAAAGCCCGGCCCCTTGTGATCCATTGCAAACCGA
GAGTCACCTCGTGTTTAGAACACGGATCCACTCCCAAGTTCAGTGGGGGGATGTGAGGGATGTGGCAGGT
AGGACGAAGGACTCTCTTCCTTCTGATTCGGTCTGCACAGTGGGGCCTAGGGCTGGAGCTCTCTCTGTGC
GGACCGCTGACTCCCTCTACCTTGGGTTCCATCGGCCCCACCCTGGAACGCGGGCCTTGGCAGATTCTGG
CCCTTCCTGGCCCTTCAGTCGCTGTCAGAAACCCCATCTCGTGCTCGGATGCCCCGAGTGACTGTGGCTC
GCACCTCTCCGGAAACATTGGAAATCTCTCCTCTACGCGCGGCCACCTGAAACCACAGGAGCTCGGGACA
CACGTGCTTTCGGGAGAGAATGCTGAGAGTCTCTTGCCGACTCTCTCTTGACTTGAGTTCTTCGTGGGTG
CGTGGTTAAGACGTAGTGAGACCAGATGTATTAACTCAGGCCGGGTGCTGGTGGCTCGCGCCTGTAACCC
CAGCACTTTGGGAGGCCGAGGCCGTAGGATCCCTCGAGGAATCGCCTAACCCTGGGGAGGTTGAGGCTGC
AGTGAGTGAGCCATAATTGTGTCACTGCGCTCCAGTCTGGGCGAAAGACAGAATGAGGCCCTGCCACAGG
CAGGCAGGCAGGCAGGCAGGCAGGCAGGGCAGAAAGACAACAGCTGTATTATGTTCTTGTCAGGGTAGGA
AGCAAAAATAACAGAATACAGCACTTATTTTTTTTTTCCCCTTCGGACGGAGTTTCACTCTTGGTGCCCA
CGCTGGAGTGCAGTGGCACCATCTCGGCTCACCGCAACCTCCACCTCTCGCGTTCAAACGATTCTCCTGC
CTCAGCCTCCTGAGTAGCTGGGATTACAGGCAGGGGCCACCACACCCGGCTGATTTTGTATTGTTAGTAG
AGACGGCATTTCTCCATGTGGGTCAGGCTGGTCTCGAACTGGCGACCCCAGTGGATCTGCCCGCCTCGCC
CTCCCAAAGTGCTGGGGTGACAGGCGTGAGCCATCGTGAGCGGCCGGCTACGTTTTTTTTTTTTAAATTA
TTTTACTTTTTTTAGTTTTCAATTTTAATCTATTTATTTATTTATTTACATTTATTTATTTATGTATGTA
CTTATTTATTTATTTTCGAGACAGACTCTCGCTCTGTTGCCCAGACTGGAGTGCAGCGGCGCGATTTCGG
CTCACTGCAAGCTCTGCCTCCCGGGTTCACGCCATTCTCCTGCCTCAGCCTCCCAAGTAGCCGGGACTAC
AGGCGCCCACCACTGTGCCTGGCTGACTTTTTGTATTTTGAGTAGAGATGGGGTTTCACTGTGGTAGCCA
GGATGGTCTCGATCTCCTGACCCTGTGATCCGTCCCAAAGTGCTGGGATGACAGGCGTGAGCCACCGCCC
CCGGCCTATTTATCTCCTATTTATCTATTTATTAACTTAGAGTCCAGGTTATGAAACCAGTTAGTTTTTG
TAATTTTTTTTTTTTTTTTTTTTTTTTTTTTTTTTTTTTTTTTTTGTTGCCAAGGCTTGGGCCGAGGGAT
CCACCGGCCCTCGGCCTCCCAAAAGTGCGGGGAGCCTACGGCGCCCGGACCCCCCCTTCCCCCCTCCCCC
GCTTGTCTTCCCGACAGACAGTTTCACGGCAGTTTCACGGCAGAGCGTTTGGCTGGCGTGCTTAAATTCA
TTCTAAATAGAAATTTGGGGCGTCATGGACTCTGAGCTGAGGAGTCCCCTGGTCTGTCTATCACAGGACC
GTACACGTAAGGAGGAGAAAAATCGTAACGTTCAAAGTCAGTCATTTTGTGATACAGAAATACACAGATT
CACCCAAAACACAGAAACCAGTCTTTTAGAAATGGCCTTAGTCCTGCTGTCCGTGCCAGTGATTCTTTTC
AGTTTGGACCTTGACTGAGAGAATGCCCAGTCGGTCTCTCGTCTCTGGACGGAAGTTCCAGATGATCCGA
TGGGTGGGGGACTTAGGCTGCGTCCCCCCAGGAGCCCTGGTCGATTAGTTGTGGGGATCGCTTTGGAGGG
CGCGGTGACCCACTGTGCTGTGGGAGCCTCCATCCTTCCCCCCACCCCCTCCCCAGGGGATCCCAATTCA
TTCCGGGCTGACACTCTCACTGGCAGACGTCGGGCATCACCTAGCGGTCACTGTGACTCTGAAAACGGAG
GCCTCACAGAGGAAGGGAGCACCAGGCCGCCTGCGCACAGCCTGGGGCAACTGTGTCTTCTCCACCGCCC
CCACCCCCACCTCCAAGTTCCTCCCTCCTTTGTTGCCTAGGAAATCGCCACTTTGACGACTGGGTCTGAT
TGACCTTTGATCAGGCAAAAACGAACAAACAAATAAATAAATAAAATAACACAAAAGTAACTAACTGAAT
AAAATAAGTCAATACAATCCATTGCAATGCAATAAAATACCACACGATACGATAGGATACAATACAATAC
AATACAATACAATACAATACAATACAATACAATAGGCCGGGTGCGGTGGCTCATGCCTGTCATCCCATCA
CTTTGGGAGGCCGAGGTGGACGCATCACCTGAAGTCGGGAGTTGGAGACAAGCCCGACCAACATGGAGAA
ATCCCGTCTCAATTGAAAATACAAAACTAGCCGGGCGCGGTGGCACATGCCTATAATCCCAGCTGCTAGG
AAGGCTGAGGCAGGAGAATCGCTTGAACCTGGGAAGCGGAGGTTGCGGTGAGCCGAGATTGCGCCATCGC
ACTCCAGTCTGAGCAAAAACAGCGAAACTCCGTCTCAAAAATAAATAAATAAATAAATAAATAAATAAAT
AAATACACAAATACATAAATTAAAATAAATAAATACAATGCAATAAAATAAATGGGCCCTGCGCGGTGGC
TCAAGCCTGTCACCCCCTCACTTTGGGAGGCCAAGGCCGGTGGATCAAGAGGCGGTCAGACCAACAGGGC
CAGTATGGTGAAACCCCGTCTCTACTCACAATACACAGAATTAGCCAGGCGCCGTGCTGTGCTGTACTGT
CTGTAATCCCAGCTACTCGGGAGGCCGAGCTGAGGCAGGAGAATCGCTTGAACCTGGGAGGTGGAGGTTG
CAGTGAGCCGAGATCGTGCCACTGCACCCCAGCCTGGGCGACAGAGCGAGACTCCGTCTCAAAAAAATGA
AAATGAAAATGAAATGCAACAAAATAATTAAAAAGTGAGTCTCCGGGGAAAAAGAAACAACAACAACAAC
AACAACAACAACAACAACAACAACAAAAAACAACCCCACCGTGACATCCACGTACGTACGCCTCTCGCCT
TTCGAGGCATCAAACACGTTAGGAATTATGCGTGATTTCTTTTTTTTAACTTAATTTTATTTTATTCTCA
TGATTTCTGTTTCGAGACGGAGTCTCGGAGGCCCGCCCTCCCTCCGTCCCATTCCCTGGTTGCCCAGACA
ACCTCAGGAGACAGACCCTGGCTGGGCCAGATTGTTCTTCTCCTCGGTCGATGGTTTCCTTGTCTTTCTT
CGTGTCTTTAACCCGCGTGGACTCTTCCGCTCGGGTTTGACAGATGGCAGCTCCACTTTAGGCCTTGTTG
TTGTTGGGGACTTTCCCGATTCTCCCCAGATGTAGTGAAAGCAGGTAGATTTGCCTTGCCTGGCCTTGCC
TGGCCTTGCCTGGCCTTGCCTTTTCTTTCTTTCTTTCTTTCTTTCTTTCTTATTACTTTCTTTTTTTCTT
CTTCTTCTTCCTTTTTTTTTTTTTTTGAGACAGAGTTTCACTCTTGTTGCCCAGGCTAGAGGGCAATGGC
GCGATCTCGGCTCACCGCACCCTCCGCCTCCCAGGTTCAAGCGATTCTCCTGCCTCGGCCTCCTGATTAG
CTGGGATTACAGGCATGGGCCACCGTGCCTGGCTGATGTTTGTACTTTTAGTAGAGACGGTGTTTTTCCA
TGTTGGTCAGGCTGGTCTCCAACTCCCAACCTCAGGTGGTCCGCCTGCCTTGGCCTCCCAAAGTGCTGGG
ATGACAGGGGTGAGCCACAGCGCCCAGCCTCTCTCTCTCTCTGTCTCTCTCTCTCTCTCTCTCTCTCTCT
CTCGCTTGCTTGCTTGCTTGCTTTCGTGCTTTCTTGCTTCCTTGTTTTCTTTCTTTCTTTTGTTTCTTTC
TTGCTTGCTTTCTTGCTTGCTTGTTTTCTTGCTTTCTTGCTTTCTTTTCTTTCTTGCTTGCTTGCTTTCT
GGCTTTCCTTTCTTTTTCTTTCTTGCTTTCTTGCTTGCTTGCTTTCGTGCTGTCTTGTTTTCTTGTTTTC
TTGCTTTCTTGCTTGCTTGCTTGCTTTCAGCGCCCAGCCTCTCTCTCTCTCTCTCTCTCTCTCTCTCTCT
CTCTCGCTTGCTTGCTTGCTTGCTTTCGTGCTTTCTTGCTTTCTTGTTTTCTTTCTTGCTTGCTTTCTTG
CTTGCTTGTTTTCTTGCTTTCTTGCTTTCTTTTCTTTCTTGCTTGCTTGCTTTCTTGCTTTCCTTTCTTT
TTCTTTCTTGTTTTCTTGCTTTCTTGCTTGCTTTCGTGCTGTCTTGTTTTCTTGCTTGCTTGCTTGCTTT
CGTGCTTTCTTGTTTTCTTGCTTTCTTTCTTTCTTTTGTTTCTTTCTTGCTTTCTTTTCTTTCTTGCTTG
CTTTCTTGCTTTCTTTTCTTTTTCTTTCTTGCTTTCTTGCTTTCTGGTTTTCTTGCTTTCTTGCTTGCTT
TCGTGCTTTCTTGTTTTCTTGCTTTCTGTCTTTTGCTTCTTTCTTTCTTGCTCTCTCGCTTGCTTGCTTG
CTTGCTTTCGTGCTTTCTTGTTTTCTTGGTTTCTTTCTTTCTTTCTTTTGTTTCTTTCTTGCTTGCTTTC
TTGCTTTCTTGTTTTCTTGCTTTCTTGCTTTCTTTCCTGCTTTCTTTCTCTTTCTTGCTTGCTTTCTTGC
TTTCTTTTCTTTTTCTTTCTTTCTTTTTCTTGCTTTCTTGCTTTCTTTTCTCTTGCTTTCTTGCTTTCTT
TTCTCTTTCTTTCTTTCTTTCCTTCTTGCTTGCTTTCTTGCTTGCTTTCTTGCTTGCTTGCTTTCTTTCT
TTCTTTCTTTCTTTCTTTCTTTCTTTCTGTTTCGTCCTTTTGAGACAGAGTTTCACTCTTGTTTCCACGG
CTAGAGTGCAATGGCGCGATCTTGGCTCACCGCACCTTCCGCCTCCCGGGTTCGAGGGCTTCTCCTGCCT
CAGCCTCCTGATTAGCGGGGATTACAGGGAGGCACCCCCACGCCTGGCTTGGCTGATGTTTGCGTTTTTA
GTAGGCACACCGTGTCTCTCCGTGTTGGTCAGGCTGGCCTCCGACTCCCGACCTCATGTGATGCGCCCAC
CTCGGCCTCTCGAAGTGCTGGGATGACGGGCGTGAGCCACCGTGCCCGGCCTGTTGACTCATTTCGTTTT
TTTTATTTCTTTCCTTTCCATGTATTTACTGACGTTTATTAATGTGAACATTTTTGTACATTTGTATGTA
AACGACAATGCGTATATCTTTGCATTTACTACTCTCGTGTGTAGTAAACACGTACCGATTGTATAGAAAC
ATCCTTCTATATGATAGATGTAGGTGTTTCTGTGATACAAATAAATACACATCGCTCTACAGAGAAGCGA
TCGTCGAGAAATACGTTTACGTTTACGTACGAAAAGTGTTGTATTTATGTTTATAAATGAACAAGTGTAC
GTACTTATCTCTGTTTTCTTTCTTCCTCTCCTTTACGTTTTTCTTCCTTCCTTTCTTCCTTTCTCTCCTT
CTTTAGGTTTTTCTTCCTCTCTTCCTTTCCTTCTCTCTCTCTTTCTGATCTTTTCTCCTTCGTGCTTTAT
TTCTCTTTCGTTCCCTGTCTCTCCTTCTTTTTTCTTTCCTCTCTGTTTCTTTTTCCCTTCTTTCCTTCGT
TTCTTTCCCCATTCTTTCTCTCTTTTTCATGTTTCTTTCCTTTCCGTCTGTCTTTTAAAAATGGAGTGTT
TCAAAAGTTTTCTCTGTGTATCGACGTTTTTTAAATTCTCTTTTCTCCATTGTCTTCCTCCCTCCCTCCC
TCCCTACTCCCTTCCCTCCCTCCTTCCCTTTCACCATCTGTCTCTTTTCCCCATTCCCCGCCCCCCCCCC
CCGTCTGTCTCTGCGTGGATTCCGGAAGAGCCTATGCATTTTGCCTCTCCGTGTGTCTGCAGCGACCCGC
GACCGAGTCCTTGTGTGTTCTTTCTCCCTCCCTCCCTGCTTCCGAGATGCATCTCCGAACACCCACGCGC
CGTGGGTTGTCTTCTGACTCTGTCGCGGTCGAGGCAGAGACGCGTTTTGGGCACCGTGTGTGTGGGGTTG
GGGCAGAGGGGCTGCGTTTTCGGCCTCGGGAAGAGCTTCTCGGCTCACGGTTTCGCTTTTGCGGTCCACG
GGCCGCCCTGCCTGCCATCCGGATCTGTCTCGCTGACGTTCGCGGCGGTCGTCGGGCTCCATCTGGCGGC
CGCTTTTAGATCGTGCTCTCGGCTTCCGGAGCTGCGGTGGCAGCTGCCGAGGGAGGGGACCGTCCCCGCT
GTGAGCTGTGCAGAGCTCCGGAAAGCCCGCGGTCGTCAGCCCGGCTGGCCCGGTGGCGCCAGAGCTGTGG
CGCGTCGCTTGTGAGTCAGAGCTCTGGCGTGCAGGTTTATGTGGGGGAGAGGCTGTCGCTGCGCTTCTGG
GCCCGAGCCGGGCGTGGGGCTGCCCGGGCCGGTCGACCAGCGCGCCGCAGCTCCCGAGGCCCGAGCCGCG
ACCCGCGGGGACCCGCCGCGCGTGGCGCGGGAGGCTGGGGACGCCCTTCCCGGCCCGGTCGCGGGTCCGT
CCGCGCTCATCCTGGCCGTCTGAGGCGGCGGCCGAATTCGTTTCCGAGTCCCCGTGGGGAGCCGGGGACC
GTCCTGCCCCCGTCCCCCGGGTGCCGGGGAGCGGTCCCCGGGCCGGGCCGCGGTCCCTCTGCCGCGATCC
TTTCTGGCGAGTCTCCGTGCGGAGTCGGAGAGCGCTCCCTGAGCGCGCGTGCGGCCCGAGAGGTCGCGCC
TGGCCGGCCTTCGGTCCCTCGTGTGTCCCGGTCGTAGGAGGGGCCGGCCGAAAATGCTTCCGGCTCCCGC
TCTGGGGACACGGGCCGGCCCCCTGCGTGTGGCACGGGCGGCCGGGAGGGCGTCCCTGGCCCGGCGCTGC
TCCCGCGTGTGTCCCGGGGTTGACCAGAGGGCCCCGGGCGCTCCGTGTGTGGCTGCGATGGTGGCGTTTT
TGGGGACAGGTGTCCGTGTCGCGCGTTTCCTGGGCCGGCGGCGTGGTCGGTGACACGACCTCCCGGCCCC
CGGGGAGGTATATCTTTCACTCCGAGTCTGCATCTTGGGCCACCGGGTTATTG
>KX061888.1 Pongo abelii precursor 48S ribosomal RNA, 18S ribosomal RNA, 5.8S ribosomal RNA, and 28S ribosomal RNA genes, complete sequence (WGA)
GCTGACACGCTGTCCTCTGGCGACCTGTGTCGCTGGAGAGGTTGGGCCTCTGGATGCGTGCGGGACTCTG
GCCCACCGCTGACCCGGCTAGCCGGCCCTGCTCCCGCTCGAGCCGCCTGCTGCTGGGGCCCGCGGGCCTG
CTGCTCTCTCGCGCGTCCGAGCGTCCCGACTCCCGGTGCCGGCCCGGGTCCGGGTCTCTGACCCACCCGG
GGGCGGCGGGGAAGGCGGCGAGGGCTACCCTGCCCCCGTGCGCTCTCCGCCGCGGGCACCCGGGGCGGCC
GTGACAACCCCAACCCGTCGGCTCCGTGCCGTGCGTGTCAGGCGTCCTCGTCTCCGCTGGGTTGTCCGCC
GCCCCTTCCCCGGAGCGGGGGACGGCCGGGGCCGATCGGCTCGCTCGCCGGCCGGCTGGCCGACTCCCCG
CTCCCGGGGGCTCTCCGTGATCGATGTGGTGACGTCACGCTCTCCCGGGCCGGATCCGAGCCGCGACGGG
CGAGGGGCGGACATTCGTGGCGAATGGGACCGTTCTTCTCGCCCCGCCCGCGGGGGCCCCTTGCCTCTCC
TCCGTCCGCCTGCCGGTGGTGCGTTGGGAAGGCGTGGGGTGCGGAACCCGGCCTGACCTGGCTGTCCCGT
CCCCGCATTCCGCTTCGCGGGGTGGGTCGGCGGGGTCCTCTGACGCGGCGGGCATCCCTCGCTCTCGCCT
CCCGCGGTCGTCGACTTGCGGGCGGGCCCCCTCCGCGGCGGTGGGGGTGCCGTCCCGCCGGCCCGTCGTG
CTGCCCTCTCGGGGGTTTCGCGCGAGCGTTGGCTCCGCCCGGGCCTTTGCGGTGCTCCTGGAGCGCTCCG
GGTTGTCCCTCAGGTGCCCGAGGCCGAGCGGTGGTGTGTCCCTCCCCCCCCGGCGTCCCCTCCTCCGGTG
TCCGCGCGTGGGTCCCGAGGGGAGCCCGTCGGCGTGGGGTTCGAGGCGGTCGAGTGAGATGAGATGCGCG
CCCCTCCCGCGCGGGGAAGGGCGCCGCCTGGTCCGGCGAGCGCACGTCCCGTGCTCCCCTCTGGTGGGTG
CGCGAGGGCCGTGTGAGCGATCGCGGCGGGCTCGGGCCGGTGACGCGTGGGCCGGCCGGCCGCCGAGGGG
CTGCCGTTCTGCCTCCGACCGGTCGCGTGCGTGGCTTTGCCTCGGAAGCGACGCAGGAGGCGGGTGGACG
GGGGGGGCCTTGTGAGCCTGCCGGGCCCCCGCCCTGACCGCGAACGCTCGAGGTCGCCGCAGGCGCGCTT
CTCCTCGTACCGCAGGCCCCCTCCCTTCGCCGGGCGTCCCCGAGCGCCTCTGCGGGCCCGACGAGGGGCG
ACTGGCGGGTGGGGAGTGTGACCCACCCTCGGTGAGAAAGCCTTCTCTAGCGATCTGAGAGAGGTGTGCC
TTGGGGTGCCGGATCTCCCGGCCTGCCGCCTCTGTCTCCTTCTGCCTTATGGTAGCGCCGTCGTAGCGAC
TCGCGCGCAGAGGACCCTCCTCCTTTTCCTCCTCGACGGGTTGAGGTTGGGGAGAGCGAGGGTTCCGCCG
GCCACCGCGGTGGTGGCCGAGCGCGGCTCGTCGCCTGCAGTGTGGCCCGCGCCTCCCCCTTCCGAGTCGG
GGGAGGATCCCGCCGGGCCGGGCCCGGCGTCCCAGCGGGTTGGACGCGGCCGCCGCGAGCGGTGGGTGTG
CGCGGCCTTCCGTCCGGTGCGTGACCCCCACCTCGGCCGCGAGTCGGCTCTCCGCCCGCTCCCGTGCCGA
GTCGCGAGCGGTGCCGACGACCGCGTGCGCGTGGGCGCGGGGTTGGGCCGCCTGGCCCCGGGAAAGCGTC
CCACGCTGGGGACGCGCCGGTCTCCCGGAGCGGGACCGGGTCGGAGGCTGGACGAGAATGACGAGCTGCG
GCCCTGGCGTCGGGTTGGTGGCTGTGGTCGCTTCGGGGCCCCCGGTGGCGGGACCCGGGGCTCGTGAGGC
GGGTCTCGGTGGGTGCCGAGGGCCGTCCGGCGTCCCAGGTGGGGCGCCGCGGGACCGCCCTCGTGTCGGT
GGTGGTGGGATCCCGCGGCCGTGTTTTCCTGGTGGCCCGGCCGTGCCCGAGGTTTCTCCCGCCGAGCCGC
CGCTCTGCGGGCTCCCGGGTGCCCTCGCCCTCGCGTTCCCCGGCCCTTGGCTCTCTGTGCGCCCCTTCCC
CGCCCGCCGATCCTCTCCCCTCCCCGAGCGGCTCGCCGGCTTGACGTCGGTGGTGGTGGCCTCGTCTGGG
ACCGAACCCGGCACCGCCTCGGGGGGCGCCGCCGCCGGCCGCTGGTCGGCCCGGTGTCCCCGTCCCCCGG
CGTGCGCCTTCGGGACCGGGTCGGCGGCCCCCCCGGCGTTGGGCCCCGGTGGGCTCCCGGAGAGGGGTTT
TTTGAGGGGTCGGCCTGTGGCGCGTGCGGGAGAGAGGGTTCCGGGGGGCTGGCCGCGACTGCGGCGGCGG
TGTGGGGGAGCCGCGCGGATCGCCGAAGGTCGAGTCGGCCGCTCCGGGTGCCGCGCGGGGGCCGCCTTCG
CGCTCGGAGGCTGCGGGCGGTGAGACCCCCACGTGTGTCCTGGCCGCGGTCGGCTGCGCCCGAGGGGTCC
CGCGGCGTCCCCTTCCCCGCCGGCCGCCTTTCTCGAGCCTTCTCCTTCGCCTCGGCCTCGCCCGGGGTCT
CGTCGTCTTCTCCCGGCCCGGTCTTCCGAATCGGTCCGGCGCGCCCCCGGGTGCGCCTCGCTTCCCGGGC
CTGCCGCGGCCCTTCCCCGAGGCGTCCGTCCCGGGCGTCGGCGTCGGGGAGAGCCCGTCCTCCCCGCGTG
GTGTTGCCCCGTTCGGCGCGCGCGTGCGCCCGAGCGCGGCCCGGTGGTCCCTCCCGGACAGGCGTCGGTG
CGACGTGTGGCGCGGGTCGACCTCCGCCTCGCCGGTCGCTCGCCCCTTTCCCCGGGTCGGGGGGGGGGCC
CGGGCCGGGGCCTCGGCCCCGGTCGCGGTCCCTCGTCCCGGGCGGGGGCGGGCGCGCCGGCCGGCTTCGG
TCGCCCTCCCTCGGCCGTCGTGTGGCGTGTGCCACCCCTGCTCCCGCGCCCGCCTGGGCGGGGGCCCGGC
GCCGGGCTTCGGCCGGGCCCCGGGCCCTCGACCCGACCGGCGCGCGGGCGCTGCGGCCGCACGGCGCGAC
TGTCCCCGGGCCGGGCACCGCGGTCCGCCTCTCGCTCGCCGCCCGAACGTCGGGGCCGCCCCGCGGGGCG
GGGCGGAGCGCCGTCCCCGCCTCGCCGGCGCCGCGGGCGCGCGCGCGGCCGCCGGTCCCTCGCGGCTGCC
GGGCGCGGGTCGGGCGGTCCGCCTCGTCGCGGGCGGGCGCGCGAAGGGTCCGCGGGGGTGGCTGCGTGTG
CGTCTGCGGGGCGAGCCCGTCGGCAGGCGGCGGTCGCGTGTCGTCGCGCGGGCGGGTGGATGGGGCGTCC
GGTTCGCCGCGCCCCGCCCCGCCCCGCCGTCCGGCCGTCCGGCCCGCCGCCCCGCGCTCGCTCCCTCGCT
CCCTCGCTCGCTCCCTCCCCGCGCGCCCCGCCGCCCGCCCGCCCGCCCGGCAGGCCGCGGCCCGTCCGTC
CTCGCTTCCCGGGCGCCGGGCCCGTCCTCGCGAGGTCCCCCGGCGGCGGCGGCGGCGGCGCCGTCGTCGT
CCTCGTCGTCGGGGCCTCGCCGCGCTCTACCCTACCTGGTTGATCCTGCCAGTAGCATATGCTTGTCTCA
AAGATTAAGCCATGCATGTCTAAGTACGCACGGCCGGTACAGTGAAACTGCGAATGGCTCATTAAATCAG
TTATGGTTCCTTTGGTCGCTCGCTCCTCTCCTACTTGGATAACTGTGGTAATTCTAGAGCTAATACATGC
CGACGGGCGCTGACCCCCTTCGCGGGGGGGATGCGTGCATTTATCAGATCAAAACCAACCCGGTCGGCCC
CCCTCCGGCCCCCCGGCCGGGGGGCGGGCGCCGGCGGCTTTGGTGACTCTAGATAACCTCGGGCCGATCG
CACGCCCCCCGTGGCGGCGACGACCCATTCGAACGTCTGCCCTATCAACTTTCGATGGTAGTCGCCGTGC
CTACCATGGTGACCACGGGTGACGGGGAATCAGGGTTCGATTCCGGAGAGGGAGCCTGAGAAACGGCTAC
CACATCCAAGGAAGGCAGCAGGCGCGCAAATTACCCACTCCCGACCCGGGGAGGTAGTGACGAAAAATAA
CAATACAGGACTCTTTCGAGGCCCTGTAATTGGAATGAGTCCACTTTAAATCCTTCCGCGAGGATCCATT
GGAGGGCAAGTCTGGTGCCAGCAGCCGCGGTAATTCCAGCTCCAATAGCGTATATTAAAGTTGCTGCAGT
TAAAAAGCTCGTAGTTGGATCTTGGGAGCGGGCGGGCGGTCCGCCGCGAGGCGAGCCACCGCCCGTCCCC
GCCCCTTGCCTCTCGGCGCCCCCTCGATGCTCTTAGCTGAGTGTCCCGCGGGGCCCGAAGCGTTTACTTT
GAAAAATTAGAGTGTCAAAGCAGGCCCGAGCCGCCTGGATCCGCAGCTAGGAATGATGGAATAGGACCGC
GGTTCTATTTGTTGGTTTCCGGAACCGAGGCCATGATAAGAGGGACGGCCGGGGGCATTCGTATTGCGCC
GCTAGAGGTGAAATTCTTGGACCGGCGCAAGACGGACCAGAGCGAAAGCATTTGCCAAGAATGTTTTCAT
TAATCAAGAACGAAAGTCGGAGGTTCGAAGACGATCAGATACCGTCGTAGTTCCGACCATAAACGATGCC
GACCGGCGATGCGGCGGCGTTATCCCATGACCCGCCGGGCAGCTTCCGGGAAACCAAAGTCTTTGGGTTC
CGGGGGGAGTATGGTTGCAAAGCTGAAACTTAAAGGAATTGACGGAAGGGCACCACCAGGAGTGGAGCCT
GCGGCTTAATTTGACTCAACACGGGAAACCTCACCCGGCCCGGACACGGACAGGATTGACAGATCGATAG
CTCTTCTCGATTCCGTGGGTGGTGGTGCATGGCCGTTCTTAGTTGGTGGAGCGATTTGTCTGGTTAATTC
CGATAACGAACGAGACTCTGGCATGCTAACTAGTTACGCGACCCCCGAGCGGTCGGCGTCCCCCAACTTC
TTAGAGGGACAAGTGGCGTTCAGCCACCCGAGATTGAGCAATAACAGGTCTGTGATGCCCTTAGATGTCC
GGGGCTGCACGCGCGCTACACTGACTGGCTCAGCGTGTGCCTACCCTACGCCGGCAGGCGCGGGTAACCC
GTTGAACCCCATTCGTGATGGGGATCGGGGATTGCAATTATTCCCCATGAACGAGGAATTCCCAGTAAGT
GCGGGTCATAAGCTTGCGTTGATTAAGTCCCTGCCCTTTGTACACACCGCCCGTCGCTACTACCGATTGG
ATGGTTTAGTGAGGCCCTCGGATCGGCCCCGCCGGGGTCGGCCCGCGGCCCTGGCGGAGCGCTGAGAAGA
CGGTCGAACTTGACTATCTAGAGGAAGTAAAAGTCGTAACAAGGTTTCCGTAGGTGAACCTGCGGAAGGA
TCATTAACGGAGCGAAGAGCGAGGCCCGCGGCGGCGCCGCCGCGGCGTCCTTCCTCGTCGGCCGGCCGGC
CGCGTTTCTCCCCCGCTTCCCGCGGCGCGTGCGCGGGCGGGGCCCGTGCCGTTCGCGCGCACGCGCGGGC
GCCGGAGAACCTCGGGAGGGAGAGAGGGGGGAGAGAGAGAACCTCGGGAGGGAGAGAGAGGGGGGAGAGA
GAGAGCGGTGTGTGTGTGCGCGCGCGCGTGTCTCGGGGGCGGCCGGCGTGGCGGGCGGCGGGGAGCGGTC
CCCGGCCGCGGCCCCGACGTGTGTGTCGGCGGGCGCGGGTGCGGTCCTCGGCGGCGTCGCGGCGGGGTGG
GGGGTGTCTCGGTGCCCCTCCCCGCCGTGGCCCGTCGTCCCGTCCCCGACCCGCCGGCTCCGCGTCGGGG
GCCGGCCGGGTTCCCGCCGCCGCCGTCGCCTCCGCCACGCCGCGCCACCGGGCCGGGCCCGGCCCGGCCC
GCCCCGCTCGCTCTCCCCGGCCTTCCCGCTAGGGCGTCTCGAGGGTCGGGGGCCGGACGCCGGTCCCCGC
GCCTCCTCGTCCGCCCCCCCTCCCCCCGCCGTCCAGGTACCTAGCGCGTTCCGGCGCGGAGGTTTAAAGA
CCCCTCGGGGGATCGCCCGTCCGCCCGTCCGTGGGTCGGGGGCGGTGGGCCCGCGTGGGGAGTCCCGTCG
GGAGGGGCCCGGCCCCTCCCGCGCCTCCACCGCGGACTCCGCCCCCCCGGCCGGGGCCGCGCTGCCGCCG
ACGCCGCGGTCGCGGCGGCCGTCGGGTGGGGGCTTTACCCGGCGGCCGTCGTGCCGTCCGTCGCGCGCGT
GCCCCGCGCCGTGGGGGCGGGAACCCCCCGGGCGCCTGTGGGGTGGTGTCCGCGCTCGCCCCCGCGTGGG
CGGCGCGCGCCTCCCCGTGGTGTGCGACACCTTCCGACCCCTCTCCGGAGTCCGGTCCCGTTTGCCGTCT
GACTGGCCGGCCTGAGGCGACCCCCCGCGGGGGGGAAGTGCCGCGCCAGGGGCGAGGGCCTCCCGGTGTG
TCGGGGGCGCCCTCGCCCGATCGAGCTCGTACGACTCTTAGCGGTGGATCACTCGGCTCGTGCGTCGATG
AAGAACGCAGCTAGCTGCGAGAATTAATGTGAATTGCAGGACACATTGATCATCGACCCTTCGAACGCAC
TTGCGGCCCCGGGTTCCTCCCGGGGCTACGCCTGTCTGAGCGTCGCTTGCCGATCGATCGCCCCCGGGGG
TGCCTCCGGGCTCCTCGGGGTGCGCGGCTGGGGGTTCCCTCGCAGGGCCCGCCGGGGCCCTCCGTCCCCC
CAAGCGCAGACCCGGCGGCGTCCGCCCTCCTCCCGTTTCCCGCCGCGCGCGCCCCTTCCCCCTCCCCCCG
CGGGCCCCGCGCGGTCCCGCGTCGGGTGGCGGGGGGAAGGGGGGCCGCCCGCCCAGGCCGGCCGGGAGAC
GGAGAAGGGAGGGCGGCGCCGCCGCCCGCGAAGACGGAGAGGGAAGAGAGGGGCCGGCTCGGGCCGAGTT
CCCGTGGCCGCCGCCGCGGTCCGGGTTCCTCCCTCGGGGGTCCCCTCGCGCCGCACGCGGCTCGGGGTCC
GGGGTTCGTCGGCCCCGGCCGGGTGGAAGGTCCCGTGCCGTTCGTCGTCGTCGTCGTCGTGGCGCGTCGT
CGGCGGCGGGGGCGTGTTGCGTGTTGGGGGGGCGGAGGAAGGGCGGCTCCGGAAGGAAGGGGGGTTCTGG
CGGGGAGAGGGGGTGTGGTGGTGGTGGTGGCGGGGGAGCGCGTCCCGGTCGCCGCGGTTCGCCGCCCGCC
CCCGGTGGCGGCCCGGCGTCCGGCCGACCGCCGCTCCCGCCGCGCCCCTCCGCCTCCCCTCCCCTCCCCG
CCGCCCCTCCTCCGAGGCACCGTCCTCCTCGTCCGACCTCCCGCCCGCCCGTCCCCCGCCCGCCCGGCTC
GCTTCGCGGCGCGTCCGGGGCCGGAAGCCCGCCCCGCGGCCCGCCCGGCCGCGCTCGCGGCCGCGGTCCC
GGGGTTCGCGTGCCCCCGGCGGTGACCCGCGGGACGCCGCGGTGTCGTCCGCCGTCGCGCGCCCGCCTCC
GGCTCGCGGCCGCGCCGTGCCGTGCCGGGGCCCCGTCCCGGGCTTCCGCGTCGGGGCGGGTGGGCGGCGT
CCGTCCGTCCGTCCGTCCGTCCCGCCCCCGGCCCGTGCCCCTCCCTCCCGTCGTCCCGCCCGCTCCGGCG
GGGCGGCGGGGGTGCCGTCGGCCCGCGGCTCCCTCTTCTCGCCTCTCCCTTCGCCGGGCCCGTCTCCGGA
CGGGGCGTCGGGCGGGCCGGCGCGTTCCGTCCGGCCGCCCCCGCCCGTTCGCGCGCCCCGTTCCCCTCCG
AGACGCGACCTCAGATCAGACGTGGCGACCCGCTGAATTTAAGCATATTAGTCAGCGGAGGAAAAGAAAC
TAACCAGGATTCCCTCAGTAACGGCGAGTGAACGGGGAAGAGCCCAGCGCCGAATCCCCGCCCCGCGGTG
GGGCGCGGGACGTGTGGCGTACGGAAGACCCACTCCCCGGCGCCGCTCGTGGGGGGCCCAAGTCCTTCTG
ATCGAGGCCCAGCCCGCGGACGGTGTGAGGCCGGTAGCGGCCCCCGGCGCGCCGGGCCCGGGTCTTCCCG
GAGTCGGGTTGCTTGGGAATGCAGCCCAAAGCGGGTGGTAAACTCCATCTAAGGCTAAATACCGGCACGA
GACCGATAGTCAACAAGTACCGTAAGGGAAAGTTGAAAAGAACTTTGAAGAGAGAGTTCAAGAGGGCGTG
AAACCGTTAAGAGGTAAACGGGTGGGGTCCGCGCAGTCCGCCCGGAGGATTCAACCCGGCGGCGGGTCCG
GCCGTGTCGGCGGCCCGGCGGATCTTTCCCGCCCCCCGTTCCTCCCGACCCCTCCACCCGCCCTCCCTCC
CCCGCCGCCCCTCCTCCTCCTCCCCGCGGGGAGGGGGCGGGCTCCGGCGGGTGCGGGGGTGGGCGGGCGG
GGCCGGGGGTGGGGTCGGCGGGGGACCGTCCCCCGACCGGCGACCGGCCGCCGCCGGGCGCATTTCCACC
GCGGCGGTGCGCCGCGACCGGCTCCGGGACGGCTGGGAAGGCCCGGTGGGGAAGGTGGCTCGGGGGGCCC
CGTCCGTCCGTCCGTCCGTCCTCCCTCCTCCCCCCTCGTCTTCCCCCCGGCCCCGCGTCCTCCCTCGGGA
GGGCGCGCGGGTCGGGGGCGGCGGCGGGGGTGGCGGCGGCGGCGGCCGGCGGCGGGCGGGACCGAACCCC
CCCGAGTGTTACAGCCCCCCGGCAGCAGCGCTCGCCGAATCCCGGGGCCGAGGGAGCGAGACCCGTCGCC
GCGCTCTCCCCCCTCCCGGCGCCCACCCCCGCGGGGGTCCCCCGCGAGGGGGTCCCCCCCGCGGGGGCGC
GCCGGCGTCTCCTCGCGTGGGGGGCCGGGCCGCCCCTCCCACGGCGCGACCGCTCTCCCACCCCCCCCTT
CCCCGCGCACCCCCGGCGACGGGGTCCCGCGCGGGCGGGGGGGGCGGGGCGGACTGTCCCCAGTGCGCCC
TGGGCGGGTCGCGCCGTCGGGCCCGGGGAAGAGAGAGGGAGAGGACGGGGGTTCTCCTCCTCCTCCCCTC
TCGGGGCCACGCGCGCGTCCCTCGAAGAGGGGGACGGCGGAGCCGAGCGCACGGGGTCGGCGGCGATGTC
GGCCACCCACCCGACCCGTCTTGAAACACGGACCAAGGAGTCTAACACGTGCGCGAGTCGGGGGCTCGCA
CGAAAGCCGCCGTGGCGCAATGAAGGTGAAGGCCGGCGCGCTCGCCGGCCGAGGTGGGATCCCGAGGCCT
CTCCAGTCCGCCGAGGGCGCACCACCGGCCCGTCTCGCCCGCCGCGCCGGGGAGGTGGAGCACGAGCGCA
CGTGTTAGGACCCGAAAGATGGTGAACTATGCCTGGGCAGGGCGAAGCCAGAGGAAACTGGTGGAGGTCC
GTAGCGGTCCTGACGTGCAAATCGGTCGTCCGACCTGGGTATAGGGGCGAAAGACTAATCGAACCATCTA
GTAGCTGGTTCCCTCCGAAGTTTCCCTCAGGATAGCTGGCGCTCTCGCAGACCCGACCGACCGACCGCAG
TTTTATCCGGTAAAGCGAATGATTAGAGGTCTTGGGGCCGAAACGATCTCAACCTATTCTCAAACTTTAA
ATGGGTAAGAAGCCCGGCTCGCTGGCGTGGAGCCGGGCGTGGAATGCGAGTGCCTAGTGGGCCACTTTTG
GTAAGCAGAACTGGCGCTGCGGGATGAACCGAACGCCGGGTTAAGGCGCCCGATGCCGACGCTCATCAGA
CCCCAGAAAAGGTGTTGGTTGATATAGACAGCAGGACGGTGGCCATGGAAGTCGGAATCCGCTAAGGAGT
GTGTAACAACTCACCTGCCGAATCAACTAGCCCTGAAAATGGATGGCGCTGGAGCGTCGGGCCCATACCC
GGCCGTCGCCGGCAGTCGAGAGTGGACGGGAGCGGCGGGGGCGGGGTGCGTGCGCCCCTCCCCCGGAGCA
GCCCCGCGGACGCTACGCCGCGACGAGTAGGAGGGCCGCTGCGGTGAGCCTTGAAGCCCAGGGCGCGGGC
CCGGGTGGAGCCGCCGCAGGTGCAGATCTTGGTGGTAGTAGCAAATATTCAAACGAGAACTTTGAAGGCC
GAAGTGGAGAAGGGTTCCATGTGAACAGCAGTTGAACATGGGTCAGTCGGTCCTGAGAGATGGGCGAGCG
CCGTTCCGAAGGGACGGGCGATGGCCTCCGTTGCCCTCGGCCGATCGAAAGGGAGTCGGGTTCAGATCCC
CGAATCCGGAGTGGCGGAGACGGGCGCCGCGAGGCGGTCCAGTGCGACCGATCCCGGAGAAGCCGGCGGG
AGCCCCGGGGAGAGTTCTCTTTTCTTTGTGAAGGGCAGGGCGCCCTGGAATGGGTTCGCCCCGAGAGAGG
GGCCCGCGCCTTGGAAAGCGTCGCGGTTCCGGCGGCGTCCGGTGAGCTCTCGCCGGCCCTTGAAAATCCG
GGGGAGAGGGTGTAAATCTCGCGCCGGGCCGTACCCATATCCGCAGCAGGTCTCCAAGGTGAACAGCCTC
TGGCATGTTGGAACAATGTAGGTAAGGGAAGTCGGCAAGCCGGATCCGTAACTTCGGGATAAGGATTGGC
TCTAAGGGCTGGGTCGGTCGGGCTGGGGCGCGAAGCGGGGCTGGGCGCGCGCCGCGGCTGGACGAGGCGC
CGCCGCCCCCCCCACGCCCGGGGTCCCCCCCTCGCGGCCCTCCCCCGCCCCACCCCGCGCGCCGCTCGCT
CGCTCGCTCGCTCCCTTCCCCCGCGCCCTCCCTCTCCCCGTCCTCCCCCCTCCCCGGGGGAGCGCCGCGT
GGCGAGGGGGGAAAGGGTCGGGCGGAGGGGCGGCGGCGGCAGCGGCGGCCGCGGGGCCCCGGCGGCGGGG
GCGCGGTCCCCCGCGAGGGGGGCCCGGGCACCCGGGGGGCCGGCGGCGGCGGCGACTCTGGACGCGAGCC
GGGCCCTTCCCGTGGATCGCCCCAGCTGCGGCGGGCGTCGCGGCCGCCCCCGGGGAGCCCGGCGGGCGCC
GGCGCGCCCCCGTCTCTCCGTCGTCGTCGTCGTCCTCTCGTCGCGCGCGTGGGGCGGCGGGGAGCGGTCG
GGCGGCGGCGGTCGTCGGGCGGCGGGCGGGCGGCGGGGCGGTTCGTCCCCCCGCCTCCGTCCCCCCCCGG
CTCCGTCCGCCACCCCGTTCCTCTCCCTCCGTGGCCGCGGCGGCGGCGGCGGCGGCGTCGTCGGAGGCGG
GGCCGCGGGCCGGTCCCCCCCGCCGGGTCCGCCCCCGGGGCCGCGGTTCCGCGCGGCGCCTCGCCTCGGC
CGGCGCCTAGCAGCCGACTTAGAACTGGCGCGGACCAGGGGAATCCGACTGTTTAATTAAAACAAAGCAT
CGCGAAGGCCCGCGGCGGGTGTTGACGCGATGTGATTTCTGCCCAGTGCTCTGAATGTCAAAGTGAAGAA
ATTCAATGAAGCGCGGGTAAACGGCGGGAGTAACTATGACTCTCTTAAGGTAGCCAAATGCCTCGTCATC
TAATTAGTGACGCGCATGAATGGATGAACGAGATTCCCACTGTCCCTACCTACTATCCAGCGAAACCACA
GCCAAGGGAACGGGCTTGGCGGAATCAGCGGGGAAAGAAGACCCTGTTGAGCTTGACTCTAGTCTGGCAC
GGTGAAGAGACATGAGAGGTGTAGGATAAGTGGGAGGCCCCCGGCGCCCGCGCCCCCCGTCCCCGCGAGG
GGGCGGGGCGCGGGGTCCGCCGGCCTCGCGGGCCGCCGGTGAAATACCACTACTCTGATCGTTTTTTCAC
TGACCCGGTGAGGCGGGGGGGCGAGCCCCGAGGGGCTCTCGCTTCTGGCGCCAAGCGCCCGGCCGCGCGC
CCGCGGCCGGGCGCGACCCGCTCCGGGGACAGTGCCAGGTGGGGAGTTTGACTGGGGCGGTACACCTGTC
AAACGGTAACGCAGGTGTCCTAAGGCGAGCTCAGGGAGGACAGAAACCTCCCGCGGAGCAGAAGGGCAAA
AGCTCGCTTGATCTTGATTTTCAGTACGAATACAGACCGTGAAAGCGGGGCCTCACGATCCTTCTGACCT
TTTGGGTTTTAAGCAGGAGGTGTCAGAAAAGTTACCACAGGGATAACTGGCTTGTGGCGGCCAAGCGTTC
ATAGCGACGTCGCTTTTTGATCCTTCGATGTTGGCTCTTCCTATCATTGTGAAGCAGAATTCACCAAGCG
TTGGATTGTTCACCCACTAATAGGGAACGTGAGCTGGGTTTAGACCGTCGTGAGACAGGTTAGTTTTACC
CTACTGATGATGTGTTGTTGCCATGGTAATCCTGCTCAGTACGAGAGGAACCGCAGGTTCAGACATTTGG
TGTATGTGCTTGGCTGAGGAGCCAATGGGGCGAAGCTACCATCTGTGGGATTATGACTGAACGCCTCTAA
GTCAGAATCCCGCCCAGGCGGAACGATACGGCAGCGCCGCGGAGCCTCGGTTGGCCTCGGATAGCCGGTG
CCCCGCCTGTCCCCGCCGGCGGGCCGGCCCGCCCCCCTCGCGGGGGCGCGCCCCCCGCCGCGCGCCGGGA
CCGGGGTCCGGTGCGGAGTGCCCCTCGTCCTGGGAAACGGGGCGCGGCCGGAAGGGCGGCCGCCCCCTCG
CCCGTCACGCACCGCACGTTCGTGGGGAACCTGGCGCTAAACCATTCGTAGACGACCTGCTTCTGGGTCG
GGGTTTCGTACGTAGCAGAGCAGCTCCCTCGCTGCGATCTATTGAAAGTCAGCCCTCGACACAAGGGTTT
GTCCGCGCGCCCGCGCGGGCGCGCGGGGGGCCCGCCGGGGGGCGTGCGCGTCCGGCGCCGTCCGTCCGTC
CGTCCGTTCGTCTTCCTCCCTCCCGGCCTCCCCGCCGGCTGTGGGGGAGGGGGGGGCCCGCGCGTCCCCG
GTCGGCGCGCCCCGCTTCTTCGGCTCCCGCCTCCTCCCCGTTCCCCGCCGGGGCGGCTCGTCCGCTCCGG
GGCGGCTCGTCCGCTCCGGGCCGCGGGTGGGAGCCGCGGAGGCGGCCGCGCCGAGCCGGGTCCGTGGCCC
GCCGGCCCCCGTCCCGGGGGGTGGCCGCGCGGGCCCGGGGGTCGGCCACCCCGGGGTCCCGGCCCTCGCG
CGTCCCTCCCCCTCTCTCCTCCGCACGGGTCGACCAGCAGACCGCGGGTGGCGGGAAGCGGGCGGCGAGG
CCCGGGGCGTCCCCACGTCCGGGCGACCGCGGATGGCGACCGCTCCGCTTTCGGGCCTCCGGGGTCGACC
GGGGGCCGCCCTCCGGGTCCCGGGGCCGAGCGGCGGGTCCTCCTCGACCGAGCGGCGGACGGGAGGGCGT
GCTCGCCGGGACGGGCCGGTCTCGGAGCGTCGGCCTGTCGGTCGGGACCTCCGGGGTCGACCAGCGGTCC
CCCGCGGGCTCCGGACTTGGCCGGCGGCGCGCAGTGCCCCGGGTCGACCAGCAGGCGGCCGCTGGCGGTT
CCCTCTCCAGGCTGCGGCGGATCGCTGCGAGGGCGCCGATTGCCGTTCGCGCGCCGGTTCCCTTCACCGG
CCTCGGCCTTCGGTGGAGCTGACACCACGCGGAACTCCCTGTCCTACATTTTTTTCAGCCCCATTTGGAG
TTTGCTCCGCGGGACTTTTAAGAGGGAGGGAGTCGCCGTTGACGTCGGTCGGTAATGCTTCCTCCTGTCT
TTTTTTTTTGGTCTTCGTGTGTGTGTGTGTGTGTGTGTGTGTGTGTGTGTGTGTGTGTGTGTGTGTGTGT
GTGTGTGTGTGTGTGTGTGTGTGTGTGTGTGTGTGTGTGTGTGTGTGCGTGTGTGTGTGTGTGTGTGTGT
GTGTGTGTGTGTGTGGTTTTTTTTTTTTTTTTTTTTTTTTGGTCTTCGTGTGTGTGTGATTTTTCTTTTG
TTTCCGCCCCACCCCCCGCCCCCATTCTTTCCTTCTTTCTGGAGATGGAATCTCGCTCTGACCCGGACCC
GGACCCGGACCCGGAGGGCGGTGGTGCTTCCTCCGCTCGCCGCTGCCGCTGCCTCCAGGGCTCAAGCGAA
CAGCAGTTTTTGTATTTTGAGCAAAGACGGAATTTCACCATATTGTCCTGGCTGGTCTCGAACTCCTGAC
CTAGCGATCCACCCCCCCCCCCCCCCCCCCACCGCCTTGGCCTCCCAAACCGTGCCGGGAGTACGGGCCT
CAGCCACCGCGCCTGGCCGATTCCTTCTTTTTTTTCAATCTTTTCTGCACGCTGCGGTGTGTGAACATAC
GTATATGTGTCTATAGGTATAAGATATATCTATATAGAGAGAGAGAGAGATATCTATACCTATAGATGTA
GATAGAGACAGATATGTACATACATACATATATACATACACCGACAAAAATATCTACTGATAAAACTATA
TATTTCCATAATTAAGACATGCTTATATTATAGATGTTCATGTATGAACATGTATGACATAAAATCCCAT
TTCATTTACATATACCTGTATATGTATTTCCTTCCTTCCTTCCTTCCTTCTTTCGTTTGTTTCTTATTTA
TTAACGATTTTCGTTTATTTTCTTTTCTTTTTGGGCCTGCCTGGTCTCGGGGCCCGGCGGGGCGTGCGCG
TCCGGCGCCGTCGGTCCGTCCGTTCGTCTTCCTCCCTCCCCGCCGACCACGGGCGGGGCGGGGCGGGGCG
GGGCTGTGGGGCGGGCGCGCGTCCCCGGTCGGCGCGCCCCGCTTCTTCGGCTCCCGCCTCCTCCCCGTTC
CCCGCCGGGGCGGCTCGTCCGCTCCGGGCTGGGACGGAGCTCGGGGAGCGTGGGTGGGAGCCGCGGAGGC
GGCCGCGCCGAGCCGGGTCCGTGGCCCGCCGGCCCCCGTCCCGGGGGTGGCCGCCCGGGCCAGGGGGTCG
CCCACCCGGGGTCCCGGCCCTCGCGCGTCCTTCCCCCTCTTTCCTCCGAGGGTGGCGGGAAGCGGGCGGC
GGCGAGGCCCGGGGCGTCCCCACACACGGGCGACCTCGGCTGGCGGCCGCTCCTGTTTCGGACCTCCGGG
GTCGATCGGCGGCCGCCCGCGAGCCCCGGACCCGGCAGGCGGCCCGCCGTGTCCCGGGTCGACCGGCAGG
CCGGCCGCTGGCCGTTCCCTCCGCGGGCTGCGGTGGATCGCTGCGAGGGCGCCGATCCCCGTTCACGCGC
GGGTGCCCTTCACCGGCCTCGGCCTTCGGTGGAGCTGGGACCACGCGGAACTCCCTCTCCTACATTTTTC
TCTGCCCCATTTGGAGTTTGCGTCCGCGGGACTTTTAAGAGGGAGGGAGTCGCTGTTGCCGTCGGCCAGT
AATACTCCCTCTTGTTTTTTTTTGGTCGTGTGTGTGTGTGTGTGTGTGTGTGTGTGTGTGTGTGTGTGTG
TGTGTGTGACTCCCTCTTGTTTTTTTTTGGTCGTGTGTGTGTGTGTGTGTGTGTGTGTGTGTGTGTGTGT
GTGTTTCCCCCGCCGCCCCCATTCTTTCCTTCTTCCTTCTTTCTGGAGACGGAATCTCGCTCTGTCGCCC
AGGCTGGAGCTGGAGCGCGGTGGTGCCTCCTCGGCTCGGCGCCGCCGCTGCCTCCAGGGCTCTCAAGCGA
ACAGCAGTTTTTGTATTTTGAGCGAAGACGGAATTTCACCATATTGGCCGGGCTGGTCTCGAACTCCTGA
CCTAGCGATTCCCCCCACCCCTCCCCCTCCCCCTCCCCCGCCTCCGCCTCCCAAAGCGTGCCGGGAGTAC
GGGTGTCGGCCACCGCGCCCGGCCGATTCCTTCTTGTTTTCAATCTTCTTTTCTGCACGCTGCTGTGTGT
GAGCATACGTATATCTATCTAGATAGATAGACACATAGATATGGACACAAGGACACGTACCTACACCGAC
GAAAATATCTAGTGATAAAACTAGACATTTCCATCATTCACACATGTGTATAGGATAGATGTTAATTTTA
ATGGATGAACGTGTATGACGTAAACACCCATGTCATTTACATATACCTGTATATGTATATCCTTCGTTTA
TTATGGATTAACAATGTTCGTGTATTTATTTTCTTTTCTTTTGGGGCCTGCCTGATCTTCTCACTCTGGG
CTCTGGTGACCTCAGGCTCCCAAGTAGCTGGGATGGGACTACAGGGATCTCTTAAGCCCGGGAGGCAGAG
GCGAACGTGGGCTGTGATCGCGCGCCTCCACTCCACCTGGGCTGGGCTGGGCTGGAGAGAAAACGGTGGA
TTGTCATCTTCATTACCTTACCTTTTAGCTTTATTCGTACCCTCTTATTTGCTTCTTTATTCTCATGGGT
TATTCTAGGTCATTGTCATGTTCATCGTTTGCTTGCTTGTTTCATTGGTTTCCTTCCTTCCCTGCCTTCC
CGGCGGGGTCTTCCTCTGCCTCCGTCGCCCGGGATCACCCCAGCCTCGACGATTTCGACCGACCGTCCGA
CCGAGCGGCCGTCCCGCGTCTCATCCCTCCCGTCCCCGTTCCCTGGGACTACGGGTGTGCACCACCACAC
CGGGTGACTTTTATGTTCTTCCTCATGTCTCACGTTTTCCGTAGGTAGGGAGGCAGGTATCTGTGGATGT
GTGGATGTGAGTGAGATGGGGTCTGGGGTTCTGTCGTGTGGCCCGGGCTGGTCTCGGACTCCTGTTCTCG
AGCGATCCGCCTGCCTGCCTCGGCCGCCCGCGCTGCTGCTGTGACAGGCGTCAGGCGTGAGACGCTGCAC
CTGGCTCATTCTATAGTTCCTGCCTGCCTGCCTGCTTGCCTGTCTGTCTGTCAATCGTCTTCTTGTCTGT
CAATCGTCTTCTTTTTAGTACGGGTGTGCTCTCGCTTTGTCGCTTTTTAAACTTCTATGATTATTATTAT
TGCAGGTGTCGTCTATTATTATTGCAGGTGTCGTCTCACACGTCGAGGTGATCTCAAACGTCTACGCTCC
GGCCATCCTTCCACGTCGGCCTCCCGGAGTGCTGGGATGACACGCGTGGGCACGGTACGCTCTGGTCGTA
TTTCTCGTGGGTCGGTTCTTTCCGTTTTACGCACGCGGAATGCGAACAGATAAAATTTTGAGACGCGTCT
CACCGATCTCTCCCCTCCCCCTCCCCCTCCCCCTCCAGACGGAGTTTCACTCTTGTCGCCCAGGGTGGAC
TACGATGGCGTGATCTCGGCTCGCTGCGACCTCCGCCTCCCGGGTTCGAGTGATCCTCCTGCCTTGGCCT
TCCTGAGGAGCTGGAATGACGGTGAAGCGCCATCGTGCCCGGCTGACTTTTATATTTTTAGTACAGATGG
GGTTTCTCCGTCTTGGTCAGCCTGGTCTTGAGCTTCCGACCGTTGGACGATTTTAACTTTCTTGGTGGTT
GCTTTTCTTTTTCTTTTTTTCTTTTCTTTTCTTTCCTTCTCCTCCCCCCACCCACTCCCCCTGTCCTCCT
CGTCCTCCTCGTCCTCGTCCTCCTCCTCCTCCTCCTTTTTCATCTCTTTCAGCTGGGCTCTCCTACTTGT
GTTGCTCGGTTGCTCACGCTGGTCTCCAACTCCTGCCCTTGACGCTTCTCCCCTCACACCCACCGTCTGG
TTGTTGAGATGCGCACCTCTTGTAAAATGGAAAAGATGAAAAAAATAAAGACGGAGGTGAAAAGCACGGA
GTGAACGTGTCTCTTGCCGTCTCCCGGGGTGTCCCTTGGACCCCGAGAGACGGAGGGAGCTTGGCTGAGT
GGGTTTTCGTGGCTGAATCCTCCCGAGGGCCTCCTTCCCTCTCCCCCTTGTCCCCGCTTCTCCCCCGGCC
GAGGCTCCCGCCGCCGCCGTGGCATTTTCCGTAGGAGAGCTGTGGGAGAGGACCGACGCGGCTTCCGGAT
CTAGATCCCGCCGGACGTCTCTGGCTCGGCGTCCCCCGCCGGCTACCTGCCGCCTTCCGGGGAGCTCTGA
GGCGCGTGCCCCCGGCCCCCGTCACGTCCCGCTACCCTCCCCCGGCTGGCCTTTGCCGGGAGACCCCGGG
GGAACCGCGTGGACGCTGCTTTCCGACCCTCCGGCGAACACTTCCGCCGGATGCCCCGGGTGGCCGGATG
GGATGAGACTGGACCGCTCCGGACCGTGCTGTTCTTGGGGGTGGGTTGTCGTACAGGGTGGACCGGCGGC
CCCGGCGTTGGAAAGGGTGCGCGGGGGTGGAGCTGTCACGTGGGATGCCCTCCTTCCCCTCGGCCTGCCT
TCGGCTTCCTCGGGCGTGAAGACGACTTCCCGTCATGACCACTTTTCTCCCCTTTCTCCACCACACGGAT
GAGACGCATGAGAGGGAGAACAGCTCCATAGATACTGCTGACCTTCATTTGTGGAATCCTCAGTCACCTA
CACACAGACAGGTGACTACACGGGGACCCAAATCGGACACCGTTTCCGGGTCCTCATGGTGGGATTCGTC
GGTCTCTCTCTCTCTCTCTCTCTCTCTCTCTCTCTCTCTCTCTCTCTCCTCTCTCTGTCACACACACACA
CACGATATCTAGTTCACAAAGCACACTCACTTACCCAAACTCACCCCGCCCTCCACCCGTCGGCTGACGA
AACCCCTTCTCTATGATGACGAAACCCCGGCCTGGGCCGGTAGCTCACGCCTGTCACTCCGGCACTTTGG
GAGGCCGAGGCGGCTGGATCGCTTCAGGCCGGGAGTTCCAGACCGACCGCGCTGGCCGACGCGGCGAAAC
CCCGTCTCTCTGAAAAATAGAACGGTGAGCCGGGCCTGGTGGCCTGGGCTTGGGATCACGACTGCTCGGG
AGACTGGGGCGGGCGAGTGGCTCCGACCGGGGAGGCTGAGGTGGCGATGAGCTGAGATCGTGCCACGGCG
ATCCGGCCTGGATGACGCAGCGAGACCCTGTCTCGATAGAATCGTAATATTATTAGAAGGTGACTTGTGC
CTGGTGATGGCCGCCTGTCGTCGCGGCTGAGAGGCTGCGATGGCGGAGAAGATCGTCGAGGCTTCGGTCG
GTCGGCCGTGACCCGCTGTATCGTGACCCGCTGTATCCTGGGCGGTCACCGGTTTTCCTTTCTTTTCTTC
CCTTCTCTTTTCTTCTCTTTTCTTCTTTCTTTCTTTCTTTCTTTCTTCTTTTCCTTTCCTTCTTCCCCTC
TTTCTTTCATGCCTTACTGCCTTCCTGCCTTTCTTCTTTCCTCCCTTACTCCCTTCCTCCCTTCCTTCTT
TCCTCCCGCCTCGGCCTCCCAAAGTGCTGGGATGACTGGCGTGAGGCACCGTGCGTGCTTGGCCTAAAGA
GACACCCTTTGAGAGTGAGACACGGGGAGCGCCTCCCGGTGATCTGATGGACTGATTGATTTAGAGACGG
CATCTCACTGTCACCCCGGCAGTGGTGCCGTCGTAGCTCACTCACTGCAGCGTGGACGTTCCTGCACTCG
AGCGATCCTTCCGCCTCAGCCTCCAGAGTACGGTACCCGGGACCACGGGCACGCGCCACTGTCCCCGGAC
CGTTTTTTTTTCCCCCACCCCGAGACAGAGTTTCGCTCTGGTTGCCTAGACTGCGGTGCGGTGGCGCGAT
CTTGGCTCGCCGCAACCTCTGCCTCCCGGGTTCGAGCGATTCTCCCGCGTCGGCCTCCCGAGTAGCTGGG
ATGGCGGGCGGGCGCCGCCACGTCTGGCTGATGTGGTATTTTTCGTGGAGGCGGGGCTTCTCCGTGTGGC
TCGGGCTGGACTCGAACTCCCGACCTCGGGTGATCGATCCGCCCTTCCCGGCCTCCCGAAGTGCTGGGAT
GACGGGCGTGAGCCACCGCGCCCGGCCTTCATTTTTCAATGTTTTTCCACGGACGGGGTCTCCTCGTTTT
GTTGCCACCCTCCTGACCCGGCGTCTCAGAGTGCTGGCGTGACGGGCGTGAGCCACTGCGCCTGGACTCC
GGGGAGTGATTCACGACCACGACCGCTGGACTGATCTTTCTTTCTTTCTTTCTTTCTTTCTTTCTTTCTT
TCTTTCTTTCTTTCTTTCTTTCTTCTTTCTTTCTTTCTTTCTTTCTTTCTCTCTCTCTCTCTCTCTCTCT
TTCTCTCTCTCTCTCTCTTTCTTTCTTTCTTTCTTCCTTTCTTTCTTTCTTATTTATGCCTTTCTTTCTT
CCTTTCTTATTTATTCTTTTAGTATTGTATTGATTTGTGTATTTCTGGGCGAGGAGAGGCGAGGCGCATC
GCTTTGGAAGCCGCGGCACCGCCTTCTGAAGCCCCATTCATATGCACAGAGCCCTATTCCCTTCCTGGAG
TTGGAGCTGATGCCTTCCATAGCCTTGGGCTTCTCTCCATTTAGAAGCTTTGACAGGCGCAACCCCACCC
AGAGGCTGGCTGTGGCTGAGGATTCCTGGGTGTGCTGGGGCTGGAAAGTGGGTCCCCTATTTTGGATACC
TCGGCCGAGACATCCCCGGGCCCCCATCGCTTGCTCACCCTTTGAGATCCCCAGCCTCCGCCACCTTGCA
GGCTCACCTCTTACTTTCATTTCTGTCTTTCTTCCTTTCTTGCGTTGGAGGAGGGGGTGCGGGAATGAGG
GGGTGTGGGGGGGTGGGGGTGCGGGGTGGGGACGGAGGGGAGCGTCCTAAGGGTCCATTTAGTGTCATGC
CTATTTCACCACCACCACCACCAAAGATGAAAACAACCGTCGGCTAAATACCACCTGTTCTCATCTACAA
CTGGGAACTCATAGATGAGAGTTCTTGCGTGGGCAGAACGAGGGGGACCGGAGACGCGGGAGCCTACTTC
AGGGAGGAGGGGTGGAAGGAGAGACAGCTTCGGGAAAAAACAAAACACGAAAACTACCGGACACGGCGCT
GAGTATCCGGGTGATGAAATCATCTGCACACTGAACACTGAACCCCCCCCCCACCCCGTCACAAGTTTAA
GTTTACCTATGACATAACACTCTTGCACATGTGTCTTCGAACAAGAAATAAAAGTTAGAGGGGAGAGGGG
AGAGGAGGAGAGGAGGAGAGGAGGAGAGAGGAGAGAGGAGAGAGGAGAGAGGAGAGAGGAGAGAGAGAGA
GAGAGATTGAGAGAGATTGAGAGAGAGAGAGAGAGAGAGAGAGAGAGAGACAGAGAGAGAGAGAGAGACA
GAGATAAACGAAACACCCGAAACACTAACGTTCACTGACAGTGCAGCATTTGGGCCTGTTCTTTTTTTTT
TTTCTTCTTTTCTTTTTTTCGGACTGAGTCTCTGTCGCTCGGTCACCGAGGCTGCGGTGCAGTGGCGCTC
TCTCGGCTCACTGAAACCTCTGCTTCCCGGCTTCCAGTGATTCTTCTTCGGTAGCTGGGATTACAGGCGC
GCACCGCCACGGCCGGCTGATATTTCTATTTTTTGTAGACGCGGGGTTTCTCCGTGTTGGCCACGCTGGT
ATCGAACCCCTGACCTCAAAGGATCCGCCTTCCCGGGCCTCCCGAAGTGCTGGGACGACAGGCCTGAGCC
GCCGGGATTTCAGCCTTTCAAAGCGTGGGCCCTGCCACCTTTCGCTGCGGCCCTGACGCTCAGAATGACG
TGTCCTCTCTCCCATAGGTGGACTCCTTGAGTCCCCTATGCCGTTGCACTCTAGCCTGGGCGGCGAGAGC
GAAACTCCGTCCCCCCCACCTCCCCACGCAAAAAGTAAATACATACATAAAGAGATAAGTAAGTAAGTAA
ATCGATAAAATCTCTACACATCACCTAGAAGTGTGTGTTCCCCTGAGTGATTTCTGAGAAATGGCACTGT
ACGCTGAACGCGGTGGCTCACGTCTGTCCTCCCGAGGTCGGGAGCTCCAGACCAGCCTGGCCAACATGGT
GACACCCCGTCTCTACTGATAACGCGATACTGAGTAGGCCACGGTGGGGCGGGCACCTGTCGTCCCAGCT
ACTCGGGAGGCTGAGGCGGAAGGAAGCTGAGGCGGAAGGAAGAGTCGCTTGAACCTGTGACCCGAGATCG
CGCCACTGTGCTACAGCCTGTGCTACAGCCTGAGCGACAGAGTGAAATAAATAAATAAATAAATAAATAA
ATAAATAAATGAGTAAATAAAAAGTAAATGAAAGAAAGAAAGAGAAAATGAAAGAAAAGGCACTGTATCG
CTACTGGGCTGGGACCTTCTCTCTTTCTATCTGTTTCTCCCTGTCTCTCCCTGTTCGACTCTGTGTTTCT
CTCTGTGTCTCGTTCTCTGTCTGTCTGTCTGTCTGTCTCTTTCTTTCTCTCTGTCTCTGTCTCTGTCTCT
CTCTCTCTCTCTCTGCCTGTCTCACTGTGTCTGTCTTCTGTCTTACTCTCTTTCTCTACCCGTCTCTCTG
TCTCTCTCTCTTTCTCTACCCGTCTCTCTGTCTCTCTCTCTCTCTCCCTCCCTGTCTGTTTCTCTCTGTC
CATCTCTGTTTTTCTCTGTCTGTCTCTTTCTCTGTCTGTCTGCCTCTCTCTTTCTTTTTCCGTGTCTCTC
TGTCTTTTTCCGTGTCTCTCTCTCTCTCTCTCTCTCTCTCTCTCTCTCTCTCTGTGCCTATCTTCTTTCT
TATCTCTCTCTCTCTCTGTCTCTCCCTCCCTGTCTGTCTCTCTCTCTGTCTCTCTCTCTCTCTCTCTGCC
TATCCTCTGTCTTTCTGTCTCTCTCTCTGTCTGTCTCTCTGTGTCCGTATCCTTCTCTGTGCCTGTCTGC
CTCTCTGTCTCTCTCCCTCCGTGTCTCTCTCTCTGTCTGCTTCTCTCTGTCTCTCTCTGTCTGTCTGTCT
GTCTGTCTCTGTCTGTCTGTCTGTCTCTGCCTCCCTCTGTCTGTCTCTCTCCCTCCCTGTCTGTCTGTTT
CTCTCTCTCTCTCTTTCTCTGTCTCTGTCTCTCTCTCTTTCTGTCTGTTTCTCTCTTTCTCTGTCTGTCT
GTCTCTCTCTTTCTCTGTCTCGCTGTCTCTGTCTCTGGGCCTGTCTCTCTGTCTGTGCCTATCTTCTGTC
TTACTCACTTTCTCTGCCTGTCTGTCTCTCTGTCTCTCTCTCTCTCTGTCTGTATCCCTCCCTCCCTGTC
TGTCTGTTTCTCTCTCTCTGTCTCTGCCTCTGTCTCTCTCTGTTTCTGTTTCTGTCTGTCTCTCTCTGTC
CATCTCTGTCTTTCTCTGTCTCTCTCTTTCTCTGTCTCTCCCTTTCTGTCTGTCTGTCTGTCTCTCTCTC
TCCCTGTCTGTCTCTCTCTCTCCCTCTCTGTCTCTCTCTGCCTGTCTCTCTCACTGTGTTTCTCTGCCTA
TCTGTCTGTCGGTCTCTCTCTCTCTCTCTCTCTCTCTCTCTCTCTCTCTCTGTCCCTTTCTGTTTCTCTC
TCTCTCAGTCTCTCTCTCTCCGTCTCTCTCTTTCTGTCTGTTTGTTTCTCTCTGTCTCTGTCTGTCTGTC
TGTCTGTCTGTCTCTCTCTCTCTCTCTCTCTCTCTGTCTGTCTGTCTCTCTCCCTCCCCGTCTGTCTGTT
TCTCTCTCTCTCTCTCTCTCTCTGTCTGTTTCTCTCTATCTCTCTCTGTCCATCTCTGTCTTTCTCTGCC
TGTCTCTTTCTTTCTCTCTGTCTCTGTCTCTGTCTCTCTCTCTCTCTGCCTGTCTCTCTCACTGTGTCTG
TCTTCTGTCTTACTCTCCTTCTCTTCCTGTCCATCTGTCTGTCTGTCTGTCTCTCTCTCCCTCGCTTTCT
GTTTCTCTCTCTCTCTCTCTTTCTGTCTGTTTCTCTCTCTCTCTCTCTCCCTGTCTGTTTCTGTCTTTCC
CTATCTGTCTGCCTCTCTTTCTCTCTCTCTCTCTCTCCCTGTCTGTTTCTGTCTTTCCCTATCTGTCTGT
CTTACTGTCTTTCTCTGTCTGTCTGTCTTACTCTCTGTCTGTCTCTCTCCCTCCCTTTCTGTTTCTCTCT
CTCTCTCTCTCTGTCTCTCTCTCTCTCTTTCTGTCTGTTTCTCTCTCTCTCTCTCTCTCTCACTCTCTCT
CTCTCTCTTTCTGTCTGTTTCTCTCTCTCTCTCTTTCTGTCTCTGTCTTTCTCTGTCTGTCTGCCTCTCT
CTTTCTTTTTCTGTGTCCCTCTGTCTCTCTCTCTCTCTGTGCCTATCCTCTGTCTTACTGTCTTTCTCTG
CCTGTCTGTCTCTCTCTCTGTCTGTCTCTCTCTGTCCGTCTCTGTTTGTCTCTCTCTGTCTGTCTGTCTG
TCTCTCTCTCTGTCTGTCTCTCTCCCTCCCTGTCTGTTTCTCTCTCTGTCTCTGTCTCTGTCTCTCTCTC
TTTCTGTCTGTTTCTCTCTATCTCTCTCTGTCCATCTCTGTCTTTCTATGTCTGTCTCTTTCTCTGTCAG
TCCGTCAGACCCCCCGTGCCGGGGAGGGCCCTGCCCCTTCCACGAAAGTGAGAAGCGCGTGCTTAGGTGC
TTAGAGAGGCCGAGAGGAATCTAGACAGACGGGCCTTGCTGGGCTTCCCCAATCGGTGTATGATTTCGGG
AGGTCGAGGCCGGGTCCCCACTTGGATGCGAGGGGCATTTTCAGACTTTTCTCCCTGTCACGTGTGGCGT
CCGTACTTCTCATAGTTCCCTGATAAGCTCCTCGACTTAAAAAGAAACGGTGAAGGCCGGGCGCGGTGGC
TCACGTCTGTCATCCCAGCACTTTGGGAGGCCGAGGCGGGTGGATCACCTGAGGTTGGGAGTTCCAGACC
AACCTTGCCAACACGGCGAAACCCCGTCTCTACTAAAAATACTCTACTAAAAATACAAAACTGAGTCGGG
AGCGGTGGGGCAGGCGCCCGGAATGCCAGCTCCTCCGGAGGCTGAGGCGGGAGAATCGCTTCTGCAGGGA
GCCGAGATCGCGCCACTGCACTACAGCCCAGGCTGTAGAGTGAGTGAGACTCTGTCTCTAAATAAATAAA
TACATACATAAATACATAAATGAATGAATGAAAAATAAATTCTTTTCTGTGTCTTCGGGCATCACCTAGC
GGCCACTGTCACCTAGCGGCCACTGTTTCTGAAAGTCGGGGAGACACGGAGGGAGGTCTCGCCGACTGCA
CCGAGCCTGGGGCAACTGGTTTCTCGCTCTCCCTTCTGGAGGCCCCTCCCTCTCTCCCTCGTTGCCTAGG
GAAGGGAACCTCCGCCCTGGCGGGGGCCCTATTGTTCTTTGATCGGCGCTTGAGTTTTCTTTGTGTTTTG
GTTTCTTGACCGCGCATAGACTCTCCTACTTGGGCTTTAGGAAGGGTCAGTTTAATTTTCAAGTTGCCCC
CCGGCTCCCCCCACTACCCACGTCCCTTTACCTTAATTTAGTGAGTCGGCGAGGTGGGTTCCCCCCGAAA
CCCCCACGCCCCGCCTCCCAACACCCTGCTTGGAAACCTTCCAGAGCCGCCCCGGTGTGCCTCCGTCTTC
TCGCCCCTTCCCCCACCCCTTGCCGGCGATGATCTCATTCTTGCCAGGCTGACATTTGCATCGCTGGGCC
TCAGGCCTCACTCAGTGGCCACCGTTTGTGAAGATGGGGGCGGCACGGTCCCACTTCCCCAGAGGCAGCT
TGGGCCGATGGCATAGCCCTTGACCCGCGTGGGCAAGCGGGCGGGTCTGCAGTTGTGGGGATTTTCCCCC
AGCTTCCCTCCTCAGGCCTCCCTTCCTCCCTCCCTCCCTGCCTCCCTAGGAAAGCTTCACCCTGGCTGGG
TCTCAATCACCCATTCTCAGGATGTTTTCGTTTCTCCGCCCTCCAGCCGGCACAGTTTCACAACGGGAAA
GGCGTCACAGCTCTAGTCTGGGCCTTCTTAGTATTTGCCCCAAACAGAAACGCTTTCTGAAAACTAACAC
TTGGCTCACTTAAGATTTCCAGGGACGGTGCCTTGGCCCGTGTTTGTTGGCTTGTTTTGTGTTTGTTCGT
CTTTTTCCCTTTGCCTATGTATTTCTTTTCAGGTGAAGTAGAAATCCCCAGTTTTCAGGAAGACGTCTAT
TTTCCCCAAGACATGTTAGCTGCTGTTTTCTCCTGTTGTTAACTAGCGCTTTTCTGAATCTCTCCACGTG
CAGTGAGAGCCGGTGGAAGTGTACTATCCTTCATAACATCTTATTTTCTAGAAATCCGTAGGTGAATGCT
GCTGCTGCTCTCGCTGCTGCTGCTGCTCTTGTTGCTGTTGTTGTTGTTGTTGTTGTTTTCAAAGTATAAC
CCGGCCACCGTTCATGGGATCAAAAGCATTATAAAATATGTGTAATTATTTCTCGAGCACGCCCTTCCTC
CCCCTCTCTCTGTCTCTCTGTCTGTCTCTGTTTCTCTCTTTCTCTCTCTGTCTTTTCTCTCTCTCTCTCT
CTGTCTCTCTCTGCCTGTCTGTTTCTCTCTCTCTCTCTCTGTCTCTCTCTCTCTCTCTGCCTGTCTGTTT
CTCTCTCTCTCCGTCTCTCTCTCTCTCTCTGCCTCTCTGTTTCTCTCTCTCTCCGTCTCTCTCTCTCTCT
CTGCCTGTCTGTTTCTCTCTCTCTCCGTCTCTCTCTCTCTCTCTGCCTGTCTGTTTCTCTCTCTCTCTCT
GTCTCTCTCTCTCTCTCTGCCTGTCTGTTTCTCTCTCTCTCTCTGTCTCTCTCTCTCTCTCTGCCTGTCT
GTCTGTCTCTCTCTCTCTCTGCCTGTCTGTCTCTCTCTCTCTCTCTGCCTGTTTCTCTCTCTCTCTCTCT
CTCTCTCTCTCTCTCTCTCTCTCTCTCTCTCCCTCCCTCTCTTTACCTGTCTCTCTCACTGTGTCTGCCT
TCTGTCTTACTCCCTTTCTCTGCCTGTCTGTCTGTCGGTCTGTCTCTCTCTCTCTGTCTCTCTCTCCCTG
TCTGTCTGTCTGTTTCTCTCCGTCTCTCTCTGTCTGTCTCTGTCTTTCTCTGTCTGTCTCTTTGTCTGTC
TCTTTCTTTCTCTCTGTCTCTCTGTGTCTGTCTCTCTATCTCTCTCTCTCTCACTGTGTCTGTCTTCTGT
CTTAGTCTCTCTCTCTCCCTGTCTGTCTGTTTCTCTCTCTCTCTCTCTCTCTCTGCCTGTCTGTTTCTCT
CTCTGTCTCTCTCTCTGTCTATCTTCTGTCTTATTGTCTTGCTCTGCCTGGCTGTCTGGCTGGCTGTCTG
GCTGTCTCTCTCTGTCTGTCTGTCTCTCTCTCTCCCTGTCTCTCTCTCTCTCTCCCTGTCTGTCTCTCTC
TTTCAGTCTGTTTCCCTCTGTCTGTCTGTCTTTCTCTCTCTCTGTCTGTTTCTCTCTGTCTGTCTGTCTG
TTTCTCTCCGTCTCTCTGTCTCTTTCTTTCTCTCTGTCTCTCTGTCTGTCTCTGTCTCTCTCTCTCTCTC
TCTGCCTGTCTGTTTTTCTCTCTCTCTCTGTCTCTCTCTCTCTGCCTGTCTGTCTGTCTCTCTCTCTCTC
TCGCCTGTCCGTCTCTCTCTCTCTCTCTCTGCCTGTCTGTGTCTCTCTCTCTCTCTCTGTCTCTCTCTCT
CTCTCTCTGCCTGTCTGTCTCTCTCTCTCTCTCTGCCTGTCTGTTTCTCTCTCTCTCTCTCCCTCCCTCC
CTCCCCCTCTTTACCTGTCTCTCTCACTGTGTCTGCCTTCTGTCTTACTCCCTTTCTCTGCCTGTCTGTC
TGTCGGTCTGTCTCTCTCTCTGTCTCTCTCTCCCTGTCTGTCTGTTTCTCTCCGTCTCTCTCTGTCTGTC
TCTGTCTTTCTCTGTCTGTCTCTTTCTTTCTCTCTGTCTCTCTGTGTCTGTGTGTCTGTCTCTCTCTCTC
TCTCTCTCACTGTGTCTGTCTTCTGTCTTAGTCTCTCTCTCTCCCTGTCTGTCTGTCTCTCTCGCTCTCT
CTCTCTCTCTCTCTGTCTTCTGTCTTATTGTCTTTCTCTGCCTGTCTGGCTGTCTGGCTGTCTGGCTGTC
TCTCTCTGTCTGTCTCTCTCTTCTCTCTCTCTCTCTCCCTCCCCCTGTCTGTCTGTCTGTCTGTCTGTCT
CTCTCTCTCTGTCTTTCTCTCTGTCTGTCTGTCTTTCTCTCTGTTTCTCTCTGTCTGTCTGTCTTTCTCT
CTCTCTCTCTGTCTCTTTCTTTCTCTCTGTCTCTCTGTCTGTCTCTGTCTCTGTGTGTGTGTGTGTCTGC
CTTCTGTCTAACTCTTACTCTCTTTCTCTGCCTGTCTGTCTCTCTCTGTCTCTCTCCCTTCCTCTGTCTC
TGTTTCTCTTTCTGTTTCTCTCTGTCTCTGTCCATCTCTGTCTTTCTCTGTCTGTCTCTTTATCTGTCTC
TCTCTCTTTCTGTCTTTCTCTCTTTCTGTATCGTTGTCTCTCTCCGTCTGTCTCTCTCTGTCTCTGTCTC
TCTCTCTCTCTGTCTGGCTGTCTGGCTGTCTCTCTCCCTTCCTGTCTCTGTTTCTCTCTCTGTCTCTCTC
TCTGTCTCTGTCCATCTCTGTCTTTCTCTGTCTGTCTCTTTATCTGTCTCTCTCTCTTTTTGTCTTTCTC
TCTTTCTGTATCGTTGTCGCTCTCCATCTGTCTCTCTCTGTCTCTGTCTCTGTCTCTCTCTCTCTCTCTC
TCTCTGTCTCGGTCTCTGGCTCTCGCTATCTCCCGCCCTCTCTTTTTTTTTTTTTTTTTTTGCAAAATAA
GCTCAAGCACATCTAATCTAATCCATTACCAAGGCCTGAATTCTTAACTTCTGACATCCCAGATTTCCTC
TCCCTACAGAATGCTGTACAGAACCGGCGAGTTGATTTCTGGACTTGGATACCTCATAGGTACTACATAT
GAATAAAGATCCAACCCTCAAATCTGGGGTTGCTTCTCCCTCGACTGTCTCGAAAATCGTACCTCTGTTC
ACCTAGGATGCTGGGATGGTTTTCTCAATGTGCATCTGCCCGTGTCCTGCGTGACCTGTGACCGAGCCCT
GCCCGTTGGGTCTCAAATATGTATCCGCAAACACTTCTCTCCATTTCCACAAGTACCCACGGCCCCTTGT
GGAACCACTGGCTCTTTGAAAAAATCCCAGAAGTGGTTTTGGCTTTTTGGCTAGGAGGCCTAAGGCCTGC
TGAGAACTTCCCTGTCCGGGATCCTGTGTGAACAAAAGTGTCTCTGCTGGGAGCTGGGACCCTCGGGACC
ATGCTTGCTGGCGCTGGATGAGTCTCTGGAAGGACGCACGGGACTCCGCAAAGCTGGCCTGTCCCACCGA
GGTCAAATGGATACCTCTGCGTCGGCCCGAGGCCTCCAACGTACATCACCGTCACCAACCGTCACCGTCA
GCATCCTTGTGAGCCTGGCCAAGGCCCCGACTCCGGGGAGACTCTTAGGAGCCCGGCCTTCATCGGCTAC
AGTCCAAAGGGATGGTGACTCCACCCACAAGGTCCCCACTGAACTGCGAAGACGTGGAGCGTAGTCAGAG
AGGGGACTAGGAGGGGAGACGTCCTGACAGGCGATGAGTTCCCTAGGCTCTGGCCACCCCACCCACGTCC
CACGTCCCACATCCCAAGTCCCGGGCACCCACGGGACACCGCCGCTTTATCCCCTCCTCTGTCCACAGCC
GGCCCCACCCCACCAAGCAACCCACGCACACACGCTGGAGGTACAAAACCACACGGTGTGAACAGAGCCT
GACGGAGCGAGAGCCCATTTCACGAGGTGGGGGGGTGGGGCTGGGGTGGGGGTTGCGGGGTCTGCAGAGA
GCCCGAGTCTCCCTCTCGGGTGGCTGACAGGCTCGAAATGAATATCGCTTCTTGGGCGGAGGGGCTTCCT
TAGGCCATCACCGCTTGCCTGCAGCGGGACTACCTCTCACACCCTCCCTTGAGGCCACAAAAGAGATTCC
ACCCCACCCCTCGACGTTTCCTCCGGGGGCCGGATGTATCCTGTTCGAGAGACCTGAGCCTGACGGGTTG
AATGAAACACCTTTATTGGCTTTGTGTGTTTGTTTGTTTCTGAGATGGAGTCTTGCTCTGTCCCCCATGC
TGGAGTGCAGTGGCGTGATCTCAGCTCACGGCAACCTCTGCCTCCTGGGTTCCAGTCATTCTCCTGCACT
TGAACCAGAGAGACTGCCACCGTGGCCGGCTCATTTTTTCTTTTTAGTAGACACGGGGTTTCGCCCTCTT
TCATTGGTTTCACTGCAGATTCTAGATTCCAGCCACACCTCCTCGTTCTGTGCCACAGAAAGACTTTTTT
TTTTTTCTTAAAAGCACAACATATCTGCTTGATTTGAGTGGCTTCCTATATCATTATCATTGTGTTAGAG
ATGAAGAAAAGGTATTAAACACCGTGCTAGTGATAGTCAAAGTGAAAACAAAAGAACGGCTATCTATTTG
TAGTTAGAATAAAGTGGCTCAGTATGAGAGCTACCTAAATATGTCAGCATTTAAACTCTTCCTAGTAAAA
GCTTGCCGATCTGAATAATCCTCCTTTAAACACAATTTTTGATACGGTAAGTTTTTTAAGAATGCGACTC
TGCGAAATAGCTGAACGGACGATACACATTAAAAAGCAAACGACACAAGGATCACCAGACTTGGGAAAAA
TCAAAAACAACACAAGTCTCATGAAGAACTGAGTTCTTAAAATGTCACGGAGAACACGGCCGTCGGAAGA
GAAGGCAGTATCGGCAAGTTGATTGTTACATTGGTCAGCGATAGCTAGCACTATTATGTTTTGGCCATCT
TTCAGGAGATGTAACTACTACAGCAGATGAGATATCACCCACTAAACAACATAGTCACAAATCAAAAATG
TTTAGTATCTATGCTTCAGATTCAGAAGCAAATCATGAAAAAACTCCACTGCTGTAACAATTAACCCACC
CCAAAGATAACCGTATCTGACAGAAACGACCACAGGCTTATGACTTCAGAATTATACTTTCTCTTGATAT
TCATTTGTGTATTTATTTTTTTTTTTATTTTCTTTTCTGAGGGGGCGTCTCGCTCTGTCGCCCAGCGTGG
AGCGCAATGGCGTGATCTCGGCTCACTGCAACCTCCACCTCTCCGGGTTCAGAGATTCTCCCGCCTCAGC
CTCCCGAGTAGCTGGGACCACAGGCGCCCACCACCACGCCCAGCTAATTTTCTACTTTTAATAGAGGCGG
GGTTTCACCATGTTGGCCGGGATGGTCTCGATCCCTTGACCTTGTGACCCGCCCGCCTCGGCCTCCCAGA
GTGCCGGGATGACAGGCGTGAGCCACCGTGCCCGGCCTTCTCTTGAGGTTTAACTATTAAGTCAGCCCAG
AAAATACATAAATGTCAACAGTCAGTATGGTGTTGAGGCGGAAGTAGGACCACGCTTTTTCATATCTTAT
TCAGTTGCTAACCATACGACCCAGGTAGACATTTCCTGTGTGTCTACTGACACACAAGCACAGAACAGTG
AAACAGAGAGACCGCTGAACAGTGAAACAGAGAGACCGCTGAATAAAAGAAGGGGACGCTCAACACTGTC
ACAAAGCAGCAGCTAGTGAATCGTTTCCATAAAGCAGCAGCTAGTGAATCGTTTCCATATTTTTTTTTTT
CTATTATCCAATAAGTGAATGATGCTATTCCGCTGCGGTGCTCGCACAAAAGTAACAAATAAGTAACAAA
TCAAGTAACAAAACTACACACACACACGCACACACACACACACACACACACACACACACACACACACACA
CACACCACACACACACACCCCTAAAGACAACTACGGTATCTGCAAAGTCTGGTAGAAGACAGAAACTGTT
GAGTATAAGGATCTGGTATTCTATATCATGAGTTCATTTAAGAGTTTGTTCAAGACATACATTTCATAAG
AAAACATCTTAGTTAGAAGTTATTGACCAGCGTGAGCTATCTAACAAGAAAAATTAGCGAGTACCGGCAA
TAAAGAGCTATCTAACAAGAAAATTAGCGAGTACCGGCACCATCCGTAAGACTTTGTCTTTACGCTTCCT
GACCACTCACCATGCATTGCAATGTCTAGGACTGACTCTGATAGCATTTCGAAATCAAGCTAAGGCTTTG
TCCAATTCTTCAGTGAAGACACACTCACGCCCTAAGACGGTATAGGCGTAAGCATCATTTGGATCCACCT
CGATAGTTCTCTGGAAGATTTAATGGCAATATCCTGTTCCCGTTGCAGACTGCAACGGGTCCTGCAGCAC
ACCAGGCCTCTGGCTGGAGAACTTTATCCATGTCTGTGAAGTCTTTGACAGAACTGAAAGAGCAACATCT
TCGGAGGATGCCAAAGTGTTGTAGTGTAGATCTCCATGCTTCGACTCTATAATTCTCCCTCTTCTAACCT
CTGAGAATATTCTTTCAGGTCGCATGGACTCTGAAAGTTTAAACGGGCCCTTCCATTTGGCGCAGTACCC
AACCGGTATTGTTGTCTTTATGCTTCCTGACACTTACCATGCATTGCAATGTCTAGGACTGACTCTGAGA
GCATTCGAAATCAAGCTAAGGCTTTGTCCAATCTTCAGTGAAGACACACTCACGCCTAAGACGGTATAGG
CGTAAGCATCATTTGGATCCACTTCGATAGTTCTCTGGAAGATTTAATGGCAATATCCTGTTCCCGTTGC
AGACTGCAACGGGTCCCTGCAGCACACCAGCCTCTGGCTGGAGACTTTTATCCATGTCTGTGAAGTCTTT
CGACAGACTGAAGAGCACATCTTTGGGAGGATGCCAAAGTGTGTAGTGTAGATCTCCATGCCTCCACTCT
ATAATTCTCCCTCCTTCTAACCTCTGAGAATATCTTTCAGGTCGCACGGACTCTGAAAGTTGAAACGGGC
CTTCCAATTTGGCGCAGTACCCAACCGGTATTCTAGTGTGAGAAGGTAGATGGCTCAAAATATGGATAGC
TTCTTGCGGTGGTAAGAACACAAAGCTAAATAACCTTTCCCCCTTTCACGAAGAAGCTCATCAAGCCTTC
TGCTGCTGCTTTTTGTAGATGAAAGCCTGAATCTGAGGTGTGATTGCGGCTCTTTCTCTTCTGAAACGAT
GGAAGAGTCCAGTTTGTCATTTCAGGCTATCGTTTATGTTAGGTTGTGGTGTACCTCCATTATTAGTTCT
ACTTTTGTTTTCTGCTTGGGATTCAGGTGGAAACTTCATTTAAATTTTTCCTATTATCCTTGGTTGTGGA
GCTGTCACTAGTCAGAGTCGCGAATTCTTGAGGTCGTGCATTTGGGGAGACGCCATAGTGGGGCTCAACA
CCTGAGCGTTCCACTCGTTTGTGGACCAGAACTTTGTGTTTTGCAAGATTGGAGTGACCTTTCGGCTGAT
TCCCTCTGCGAGAAGACAGACTGTGTTCCGGTTTGGCCGATTCTGGCAACAGACTTTTTGAAGGGGCTCC
GGTGGGTGGCACGTCAATTACAGAAGTGTCTCAAAGCGGTGTAGTTTGTAAATAGGATCCATCTCCGGGA
CTCGAGGTTCTACTGGCAAAGTCCCAACACTTGGGGTGAATGGACCAACAGCTGCTGGCCCTCTAATAAA
CTTCGACCGGTGTTTGGTTCATTTGCACCTGTGTAGATCACATGGAAGTTCCCGTTCCCAGTGGGACAGT
ATCAGTGAAATGACAGCTGAATCCATAGAAGACACTGGGGAATCTGTATTCAAGGAGTACTTTGAATTGG
AAGATTCTAAACTCAATCTGTTTAATTCAATGGTGTCCTGGGGTGTTTCCGTAAGACGGTCTCAGCTGTC
TGTGACATAAGCTAGGACGAGGTACTTGTGTGGGGCAACACTTGGACAGACAGTTGCCAAAGTTCTGTAA
AGATGTGAATGGAAGTGTTTGGTCAGGATCTTGCTTTTTCACTACTTCACATAATGATTCAAAGGGATAC
CAGAGGAAAGGATTCAACTAAGGCCCTGTTGGTCACATTCTGATCCTTTGGCAAGCCGATCTGTCTTGCG
ATATGCGTGTCCCGGCAATGAGAGAGTAAGCGAGCTGAATCACCAGACTCAGTAAAATATCGTCATGGCT
TTTCTGCTTAGGAAACACTCCACCCGATAAGATGTGTTCCCTTCTGCAAGCTTGCTGAGATCCACGCAAC
ATTTGCCAGCCGGTATTTGCATGGCGGTGCAGTACCACTGTGTCCTTTCCAGAGTCTATATGCTTTATAG
GCCTTTCCTGAGGGTAAGGACAGGTCACCAGTGAAAACAAGGCTCTTCTGAGTGTACTTCTGCATAAAGG
CGTCTGCGAGGAAAACCGCATCTCGGTAAGCGCAGCGGTTTAGTGCTTGCCATAGAGCAGCCTGGACGGG
TCCTGCAGCACCGTCATCCTCGAGGCTCAGCCCACTTTCTGCAGTGCCTCAGGCATCCCCCCACCCCACA
CCGCCCGCACCCCACCGCCACCCACTCCCGTAGCGGCTATGGCCCGGCCAGGCCAGCCCCGGCTCGTTAA
AGTCACCAGCGGGACCGTCCCGGGGATGGGGGAGGCCGAGCCCGAATGACTTCTCTATCCTGCCGACTCT
GGAAAGCCCGGCCCCTTGTGATCCGTTGCAACCGAGAGTCACCTCGTGTTGGAACACGGATCCGCTCCCA
AGTTCAGTGGGGGGATGTGAGGGATGTGGCATGTAGGACGAAGGACTCTCTTCCTTCTGATTCGGTCTGC
ACAGCGGGGCCTAGGCTGGAGCTCTCTCCGTGCGGACCGCTGACTCCCTCTACCTTGGGTCCATCGGCCC
CACCCTGGAACACGGGCCTCGGCAGATTCTGGCCTTCCTGGCCTTAAGTCGCTGTCAGAAACCCCATCTC
GTGCTCGGATGCCCTCGAATGACTGTGGCTCGCACCTCTCTGGAACATTGGCGATCTCTCCTCTACGCGC
GGCCACCTGAAACCACAGGCGCTCGGGACACTCGTGCTTTCAGAGAGAATGCTGAGAGTCTCTTGCCGAC
TCTCTCTTGACTTGAGTTCTTCATGGATGTGTGGTGAGGACGTAGTGAGACCAGACGTATTAACTCAGGC
CGGGTGATGGTGGCTCACGCCTGTAACCCCAACGCTTGGGAGGCCGAGGCCGTAGGATCCCTTGAGGAAT
CGCCTAACCCTGGGGAGGTTGAGGCTGCAGTGAGCGAGCCATAATGGTGTCACTGTGCTCCAGTCTGGGC
GAAAGACAGAGTGAGGCCCTGTCACAGGCAGGCAGGCAGGGAGGCAGGCTGGCAGGCAACAGTTGTACCT
GGCAGGCAACAGTTGTACTATGTTCTTCTCAGGGCAGGGCAGGAAGCAGAAATAACAGAATACAGCACTT
CATTTTTTTTTCCTTGGGACGGAGTCTCACTCTTGGTGCCCACGCTGGAGTGCAGTGGCACCATCTCGGC
TCACCGCAACCTCCACCTGCCGTGTTCAAGCGATTCTCCTGCCTCAGCCTCCTGAGAGTAGCTGGGATTA
CAGGCATGGGCCACCACACCCGGCTGATTTTGTATTGTTAGTAGAGACGGCATTTCTCCATGTGGGTCAG
GCTGGTCTCGAACTGGCGACCCCAGGTGATCTCCCCACCTCGGCCTCCCAAAGTGCTGGGATGGCAGGCG
TGAGCCATCGCGCCCGGCCGGCTACACTTTTTTATTTTTATTTTTTTTTAGTTTTCAATTTTAATGTATT
TATTTGCTATTCTTTATTCATTCATTCATTCATTCATTCATTTATTTATTTATTTATTTATTTATTTATT
TATTTTCGCTGTTGCCCAGGCTGGAGGGCAGCGGCGCGATCTCTCGGCTCACTGCAAGCTCTGCCTCCCG
GTTTCACGCCATTTGCCTCAGCCTCCCGAGTAGCTGGGACTACAGGCGCCCGCCACCGTACCTGGCTAAT
TTTTTGTATTTGAGTAGAGATGGGTATCACTGTGGTAGCCAGGATGGTCTCGATCTCCTGACCCCGTGAT
CCGTCCGCCTCGGCCTCCCACAGTGCTGGGATGACAGGCGTGAGCCACCGCCCCCGGCCTATTTATCTAT
TTATTAACTTTGAGTCCAGGTTATGGAACCAGTTAGTTTTTGTATTTTTGTTTGAGACGAGGTCTCACCA
TGTTGCCAAGGCTTGGATCGAAGGATCCGCGCTCGGCCTCCCAAGAGTGCGGGGATGACAGGCACGAGCC
TACCGCGCCCAGACTCCCGCCTCCCCCCCCCCCGCTTGTCTTCCCGATAGTTTCAGGGCAGAGTGTTTGG
CTTTGCCTGGCCTGCTTAAATTCATTCTAAATAGAAATTTGGGACGTCATCTTCTGGCCTCATGGACTGT
GAGCTGAGGAGTCCCCTGGTCTGTGTATCACAGGACGGGACACGAAAGGAGGAGAAAAATCGTAGCGTTC
GAAATAGGTAATTTTGTGATACAGAAATACACGGATTCACCCAAAACACAGAAACCAGTCTTTTAGAAAT
TGCCTTAGTCCTGGTGTCTGTGCCGGTGATTCTTTTCGGTTTGGACCTTGACTGAGAGAATTCCCAGTCG
GTCTCTCGTCTCTGGACGGAAGTTCCAGATGATCCGATGGGTGGGGACTTAGGCTGTGTCCCCCCAGGGG
CCCTGGTCGATTAGTTGTGGGGAATCGCCTCCATCCTTCCCCGCACATCCTTCCCCGCCCCCCCCAAGGG
GATCCCAACTCTCATTGGCAGACGTCGGGCATCACCTAGCGGCCACTCACCTAGCGGCCACTGTTGCTCT
GAAAACGGAGGAAGCACCAGGCCGGAAGCACCAGGCCGCCTGCGCGCAGCCTGGGGCAACTGTGTCTTCT
CCACCGCCCCGCCCCCACCTCCAAGTTCCTCCCTCCCTCGTGCCTAGGAAATCGCCACTTTGACGACTGG
GTCTGATTGACCTTTGATCAGGCAAAAACAAGCAAACACATAAATAAATAGAATAACACAGAAATAACTA
ACGAAATAAAATAAGTCAATACAATGCATTCCAATACAATACAATGCAACGCAACACAACACAACGCAAC
GCTACACAACGCAACACAATACAATACAACGCAATACAATACAATACAATACAACAGGCCGGGCGCGGTG
GCTCATGCCTGTCATCCCATCACTTTGGGAGGCCGAGGTGGACGCATCACCTGAAGTCGGGAGTCGGAGA
CAAGCCTGACCAACATGGGGAAATCCCGTCTCATTGAAAATACAAAATTAGCCGGGTGTGGTAGCGCATG
CCTATAATCCCAGCTGCTAGGAAGGCTGAGGCAGGAGAATCGCTTGACCTGGGAAGCGGAGGTTGCGGTG
AGCCGAGATCGCGCCATCGCACCCCAGTCTGAGCAACAAGAGCGAAACTCCGTCTCAGAAAAATAAAATC
AAATAAATAAACACATAAATGAAAATAAACAAAGAAAATAAAATAAAGCAAACAAATAGGCCCCGCGCGG
TGGCTCAAGCCTGTCATCGCCAGCACTTTGGGCGGCCAAGGCCGGTGGATCACGAGGCGGTCAGACCAGC
AGGGCCAGTATGGCGAAACCCCATCTCTCCTCACAATACACAAAATTAGCCGGGCGCGGTGCTGTACTGT
CTGTAATCCCAGCTACTCGGGAGGCCGAGCTGAGGCAGGGGAATCGCTTGAACCTGGGAGGCGGAGGTTG
CGGTGAGCCGAGATCGCGCCACCGCACCCCAGCCTGGGCGACAGAGCGAGACTCCGTCTCAAAAAAAAGG
AAAATAAAACTGACATGAAAGAAAATACTTAAAAAGTGAGTTTCCGGGAAAAAAGAAAAAAAAAAAAAAA
AGAGAACCCCCCCCCCCACAGCGTACACAGACCCCTCTCGCCTTTCGAGGCACCAGACACGTTAGGAACG
ATGCGTACTTTCTTTTTTTAACGGAATTTTATTTTATGAGCGGGATTTGTTTTTCGAGACGGAGGTTCGG
AGTCCCGCCCTCCCTCCGTCCCGGTCCCTGGTTGCCCGGACGACCTCAGGAGACAGACCCTGGCTGGGCC
AGATGGTCCTTCTCCTTGGTCGGTGGTTTCCTTGTGTTTCTTCGTGTCTGTTTCTTCGTGTCTTTAACCC
GCGTGGACTCTTCTGCTCGGGTTTTACTTTAGGCCTTGTCGTTGGTGGGGACTTTCCTGATTCTCCCCGG
ATGTAGTGAAAGCGGGTAGATTTGCCTCGCTTTGCCTCGCCTTGCCTTGCCTTGCCTTTTCTTTCTTTCT
TTTTCTTCCTTCTCTCTTTCTTTCTTTCTTTCTTTTTTTTTTTTTTTTTTTTTTTTTTTTTTAGACAGAG
TTTCACGCTTGTTGCCCGGGCCAGAGGGCCATGGCGCGATCTCGGCTCACCGCAATCTCCGCCTCCTAGG
TTCAAGCGATTCTCCTGCCTCAGCCTCCCTAGTAGGTGGGATTAGAGGCATGTGCCACCGTGCCCGGCTG
ATTTTGTATTTTTTGTAGAGACGGGGTTTCCCCACGTTGGTCAGGCTGGTCTCCATCTCCCAACCTCAGG
TGATCCGCCTGCCTTGGCCTCCCAAAGTGCTGGGATGACAGGCGTGAGCCACCGTGCCCGGCCTCTCTCT
CTCTCTCTCTCTCGTCTGTCTGTCTCTCTTTCTTTCTTTCTTTCTTTGTTTCTTTCTTTCTTTCTTCCTT
CTTTCCTTTCTTTCTTCCTTCTTTCTTTTCCTTCCTTCCTTTCTTCCTTCTTTCTTTCTTTCTCTTTTTT
TCTTTTCCTTTCTCTCTCTTTCTTTCTCGCTCTTTCTTTCTCGCTCTTTCTTTCTCTCTCTCTCTTTCTG
TTTCTCTCTCTCTCTCTCTCTCTCTCTCTCTCTCTCTCTCTCTCTCTCTTTCTCTTCCGTCTCTTTGAGA
CAGAGTTTCACTCAAGTGTCCCAGGCTGGAGTGCGATGGCGCGATCTTGGCTCACCGCACCCTCCACCTC
CCGGGTTCAAGCGATTCTCCTGCCTCGGCCTCCTGAGTAGCTGGGATGACAGGGATGCACCTCCACGCCC
GGCCGATTTTCGTATCTTTAGTAGAGACGGGGTTTCACCACGTTGTCCGGGCTGGTCTCTGACTCCCGAC
CTCAGGTGATGCGCCCGCCTCGGCCTCTCGAAGTGCTGGGATGACAGGCGTGAGCCACCGCGCCCTGCCT
GTGGACTCGGTTCGTCGTATGTTTTATTTGTTTCGTTTCTATGTACTCACTTTTATTTAGAAATATAAGT
GTTTTCATACGTTTGTATATAACTATAGATGTTTACGTGGACGTACGGAGAAGTACATTTCTACGCGACA
GATGTATGTATTGTATAGAAGTACACTTATGCAAAGCACGTGTGTAGAGATACGCTTCTATAAATTTATG
AAATATAAATATACGTTGCTACGTGAAGAAACGATGGTAGATGAATACGTCTATGCTTATGTGTGAAGAG
TGTTGTGTTTGTATTTATAGATAAACGGGCATATTTATCCGTTTTCTTTCTTTCTCTCCTTGATGTGATT
CTTCCTTCCTTTCTCTCCTTGATGTGTTTCTTCCTTCCTTTCTTCCTCTCTTTCCTCCTTTACGTGTTTC
TTCCTCTCTTCCTTTCCTTCTCTCTCTTTCTGTTCTTTTTTCTTTCGTGTCTTATTTCTCTTTCGTTCCC
TGTCTTTCCTTCATTTTTCTTTCCTCTCTGTTTCTTTTCCCCTCTTTCCTTCGTTTCTTTCCTCCTTCTT
TCTCTCCTTTTCGTGTTTCTTTCCTCTCCACCTGTCTTTGAGAAACGGAACGTTTAAGAAGTTTTCTTTC
CGTGTCTATGTTTTTTAAATGGTCTCTCTCTTCTCCACTTTCTTCCTCCCTCCCTCCCTCCCTCCCTCTC
TCCCTCCCTCCCTCCCTCCCTGCTCCCTTCCCTCCCTCCTTCCCTTTCACCATCTGTCTCTTTTCTCCAT
TCTCTCCCTCCCTCCGTCTTTCTCTCCCTCTGTCTGTCTCTCTCTGTGTGGATTCTGGAAGAGCCTAGGC
ATTCTGCCTCTCCCTGTGTCCGCAGCGACCCGCGACCGAGTCCTTCCTTGTGGGTTCTTTCTCCCTCCCT
CCCTCCCTCCCTCCCTCCGAGATGCATCTCCAAACACCCAGACGCCGTGGGTTGTCTTCTGACTCTGTCG
CGGTCGATGCGGGGACACGTTTTGGGGAGGCGTTTCTGTGGGGTTGGGGGAGAGGGGCTGCGTTTTCGGC
CTCGGGAAGGGCTTCTCGACTCACGGTTTCGCTTTGGCGGTCCACGGGCCGCCCTGCCAGCCGTCCGGAT
CGGTCTCGCTGACGTTCGCGACGGTCGTCGGGCTCCATCTGGCGGCCGCTGTTAGATCGTGCTCTTGGCT
TCCGGAGCTGCGGTGGCAGCTGCCGAGGGAGGGGACCGTCCCCGCTGTGAGCCAGGCAGAGCTCCGGAAA
GCCCGCGGTCGTCAGCCCGGCTGGCCCGGTGGCGCCAGGGCTGTGGCGCGTCGCTTGTGAGTCAGAGCTC
TGGCGTGCAGGTTTATGTGGGGGAGAGGCTGTCGCTGCGCTTCTGGGCCCGAGCCGGGCCGTGGGGCCGC
CCGGGCCGGTCGACCAGCGCGCCGCAGCTCCCGAGGCCCGAGCCGCGACCCGCGGGGACCCACCGCGCGT
GGCGCGGGAGGGCGGGGACGCCCTTCCCGGCTCGGTCGCGGGCCCGCGCGCGTCCTGGCCGTCTGAGGCG
GCGGCCGAATATGTTCCGGGTCCCCGTGGGGAGCCGGGGACCGTCCTGCCCCCGTCCCCCGCGTGCCGGG
GAGCGGTCCCCGGGCCGGGCCGCGGTCCCTCCGCCGTGATCCTTTCTGGCGAGTCCCCGTGCGGAGTCGG
AGAGCGCTCCCCGAGCCCTCGTGCGGCCCGGGAGGTCACACCTGGCCGGCCTTCGGTCCCTCGTGTGTCC
CGATCTCACGGGGGGCCGGCCGAAACTGCTTCCGGGCCTCGCTCTGGAGGCACGGGCCGGCCCGTGCGTG
TGGCACGGGCGGCCGGGAAGGCCTCCCTGGCCCGGCGCCGCTCCCGCGTGTGTCCTGGGGTCGACCAGGG
GGCCCCGGGTGCTCCGTGTCTGGCTGCGATGGTGGCGATTTTGGGGACAGATGTCCGTGTCGTGGGTGTC
CTGGGCCGGCGGCGTGGTCGGCGCGGGCCTCCTGCCCCCGGGGGAGATATATCTTTCGCTCCGAGTCGGC
ATTTTGGGCCACCGGGTTATT
>KX061878.1 Pongo abelii clone CH276-120P14 precursor 48S ribosomal RNA, 18S ribosomal RNA, 5.8S ribosomal RNA, and 28S ribosomal RNA genes, complete sequence
GCTGACACGCTGTCCTCTGGCGACCTGTGTCGCTGGAGAGGTTGGGCCTCTGGATGCGTGCGGGACTCTG
GCCCACCGCTGACCCGGCTAGCCGGCCCTGCTCCCGCTCGAGCCGCCTGCTGCTGGGGCCCGCGGGCCTG
CTGCTCTCTCGCGCGTCCGAGCGTCCCGACTCCCGGTGCCGGCCCGGGTCCGGGTCTCTGACCCACCCGG
GGGCGGCGGGGAAGGCGGCGAGGGCTACCCTGCCCCCGTGCGCTCTCCGCCGCGGGCACCCGGGGCGGCC
GTGACAACCCCACCCCCGTCGGCTCCGTGCCGTGCGTGTCAGGCGTCCTCGTCTCCGCTGGGTTGTCCGC
CGCCCCTTCCCCGGAGCGGGGGACGGCCGGGGCCGATCGGCTCGCTCGCCGGCCGGCTGGCCGACTCCCC
GCTCCCGGGGGCTCTTCCGTGATCGATGTGGTGACGTCACGCTCTCCCGGGCCGGATCCGAGCCGCGACG
GGCGAGGGGCGGACATTCGTGGCGAATGGGACCGTTCTTCTCGCCCCGCCCGCGGGGGCCCCTTGCCTCT
CCTCCGTCCGCCTGCCGGTGGTGCGTTGGGAAGGCGTGGGGTGCGGAACCCGGCCTGACCTGGCTGTCCC
GTCCCCGCTCTCCGCTTCGCGGGGTGGGTCGGCGGGGTCCTCTGACGCGGCGGGCATCCCTCGCTCTCGC
CTCCCGCGGTCGTCGACTTGCGGGCGGGCCCCCTCCGCGGCGGTGGGGGTGCCGTCCCGCCGGCCCGTCG
TGCTGCCCTCTCGGGGGGTTTCGCGCGAGCGTTGGCTCCGCCCGGGCCTTTGCGGTGCTCCTGGAGCGCT
CCGGGTTGTCCCTGAGGTGCCCGAGGCCGAGCGGTGGTGTGTCGCTCCCACCCCCGGCGTCCCCTCCTCC
GGTGTCCGCGCGTGGGTCCCGAGGGGAGCCCGTCGGCGTGGGGTTCGAGGCGGTCGAGTGAGATGAGATG
CGCGCCCCTCCCGCGCGGGGAAGGGCGCCGCCTGGTCCGGCGAGCGCACGTCCCGTGCTCCCCTCTGGTG
GGTGCGCGAGGGCCGTGTGAGCGATCGCGGCGGGCTCGGGCCGGTGACGCGTGCGCCGGCCGGCCGCCGA
GGGGCTGCCGTTCTGCCTCCGACCGGTCGCGTGCGTGGCTTTGCCTCGGAAGCGACGCAGGAGGCGGGTG
GACGGGGGGGGCCTTGTGAGCCTGCCGGGCCCCCGCCCTGACCGCGAACGCTCGAGGTCGCCGCAGGCGC
GCTTCTCCTCGTACCGCAGGCCCCCTCCCTTCGCCGGGCGTCCCCGAGCGCCTCTGCGGGCCCGACGAGG
GGCGACTGGCGGGTGGGGAGTGTGACCCACCCTCGGTGAGAAAGCCTTCTCTAGCGATCTGAGAGAGGTG
TGCCTTGGGGTGCCGGATCTCCCGGCCTGCCGCCTCTGTCTCCTTCTGCCTTTACGGTAGCGCTGTCGTA
GCGACTCGCGCGCAGAGGACCCTCCTCCTTTTCCTCCTCGACGGGTTGAGGTTGGGGAGAGCGAGGGTTC
CGCCGGCCACCGCGGTGGTGGCCGAGCGCGGCTCGTCGCCTGCAGTGTGGCCCGCGCCTCCCCCTTCCGA
GTCGGGGGAGGATCCCGCCGGGCCGGGCCCGGCGTCCCAGCGGGTTGGGACGCGGCCGCCGCGAGCGGTG
GGTGTGCGCGGCCTTCCGTCCGGTGCGTGACCCCCACCTCGGCCGCGAGTCGGCTCTCCGCCCGCTCCCG
TGCCGAGTCGCGAGCGGTGCCGACGACCGCGTGCGCGTGGGCGCGGGGTTGGGCCGCCTGGTCCCGGGAA
AGCGTCCCACGCTTGGGGACGCGCCGGTCTCCCGGAGCGGGACCGGGTCGGAGGCTGGACGAGAATGACG
AGCGATGGATGCGGCCCTGGCGTCGGGTTGGTGGCTGTGGTCGCTTCGGGGCCCCCGGTGGCGGGACCCG
GGGCTCGTGAGGCGGGTCTCGGTGGGTGCCGAGGGCCGTCCGGCGTCCCAGGCGGGGCGCCGCGGGACCG
CCCTCGTGTCGGTGGTGGTGGGATCCCGCGGCCGTGTTTTCCTGGTGGCCCGGCCGTGCCCGAGGTTTCT
CCCGCCGAGCCGCCGCTCTGCGGGCTCCCGGGTGCCCTCGCCCTCGCGTTCCCCGGCCCTTGGCTCTCTG
TGCGCCCCTTCCCCGCCCGCCGCCCGCCGATCCTCTCCCCTCCCCGAGCGGCTCGCCGGCTCGACGTCGG
TGGTGGCCTCGTCTGGGACCGAACCCGGCACCGCCTCGGGGGGCGCCGCCGCCGGCCGCTGGTCGGCCCG
GTGTCCCCGTCCCCCGGCGTGCGCCTTCGGGACCGGGTCGGCGGCCCCCCCGGCGTTGGGCCCCGGTGGG
CTCCCGGAGAGGGGTTTTTTGAGGGGTCGGCCTGTGGCGCGTGCGGGGGAGAGAGGGTTCCGGGGGGCTG
GCCGCGACTGCGGCGGCGGTGTGGGGGAGCCGCGCGGATCGCCGAAGGTCGAGTCGGCCGCTCCGGGTGC
CGCGCGGGGGCCGCCTTCGCGCTCGGAGGCTGCGGGCGGTGAGACCCCCCGCGTGTGTCCCGGCCGCGGT
CGGCTGCGCCCGAGGGGTCCCGCGGCGTCCCCTTCCCCGCCGGCCGCCTTTCTCGAGCCTTCTCCTTCGC
CTCGGCCTCGCCCGGGGTCTCGTCGTCTTCTCCCGGCCCGGTCTTCCGAATCGGTCCGGCGCGCCCCCGG
GTGCGCCTCGCTTCCCGGGCCTGCCGCGGCCCTTCCCCGAGGCGTCCGTCCCGGGCGTCGGCGTCGGGGA
GAGCCCGTCCTCCCCGCGTGGTGTTGCCCCGTTCGGCGCGCGCGTGCGCCCGAGCGCGGCCCGGTGGTCC
CTCCCGGACAGGCGTCGGTGCGACGTGTGGCGCGGGTCGACCTCCGCCTCGCCGGTCGCTCGCCCCTTTC
CCCGGGTCGGGGGGGGGGCCCGGGCCGGGGCCTCGGCCCCGGTCGCGGTCCCTCGTCCCGGGCGGGGGCG
GGCGCGCCGGCCGGCTTCGGTCGCCCTCCCTCGGCCGTCGTGTGGCGTGTGCCACCCCTGCTCCCGCGCC
CGCCTGGGCGGGGGCCCGGCGCCGGGCTTCGGCCGGGCCCCGGGCCCTCGACCCGACCGGCGCGCGGGCG
CTGCGGCCGCNNNNNNNNNNNNNNNNNNNNNNNNNNNNNNNNNNNNNNNNCTCGCTCGCCGCCCGAACGT
CGGGGCCGCCCCGNNNNNNNNNNNNNNNNNNNNNNNNNNNNNNNNNNNNNNNNNGGGCGCGCGCNCGGCC
GCCGGTCCCTCGCGGCTGCCGGGCGCGGGTCGGGCGGTCCGCCTCGTCGCGGGCGGGCGCGCGAAGGGTC
CGCGGGGGTGGCTGCGTGTGCGTCTGCGGGGCGAGCCCGTCGGGGGGCGGCGGTCGCGTGTCGTCGCGCG
GGCGGGTGGATGGGGCGTCCGGTTCGCCGNNNCCCNNNNNNNNNNNNNGCCCCGCCGTCCGGCCCGCCGC
CCCGCGCTCGCTCCCTCGCTCCCTCGCTCGCTCCCTCCCNNNNNGCCCCGCCGCCCGCCCGCCCGCCCGG
CAGGCCGCGGCCCGTCCGTCCTCGCTTCCCGGGCGCCGGGCCCGTCCTCGCGAGGTCCCCCGGCGGCGGC
GGCGGCGGCGCCGTCGTCGTCCTCGTCGTCGGGGCCTCGCCGCGCTCTACCCTACCTGGTTGATCCTGCC
AGTAGCATATGCTTGTCTCAAAGATTAAGCCATGCATGTCTAAGTACGCACGGCCGGTACAGTGAAACTG
CGAATGGCTCATTAAATCAGTTATGGTTCCTTTGGTCGCTCGCTCCTCTCCTACTTGGATAACTGTGGTA
ATTCTAGAGCTAATACATGCCGACGGGCGCTGACCCCCTTCGCGGGGGGGATGCGTGCATTTATCAGATC
AAAACCAACCCGGTCGGCCCCCCTCCGGCCCCCCGGCCGGGGGGCGGGCGCCGGCGGCTTTGGTGACTCT
AGATAACCTCGGGCCGATCGCACGCCCCCCGTGGCGGCGACGACCCATTCGAACGTCTGCCCTATCAACT
TTCGATGGTAGTCGCCGTGCCTACCATGGTGACCACGGGTGACGGGGAATCAGGGTTCGATTCCGGAGAG
GGAGCCTGAGAAACGGCTACCACATCCAAGGAAGGCAGCAGGCGCGCAAATTACCCACTCCCGACCCGGG
GAGGTAGTGACGAAAAATAACAATACAGGACTCTTTCGAGGCCCTGTAATTGGAATGAGTCCACTTTAAA
TCCTTCCGCGAGGATCCATTGGAGGGCAAGTCTGGTGCCAGCAGCCGCGGTAATTCCAGCTCCAATAGCG
TATCTTAAAGTTGCTGCAGTTAAAAAGCTCGTAGTTGGATCTTGGGAGCGGGCGGGCGGTCCGCCGCGAG
GCGAGCCACCGCCCGTCCCCGCCCCTTGCCTCTCGGCGCCCCCTCGATGCTCTTAGCTGAGTGTCCCGCG
GGGCCCGAAGCGTTTACTTTGAAAAAATTAGAGTGTTCAAAGCAGGCCCGAGCCGCCTGGATACCGCAGC
TAGGAATGATGGAATAGGACCGCGGTTCTATTTTGTTGGTTTCCGGAACCGAGGCCATGATTAAGAGGGA
CGGCCGGGGGCATTCGTATTGCGCCGCTAGAGGTGAAATTCTTGGACCGGCGCAAGACGGACCAGAGCGA
AAGCATTTGCCAAGAATGTTTTCATTAATCAAGAACGAAAGTCGGAGGTTCGAAGACGATCAGATACCGT
CGTAGTTCCGACCATAAACGATGCCGACCGGCGATGCGGCGGCGTTATTCCCATGACCCGCCGGGCAGCT
TCCGGGAAACCAAAGTCTTTGGGTTCCGGGGGGAGTATGGTTGCAAAGCTGAAACTTAAAGGAATTGACG
GAAGGGCACCACCAGGAGTGGAGCCTGCGGCTTAATTTGACTCAACACGGGAAACCTCACCCGGCCCGGA
CACGGACAGGATTGACAGATCGATAGCTCTTTCTCGATTCCGTGGGTGGTGGTGCATGGCCGTTCTTAGT
TGGTGGAGCGATTTGTCTGGTTAATTCCGATAAGGAACGAGACTCTGGCATGCTAACTAGTTACGCGACC
CCCGAGCGGTCGGCGTCCCCCAACTTCTTAGAGGGACAAGTGGCGTTCAGCCACCCGAGATTGAGCAATA
ACAGGTCTGTGATGCCCTTAGATGTCCGGGGCTGCACGCGCGCTACACTGACTGGCTCAGCGTGTGCCTA
CCCTACGCCGGCAGGCGCGGGTAACCCGTTGAACCCCATTCGTGATGGGGATCGGGGATTGCAATTATTC
CCCATGAACGAGGAATTCCCAGTAAGTGCGGGTCATAAGCTTGCGTTGATTAAGTCCCTGCCCTTTGTAC
ACACCGCCCGTCGCTACTACCGATTGGATGGTTTAGTGAGGCCCTCGGATCGGCCCCGCCGGGGTCGGCC
CGCGGCCCTGGCGGAGCGCTGAGAAGACGGTCGAACTTGACTATCTAGAGGAAGTAAAAGTCGTAACAAG
GTTTCCGTAGGTGAACCTGCGGAAGGATCATTAACGGAGCGAAGAGCGAGGCCCGCGGCGGCGCCGCCGC
GGCGTCCTTCCTCGTCGGCCGGCCGGCCGCGTTTCTCCCCCGCTTCCCGCGGCGCGTGCGCGGGCGGGGC
CCGTGCCGTTCGCGCGCACGCGCGGGCGTGCGCGTTCGTCGGGAGGGAGAGACGGGCGAGAGGGAGAACC
TCGGGAGGGAGAGAGAGGGGGGAGAGAGAGAGCGGTGTGTGTGTGCGCGCGCGCGTGTCTCGGGGGCGGC
CGGCGTGGCGGGCGGCGGGGAGCGGTCCCCGGCCGCGGCCCCGACGTGTGTGTCGGCGGGCGCGGGTGCG
GTCCTCGGCGGCGTCGCGGCGGGGTGGGGGGTGTCTCGGTGCCCCTCCCCGCCGTGGCCCGTCGTCCCGT
CCCCGACCCGCCGGCTCCGCGTCGGGGGCCGGCCGGGTTCCCGCCGCCGCCGTCGCCTCCGCCACGCCGC
GCCACCGGGCCGGGCCCGGCCCGGCCCGCCCCGCTCGCTCTCCCCGGCCTTCCCGCTAGGGCGTCTCGAG
GGTCGGGGGCCGGACGCCGGTCCCCGCGCCTCCTCGTCCGCCCCCCCTCCCCCCGCCGTCCAGGTACCTA
GCGCGTTCCGGCGCGGAGGTTTAAAGACCCCTCGGGGGATCGCCCGTCCGCCCGTGGGTCGGGGGCGGTG
GGCCCGCGTGGGGAGTCCCGTCGGGAGGGGCCCGGCCCCTCCCGCGCCTCCACCGCGGACTCCGCCCCCC
CGGCCGGGGCCGCGCTGCCGCCGACGCCGCGGTCGCGGCGGCCGTCGGGTGGGGGCTTTACCCGGCGGCC
GTCGTGCCGTCCGTCGCGCGCGTGCCCCGCGCCGTGGGGGCGGGAACCCCCCGGGCGCCTGTGGGGTGGT
GTCCGCGCTCGCCCCCGCGTGGGCGGCGCGCGCCTCCCCGTGGTGTGCGACACCTTCCGACCCCTCTCCG
GAGTCCGGTCCCGTTTGCCGTCTGACTGGCCGGCCTGAGGCGACCCCCCTGCGGGGGGGGAAGTGCCGCG
CCAGGGGCGAGGGCCTCCCGGTGTGTCGGGGGCGCCCTCGCCCGATCGAGCTCGTACGACTCTTAGCGGT
GGATCACTCGGCTCGTGCGTCGATGAAGAACGCAGCTAGCTGCGAGAATTAATGTGAATTGCAGGACACA
TTGATCATCGACACTTCGAACGCACTTGCGGCCCCGGGTTCCTCCCGGGGCTACGCCTGTCTGAGCGTCG
CTTGCCGATCGATCGCCCCCGGGGGTGCCTCCGGGCTCCTCGGGGTGCGCGGCTGGGGGTTCCCTCGCAG
GGCCCGCCGGGGCCCTCCGTCCCCCCAAGCGCAGACCCGGCGGCGTCCGCCCTCCTCCCGTTTCCCGCCG
CGCGCGCCCCTTCCCCCTCCCCCCGCGGGCCCCGCGCGGTCCCGCGTCGGGTGGCGGGGGGAAGGGGGGC
CGCCCGCCCAGGCCGGCCGGGAGACGGAGAAGGGAGGGCGGCGCCGCCGCCCGCGAAGACGGAGAGGGAA
GAGAGGGGCCGGCTCGGGCCGAGTTCCCGTGGCCGCCGCCGCGGTCCGGGTTCCTCCCTCGGGGGTCCCC
TCGCGCCGCACGCGGCTCGGGGTCCGGGGTTCGTCGGCCCCGGCCGGGTGGAAGGTCCCGTGCCGTTCGT
CGTCGTCGTCGTCGTGGCGCGTCGTCGGCGGCGGGGGCGTGTTGCGTGTTGGGGGGGCGGAGGAAGGGCG
GCTCCGGAAGGAAGGGGGGTTCTGGCGGGGAGAGGGGGTGTGGTGGTGGTGGTGGCGGGGGAGCGCGTCC
CGGTCGCCGCGGTTCGCCGCCCGCCCCCGGTGGCGGCCCGGCGTCCGGCCGACCGCCGCTCCCGCGCCCC
TCCGCCTCCCCTCCCCTCCCCGCCGCCCCTCCTCCGAGGCACCGTCCTCCTCGTCCGACCTCCCGCCCGC
CCGTCCCCCGCCCGCCCGGCTCGCTTCACGGCGCGTCCGGGGCCGGAAGCCCGCCCCGCGGCCCGCCCGG
CCGCGCTCGCGGCCGCGGTCCCGGGGTTCGCGTGCCCCCGGCGGTGACCCGCGGGACGCCGCGGTGTCGT
CCGCCGTCGCGCGCCCGCCTCCGGCTCGCGGCCGCGCCGTGCCGTGCCGGGGCCCCGTCCCGGGCTTCCG
CGTCGGGGCGGGTGGGCGGCGTCCGTCCGTCCGTCCGTCCCGCCCCCGGCCCGTGCCCCTCCCTCCCGTC
GTCCCGCCCGCTCCGGCGGGGCGGCGGGGGTGCCGTCGGCCCGCGGCTCCCTCTTCTCGCCTCTCCCTTC
GCCGGGCCCGTCTCCGGACGGGGCGTCGGGCGGGCCGGCGCGTTCCGTCCGGCCGCCCCCGCCCGTTCGC
GCGCCCCGTTCCCCTCCGAGACGCGACCTCAGATCAGACGTGGCGACCCGCTGAATTTAAGCATATTAGT
CAGCGGAGGAAAAGAAACTAACCAGGATTCCCTCAGTAACGGCGAGTGAACGGGGAAGAGCCCAGCGCCG
AATCCCCGCCCCGCGGTGGGGCGCGGGACGTGTGGCGTACGGAAGACCCACTCCCCGGCGCCGCTCGTGG
GGGGCCCAAGTCCTTCTGATCGAGGCCCAGCCCGCGGACGGTGTGAGGCCGGTAGCGGCCCCCGGCGCGC
CGGGCCCGGGTCTTCCCGGAGTCGGGTTGCTTGGGAATGCAGCCCAAAGCGGGTGGTAAACTCCATCTAA
GGCTAAATACCGGCACGAGACCGATAGTCAACAAGTACCGTAAGGGAAAGTTGAAAAGAACTTTGAAGAG
AGAGTTCAAGAGGGCGTGAAACCGTTAAGAGGTAAACGGGTGGGGTCCGCGCAGTCCGCCCGGAGGATTC
AACCCGGCGGCGGGTCCGGCCGTGTCGGCGGCCCGGCGGATCTTTCCCGCCCCCCGTTCCTCCCGACCCC
TCCACCCGCCCTCCCTCCCCCGCCGCCCCTCCTCCTCCTCCCCGCGGGGAGGGGGCGGGCTCCGGCGGGT
GCGGGGGTGGGCGGGCGGGGCCGGGGGTGGGGTCGGCGGGGGACCGTCCCCCGACCGGCGACCGGCCGCC
GCCGGGCGCATTTCCACCGCGGCGGTGCGCCGCGACCGGCTCCGGGACGGCTGGGAAGGCCCGGTGGGGA
AGGTGGCTCGGGGGGCCCCGTCCGTCCGTCCGTCCGTCCTCCCTCCTCCCCCCTCGTCTTCCCCCCGGCC
CCGCGTCCTCCCTCGGGAGGGCGCGCGGGTCGGGGGCGGCGGCGGGGGTGGCGGCGGCGGCGGCCGGCGG
CGGGCGGGACCGAACCCCCCCGAGTGTTACAGCCCCCCGGCAGCAGCGCTCGCCGAATCCCGGGGCCGAG
GGAGCGAGACCCGTCGCCGCGCTCTCCCCCCTCCCGGCGCCCACCCCCGCGGGGGTCCCCCGCGAGGGGG
TCCCCCCCGCGGGGGCGCGCCGGCGTCTCCTCGCGTGGGGGGCCGGGCCGCCCCTCCCACGGCGCGACCG
CTCTCCCACCCCCCCCTTCCCCGCGCACCCCCGGCGACGGGGTCCCGCGCGGGCGGGGGGGGCGGGGCGG
ACTGTCCCCAGTGCGCCCTGGGCGGGTCGCGCCGTCGGGCCCGGGGAAGAGAGAGGGAGAGGAGGGGGTT
CTCCTCCTCCTCCTCCCCTCTCGGGGCCACGCGCGCGTCCCTCGAAGAGGGGGACGGCGGAGCCGAGCGC
ACGGGGTCGGCGGCGATGTCGGCCACCCACCCGACCCGTCTTGAAACACGGACCAAGGAGTCTAACACGT
GCGCGAGTCGGGGGCTCGCACGAAAGCCGCCGTGGCGCAATGAAGGTGAAGGCCGGCGCGCTCGCCGGCC
GAGGTGGGATCCCGAGGCCTCTCCAGTCCGCCGAGGGCGCACCACCGGCCCGTCTCGCCCGCCGCGCCGG
GGAGGTGGAGCACGAGCGCACGTGTTAGGACCCGAAAGATGGTGAACTATGCCTGGGCAGGGCGAAGCCA
GAGGAAACTGGTGGAGGTCCGTAGCGGTCCTGACGTGCAAATCGGTCGTCCGACCTGGGTATAGGGGCGA
AAGACTAATCGAACCATCTAGTAGCTGGTTCCCTCCGAAGTTTCCCTCAGGATAGCTGGCGCTCTCGCAG
ACCCGACCGACCGACCGCAGTTTTATCCGGTAAAGCGAATGATTAGAGGTCTTGGGGCCGAAACGATCTC
AACCTATTCTCAAACTTTAAATGGGTAAGAAGCCCGGCTCGCTGGCGTGGAGCCGGGCGTGGAATGCGAG
TGCCTAGTGGGCCACTTTTGGTAAGCAGAACTGGCGCTGCGGGATGAACCGAACGCCGGGTTAAGGCGCC
CGATGCCGACGCTCATCAGACCCCAGAAAAGGTGTTGGTTGATATAGACAGCAGGACGGTGGCCATGGAA
GTCGGAATCCGCTAAGGAGTGTGTAACAACTCACCTGCCGAATCAACTAGCCCTGAAAATGGATGGCGCT
GGAGCGTCGGGCCCATACCCGGCCGTCGCCGGCAGTCGAGAGTGGACGGGAGCGGCGGGGGCGGGGTGCG
TGCGCCCCTCCCCCGGAGCAGCCCCGCGGACGCTACGCCGCGACGAGTAGGAGGGCCGCTGCGGTGAGCC
TTGAAGCCCAGGGCGCGGGCCCGGGTGGAGCCGCCGCAGGTGCAGATCTTGGTGGTAGTAGCAAATATTC
AAACGAGAACTTTGAAGGCCGAAGTGGAGAAGGGTTCCATGTGAACAGCAGTTGAACATGGGTCAGTCGG
TCCTGAGAGATGGGCGAGCGCCGTTCCGAAGGGGACGGGCGATGGCCTCCGTTGCCCTCGGCCGATCGAA
AGGGAGTCGGGTTCAGATCCCCGAATCCGGAGTGGCGGAGACGGGCGCCGCGAGGCGTCCAGTGCGGTAA
CGCGACCGATCCCGGAGAAGCCGGCGGGAGCCCCGGGGAGAGTTCTCTTTTCTTTGTGAAGGGCAGGGCG
CCCTGGAATGGGTTCGCCCCGAGAGAGGGGCCCGCGCCTTGGAAAGCGTCGCGGTTCCGGCGGCGTCCGG
TGAGCTCTCGCCGGCCCTTGAAAATCCGGGGGAGAGGGTGTAAATCTCGCGCCGGGCCGTACCCATATCC
GCAGCAGGTCTCCAAGGTGAACAGCCTCTGGCATGTTGGAACAATGTAGGTAAGGGAAGTCGGCAAGCCG
GATCCGTAACTTCGGGATAAGGATTGGCTCTAAGGGCTGGGTCGGTCGGGCTGGGGCGCGAAGCGGGGCT
GGGCGCGCGCCGCGGCTGGACGAGGCGCCGCCGCCCCCCCCACGCCCGGGGTCCCCCCCTCGCGGCCCTC
CCCCGCCCCACCCCGCGCGCCGCTCGCTCGCTCGCTCGCTCCCTTCCCCCGCGCCCTCCCTCTCCCCGTC
CTCCCCCCTCCCCGGGGGAGCGCCGCGTGGCGAGGGGGGAAAAGGGTCGGGCGGAGGGGNNNNNNNNNNN
NNNNNNNNNNNNNNNNNNNNNNGGCGGGGGCGCGGTCCCCCGCGAGGGGGGCCCGGGCACCCGGGGGGCC
GGCGGCGGCGGCGACTCTGGACGCGAGCCGGGCCCTTCCCGTGGATCGCCCCAGCTGCGGCGGGCGTCGC
GGCCGCCCCCGGGGAGCCCGGCGGGCGCCGGCGCGCCCCCGTCTCTCCGTCGTCGTCGTCGTCCTCTCGT
CGCGCGCGTGGGGCGGCGGGGAGCGGTCGGGCGGCGGCGGTCGTCGGGCGGCGGGCGGGCGGCGGGGCGG
TNNNTCCNNNNNNNTCCGTCCCCCCCCCGGCCCCGTCCGCCACCCCGTTCCCCCGTCTCCCTCCGTGGCC
GCGGCGGCGGCGGCGGCGGCGTCGTCGGAGGCGGGGCCGCGGGCCGGTCCCCCCCGCCGGGTCCGCCCCC
GGGGCCGCGGTTCCGCGCGGCGCCTCGCCTCGGCCGGCGCCTAGCAGCCGACTTAGAACTGGCGCGGACC
AGGGGAATCCGACTGTTTAATTAAAACAAAGCATCGCGAAGGCCCGCGGCGGGTGTTGACGCGATGTGAT
TTCTGCCCAGTGCTCTGAATGTCAAAGTGAAGAAATTCAATGAAGCGCGGGTAAACGGCGGGAGTAACTA
TGACTCTCTTAAGGTAGCCAAATGCCTCGTCATCTAATTAGTGACGCGCATGAATGGATGAACGAGATTC
CCACTGTCCCTACCTACTATCCAGCGAAACCACAGCCAAGGGAACGGGCTTGGCGGAATCAGCGGGGAAA
GAAGACCCTGTTGAGCTTGACTCTAGTCTGGCACGGTGAAGAGACATGAGAGGTGTAGGATAAGTGGGAG
GCCCCCGGCGCCCGCGCCCCCCGTCCCCGCGAGGGGGCGGGGCGCGGGGTCCGCCGGCCTCGCGGGCCGC
CGGTGAAATACCACTACTCTGATCGTTTTTTCACTGACCCGGTGAGGCGGGGGGGCGAGCCCCGAGGGGC
TCTCGCTTCTGGCGCCAAGCGCCCGGCCGCGCGCCCGCGGCCGGGCGCGACCCGCTCCGGGGACAGTGCC
AGGTGGGGAGTTTGACTGGGGCGGTACACCTGTCAAACGGTAACGCAGGTGTCCTAAGGCGAGCTCAGGG
AGGACAGAAACCTCCCGCGGAGCAGAAGGGCAAAAGCTCGCTTGATCTTGATTTTCAGTACGAATACAGA
CCGTGAAAGCGGGGCCTCACGATCCTTCTGACCTTTTGGGTTTTAAGCAGGAGGTGTCAGAAAAGTTACC
ACAGGGATAACTGGCTTGTGGCGGCCAAGCGTTCATAGCGACGTCGCTTTTTGATCCTTCGATGTCGGCT
CTTCCTATCATTGTGAAGCAGAATTCACCAAGCGTTGGATTGTTCACCCACTAATAGGGAACGTGAGCTG
GGTTTAGACCGTCGTGAGACAGGTTAGTTTTACCCTACTGATGATGTGTTGTTGCCATGGTAATCCTGCT
CAGTACGAGAGGAACCGCAGGTTCAGACATTTGGTGTATGTGCTTGGCTGAGGAGCCAATGGGGCGAAGC
TACCATCTGTGGGATTATGACTGAACGCCTCTAAGTCAGAATCCCGCCCAGGCGGAACGATACGGCAGCG
CCGCGGAGCCTCGGTTGGCCTCGGATAGCCGGTGCCCCGCCTGTCCCCGCCGGCGGGCCGGCCCGCCCCC
CTCGCGGGGGCGCGCCCCCCGCCGCGCGCCGGGACCGGGGTCCGGTGCGGAGTGCCCCTCGTCCTGGGAA
ACGGGGCGCGGCCGGAAGGGCGGCCGCCCCCTCGCCCGTCACGCACCGCACGTTCGTGGGGAACCTGGCG
CTAAACCATTCGTAGACGACCTGCTTCTGGGTCGGGGTTTCGTACGTAGCAGAGCAGCTCCCTCGCTGCG
ATCTATTGAAAGTCAGCCCTCGACACAAGGGTTTGTCCGCGCGCCCGCGCGGGCGCGCGGGGGGCCCGCC
GGGGGGCGTGCGCGTCCGGCGCCGTCCGTCCGTCCGTCCGTTCGTCTTCCTCCCTCCCGGCCTCCCCGCC
GGCTGTGGGGGAGGGGGGGGCCCGCGCGTCCCCGGTCGGCGCGCCCCGCTTCTTCGGCTCCCGCCTCCTC
CCCGTTCCCCGCCGGGGCGGCTCGTCCGCTCCGGGCCGGGACGGGSGCTCCGGGGGGCGCGGGTGGGAGC
CGCGGAGGCGGCCGCGCCGAGCCGGGTCCGTGGCCCGCCGGCCCCCGTCCCGGGGGGTGGCCGCGCGGGC
CCGGGGGTCGGCCACCCCGGGGTCCCGGCCCTCGCGCGTCCCTCCCCCTCTCTCCTCCGCACGGGTCGAC
CAGCAGACCGCGGGTGGCGGGAAGCGGGCGGCGAGGCCCGGGGCGTCCCCACGTCCGGGCGACCGCGGAT
GGCGACCGCTCCGCTTTCGGGCCTCCGGGGTCGACCGGGGGCCGCCCTCCGGGTCCCGGGGCCGAGCGGC
GGGTCCTCCTCGACCGAGCGGCGGACGGGAGGGCGTGCTCGCCGGGACGGGCCGGTCTCGGAGCGTCGGC
CTGTCGGTCGGGACCTCCGGGGTCGACCAGCGGTCCCCCGCGGGCTCCGGACTTGGCCGGCGTCGCGCAG
TGCCCCGGGTCGACCAGCAGGCGGCCGCTGGCGGTTCCCTCTCCAGGCTGCGGCGGATCGCTGCGAGGGC
GCCGATTGCCGTTCGCGCGCCGGTTCCCTTCACCGGCCTCGGCCTTCGGTGGAGCTGACACCACGCGGAA
CTCCCTGTCCTACATTTTTTTCAGCCCCATTTGGAGTTTGCTCCGCGGGACTTTTAAGAGGGAGGGAGTC
GCCGTTGACGTCGGTCGGTAATGCTTCCTCCTGTTTTTTTTTTTTGGTCTTCGTGTGTGTGTGTGTGTGT
GTGTGTGTGTGTGTGTGTGTGTGTGTGTGTGTGTGTGTGTGTGTGTGTGTGTGTGTGTGTGTGTGTGTGT
GTGTGTGTGTGTGCGTGTGTGTGTGTGTGTGTGTGTGTGTGTGTGTGTGTGTTTTTTTTTTTTTTTTTTT
TTTTTTGGTCTTCGTGTGTGTGTGATTTTTCTTTTGTTTCCGCCCCACCCTCCGCCCCCATTCTTTCCTT
CTTTCTGGAGATGGAATCTCGCTCTGTCGCCGGACCCGGACCCGGACCCGGAGGGCGGTGGTGCTTCCTC
CGCTCGCCGCTGCCGCTGCCTCCAGGGCTCAAGCGAACAGCAGTTTTTGTATTTTGAGCAAAGACGGAAT
TTCACCATATTGGCCTGGCTGGTCTCGAACTCCTGACCTAGCGATCCACCCCCCCCCCCCCCCCCCCACC
GCCTTGGCCTCCCAAACCGTGCCGGGAGTACGGGCCTCAGCCACCGCGCCTGGCCGATTCCTTCTTTTTT
TCAATCTTTTCTGCACGCTGCGGTGTGTGAACATACGTATATGTGTCTATAGGTATAAGATATATCTATA
TAGAGAGAGAGAGAGATATCTATACCTATAGATGTAGATAGAGACAGATATGTACATACATACATATATA
CATACACCGACAAAAATATCTACTGATAAAACTATATATTTCCATAATTAAGACATGCTTATATTATAGA
TGTGCATGTATGAACATGTATGACATAAAATCCCATTTCATTTACATATACCTGTATATGTATTTCCTTC
CTTCCTTCCTTCCTTCTTTCGTTTGTTTCTTATTTATTAACGATTTTCGTTTATTTTCTTTTCTTTTTGG
GCCTGCCTGGTCTCGGGGCCCGGCGGGGCGTGCGCGTCCGGCGCCGTCGGTCCGTCCGTTCGTCTTCCTC
CCTCCCCGCCGACCACGGGCGGGGCGGGGCGGGGCGGGGCTGTGGGGCGGGCGCGCGTCCCCGGCTCGGC
GCGCCCCGCTTCTTCGGCTCCCGCCTCCTCCCCGTTCCCCGCCGGGGCGGCTCGTCCGCTCCGGGCCGGG
ACGGAGCTCGGGGAGCGTGGGTGGGAGCCGCGGAGGCGGCCGCGCCGAGCCGGGTCCGTGGCCCGCCGGC
CCCCGTCCCGGGGGTGGCCGCCCGGGCCAGGGGGTCGCCCACCCGGGGTCCCGGCCCTCGCGCGTCCTTC
CCCCTCTTTCCTCCGAGGGTGGCGGGAAGCGGGCGGTGGCGAGGCCCGGGGCGTCCCCACACACGGGCGA
CCTCGGCTGGCGGCCGCTCCTGTTTCGGACCTCCGGGGTCGATCGGCGGCCGCCCGCGAGCCCCGGACTC
GGCAGGCGGCCCGCCGTGTCCCGGGTCGACCGGCAGGCCGGCCGCTGGCCGTTCCCTCCGCGGGCTGCGG
TGGATCGCTGCGAGGGCGCCGATCCCCGTTCACGCGCGGGTGCCCTTCACCGGCCTCGGCCTTCGGTGGA
GCTGGGACCACGCGGAACTCCCTCTCCTACATTTTTCTCTGCCCCATTTGGAGTTTGCGTCCGCGGGACT
TTTAAGAGGGAGGGAGTCGCTGTTGCCGTCGGCCAGTAATACTCCCTCTTGTTTTTTTTTGGTCGTGTGT
GTGTGTGTGTGTGTGTGTGTGTGTGTGTGTGTGTGTGTGTGTGTGTGTCCCTCTTGTTTTTTTTTGGTCG
TGTGTGTGTGTGTGTGTGTGTGTGTCTGTGTGTGTGTGTGTGTGTGTGTTTCCCCCGCCGCCCCCATTCT
TTCCTTCTTCCTTCTTTCTGGAGACGGAATCTCGCTCTGTCGCCCAGGCTGGAGCTGGAGCGCGGTGGTG
CCTCCTCGGCTCGGCGCCGCTGCTGCCTCCAGGGCTCTCAAGCGAACAGCAGTTTTTGTATTTTGAGCGA
AGACGGAATTTCACCATATTGGCCGGGCTGGTCTCGAACTCCTGACCTAGCGATTCCCCCCACCCCTCCC
CCTCCCCCTCCCCCGCCTCCGCCTCCCAAAGCGTGCCGGGAGTACGGGTGTCGGCCACCGCGCCCGGCCG
ATTCCTTCTTGTTTTCAATCTTCTTTTCTGCACGCTGCTGTGTGTGAGCATACGTATATCTATCTAGATA
GATAGACACATAGATATGGACACAAGGACACGTACCTACACCGACGAAAATAATCTAGTGATAAAACTAG
ACATTTCCATCATTCACACATGTGTATAGGATAGATGTTAATTTTAATGGATGAACGTGTATGACGTAAA
CACCCATGTCATTTACATATACCCGTATATGTATATCCTTCGTTTATTATGGATTAACAATGTTCGTGTA
TTTATTTTCTTTTCTTTTGGGGCCTGCCTGATCTTCTCACTCTGGGCTCTGGTGACCTCAGGCTCCCAAG
TAGCTGGGATGGGACTACAGGGATCTCTTAAGCCCGGGAGGCAGAGGCGAACGTGGGCTGTGATCGCGCG
CCTCCACTCCACCTGGGCTGGGCTGGGCTGGAGAGAAAACGGTGGATTGTCATCTTCATTACCTTACCTT
TTAGCTTTATTCGTACCCTCTTATTTGCTTCTTTATTCTCATGGGTTATTCTAGGTCATTGTCATGTTCA
TCGTTTGCTTGCTTGTTTCATTGGTTTCCTTCCTTCCCTGCCTTCCCGGCGGGGTCTTCCTCTGCCTCCG
TCGCCCGGGATCACCCCAGCCTCGACGATTTCGACCGACCGTCCGACCGAGCGGCCGTCCCGCGTCTCAT
CCCTCCCGTCCCCGTTCCCTGGGACTACGGGTGTGCACCACCACACCGGGTGACTTTTATGTTCTTCCTC
ATGTCTCACGTTTTCCGTAGGTAGGGAGGCAGGTATCTGTGTATGTGTGGATGTGAGTGAGATGGGGTCT
GGGGTTCTGTCGTGTGGCCCGGGCTGGTCTCGGACTCCTGTTCTCGAGCGATCCGCCTGCCTGCCTCGGC
CGCCCGCGCTGCTGCTGTGACAGGCGTGAGACGCTGCACCTGGCTCATTCTATAGTTCCCTGCCTGCCTG
CCTGCCTGCCTGTCTGTCTGTCAATCGTCTTCTTGTCTGTCAATCGTCTTCTTTTTAGTACGGGTGTGCT
CTCGCGTGATCGCTTTTTAAACTTCTATGATTATTATTATTGCAGGTGTCGTCTATTATTATTGCAGGTG
TCGTCTCACACGTCGAGGTGATCTCAAACGTCTACGCTCCGGCCATCCTTCCATGTCGGCCTCCCGGAGT
GCTGGGATGACACGCGTGGGCACGGTACGCTCTGGTCGTATTTCTCGTGGGTCGGTTCTTTCCGTTTTAC
GCACGCGGAATGCGAACAGATAAAATTTTGAGACGCGTCTCACCGATCTCTCCCCTCCCCCTCCCCCTCC
CCCTCCAGACGGAGTTTCACTCTTGTCGCCCAGGGTGGACTACGATGGCGTGATCTCGGCTCGCTGCGAC
CTCCGCCTCCCGGGTTCGAGTGATCCTCCTGCCTTGGCCTTCCTGAGGAGCTGGAATGACGGTGAAGCGC
CATCGTGCCCGGCTGACTTTTATATTTTTAGTACGGATGGGGTTTCTCCGTCTTGGTCAGCCTGGTCTTG
AGCTTCCGACCGTTGGACGATTTTAACTTTCTTGGTGGTTGCTTTTCTTTTTCTTTTTTTCTTTTCTTTT
CTTTCCTTCTCCTCCCCCCACCCACTCCCCCTGTCCTCCTCGTCCTCCTCGGCCTCGTCCTCCTCCTCCT
CCTCCTTTTTCATCTCTTTCAGCTGGGCTCTCCTACTTGTGTTGCTCAGTTGCTCACGCTGGTCTCCAAC
TCCTGCCCTTGACGCTTCTCCCCTCACACCCACCGTCTGGTTGTTGAGATGCGCACCTCTTGTAAAATGG
AAAAGATGAAAAAAATAAAGACGGAGGTGAAAAGCACGGAGTGAACGTGTCTCTTGCCGTCTCCCGGGGT
GTCCCTTGGACCCCGAGAGACGGAGGGAGCTTGGCTGAGTGGGTTTTCGTGGCTGAATCCTCCCGAGGGC
CTCCTTCCCTCTCCCCCTTGTCCCCGCTTCTCCCCCGGCCGAGGCTCCCGCCGCCGCCGCCGTGGCGTTT
TCCGTAGGAGAGCTGTGGGAGAGGACCGACGCGGCTTCCGGATCTAGATCCCGCCGGACGTCTCTGGCTC
GGCGTCCCCCGCCGGCTACCTGCCGCCTTCCGGGGAGCTCTGAGGCGCGTGCCCCCAGCCCCCGTCACGT
CCCGCTACCCTCCCCCGGCTGGCCTTTGCCGGGAGACCCCGGGGGAACCGCGTGGACGCTGCTTTCCGAC
CCTCCGGCGAACACTTCCGCCGGATGCCCCGGGTTGGCTGGATGGGATGAGACTGGACCGCTCCGGACCG
TGCTGTTCTTGGGGGTGGGTTGTCGTACAGGGTGGACCGGCGGCCCCGGCGTTGGAAAGGGTGCGCGGGG
GTGGAGCTGTCACGTGGGATGCCCTCCTTCCCCTCGGCCTGCCTTCGGCTTCCTCGGGCGTGAAGACGAC
TTCCCGTCATGACCACTTTTCTCCCCTTTCTCCACCACACGGATGAGACGCATGAGAGGGAGAAACAGCT
CCATAGATACTGCTGACCTTCATTTGTGGAATCCTCAGTCACCTACACACAGACAGGTGACTACACGGGG
ACCCAAATCGGACACCGTTTCCGGGTCCTCATGGTGGGATTCGTCGGTCTCTCTCTCTCTCTCTCTCTCT
CTCTCTCTCTCTCTCTCTCTCTCTCTCTCTCTGTCACACACACACACACGATTTCCGTATCTAGTTCACA
AAGCACACTCACTTACCCAAACTCACCCCGCCCTCCACCCGTCGGCTGACGAAACCCCTTCTCTATGATG
TATGAACGAGACGGCCTGGGCCGGGCACGGTAGCTCACGCCTGTCACTCCGGCACTTTGGGAGGCCGAGG
CGGCTGGATCGCTTCAGGCCGGGAGTTCCAGACCGACCGCGCTGGCCGACGCGGCGAAACCCCGTCTCTC
TGAAAAATAGAACGGTGAGCCGGGCCTGGTGGCCTGGGCTTGGGATCACGACTGCTCGGGAGACTGGGGC
GGGCGAGTGGCTCCGACCGGGGAGGCTGAGGTGGCGATGAGCTGAGATCGTGCCACGGCGATCCGGCCTG
GATGACGCAGCGAGACCCTGTCTCGATAGAATCGTAATATTATTAGAAGGTGACTTGTGCCTGGTGATGG
CCGCCTGTCGTCGCGGCTGAGAGGCTGCGATGAGGAGAAGATCGCTTGAGGCCCCGCGGGGTCGGCCGTG
ACCCGCTGTATCCTGACCCGCTGTATCCTGGGCCCTCCCCCGTTTTCCTTTCTTTTCTTCCCTTCTCTTT
TCTTCTCTTTTCTTCTTTCTTTCTTTCTTTCTTTCTTCTTTTTCCTTTCCTTCTTCCCCTCTTTCTTTCA
TGCCTTACTGCCTTCCTGCCTTTCTTCTTTCCTCCCTTACTCCCTTCCTCCCTTCCTTCTTTCCTCCCGC
CTCGGCCTCCCAAAGTGCTGGGATGACTGGCGTGAGGCACCGTGCGTGCTTGGCCTAAAGAGACACCCTT
TGAGAGTGAGACACGGGGAGCGCCTCCCGGTGATCTGATGGACTGATTGATTTAGAGACGGCATCTCACT
CTGTCACCCCGGCAGTGGTGCCGTCGTAGCTCACTCACTGCAGCGTGGACGTTCCTGCACTCGAGCGATC
CTTCCGCCTCAGCCTCCAGAGTACGGTACCCGGGACCACGGGCACGCGCCACTGTCCCCGGACCGTTTTT
TTTTCCCCCCCACCCCGAGACAGAGTTTCGCTCTGGTTGCCTAGACTGCGGTGCGGTGGCGCGATCTTGG
CTCGCCGCAACCTCTGCCTCCCGGGTTCGAGCGATTCTCCCGCGTCGGCCTCCCGAGTAGCTGGGATGGC
GGGCGGGCGCCGCCACGTCTGGCTGATGTGGTATTTTTCGTGGAGGCGGGGCTTCTCCGTGTGGCTCGGG
CTGGACTCGAACTCCCGACCTCGGGTGATCGATCCGCCCTTCCCGGCCTCCCGAAGTGCTGGGATGACGG
GCGTGAGCCACCGCGCCCGGCCTTCATTTTTCAATGTTTTTCCACGGACGGGGTCTCCTCGTTTTGTTGC
CACCCTCCTGACCCGGCGTCTCAGAGTGCTGGCGTGACGGGCGTGAGCCACTGCGCCTGGACTCCGGGGA
GTGATTCACGACCACGACCGCTGGACTGATTCTTTCTTTCTTTCTTTCTTTCTTTCTTTCTTTCTTTCTT
TCTTTCTTTCTTTCTTTCTTTCTTTCTTTCTTTCTTTCTTTCTTTCTCTCTCTCTCTCTCTCTCTCTCTC
TCTCTCTCTCTCTCTTTCTTTCTTTCTTTCTTCCTTTCTTTCTTTCTTTCTTTCTTCCTTTCTTTCTTCC
TTTCTTTCTTTCTTATTTATGNNNNGTATAGATTAGTCTCGCTCTGGGCGAGGAGAGGCGAGGCGCATCG
CTTTGGAAGCCGCGGCACCGCCTTCTGAAGCCCCATTCATATGCACAGAGCCCTATTCCCTTCCTGGAGT
TGGAGCTGATGCCTTCCATAGCCTTGGGCTTCTCTCCATTTAGAAGCTTTGACAGGCGCAACCCCACCCA
GAGGCTGGCTGTGGCTGAGGATTCCTGGGTGTGCTGGGGCTGGAAAGTGGGTCCCCTATTTTGGATACCT
CGGCCGAGACATCCCCGGGCCCCCATCGCTTGCTCACCCTTTGAGATCCCCAGCCTCCGCCACCTTGCAG
GCTCACCTCTTACTTTCATTTCTGTCTTTCTTCCTTTCTTGCGTTGGAGGAGGGGGTGCGGGAATGAGGG
GGTGTGGGGGGGAGGGGGTGCGGGGTGGGGACGGAGGGGAGCGTCCTAAGGGTCCATTTAGTGTCATGCC
TATTTCACCACCACCACCACCAAAGATGAAAACAACCGTCGGCTAAATACCACCTGTTCTCATCTACAAC
TGGGAACTCATAGATGAGAGTTCTTGCGTGGGCAGAACGAGGGGGACCGGAGACGCGGGAGCCTACTTCA
GGGAGGAGGGGTGGAAGGAGAGACAGCTTCGGGAAAAAAACAAAACACGAAAACTACTGGACACGGCGCT
GAGTATCCGGGTGATGAAATCATCTGCACACTGAACACTGAACCCCCCCCCCACCCCGTCACAAGTTTAA
GTTTACCTATGACATAACACTCTTGCACATGTGTCTTCGAACAAGAAATAAAAGTTAGAGGGGAGAGGGG
AGAGGAGGAGAGGAGGAGAGGAGGAGAGAGGAGAGAGGAGAGAGGAGAGAGGAGAGAGGAGAGAGAGAGA
GAGAGAGAGAGAGAGATTGAGAGAGAGAGAGAGAGAGAGAGAGAGAGAGACAGAGAGAGAGAGAGAGACA
GAGATAAAACGAAACACCCGAAACACTAACGTTCACTGACAGTGCAGCATTTGGGCCTGTTCTTTTTTTT
TTTTCTTCTTTTCTTTTTTTCGGACTGAGTCTCTCTCGCTCGGTCACCGAGGCTGCGGTGCAGTGGCGCT
CTCTCGGCTCACTGAAACCTCTGCTTCCCGGCTTCCAGTGATTCTTCTTCGGTAGCTGGGATTACAGGCG
CGCACCGCCACGGCCGGCTGATATTTCTATTTTTTGTAGACGCGGGGTTTCTCCGTGTTGGCCACGCTGG
TATCGAACCCCTGACCTCAAAGGATCCGCCTTCCCGGGCCTCCCGAAGTGCTGGGACGACAGGCCTGAGC
CGCCGGGATTTCAGCCTTTCAAAGCGTGGGCCCTGCCACCTTTCGCTGCGGCCCTGACGCTCAGAATGAC
GTGTCCTCTCTCCCATAGGTGGACTCCTTGAGTCCCCTATGCCGTTGCACTCTAGCCTGGGCGGCGAGAG
CCAAACTCCGTCCCCCCCACCTCCCCACGCAAAAAGTAAATACATACATAAAGAGATAAGTAAGTAAGTA
AATCGATAAAATCTCTACACATCACCTAGAAGTGTGTGTTCCCCTGAGTGATTTCTGAGAAATGGCACTG
TACGCTGAACGCGGTGGCTCACGTCTGTCCTCCCGAGGTCGGGAGCTCCAGACCAGCCTGGCCAACATGG
TGACACCCCGTCTCTACTGATAACGCGATACTGAGTAGGCCACGGTGGGGCGGGCACCTGTCGTCCCAGC
TACTCGGGAGGCTGAGGCGGAAGGAAGAGTCTGGAACCTGAGGCGGAAGGAAGAGTCGCTTGAACCTGKG
ACCCGAGATCGCGCCACTGTGCTACAGCCTGTGCTACAGCCTGAGCGACAGAGTGCAAATAAATAAATAA
ATAAATAAATAAATAAATAAATAAATGAGTAAATAAAAAGTAAATGAAAGAAAAGAAAGAGAAAATGAAA
GAAAAGGCACTGTATCGCTACTGGGCTAGGACCTTCTCTCTTTCTATCTGTTTCTCCCTGTCTCTCCCTG
TTCGACTCTGTGTTTCTCTCTGTGTCTCGTTCTCTGTCTGTCTGTCTGTCTGTCTCTTTCTTTCTCTCTG
TCTCTGTCTCTGTCTCTCTCTCTCTCTCTCTGCCTGTCTCACTGTGTCTGTCTTCTGTCTTACTCTCTTT
CTCTACCCGTCTCTCTGTCTCTCTCTCTTTCTCTACCCGTCTCTCTGTCTCTCTCTCTCTCTCTCTCTCT
ATCTGTTTCTCTCTGTCCATCTCTGTTTTTCTCTGTCTGTCTCTTTCTCTGTCTGTCTGCCTCTCTTTCT
TTTTCCGTGTCTCTCTCTCTCTCTCTCTCTCTCTCTCTCTCTCTCTCTCTCTCTCTCTCTCTCTCTCTGT
GCCTATCTTCTTTCTTATCTCTCTCTCTCTCTGTCTCTCCCTCCCTGTCTGTCTCTCTCTCTCTCTCTCT
CTCTCTCTCTCTGCCTATCCTCTGCCTGTCTGTCTCTCTCTCTGTCTGTCTCTCTGTGTCCGTATCCTTC
TCTGCCTGCCTGTCTGCCTCTCTGTCTCTCTCCCTCCGTGTCTCTCTCTCTCTCTGCTTCTCTCTGTCTC
TGTCTGTCTGTCTGTCTGTCTGTCTCTGTCTGTCTGTCTGTCTCTGCCTCCCTCTGTCTGTCTCTCTCCC
TCCCTGTCTGTCTGTTTCTCTCTCTCTCTCTTTCTCTGTCTCTGTCTCTCTCTCTTTCTGTCTGTTTCTC
TCTTTCTCTGTCTGTCTGTCTCTCTCTTTCTCTGTCTCGCTGTCTCTGTCTCTGGGCCTGTCTCTCTGTC
TGTGCCTATCTTCTGTCTTACTCACTTTCTCTGCCTGTCTGTCTCTCTGTCTCTCTCTCTCTCTCTGTCT
GTACCCCTCCCTCCCTGTCTGTCTGTTTCTCTCTCTCTGTCTCTGCCTCTGTCTCTCTCTGTTTCTGTTT
CTGTCTGTCTCTCTCTGTCCATCTCTGTCTTTCTCTGTCTCTCCCTTTCTGTCTGTCTCTCTCTCTCTCT
CTCTCTGTCTTTCTCTGTCTCTCCCTTTCTGTCTGTCTCTCTCTCTCCCTCTCTGTCTCTCTCTGCCTGT
CTCTCTCACTGTCTTTCTCTGCCTATCTGTCTGTCGGTCTCTCTCTCTCTCTCTCTCTCTCTCTCTGTCT
GTCTCCCTCCCTTTCTGTTTCTCTCTCTCTCAGTCTCTCTCTCTCCGTCTCTCTCTTTCTGTCTGTTTCT
CTCTGTCTCTGTCTGTCTGTCTGTCTCTCTCTCTCTCTCTCTCTCTCTCTCTCTCTGTCTGTCTGTCTCT
CTCCCTCCCCGTCTGTCTGTTTCTCTCTCTCTCTCTCTGTCTCTGTCTGTTTGTCTCTATCTCTCTCTGT
CCATCTCTGTCTTTCTCTGCCTGTCTCTTTCTTTCTCTCTGTCTCTGTCTCTGTCTCTCTCTCTCTCTCT
GCCTGTCTCTCTCACTGTGTCTGTCTTCTGTCTTACTCTCCTTCTCTTCCTGTCCATCTGTCTGTCTGTC
TGTCTCTCTCTCCCTCGCTTTCTGTTTCTCTCTCTCTCTCTCTTTCTGTCTGTTTCTCTCTCTCTCTCTC
TCCCTGTCTGTTTCTGTCTTTCCCTATCTGTCTGCCTCTCTCTTTCTTTTTCTGTGTCTCTCTGTCTCTC
TCTCTCTGTGCCTATCTTCTGTCTTACTGTCTTTCTCTGTCTGTCTGTCTTACTCTCTGTCTGTCTCTCT
CCCTCCCTTTCTGTTTCTCTCTCTCTCTCTCTCACTCTCTCTCTCTCTCTTTCTGTCTGTTTCTCTCTCT
CTCTCTCTCTCTCTCTCTCTCTCTCTCTCTTTCTGTCTGTTTCTCTCTCTCTCTCTTTCTGTCTCTGTCT
TTCTCTGTCTGTCTGCCTCTCTCTTTCTTTTTCTGTGTCCCTCTGTCTCTCTCTCTCTCTGTGCCTATCC
TCTGTCTTACTGTCTTTCTCTGCCTGTCTGTCTCTCTCTCTGTCTGTCTCTCTCTGTCCGTCTCTGTTTG
TCTCTCTCTGTCTGTCTGTCTGTCTCTCTCTCTGTCTGTCTCTCTCCCTCCCTGTCTGTTTCTCTCTCTG
TCTCTGTCTCTGTCTCTCTCTCTTTCTGTCTGTTTCTCTCTATCTCTCTCTGTCCATCTCTGTCTTTCTA
TGTCTGTCTCTTTCTCTGTCAGTCCGTCAGACCCCCCGTGCCGGGGAGGGCCCTGCCCCTTCCACGAAAG
TGAGAAGCGCGTGCTTAGGTGCTTAGAGAGGCCGAGAGGAATCTAGACAGACGGGCCTTGCTGGGCTTCC
CCAATCGGTGTATGATTTCGGGAGGTCGAGGCCGGGTCCCCACTTGGATGCGAGGGGCATTTTCAGACTT
TTCTCCCTGTCACGTGTGGCGTCCGTACTTCTCATAGTTCCCTGATAAGCTCCTCGACTTAAAAAGAAAC
GGTGAAGGCCGGGCGCGGTGGCTCACGTCTGTCATCCCAGCACTTTGGGAGGCCGAGGCGGGTGGATCAC
CTGAGGTTGGGAGTTCCAGACCAACCTTGCCAACACGGCGAAACCCCGTCTCTACTAAAAACTCTACTAA
AAATACAAAACTGAGTCGGGAGCGGTGGGGCAGGCGCCCGGAATGCCAGCTCCTCCGGAGGCTGAGGCGG
GAGAATCGCTTCTGCAGGGAGCCGAGATCGCGCCACTGCACTACAGCCCAGGCTGTAGAGTGAGTGAGAC
TCTGTCTCTAAATAAATAAATACATACATAAATACATAAATGAATGAATGAAAAAATAAATTCTTTTCTG
TGCTTTCGGGCATCACCTAGCGGCCTCGGTCACCTAGCGGCCACTGTTTCTGAAAGTCGGGGAGACACGG
AGGGAGGTCTCGCCGACTGCACCGAGCCTGGGGCAACTGGTTTCTCGCTCTCCCTTCTGGAGGCCCCTCC
CTCTCTCCCTCGTTGCCTAGGGAACCTCCGCCCTGGCGGGGGCCCTATTGTTCTTTGATCGGCGCTTGAG
TTTTCTTTGTGTTTTGGTTTCTTGACCGCGCATAGACTCTCCTACTTGGGCTTTAGGAAGGGTCAGTTTA
ATTTTCAAGTTGCCCCCCGGCTCCCCCCACTACCCACGTCCCTTTACCTTAATTTAGTGAGTCGGCGAGG
TGGGTTCCCCCCGAAACCCCCACACCCCGCCTCCCAACACCCTGCTTGGAAACCTTCCAGAGCCGCCCCG
GTGTGCCTCCGTCTTCTCGCCCCTTCCCCCACCCCTTGCCGGCGATGATCTCATTCTTGCCAGGCTGACA
TTTGCATCGCTGGGCCTCAGGCCTCACTCAGTGGCCACCGTTTGTGAAGATGGGGGCGGCACGGTCCCAC
TTCCCCAGAGGCAGCTTGGGCCGATGGCATAGCCCTTGACCCGCGTGGGCAAGCGGGCGGGTCTGCAGTT
GTGGGGATTTTCCCCCAGCTTCCCTCCTCAGGCCTCCCTTCCTCCCTCCCTCCCTGCCTCCCTAGGAAAG
CTTCACCCTGGCTGGGTCTCAATCACCCATTCTCAGGATGTTTTCGTTTCTCCGCCCTCCAGCCGGCACA
GTTTCACAACGGGAAAGGCGTCACAGCTCTAGTCTGGGCCTTCTTAGTATTTGCCCCAAACAGAAACGCT
TTCTGAAAACTAACACTTGGCTCACTTAAGATTTCCAGGGACGGTGCCTTGGCCCGTGTTTGTTGGCTTG
TTTTGTGTTTGTTCGTCTTTTTCCCTTTGCCTATGTATTTCTTTTCAGGTGAAGTAGAAATCCCCAGTTT
TCAGGAAGACGTCTATTTTCCCCAAGACATGTTAGCTGCTGTTTTCTCCTGTTGTTAACTAGCGCTTTTC
TGAATCTCTCCACGTGCAGTGAGAGCCGGTGGAAGTGTACTATCCTTCATAACATCTTATTTTCTAGAAA
TCCGTAGGTGAATGCTGCTGCTGCTCTCGCTGCTGCTGCTGCTCTTGTTGCTGTTGTTGTTGTTGTTGTT
GTTTTCAAAGTATAACCCGGCCACCGTTCATGGGATCAAAAGCATTATAAAATATGTGTAATTATTTCTC
GAGCACGCCCTTCCTCCCCCTCTCTCTGTCTCTCTGTCTGTCTCTGTTTCTCTCTTTCTCTCTCTGTCTT
TTCTCTCTCTCTCTCTCTGTCTCTCTCTGCCTGTCTGTTTCTCTCTCTCTCTCTCTGTCTCTCTCTCTCT
CTCTGCCTGTCTGTTTCTCTCTCTCTCCGTCTCTCTCTCTCTCTCTGCCTCTCTGTTTCTCTCTCTCTCC
GTCTCTCTCTCTCTCTCTGCCTGTCTGTTTCTCTCTCTCTCTGTCTCTCTCTCTCTCTCTGCCTGTCTGT
TTCTCTCTCTCTCTCTGTCTCTCTCTCTCTCTCTGCCTGTCTGTTTCTCTCTCTCTGTCTCTCTCTCTCT
CTCTGTCTGCCTGTCTGTCTGTCTCTCTCTCTCTCTGCCTGTCTGTCTCTCTCTCTCTCTCTGCCTGTCT
CTCTCTCTCTCTCTCTCTCTCTCTCTCTCTCTCTCTCTCTCTCTCTCCCTCCCTCTCTTTACCTGTCTCT
CTCACTGTGTCTGCCTTCTGTCTTACTCCCTTTCTCTGCCTGTCTGTCTGTCGGTCTGTCTCTCTCTCTC
TGTCTCTCTCTCCCTGTCTGTCTGTCTGTTTCTCTCCGTCTCTCTCTGTCTGTCTCTGTCTTTCTCTGTC
TGTCTCTTTGTCTGTCTCTTTCTTTCTCTCTGTCTCTCTGTGTCTGTCTCTCTATCTCTCTCTCTCTCAC
TGTGTCTGTCTTCTGTCTTAGTCTCTCTCTCTCCCTGTCTGTCTGTTTCTCTCTCTCTCTCTCTCTCTCT
GCCTGTCTGTTTCTCTCTCTGTCTCTCTCTCTGTCTATCTTCTGTCTTATTGTCTTGCTCTGCCTGGCTG
TCTGGCTGGCTGTCTGGCTGTCTCTCTCTGTCTGTCTGTCTCTCTCTCTCCCTGTCTCTCTCTCTCTCTC
CCTGTCTGTCTCTCTCTTTCAGTCTGTTTCCCTCTGTCTGTCTGTCTTTCTCTCTCTCTGTCTGTTTCTC
TCTGTCTGTCTGTCTGTTTCTCTCCGTCTCTCTGTCTCTTTCTTTCTCTCTGTCTCTCTGTCTGTCTCTG
TCTCTCTCTCTCTCTCTCTGCCTGTCTGTTTTTCTCTCTCTCTCTGTCTCTCTCTCTCTGCCTGTCTGTC
TGTCTCTCTCTCTCTCTCGCCTGTCCGTCTCTCTCTCTCTCTCTCTGCCTGTCTGTGTCTCTCTCTCTCT
CTCTGTCTCTCTCTCTCTCTCTCTGCCTGTCTGTCTCTCTCTCTCTCTCTGCCTGTCTGTTTCTCTCTCT
CTCTCTCCCTCCCTCCCTCCCCCTCTTTACCTGTCTCTCTCACTGTGTCTGCCTTCTGTCTTACTCCCTT
TCTCTGCCTGTCTGTCTGTCGGTCTGTCTCTCTCTCTGTCTCTCTCTCCCTGTCTGTCTGTTTCTCTCCG
TCTCTCTCTGTCTGTCTCTGTCTTTCTCTGTCTGTCTCTTTCTTTCTCTCTTTCTCTCTGTCTCTCTGTG
TCTGTCTCTCTCTCTCTCTCTCTCACTGTGTCTGTCTTCTGTCTTAGTCTCTCTCTCTCCCTGTCTGTCT
GTCTCTCTCTCTCTCTCTCTCTCTCTCTCTATCTTCTGTCTTATTGTCTTTCTCTGCCTGTCTGGCTGTC
TGGCTGTCTGGCTGTCTCTCTCTGTCTGTCTCTCTCTTCTCTCTCTCTCTCTCCCTCCCCCTGTCTGTCT
GTCTGTCTGTCTCTCTCTCTCTCTCTGTCTGTTTCTCTCTGTCTGTCTGTCTTTCTCTCTGTTTCTCTCT
GTCTGTCTGTCTTTCTCTCTCTCTCTCTGTCTCTTTCTTTCTCTCTGTCTCTCTGTCTGTCTCTGTCTCT
GTGTGTGTGTGTGTCTGCCTTCTGTCTAACTCTTACTCTCTTTCTCTGCCTGTCTGTCTGTCTCTCTCTG
TCTCTCTCCCTTCCTGTCTCTGTTTCTCTCTCTTTCTGTTTCTCTCTGTCTCTGTCCATCTCTGTCTTTC
TCTGTCTGTCTCTTTATCTGTCTCTCTCTCTTTCTGTCTTTCTCTCTTTCTGTATCGTTGTCTCTCTCCG
TCTGTCTCTCTCTGTCTCTGTCTCTCTCTCTCTCTGTCTGGCTGTCTGGCTGTCTCTCTCCCTTCCTGTC
TCTGTTTCTCTCTTTCTGTTTCTCTCTCTGTCTCTGTCCATCTCTGTCTTTCTCTGTCTGTCTCTTTATC
TGTCTCTCTCTCTTTTTGTCTTTCTCTCTTTCTGTATCGTTGTCGCTCTCCATCTGTCTCTCTCTGTCTC
TGTCTCTGTCTCTCTCTCTCTCTCTCTCTCTGTCTCGGTCTCTGGCTCTCGCTATCTCCCGCCCTCTCTT
TTTTTTTTTTTTTTTTTGCAAAATAAGCTCAAGCACATCTAATCTAATCCATTACCAAGGCCTGAATTCT
TAACTTCTGACATCCCAGATTTCCTCTCCCTACAGAATGCTGTACAGAACCGGCGAGTTGATTTCTGGAC
TTGGATACCTCATAGGTACTACATATGAATAAAGATCCAACCCTCAAATCTGGGGTTGCTTCTCCCTCGA
CTGTCTCGAAAAATCGTACCTCTGTTCACCTAGGATGCTGGGATGGTTTTCTCAATGTGCATCTGCCCGT
GTCCTGCGTGACCTGTGACCGAGCCCTGCCCGTTGGGTCTCAAATATGTATCCGCAAACACTTCTCTCCA
TTTCCACAAGTACCCACGGCCCCTTGTGGAACCACTGGCTCTTTGAAAAAAATCCCAGAAGTGGTTTTGG
CTTTTTGGCTAGGAGGCCTAAGGCCTGCTGAGAACTTCCCTGTCCGGGATCCTGTGTGAACAAAAGTGTC
TCTGCTGGGAGCTGGGACCCTCGGGACCATGCTTGCTGGCGCTGGATGAGTCTCTGGAAGGACGCACGGG
ACTCCGCAAAGCTGGCCTGTCCCACCGAGGTCAAATGGATACCTCTGCGTCGGCCCGAGGCCTCCAACGT
ACATCACCGTCACCAACCGTCACCGTCAGCATCCTTGTGAGCCTGGCCAAGGCCCCGACTCCGGGGAGAC
TCTTAGGAGCCCGGCCTTCATCGGCTACAGTCCAAAGGGATGGTGACTCCACCCACAAGGTCCCCACTGA
ACTGCGAAGACGTGGAGCGTAGGTCAGAGAGGGGACTAGGAGGGGAGACGTCCTGACAGGCGATGAGTTC
CCTAGGCTCTGGCCACCCCACCCACGTCCCACGTCCCACATCCCAAGTCCCGGGCACCCACGGGACACCG
CCGCTTTATCCCCTCCTCTGTCCACAGCCGGCCCCACCCCACCAAGCAACCCACGCACACACGCTGGAGG
TTACAAAACCACACGGTGTGAACAGAGCCTGACGGAGCGAGAGCCCATTTCACGAGGTGGGGGGGTGGGG
CTGGGGTGGGGGTTGCGGGGTCTGCAGAGAGCCCGAGTCTCCCTCTCGGGTGGCTGACAGGCTCGAAATG
AATATCGCTTCTTGGGCGGAGGGGCTTCCTTAGGCCATCACCGCTTGCCTGCAGCGGGACTACCTCTCAC
ACCCTCCCTTGAGGCCACAAAAGAGATTCCACCCCACCCCTCGACGTTTCCTCCGGGGGCCGGATGTATC
CTGTTCGAGAGACCTGAGCCTGACGGGTTGAATGAAACACCTTTATTGGCTTTGTGTGTTTGTTTGTTTC
TGAGATGGAGTCTTGCTCTGTCCCCCATGCTGGAGTGCAGTGGCGTGATCTCAGCTCACGGCAACCTCTG
CCTCCTGGGTTCCAGTCATTCTCCTGCACTTGAACCAGAGAGACTGCCACCGTGGCCGGCTCATTTTTTT
CTTTTTAGTAGACACGGGGTTTCGCCCTCTTTCATTGGTTTTCACTGCAGATTCTAGATTCCAGCCACAC
CTCCTCGTTCTGTGCCACAGAAAGACTTTTTTTTTTTTCTTAAAAGCACAACATATCTGCTTGATTTGAG
TGGCTTCCTATATCATTATCATTGTGTTAGAGATGAAGAAAAGGTATTAAACACCGTGCTAGTGATAGTC
AAAGTGAAAACAAAAGAACGGCTATCTATTTTGTAGTTAGAATAAAGTGGCTCAGTATTGAGAGCTACCT
AAATATGTCAGCATTTAAACTCTTCCTAGTAAAAGCTTGCCGATCTGAATAATCCTCCTTTAAACACAAT
TTTTGATACGGTTAAGTTTTTTTAAGAATGCGACTCCTGCGAAATAGCTGAACGGACGATACACATTTAA
AAAGCAAACGACACAAGGATCAACCAGACTTGGGAAAAAATCAAAAAACAACACAAGTCTCATGAAGAAC
TGAGTTCTTAAAATGTCACGGAGAACACGGCCGTCGGAAGAGAAGGCAGTATCGGCAAGTTGATTGTTAC
ATTGGTCAGCGATAGCTAGCACTATTATGTTTTTGGCCATCTTTCAGGAGATGTAACTACTACAGCAGAA
TGAGATATCACCCACTAAACAACATAGTCACAAATCAAAAAATGTTTTAGTAATCTAATGCTTCAGATTC
AGAAGCAAATCCAATGAAAAAACTCCACTGCTGTAACAATTAACCCACCCCAAAGATAACCGTATCTGAC
AAGAAAACGACCACAGGCTTATGACTTCAGAATTATACTTTCTCTTGATATTCATTTATGTATTTATTTA
TTTTTTTTATTTTCTTTTCTTGAGGGGGCGTCTCGCTCTGTCGCCCAGCGTGGAGCGCAATGGCGTGATC
TCGGCTCACTGCAACCTCCACCTCTCCGGGTTCAAGAGATTCTCCCGCCTCAGCCTCCCGAGTAGCTGGG
ACCACAGGCGCCCACCACCACGCCCAGCTAATTTTTCTACTTTTAATAGAGGCGGGGTTTCACCATGTTG
GCCGGGATGGTCTCGATCCCTTGACCTTGTGACCCGCCCGCCTCGGCCTCCCAGAGTGCCGGGATGACAG
GCGTGAGCCACCGCGCCCGGCCTTCTCTTGAGGTTTTAACTATTAAGTCAGCCCAGAAAAATACAATAAA
TGTCAACAGTCAGTATGGTGTTGAGGCGGAAGTAGGACCACGCTTTTTCATATCTTATTCAGTTGCTAAC
CATACGACCCAGGTAGACATTTCCTGTGTGTCTACTGACACACAAGCACAGAACAGTGAAACAGAGAGAC
CGCTGAATAGTGAAAGAGAGAGACCGCTGAATAAAAGAAGGGGACGCTCAGTACTGTCACAAAGCAGCAG
CTAGTGAATCGTTGTCACAAAGCAGCAGCTAGTGAATCGTTTCCATATTTTTTTCTATTATCCAATAAGT
GAATGATGCTATTCCTTTCCGGTGCTCGCACAAATCACAAAAAAGTAACAAATCAAGTAACAAAACTAAA
GAAACACACACACACGCACACACACACACACACACACACACACACACACACACACACACACACCACACAC
ACACACACCCTAAAGACAACTACGGTATCTGCAAAAGTCTGGTAGAAGACAGAAACTGTTGAGTATAAGG
ATCTGGTATTCTATTATCATGAGTTCATTTAAGAGTTTGTTCAAGACATACATTTCATAAGAAAACATCT
TAGTTAGAAGTTATTGACCAGCGTGTACCATCCCTAAGTATTCAAATTACCAAATTCTGACAATAAAGAG
CTATCTAACAAGAAAAATTAGCGAGTACCGGCACCATCCGTAAGACTTTGTCTTTACGCTTCCTGACCAC
TCACCATGCATTGCAATGTCTAGGACTGACTCTGATAGCATTTCGAAATCAAGCTAAGGCTTTGTCCAAT
TCTTCAGTGAAGACACACTCACGCCCTAAGACGGTATAGGCGTAAGCATCATTTGGATCCACCTCGATAG
TTCTCTGGAAGAATTTAATGGCAATATCCTGTTCCCGTTGCAGACTGCAACGGGTCCCTGCAGCACACCA
GGCCTCTGGCTGGAGAACTTTTATCCATGTCTGTGAAGTCTTTTGACAGAACTGAAAGAGCAACATCTTT
CGGAGGATGCCAAAGTGTTGTAGTGTAGATCTCCATGCCTTCGACTCTATAATTCTCCCTCCTTCTAACC
TCTGAGAATATTCTTTCAGGTCGCATGGACTCTGAAAGTTTAAAACGGGCCCTTCCAATTTGGCGCAGTA
CCCAACCGGTATTGTTGTCTTTATGCTTCCTGACCACTTACCATGCATTGCAATGTCTAGGACTGACTCT
GAGAGCATTTCGAAATCAAGCTAAGGCTTTGTCCAATTCTTCAGTGAAGACACACTCACGCCCTAAGACG
GTATAGGCGTAAGCATCATTTGGATCCACTTCGATAGTTCTCTGGAAGAATTTAATGGCAATATCCTGTT
CCCGTTGCAGACTGCAACGGGTCCCTGCAGCACACCAGGCCTCTGGCTGGAGAACTTTTATCCATGTCTG
TGAAGTCTTTCGACAGAACTGAAAGAGCAACATCTTTTGGAGGATGCCAAAGTGTTGTAGTGTAGATCTC
CATGCCTTCCACTCTATAATTCTCCCTCCTTCTAACCTCTGAGAATATTCTTTCAGGTCGCACGGACTCT
GAAAGTTGAAAACGGGCCCTTCCAATTTGGCGCAGTACCCAACCGGTATTCTAGTGGTGAGAAGGTAGAT
GGCTCAAAATATGGATAGCTTCTTTGCGGTGGTAAGAACACAAAGCTAAATAACCTTTCCCCCTTTCACG
AAGAAGGCTCATCAAGCCTTCTGCTGCTGCTTTTTGTAGATGAAAAGCCTGAATCTGAGGTGTGATTGCG
GCTCTTTTCTCTTCTGAAACGATGGAAGAGTCCAGTTTTGTCATTTCCAGGCTATCGTTTATGTTAGGTT
GTGGTGTACCTCCATTATTAGTTCTACTTTTTGTTTTTCTGCTTGGGATTTCAGGTGGAAACTTCATTTT
AAATTTTTTCCTATTATCCTTGGTTGTGGAGCTGTCACTAATCAAGAGTCGCGAATTTCTTTGAGGTCGT
GCATTTGGGGGAGACGCCATAGTGGGGCTCAACACCTGAGGCGTTCCACTCGTTTGTGGACCAGAACTTT
GTGTTTTTGCAAGAATTGGAGTGACCTTTCGGCTGATTCCCCTCTGCGAGAAGACAGACTGTGTTCCGGT
TTGGCCGATTCTGGCAACAGACTTTTTTGAAGGGGCTCCGGTGGGTGGCACGTCAATTACAGAAGGTGTC
TCAAAGCGGTGTAGTTTTGTAAATAGGATCCATCTCCGGGACTCGAGGTTTCTACTGGCAAAGTCCCAAC
ACTTGGGGTGAATGGACCAACAGCTGCTGGCCCTCCTAATAAACTTCGACCGGTGTTTGGTTCATTTTGC
ACCTGTGTAGATCACATGGAAGTTCCCGTTCCCAGTGGGACAGTATCAGGTGAAATGACAGCTGAATCCA
TAGAAGACACTGGGGAATCTGTATTCAAGGAGTACTTTGAATTGGAAGATTCTAAACTCAATCTGTTTAA
TTCAATGGTGTCCTGGGGTGTTTCCGTAAGAACGGTCTCAGGCTGTCTGTGACATAAGCTAGGACGAGGT
ACTTGTGTGGGGCAACACTTGGACAGACAGTTGCCAAAGTTCTGTAAAGATGTGAATGGAAGTGTTTGGT
CAGGATCTTGCTTTTTCACCTACTTCACATAATGATTCAAAGGGATACCAGAGGAAAGGATTTCAACTAA
GGCCCTGTTGGTCACATTCTGATCCTTTGGCAAGCCGATCTGTCTTGCGATATGCGTGTCCCGGCAATGA
GAGAGTAAAGCGAGCTGAATCACCAGACTCAGTAAAAATATCGTCATGGCTTTTCTGCTTAGGAAACACT
CCACCCGATAAGATGTGTTCCCCTTCTGCAAGCTTGCTGAGATCCACGCAACATTTTGCCAGCCGGTATT
TGCCTGGCGGTGCAGTACCACTGTGTCCTTTCCAGAGTCTATATGCTTTATAGGCCTTTCCTGAGGGGTA
AGGACAGGTCACCAGTGAAAACAAGGCTTCTTCTGAGTGTACTTCTGCATAAAGGCGTTCTGCGAGGAAA
ACCGCATCTCGGTAAGCGCAGCGGTTTAGTGCTTGCCATAGAGCAGCCTGGACGGGTTCCTGCAGCACCG
TCATCCTCGAGGCTCAGGCCCACTTTCTGCAGTGCCTCAGGCATCCCCCCACCCCACACCGCCCGCACCC
CACCGCCACCCCACTCCCGTAGCGGCTATGGCCCGGCCAGGCCAGCCCCGGCTCGTTTAAAGTCACCAGC
GGGACCGTCCGGGGGATGGGGGAGGCCGAGCCCGAATGACTTCTCTATCCTGCCGACTCTGGAAAGCCCG
GCCCCTTGTGATCCGTTGCAAACCGAGAGTCACCTCGTGTTTGGAACACGGATCCGCTCCCAAGTTCAGT
GGGGGGATGTGAGGGATGTGGCATGTAGGACGAAGGACTCTCTTCCTTCTGATTCGGTCTGCACAGCGGG
GCCTAGGGCTGGAGCTCTCTCCGTGCGGACCGCTGACTCCCTCTACCTTGGGTTCCATCGGCCCCACCCT
GGAACACGGGCCTCGGCAGATTCTGGCCCTTCCTGGCCCTTAAGTCGCTGTCAGAAACCCCATCTCGTGC
TCGGATGCCCTCGAATGACTGTGGCTCGCACCTCTCTGGAAACATTGGCGATCTCTCCTCTACGCGCGGC
CACCTGAAACCACAGGCGCTCGGGACACTCGTGCTTTCAGGAGAGAATGCTGAGAGTCTCTTGCTGACTC
TCTCTTGACTTGAGTTCTTCATGGGTGTGTGGTGAGGACGTAGTGAGACCAGACGTATTAACTCAGGCCG
GGTGATGGTGGCTCACGCCTGTAACCCCAACGCTTTGGGAGGCCGAGGCCGTAGGATCCCTTGAGGAATC
GCCTAACCCTGGGGAGGTTGAGGCTGCAGTGAGCGAGCCATAATGGTGTCACTGTGCTCCAGTCTGGGCG
AAAGACAGAGTGAGGCCCTGTCACAGGCAGGCAGGCAGGGAGGCAGGCAGGCAGGCAGCAGGTGCAGCTG
GCAGGCAACAGTTGTACTATGTTCTTCTCAGGGCAGGAAGCAGAAATAACAGAATACAGCACTTCATTTT
TTTTTTCCTTGGGACGGAGTCTCACTCTTGGTGCCCACGCTGGAGTGCAGTGGCACCATCTCGGCTCACC
GCAACCTCCACCTGCCGTGTTCAAGCGATTCTCCTGCCTCAGCCTCCTGAGAGTAGCTGGGATTACAGGC
ATGGGCCACCACACCCGGCTGATTTTGTATTGTTAGTAGAGACGGCATTTCTCCATGTGGGTCAGGCTGG
TCTCGAACTGGCGACCGCAGGTGATCTCCCCACCTCGGCCTCCCAAAGTGCTGGGATGGCAGGCGTGAGC
CATCGCGCCCGGCCGGCTACACTTTTTTATTTTTATTTTTTTTTAGTTTTCAATTTTAATGTATTTATTT
ATTTGCTATTCTTTATTCATTCATTCATTCATTCATTTATTCATTTATTTATTTATTTATTTATTTATTT
ATTTTCGCTCTGTTGCCCAGGCTGGAGGGCAGCGGCGCGATCTCGGCTCACGGCAAGCTCTGCCTCCCGG
TTTCACGCCATTCTCCTGCCTCAGCCTCCCGAGTAGCTGGGACTACAGGCGCCCGCCACCGTACCTGGCT
ACTTTTTTGTATTTTGAGTAGAGATGGGTATTCACTGTGGTAGCCAGGATGGTCTCGATCTCCTGACCCC
GTGATCCGTCCGCCTCGGCCTCCCACAGTGCTGGGATGACAGGCGTGAGCCACCGCCCCCGGCCTATTTA
TCTATTTATTAACTTTGAGTCCAGGTTATGGAACCAGTTAGTTTTTGTATTTTTGTTTGAGACGAGGTCT
CACCATGTTGCCAAGGCTTGGATCGAAGGATCCACCTGCGCTCGGCCTCCCAAGAGTGCGGGGATGACAG
GCACGAGCCTACCGCGCCCAGACCCCCGCCTCCGCCCCCCCCGCTTGTCTTCCCGATAGTTTCAGGGCAG
AGTGTTTGGCTTTGCCTGGCCTGCTTAAATTCATTCTAAATAGAAATTTGGGACGTCATCTTCTGGCCTC
ATGGACTGTGAGCTGAGGAGTCCCCTGGTCTGTGTATCACAGGACGGGACACGAAAGGAGGAGAAAAATC
GTAGCGTTCGAAATAGGTAATTTTGTGATACAGAAATACACGGATTCACCCAAAACACAGAAACCAGTCT
TTTAGAAATTGCCTTAGTCCTGGTGTCTGTGCCGGTGATTCTTTTCGGTTTGGACCTTGACTGAGAGAAT
TCCCAGTCGGTCTCTCGTCTCTGGACGGAAGTTCCAGATGATCCGATGGGTGGGGACTTAGGCTGTGTCC
CCCCAGGGGCCCTGGTCGATTAGTTGTGGGGAATCGCCTCCATCCTTCCCCGCACATCCTTCCCCGCCCC
CCCCTAAGGGGATCCCAATTCTCATTGGCAGACGTCGGGCATCACCTAGCGGCCACTCACCTAGCGGCCA
CTGTTGCTCTGAAAACGGAGGCCTCGCAGAGGAAGGAAGCACCAGGCCGCCTGCGCACAGCCTGGGGCAA
CTGTGTCTTCTCCACCGCCCCCGCCCCCACCTCCAAGTTCCTCCCTCCCTCGTTGCCTAGGAAATCGCCA
CTTTGACGACTGGGTCTGATTGACCTTTGATCAGGCAAAAACAAGCAAACACATAAATAAATAGAATAAC
ACAGAAATAACTAACGAAATAAAATAAGTCAATACAATGCATTCCAATACAATACAATGCAACGCAACAC
AACACAACGCAACGCTACACAACGCAACACAATACAATACAACGCAATACAATACAATACAATACAACAG
GCCGGGCGCGGTGGCTCATGCCTGTCATCCCATCACTTTGGGAGGCCGAGGTGGACGCATCACCTGAAGT
CGGGAGTCGGAGACAAGCCTGACCAACATGGGGAAATCCCGTCTCAATTGAAAATACAAAATTAGCCGGG
TGTGGTAGCGCATGCCTATAATCCCAGCTGCTAGGAAGGCTGAGGCAGGAGAATCGCTTGAACCTGGGAA
GCGGAGGTTGCGGTGAGCCGAGATCGCGCCATCGCACCCCAGTCTGAGCAACAAGAGCGAAACTCCGTCT
CAGAAAAATAAAATCAAATAAATAAACACATAAATGAAAATAAACAAAGAAAATAAAATAAAGCAAACAA
ATAGGCCCCGCGCGGTGGCTCAAGCCTGTCATCGCCAGCACTTTGGGCGGCCAAGGCCGGTGGATCACGA
GGCGGTCAGACCAGCAGGGCCAGTATGGCGAAACCCCATCTCTCCTCACAATACACAAAATTAGCCGGGC
GCGGTGCTGTACTGTCTGTAATCCCAGCTACTCGGGAGGCCGAGCTGAGGCAGGGGAATCGCTTGAACCT
GGGAGGCGGAGGTTGCGGTGAGCCGAGATCGCGCCACCGCACCCCAGCCTGGGCGACAGAGCGAGACTCC
GTCTCAAAAAAAAAGGAAAATAAAACTGACATGAAAGAAAATACTTAAAAAGTGAGTTTCCGGGAAAAAA
GAAAAAAAAAAAAAAAAAAGAACCCCCCCCCCCACAGTGACGTACACAGACCCCTCTCGCCTTTCGAGGC
ACCAGACACGTTAGGAACGATGCGTACTTTCTTTTTTTAACGGAATTTTATTTTATGAGCGGGATTTGTT
TTTCGAGACGGAGGTTCGGAGTCCCGCCCTCCCTCCGTCCCGGTCCCTGGTTGCCCGGACGACCTCAGGA
GACAGACCCTGGCTGGGCCAGATGGTCCTTCTCCTTGGTCGGTGGTTTCCTTGTGTTTCTTCGTGTCTGT
TTCTTCGTGTCTTTAACCCGCGTGGACTCTTCTGCTCGGGTTTTACAGATGGCGGCTCCCCTTTAGGCCT
TGTCGTTGGTGGGGACTTTCCTGATTCTCCCCAGATGTAGTGAAAGCGGGTAGATTTGCCTCGCTTTGCC
TCGCCTTGCCTTGCCTTGCCTTTTCTTTCTTTCTTTTTCTTCCTTCTCTCTTTCTTTCTTTCTTTCTTTT
TTTTTTTTTTTTTTTTTTTTTTTTTTAGACAGAGTTTCACGCTTGTTGCCCGGGCCAGAGGGCCATGGCG
CGATCTCGGCTCACCGCAATCTCCGCCTCCTAGGTTCAAGCGATTCTCCTGCCTCAGCCTCCCTAGTAGG
TGGGATTAGAGGCATGTGCCACCGTGCCCGGCTGATTTTGTATTTTTTGTAGAGACGGGGTTTCCCCACG
TTGGTCAGGCTGGTCTCCATCTCCCAACCTCAGGTGATCCGCCTGCCTTGGCCTCCCAAAGTGCTGGGAT
GACAGGCGTGAGCCACCGTGCCCGGCCTCTCTCTCTCTCTCTCTCTCTGTCTGTCTGTCTGTCTCTCTTT
CTTTCTTTCTTTGTTTCTTTCTTTCTTTCTTCCTTCTTTCCTTTCTTTCTTCCTTCTTTCTTTCTTCCTT
CCTTCCTTTCTTCCTTCTTTCTTTCTTTCTCTTTTTTTCTTTTCCTTTCTCTCTCTTTCTTTCTCTCTCT
TTCTTTCTCGCTCTTTCTTTCTCTCTCTCTCTTTCTGTTTCTCTCTCTCTCTCTCTCTCTCTCTCTCTCT
CTCTCTCTCTCTCTCTTTCTCTTCCGTCTCTTTGAGACAGAGTTTCACTCTTAAGTGTCCCAGGCTGGAG
TGCGATGGCGCGATCTTGGCTCACCGCACCCTCCACCTCCCGGGTTCAAGCGATTCTCCTGCCTCGGCCT
CCTGAGTAGCTGGGATGACAGGGATGCACCTCCACGCCCGGCCGATTTTCGTATCTTTAGTAGAGACGGG
GTTTCACCACGTTGTCCGGGCTGGTCTCTGACTCCCGACCTCAGGTGATGCGCCCGCCTCGGCCTCTCGA
AGTGCTGGGATGACAGGCGTGAGCCACCGCGCCCTGCCTGTGGACTCGGTTCGTCGTATGTTTTATTTGT
TTCGTTTCTATGTACTCACTTTTATTTAGAAATATAAGTGTTTTCATACGTTTGTATATAACTATAGATG
TTTACGTGGACGTACGGAGAAGTACATTTCTACGCGACAGATGTATGTATTGTATAGAAGTACACTTATG
CAAAGCACGTGTGTAGAGATACGCTTCTATAAATTTATGAAATATAAATATACGTTGCTACGTGAAGAAA
CGATGGTAGATGAATACGTCTATGCTTATGTGTGAAGAGTGTTGTGTTTGTATTTATAGATAAACGGGCA
TATTTATCCCTGTTTTCTTTCTTTCTCTCCTTGATGTGATTCTTCCTTCCTTTCTCTCCTTGATGTGTTT
CTTCCTTCCTTTCTTCCTCTCTTTCCTCCTTTACGTGTTTCTTCCTCTCTTCCTTTCCTTCTCTCTCTCT
TTCTGTTCTTTTTTCTTTCGTGTCTTATTTCTCTTTCGTTCCCTGTCTTTCCTTCATTTTTCTTTCCTCT
CTGTTTCTTTTCCCCTCTTTCCTTCGTTTCTTTCCTCCTTCTTTCTCTCCTTTTCGTGTTTCTTTCCTCT
CCACCTGTCTTTGAAAAAATGGAACGTTTAAGAAGTTTTCTTTCCGTATCTCTGTTTTTTAGATGGTCTC
TCTTTTCTCCACTTTCTTCCTCCCTCCCTCCCTCCCTCCCTCCCTCTCTCCCTCCCTCCCTCCCTGCTCC
CTTCCCTCCCTCCTTCCCTTTCACCATCTGTCTCTTTTCTCCATTCTCTCCCTCCCTCCGTCTTTCTCTC
CCTCTGTCTGTCTCTCTCTGTGTGGATTCTGGAAGAGCCTAGGCATTCTGCCTCTCCCTGTGTCCGCAGC
GACCCGCGACCGAGTCCTTCCTTGTGGGTTCTTTCTCCCTCCCTCCCTCCCTCCCTCCCTCCGAGATGCA
TCTCCAAACACCCAGACGCCGTGGGTTGTCTTCTGACTCTGTCGCGGTCGATGCGGGGACACGTTTTGGG
GAGGCGTTTCTGTGGGGTTGGGGGAGAGGGGCTGCGTTTTCGGCCTCGGGAAGGGCTTCTCGACTCACGG
TTTCGCTTTGGCGGTCCACGGGCCGCCCTGCCAGCCGTCCGGATCGGTCTCGCTGACGTTCGCGACGGTC
GTCGGGCTCCATCTGGCGGCCGCTGTTAGATCGTGCTCTTGGCTTCCGGAGCTGCGGTGGCAGCTGCCGA
GGGAGGGGACCGTCCCCGCTGTGAGCCAGGCAGAGCTCCGGAAAGCCCGCGGTCGTCAGCCCGGCTGGCC
CGGTGGCGCCAGGGCTGTGGCGCGTCGCTTGTGAGTCAGAGCTCTGGCGTGCAGGTTTATGTGGGGGAGA
GGCTGTCGCTGCGCTTCTGGGCCCGAGCCGGGCCGTGGGGCCGCCCGGGCCGGTCGACCAGCGCGCCGCA
GCTCCCGAGGCCCGAGCCGCGACCCGCGGGGACCCACCGCGCGTGGCGCGGGAGGGCGGGGACGCCCTTC
CCGGCTCGGTCGCGGGCCCGCGCGCGTCCTGGCCGTCTGAGGCGGCGGCCGAATATGTTTCCGGGTCCCC
GTGGGGAGCCGGGGACCGTCCTGCCCCCGTCCCCCGCGTGCCGGGGAGCGGTCCCCGGGCCGGGCCGCGG
TCCCTCCGCCGTGATCCTTTCTGGCGAGTCCCCGTGCGGAGTCGGAGAGCGCTCCCCGAGCCCTCGTGCG
GCCCGGGAGGTCACACCTGGCCGGCCTTCGGTCCCTCGTGTGTCCCGATCTCACGGGGGGCCGGCCGAAA
CTGCTTCCGGGCCTCGCTCTGGAGGCACGGGCCGGCCCGTGCGTGTGGCACGGGCGGCCGGGAAGGCCTC
CCTGGCCCGGCGCCGCTCCCGCGTGTGTCCTGGGGTCGACCAGGGGGCCCCGGGTGCTCCGTGTCTGGCT
GCGATGGTGGCGATTTTGGGGACAGATGTCCGTGTCGTGGGTGTCCTGGGCCGGCGGCGTGGTCGGCGAT
CGGGCCTCCTGCCCCCGGGGGAGATATATCTTTCGCTCCGAGTCGGCATTTTGGGCCACCGGGTTATT
>KX061877.1 Pongo abelii clone CH276-103L10 precursor 48S ribosomal RNA, 18S ribosomal RNA, 5.8S ribosomal RNA, and 28S ribosomal RNA genes, complete sequence
GCTGACACGCTGTCCTCTGGCGACCTGTGTCGCTGGAGAGGTTGGGCCTCTGGATGCGTGCGGGACTCTG
GCCCACCGCTGACCCGGCTAGCCGGCCCTGCTCCCGCTCGAGCCGCCTGCTGCTGGGGCCCGCGGGCCTG
CTGCTCTCTCGCGCGTCCGAGCGTCCCGACTCCCGGTGCCGGCCCGGGTCCGGGTCTCTGACCCACCCGG
GGGCGGCGGGGAAGGCGGCGAGGGCTACCCTGCCCCCGTGCGCTCTCCGCCGCGGGCACCCGGGGCGGCC
GTGACAACCCCACCCCCGTCGGCTCCGTGCCGTGCGTGTCAGGCGTCCTCGTCTCCGCTGGGTTGTCCGC
CGCCCCTTCCCCGGAGCGGGGGACGGCCGGGGCCGATCGGCTCGCTCGCCGGCCGGCTGGCCGACTCCCC
GCTCCCGGGGGCTCTTCCGTGATCGATGTGGTGACGTCACGCTCTCCCGGGCCGGATCCGAGCCGCGACG
GGCGAGGGGCGGACATTCGTGGCGAATGGGACCGTTCTTCTCGCCCCGCCCGCGGGGGCCCCTTGCCTCT
CCTCCGTCCGCCTGCCGGTGGTGCGTTGGGAAGGCGTGGGGTGCGGAACCCGGCCTGACCTGGCTGTCCC
GTCCCCGCTCTCCGCTTCGCGGGGTGGGTCGGCGGGGTCCTCTGACGCGGCGGGCATCCCTCGCTCTCGC
CTCCCGCGGTCGTCGACTTGCGGGCGGGCCCCCTCCGCGGCGGTGGGGGTGCCGTCCCGCCGGCCCGTCG
TGCTGCCCTCTCGGGGGGTTTCGCGCGAGCGTTGGCTCCGCCCGGGCCTTTGCGGTGCTCCTGGAGCGCT
CCGGGTTGTCCCTGAGGTGCCCGAGGCCGAGCGGTGGTGTGTCGCTCCCACCCCCGGCGTCCCCTCCTCC
GGTGTCCGCGCGTGGGTCCCGAGGGGAGCCCGTCGGCGTGGGGTTCGAGGCGGTCGAGTGAGATGAGATG
CGCGCCCCTCCCGCGCGGGGAAGGGCGCCGCCTGGTCCGGCGAGCGCACGTCCCGTGCTCCCCTCTGGTG
GGTGCGCGAGGGCCGTGTGAGCGATCGCGGCGGGCTCGGGCCGGTGACGCGTGCGCCGGCCGGCCGCCGA
GGGGCTGCCGTTCTGCCTCCGACCGGTCGCGTGCGTGGCTTTGCCTCGGAAGCGACGCAGGAGGCGGGTG
GACGGGGGGGGCCTTGTGAGCCTGCCGGGCCCCCGCCCTGACCGCGAACGCTCGAGGTCGCCGCAGGCGC
GCTTCTCCTCGTACCGCAGGCCCCCTCCCTTCGCCGGGCGTCCCCGAGCGCCTCTGCGGGCCCGACGAGG
GGCGACTGGCGGGTGGGGAGTGTGACCCACCCTCGGTGAGAAAGCCTTCTCTAGCGATCTGAGAGAGGTG
TGCCTTGGGGTGCCGGATCTCCCGGCCTGCCGCCTCTGTCTCCTTCTGCCTTTACGGTAGCGCTGTCGTA
GCGACTCGCGCGCAGAGGACCCTCCTCCTTTTCCTCCTCGACGGGTTGAGGTTGGGGAGAGCGAGGGTTC
CGCCGGCCACCGCGGTGGTGGCCGAGCGCGGCTCGTCGCCTGCAGTGTGGCCCGCGCCTCCCCCTTCCGA
GTCGGGGGAGGATCCCGCCGGGCCGGGCCCGGCGTCCCAGCGGGTTGGGACGCGGCCGCCGCGAGCGGTG
GGTGTGCGCGGCCTTCCGTCCGGTGCGTGACCCCCACCTCGGCCGCGAGTCGGCTCTCCGCCCGCTCCCG
TGCCGAGTCGCGAGCGGTGCCGACGACCGCGTGCGCGTGGGCGCGGGGTTGGGCCGCCTGGTCCCGGGAA
AGCGTCCCACGCTTGGGGACGCGCCGGTCTCCCGGAGCGGGACCGGGTCGGAGGCTGGACGAGAATGACG
AGCGATGGATGCGGCCCTGGCGTCGGGTTGGTGGCTGTGGTCGCTTCGGGGCCCCCGGTGGCGGGACCCG
GGGCTCGTGAGGCGGGTCTCGGTGGGTGCCGAGGGCCGTCCGGCGTCCCAGGCGGGGCGCCGCGGGACCG
CCCTCGTGTCGGTGGTGGTGGGATCCCGCGGCCGTGTTTTCCTGGTGGCCCGGCCGTGCCCGAGGTTTCT
CCCGCCGAGCCGCCGCTCTGCGGGCTCCCGGGTGCCCTCGCCCTCGCGTTCCCCGGCCCTTGGCTCTCTG
TGCGCCCCTTCCCCGCCCGCCGCCCGCCGATCCTCTCCCCTCCCCGAGCGGCTCGCCGGCTCGACGTCGG
TGGTGGCCTCGTCTGGGACCGAACCCGGCACCGCCTCGGGGGGCGCCGCCGCCGGCCGCTGGTCGGCCCG
GTGTCCCCGTCCCCCGGCGTGCGCCTTCGGGACCGGGTCGGTGGCCCCCCCGGCGTTGGGCCCCGGTGGG
CTCCCGGAGAGGGGTTTTTTGAGGGGTCGGCCTGTGGCGCGTGCGGGGGAGAGAGGGTTCCGGGGGGCTG
GCCGCGACTGCGGCGGCGGTGTGGGGGAGCCGCGCGGATCGCCGAAGGTCGAGTCGGCCGCTCCGGGTGC
CGCGCGGGGGCCGCCTTCGCGCTCGGAGGCTGCGGGCGGTGAGACCCCCCGCGTGTGTCCCGGCCGCGGT
CGGCTGCGCCCGAGGGGTCCCGCGGCGTCCCCTTCCCCGCCGGCCGCCTTTCTCGAGCCTTCTCCTTCGC
CTCGGCCTCGCCCGGGGTCTCGTCGTCTTCTCCCGGCCCGGTCTTCCGAATCGGTCCGGCGCGCCCCCGG
GTGCGCCTCGCTTCCCGGGCCTGCCGCGGCCCTTCCCCGAGGCGTCCGTCCCGGGCGTCGGCGTCGGGGA
GAGCCCGTCCTCCCCGCGTGGTGTTGCCCCGTTCGGCGCGCGCGTGCGCCCGAGCGCGGCCCGGTGGTCC
CTCCCGGACAGGCGTCGGTGCGACGTGTGGCGCGGGTCGACCTCCGCCTCGCCGGTCGCTCGCCCCTTTC
CCCGGGTCGGGGGGGGGGCCCGGGCCGGGGCCTCGGCCCCGGTCGCGGTCCCTCGTCCCGGGCGGGGGCG
GGCGCGCCGGCCGGCTTCGGTCGCCCTCCCTCGGCCGTCGTGTGGCGTGTGCCACCCCTGCTCCCGCGCC
CGCCTGGGCGGGGGCCCGGCGCNNNNNNNNNNNNNNNNNNNNNNNNNNNNNNNNNNNNNNNNNNNNNNNN
NNNNNNNNNNNNNNNNNNNNNNNNNNNNNNNNNNNNNNNNNNNNNNNNNNNNNNNNNNNNNNNNNNNNNN
NNNNGGGCCGCCCCGCGGGGCGGGGCGGAGCGCCGNNNNNNNNNNNNNNNNNNNNNNNNNNNNNNNNNGG
CCGCCGGTCCCTCGCGGCTGCCGGGCGCGGGTCGGGCGGTCCGCCTCGTCGCGGGCGGGCGCGCGAAGGG
TCCGCGGGGGTGGCTGCGTGTGCGTCTGCGGGGCGAGCCCGTCGGGGGGCGGCGGTCGCGTGTCGTCGCG
CGGGCGGGTGGATGGGGCGTCCGGTTCGCCGCGCCCCNNNNNNNNNNNNNNNNNNNNNNNNNNNNNNNNN
NNNNNNNNNNNNNNNNNNNNNNNNNNNNNNNNNNCCCTCCCCNNNNNNNNNNNNNNCCGCCCGCCCGCCC
GGCAGGCCGCGGCCCGTCCGTCCTCGCTTCCCGGGCGCCGGGCCCGTCCTCGCGAGGTCCCCCGGCGGCG
GCGGCGGCGGCGCCGTCGTCGTCCTCGTCGTCGGGGCCTCGCCGCGCTCTACCCTACCTGGTTGATCCTG
CCAGTAGCATATGCTTGTCTCAAAGATTAAGCCATGCATGTCTAAGTACGCACGGCCGGTACAGTGAAAC
TGCGAATGGCTCATTAAATCAGTTATGGTTCCTTTGGTCGCTCGCTCCTCTCCTACTTGGATAACTGTGG
TAATTCTAGAGCTAATACATGCCGACGGGCGCTGACCCCCTTCGCGGGGGGGATGCGTGCATTTATCAGA
TCAAAACCAACCCGGTCGGCCCCCCTCCGGCCCCCCGGCCGGGGGGCGGGCGCCGGCGGCTTTGGTGACT
CTAGATAACCTCGGGCCGATCGCACGCCCCCCGTGGCGGCGACGACCCATTCGAACGTCTGCCCTATCAA
CTTTCGATGGTAGTCGCCGTGCCTACCATGGTGACCACGGGTGACGGGGAATCAGGGTTCGATTCCGGAG
AGGGAGCCTGAGAAACGGCTACCACATCCAAGGAAGGCAGCAGGCGCGCAAATTACCCACTCCCGACCCG
GGGAGGTAGTGACGAAAAATAACAATACAGGACTCTTTCGAGGCCCTGTAATTGGAATGAGTCCACTTTA
AATCCTTCCGCGAGGATCCATTGGAGGGCAAGTCTGGTGCCAGCAGCCGCGGTAATTCCAGCTCCAATAG
CGTATCTTAAAGTTGCTGCAGTTAAAAAGCTCGTAGTTGGATCTTGGGAGCGGGCGGGCGGTCCGCCGCG
AGGCGAGCCACCGCCCGTCCCCGCCCCTTGCCTCTCGGCGCCCCCTCGATGCTCTTAGCTGAGTGTCCCG
CGGGGCCCGAAGCGTTTACTTTGAAAAAATTAGAGTGTTCAAAGCAGGCCCGAGCCGCCTGGATACCGCA
GCTAGGAATGATGGAATAGGACCGCGGTTCTATTTTGTTGGTTTCCGGAACCGAGGCCATGATTAAGAGG
GACGGCCGGGGGCATTCGTATTGCGCCGCTAGAGGTGAAATTCTTGGACCGGCGCAAGACGGACCAGAGC
GAAAGCATTTGCCAAGAATGTTTTCATTAATCAAGAACGAAAGTCGGAGGTTCGAAGACGATCAGATACC
GTCGTAGTTCCGACCATAAACGATGCCGACCGGCGATGCGGCGGCGTTATTCCCATGACCCGCCGGGCAG
CTTCCGGGAAACCAAAGTCTTTGGGTTCCGGGGGGAGTATGGTTGCAAAGCTGAAACTTAAAGGAATTGA
CGGAAGGGCACCACCAGGAGTGGAGCCTGCGGCTTAATTTGACTCAACACGGGAAACCTCACCCGGCCCG
GACACGGACAGGATTGACAGATCGATAGCTCTTTCTCGATTCCGTGGGTGGTGGTGCATGGCCGTTCTTA
GTTGGTGGAGCGATTTGTCTGGTTAATTCCGATAAGGAACGAGACTCTGGCATGCTAACTAGTTACGCGA
CCCCCGAGCGGTCGGCGTCCCCCAACTTCTTAGAGGGACAAGTGGCGTTCAGCCACCCGAGATTGAGCAA
TAACAGGTCTGTGATGCCCTTAGATGTCCGGGGCTGCACGCGCGCTACACTGACTGGCTCAGCGTGTGCC
TACCCTACGCCGGCAGGCGCGGGTAACCCGTTGAACCCCATTCGTGATGGGGATCGGGGATTGCAATTAT
TCCCCATGAACGAGGAATTCCCAGTAAGTGCGGGTCATAAGCTTGCGTTGATTAAGTCCCTGCCCTTTGT
ACACACCGCCCGTCGCTACTACCGATTGGATGGTTTAGTGAGGCCCTCGGATCGGCCCCGCCGGGGTCGG
CCCGCGGCCCTGGCGGAGCGCTGAGAAGACGGTCGAACTTGACTATCTAGAGGAAGTAAAAGTCGTAACA
AGGTTTCCGTAGGTGAACCTGCGGAAGGATCATTAACGGAGCGAAGAGCGAGGCCCGCGGCGGCGCCGCC
GCGGCGTCCTTCCTCGTCGGCCGGCCGGCCGCGTTTCTCCCCCGCTTCCCGCGGCGCGTGCGCGGGCGGG
GCCCGTGCCGTTCGCGCGCACGCGCGGGCGTGCGCGTTCGTCGGGAGGGAGAGCSGGGCGAGAGCCGGAG
AACCTCGGGAGGGAGAGAGAGGGGGGAGAGAGAGAGCGGTGTGTGTGTGCGCGCGCGCGTGTCTCGGGGG
CGGCCGGCGTGGCGGGCGGCGGGGAGCGGTCCCCGGCCGCGGCCCCGACGTGTGTGTCGGCGGGCGCGGG
TGCGGTCCTCGGCGGCGTCGCGGCGGGGTGGGGGGTGTCTCGGTGCCCCTCCCCGCCGTGGCCCGTCGTC
CCGTCCCCGACCCGCCGGCTCCGCGTCGGGGGCCGGCCGGGTTCCCGCCGCCGCCGTCGCCTCCGCCACG
CCGCGCCACCGGGCCGGGCCCGGCCCGGCCCGCCCCGCTCGCTCTCCCCGGCCTTCCCGCTAGGGCGTCT
CGAGGGTCGGGGGCCGGACGCCGGTCCCCGCGCCTCCTCGTCCGCCCCCCCTCCCCCCGCCGTCCAGGTA
CCTAGCGCGTTCCGGCGCGGAGGTTTAAAGACCCCTCGGGGGATCGCCCGTCCGCCCGTGGGTCGGGGGC
GGTGGGCCCGCGTGGGGAGTCCCGTCGGGAGGGGCCCGGCCCCTCCCGCGCCTCCACCGCGGACTCCGCC
CCCCCGGCCGGGGCCGCGCTGCCGCCGACGCCGCGGTCGCGGCGGCCGTCGGGTGGGGGCTTTACCCGGC
GGCCGTCGTGCCGTCCGTCGCGCGCGTGCCCCGCGCCGTGGGGGCGGGAACCCCCCGGGCGCCTGTGGGG
TGGTGTCCGCGCTCGCCCCCGCGTGGGCGGCGCGCGCCTCCCCGTGGTGTGCGACACCTTCCGACCCCTC
TCCGGAGTCCGGTCCCGTTTGCCGTCTGACTGGCCGGCCTGAGGCGACCCCCCTGCGGGGGGGGAAGTGC
CGCGCCAGGGGCGAGGGCCTCCCGGTGTGTCGGGGGCGCCCTCGCCCGATCGAGCTCGTACGACTCTTAG
CGGTGGATCACTCGGCTCGTGCGTCGATGAAGAACGCAGCTAGCTGCGAGAATTAATGTGAATTGCAGGA
CACATTGATCATCGACACTTCGAACGCACTTGCGGCCCCGGGTTCCTCCCGGGGCTACGCCTGTCTGAGC
GTCGCTTGCCGATCGATCGCCCCCGGGGGTGCCTCCGGGCTCCTCGGGGTGCGCGGCTGGGGGTTCCCTC
GCAGGGCCCGCCGGGGCCCTCCGTCCCCCCAAGCGCAGACCCGGCGGCGTCCGCCCTCCTCCCGTTTCCC
GCCGCGCGCGCCCCTTCCCCCTCCCCCCGCGGGCCCCGCGCGGTCCCGCGTCGGGTGGCGGGGGGAAGGG
GGGCCGCCCGCCCAGGCCGGCCGGGAGACGGAGAAGGGAGGGCGGCGCCGCCGCCCGCGAAGACGGAGAG
GGAAGAGAGGGGCCGGCTCGGGCCGAGTTCCCGTGGCCGCCGCCGCGGTCCGGGTTCCTCCCTCGGGGGT
CCCCTCGCGCCGCACGCGGCTCGGGGTCCGGGGTTCGTCGGCCCCGGCCGGGTGGAAGGTCCCGTGCCGT
TCGTCGTCGTCGTCGTCGTGGCGCGTCGTCGGCGGCGGGGGCGTGTTGCGTGTTGGGGGGGCGGAGGAAG
GGCGGCTCCGGAAGGAAGGGGGGTTCTGGCGGGGAGAGGGGGTGTGGTGGTGGTGGTGGCGGGGGAGCGC
GTCCCGGTCGCCGCGGTTCGCCGCCCGCCCCCGGTGGCGGCCCGGCGTCCGGCCGACCGCCGCTCCCGCG
CCCCTCCGCCTCCCCTCCCCTCCCCGCCGCCCCTCCTCCGAGGCACCGTCCTCCTCGTCCGACCTCCCGC
CCGCCCGTCCCCCGCCCGCCCGGCTCGCTTCACGGCGCGTCCGGGGCCGGAAGCCCGCCCCGCGGCCCGC
CCGGCCGCGCTCGCGGCCGCGGTCCCGGGGTTCGCGTGCCCCCGGCGGTGACCCGCGGGACGCCGCGGTG
TCGTCCGCCGTCGCGCGCCCGCCTCCGGCTCGCGGCCGCGCCGTGCCGTGCCGGGGCCCCGTCCCGGGCT
TCCGCGTCGGGGCGGGTGGGCGGCGTCCGTCCGTCCGTCCGTCCCGCCCCCGGCCCGTGCCCCTCCCTCC
CGTCGTCCCGCCCGCTCCGGCGGGGCGGCGGGGGTGCCGTCGGCCCGCGGCTCCCTCTTCTCGCCTCTCC
CTTCGCCGGGCCCGTCTCCGGACGGGGCGTCGGGCGGGCCGGCGCGTTCCGTCCGGCCGCCCCCGCCCGT
TCGCGCGCCCCGTTCCCCTCCGAGACGCGACCTCAGATCAGACGTGGCGACCCGCTGAATTTAAGCATAT
TAGTCAGCGGAGGAAAAGAAACTAACCAGGATTCCCTCAGTAACGGCGAGTGAACGGGGAAGAGCCCAGC
GCCGAATCCCCGCCCCGCGGTGGGGCGCGGGACGTGTGGCGTACGGAAGACCCACTCCCCGGCGCCGCTC
GTGGGGGGCCCAAGTCCTTCTGATCGAGGCCCAGCCCGCGGACGGTGTGAGGCCGGTAGCGGCCCCCGGC
GCGCCGGGCCCGGGTCTTCCCGGAGTCGGGTTGCTTGGGAATGCAGCCCAAAGCGGGTGGTAAACTCCAT
CTAAGGCTAAATACCGGCACGAGACCGATAGTCAACAAGTACCGTAAGGGAAAGTTGAAAAGAACTTTGA
AGAGAGAGTTCAAGAGGGCGTGAAACCGTTAAGAGGTAAACGGGTGGGGTCCGCGCAGTCCGCCCGGAGG
ATTCAACCCGGCGGCGGGTCCGGCCGTGTCGGCGGCCCGGCGGATCTTTCCCGCCCCCCGTTCCTCCCGA
CCCCTCCACCCGCCCTCCCTCCCCCGCCGCCCCTCCTCCTCCTCCCCGCGGGGAGGGGGCGGGCTCCGGC
GGGTGCGGGGGTGGGCGGGCGGGGCCGGGGGTGGGGTCGGCGGGGGACCGTCCCCCGACCGGCGACCGGC
CGCCGCCGGGCGCAATTCCACCGCGGCGGTGCGCCGCGACCGGCTCCGGGACGGCTGGGAAGGCCCGGTG
GGGAAGGTGGCTCGGGGGGCCCCGTCCGTCCGTCCGTCCGTCCTCCCTCCTCCCCCCTCGTCTTCCCCCC
GGCCCCGCGTCCTCCCTCGGGAGGGCGCGCGGGTCGGGGGCGGCGGCGGGGGTGGCGGCGGCGGCGGCCG
GCGGCGGGCGGGACCGAACCCCCCCGAGTGTTACAGCCCCCCGGCAGCAGCGCTCGCCGAATCCCGGGGC
CGAGGGAGCGAGACCCGTCGCCGCGCTCTCCCCCCTCCCGGCGCCCACCCCCGCGGGGGTCCCCCGCGAG
GGGGTCCCCCCCGCGGGGGCGCGCCGGCGTCTCCTCGCGTGGGGGGCCGGGCCGCCCCTCCCACGGCGCG
ACCGCTCTCCCACCCCCCCCTTCCCCGCGCACCCCCGGCGACGGGGTCCCGCGCGGGCGGGGGGGGCGGG
GCGGACTGTCCCCAGTGCGCCCTGGGCGGGTCGCGCCGTCGGGCCCGGGGAAGAGAGAGGGAGAGGAGGG
GGTTCTCCTCCTCCTCCTCCCCTCTCGGGGCCACGCGCGCGTCCCTCGAAGAGGGGGACGGCGGAGCCGA
GCGCACGGGGTCGGCGGCGATGTCGGCCACCCACCCGACCCGTCTTGAAACACGGACCAAGGAGTCTAAC
ACGTGCGCGAGTCGGGGGCTCGCACGAAAGCCGCCGTGGCGCAATGAAGGTGAAGGCCGGCGCGCTCGCC
GGCCGAGGTGGGATCCCGAGGCCTCTCCAGTCCGCCGAGGGCGCACCACCGGCCCGTCTCGCCCGCCGCG
CCGGGGAGGTGGAGCACGAGCGCACGTGTTAGGACCCGAAAGATGGTGAACTATGCCTGGGCAGGGCGAA
GCCAGAGGAAACTGGTGGAGGTCCGTAGCGGTCCTGACGTGCAAATCGGTCGTCCGACCTGGGTATAGGG
GCGAAAGACTAATCGAACCATCTAGTAGCTGGTTCCCTCCGAAGTTTCCCTCAGGATAGCTGGCGCTCTC
GCAGACCCGACCGACCGACCGCAGTTTTATCCGGTAAAGCGAATGATTAGAGGTCTTGGGGCCGAAACGA
TCTCAACCTATTCTCAAACTTTAAATGGGTAAGAAGCCCGGCTCGCTGGCGTGGAGCCGGGCGTGGAATG
CGAGTGCCTAGTGGGCCACTTTTGGTAAGCAGAACTGGCGCTGCGGGATGAACCGAACGCCGGGTTAAGG
CGCCCGATGCCGACGCTCATCAGACCCCAGAAAAGGTGTTGGTTGATATAGACAGCAGGACGGTGGCCAT
GGAAGTCGGAATCCGCTAAGGAGTGTGTAACAACTCACCTGCCGAATCAACTAGCCCTGAAAATGGATGG
CGCTGGAGCGTCGGGCCCATACCCGGCCGTCGCCGGCAGTCGAGAGTGGACGGGAGCGGCGGGGGCGGGG
TGCGTGCGCCCCTCCCCCGGAGCAGCCCCGCGGACGCTACGCCGCGACGAGTAGGAGGGCCGCTGCGGTG
AGCCTTGAAGCCCAGGGCGCGGGCCCGGGTGGAGCCGCCGCAGGTGCAGATCTTGGTGGTAGTAGCAAAT
ATTCAAACGAGAACTTTGAAGGCCGAAGTGGAGAAGGGTTCCATGTGAACAGCAGTTGAACATGGGTCAG
TCGGTCCTGAGAGATGGGCGAGCGCCGTTCCGAAGGGGACGGGCGATGGCCTCCGTTGCCCTCGGCCGAT
CGAAAGGGAGTCGGGTTCAGATCCCCGAATCCGGAGTGGCGGAGACGGGCGCCGCGAGGCGTCCAGTGCG
GTAACGCGACCGATCCCGGAGAAGCCGGCGGGAGCCCCGGGGAGAGTTCTCTTTTCTTTGTGAAGGGCAG
GGCGCCCTGGAATGGGTTCGCCCCGAGAGAGGGGCCCGCGCCTTGGAAAGCGTCGCGGTTCCGGCGGCGT
CCGGTGAGCTCTCGCCGGCCCTTGAAAATCCGGGGGAGAGGGTGTAAATCTCGCGCCGGGCCGTACCCAT
ATCCGCAGCAGGTCTCCAAGGTGAACAGCCTCTGGCATGTTGGAACAATGTAGGTAAGGGAAGTCGGCAA
GCCGGATCCGTAACTTCGGGATAAGGATTGGCTCTAAGGGCTGGGTCGGTCGGGCTGGGGCGCGAAGCGG
GGCTGGGCGCGCGCCGCGGCTGGACGAGGCGCCGCCGCCCCCCCCACGCCCGGGGTCCCCCCCTCGCGGC
CCTCCCCCGCCCCACCCCGCGCGCCGCTCGCTCGCTCGCTCGCTCCCTTCCCCCGCGCCCTCCCTCTCCC
CGTCCTCCCCCCTCCCCGGGGGAGCGCCGCGTGGCGAGGGGGGAAAAGGGTCGGGCGGAGGGGCGGCGGC
GGCAGCGGCGGCNNNNNNNGSNNNGNNNGCGGGGGCGCGGTCCCCCGCGAGGGGGGCCCGGGCACCCGGG
GGGCCGGCGGCGGCGGCGACTCTGGACGCGAGCCGGGCCCTTCCCGTGGATCGCCCCAGCTGCGGCGGGC
GTCGCGGCCGCCCCCGGGGAGCCCGGCGGGCGCCGGCGCGCCCCCGTCTCTCCGTCGTCGTCGTCGTCCT
CTCGTCGCGCGCGTGGGGCGGCGGGGAGCGGTCGGGCGGCGGCGGTCGTCGGGCGGCGGGCGGGCGGCGG
GGCGGTTCGTCCCCCCGCCTCCGNNNNNNNNNNGGCCCCNNNNNCCNCCNCGTTCCCCCGTCTCCCTCCG
TGGCCGCGGCGGCGGCGGCGGCGGCGTCGTCGGAGGCGGGGCCGCGGGCCGGTCCCCCCCGCCGGGTCCG
CCCCCGGGGCCGCGGTTCCGCGCGGCGCCTCGCCTCGGCCGGCGCCTAGCAGCCGACTTAGAACTGGCGC
GGACCAGGGGAATCCGACTGTTTAATTAAAACAAAGCATCGCGAAGGCCCGCGGCGGGTGTTGACGCGAT
GTGATTTCTGCCCAGTGCTCTGAATGTCAAAGTGAAGAAATTCAATGAAGCGCGGGTAAACGGCGGGAGT
AACTATGACTCTCTTAAGGTAGCCAAATGCCTCGTCATCTAATTAGTGACGCGCATGAATGGATGAACGA
GATTCCCACTGTCCCTACCTACTATCCAGCGAAACCACAGCCAAGGGAACGGGCTTGGCGGAATCAGCGG
GGAAAGAAGACCCTGTTGAGCTTGACTCTAGTCTGGCACGGTGAAGAGACATGAGAGGTGTAGGATAAGT
GGGAGGCCCCCGGCGCCCGCGCCCCCCGTCCCCGCGAGGGGGCGGGGCGCGGGGTCCGCCGGCCTCGCGG
GCCGCCGGTGAAATACCACTACTCTGATCGTTTTTTCACTGACCCGGTGAGGCGGGGGGGCGAGCCCCGA
GGGGCTCTCGCTTCTGGCGCCAAGCGCCCGGCCGCGCGCCCGCGGCCGGGCGCGACCCGCTCCGGGGACA
GTGCCAGGTGGGGAGTTTGACTGGGGCGGTACACCTGTCAAACGGTAACGCAGGTGTCCTAAGGCGAGCT
CAGGGAGGACAGAAACCTCCCGCGGAGCAGAAGGGCAAAAGCTCGCTTGATCTTGATTTTCAGTACGAAT
ACAGACCGTGAAAGCGGGGCCTCACGATCCTTCTGACCTTTTGGGTTTTAAGCAGGAGGTGTCAGAAAAG
TTACCACAGGGATAACTGGCTTGTGGCGGCCAAGCGTTCATAGCGACGTCGCTTTTTGATCCTTCGATGT
CGGCTCTTCCTATCATTGTGAAGCAGAATTCACCAAGCGTTGGATTGTTCACCCACTAATAGGGAACGTG
AGCTGGGTTTAGACCGTCGTGAGACAGGTTAGTTTTACCCTACTGATGATGTGTTGTTGCCATGGTAATC
CTGCTCAGTACGAGAGGAACCGCAGGTTCAGACATTTGGTGTATGTGCTTGGCTGAGGAGCCAATGGGGC
GAAGCTACCATCTGTGGGATTATGACTGAACGCCTCTAAGTCAGAATCCCGCCCAGGCGGAACGATACGG
CAGCGCCGCGGAGCCTCGGTTGGCCTCGGATAGCCGGTGCCCCGCCTGTCCCCGCCGGCGGGCCGGCCCG
CCCCCCTCGCGGGGGCGCGCCCCCCGCCGCGCGCCGGGACCGGGGTCCGGTGCGGAGTGCCCCTCGTCCT
GGGAAACGGGGCGCGGCCGGAAGGGCGGCCGCCCCCTCGCCCGTCACGCACCGCACGTTCGTGGGGAACC
TGGCGCTAAACCATTCGTAGACGACCTGCTTCTGGGTCGGGGTTTCGTACGTAGCAGAGCAGCTCCCTCG
CTGCGATCTATTGAAAGTCAGCCCTCGACACAAGGGTTTGTCCGCGCGCCCGCGCGGGCGCGCGGGGGGC
CCGCCGGGGGGCGTGCGCGTCCGGCGCCGTCCGTCCGTCCGTTCGTCTTCCTCCCTCCCGGCCTCCCCGC
CGGCTGTGGGGGAGGGGGGGGCCCGCGCGTCCCCGGTCGGCGCGCCCCGCTTCTTCGGCTCCCGCCTCCT
CCCCGTTCCCCGCCGGGGCGGCTCGTCCGCTCCGGGCCGGGACGGGGGCACCGGGGCGCGGGTGGGAGCC
GCGGAGGCGGCCGCGCCGAGCCGGGTCCGTGGCCCGCCGGCCCCCGTCCCGGGGGGTGGCCGCGCGGGCC
CGGGGGTCGGCCACCCCGGGGTCCCGGCCCTCGCGCGTCCCTCCCCCTCTCTCCTCCGCACGGGTCGACC
AGCAGACCGCGGGTGGCGGGAAGCGGGCGGCGAGGCCCGGGGCGTCCCCACGTCCGGGCGACCGCGGATG
GCGACCGCTCCGCTTTCGGGCCTCCGGGGTCGACCGGGGGCCGCCCTCCGGGTCCCGGGGCCGAGCGGCG
GGTCCTCCTCGACCGAGCGGCGGACGGGAGGGCGTGCTCGCCGGGACGGGCCGGTCTCGGAGCGTCGGCC
TGTCGGTCGGGACCTCCGGGGTCGACCAGCGGTCCCCCGTGGGCTCCGGACTTGGCCGGCGTCGCGCAGT
GCCCCGGGTCGACCAGCAGGCGGCCGCTGGCGGTTCCCTCTCCAGGCTGCGGCGGATCGCTGCGAGGGCG
CCGATTGCCGTTCGCGCGCCGGTTCCCTTCACCGGCCTCGGCCTTCGGTGGAGCTGACACCACGCGGAAC
TCCCTGTCCTACATTTTTTTCAGCCCCATTTGGAGTTTGCTCCGCGGGACTTTTAAGAGGGAGGGAGTCG
CCGTTGACGTCGGTCGGTAATGCTTCCTCCTGTTTTTTTTTTTTGGTCTTCGTGTGTGTGTGTGTGTGTG
TGTGTGTGTGTGTGTGTGTGTGTGTGTGTGTGTGTGTGTGTGTGTGTGTGTGTGTGTGTGTGTGTGTGTG
TGTGTGTGTGTGCGTGTGTGTGTGTGTGTGTGTGTGCGTGTGTGTGTGTGTTTTTTTTTTTTTTTTTTTT
TTTTTGGTCTTCGTGTGTGTGTGATTTTTCTTTTGTTTCCGCCCCACCCTCCGCCCCCATTCTTTCCTTC
TTTCTGGAGATGGAATCTCGCTCTGTCGCCGGACCCGGACCCGGACCCGGAGGGCGGTGGTGCTTCCTCC
GCTCGCCGCTGCCGCTGCCTCCAGGGCTCAAGCGAACAGCAGTTTTTGTATTTTGAGCAAAGACGGAATT
TCACCATATTGGCCTGGCTGGTCTCGAACTCCTGACCTAGCGATCCACCCCCCCCCCCCCCCCCCCACCG
CCTTGGCCTCCCAAACCGTGCCGGGAGTACGGGCCTCAGCCACCGCGCCTGGCCGATTCCTTCTTTTTTT
CAATCTTTTCTGCACGCTGCGGTGTGTGAACATACGTATATGTGTCTATAGGTATAAGATATATCTATAT
AGAGAGAGAGAGAGATATCTATACCTATAGATGTAGATAGAGACAGATATGTACATACATACATATATAC
ATACACCGACAAAAATATCTACTGATAAAACTATATATTTCCATAATTAAGACATGCTTATATTATAGAT
GTGCATGTATGAACATGTATGACATAAAATCCCATTTCATTTACATATACCTGTATATGTATTTCCTTCC
TTCCTTCCTTCCTTCTTTCGTTTGTTTCTTATTTATTAACGATTTTCGTTTATTTTCTTTTCTTTTTGGG
CCTGCCTGGTCTCGGGGCCCGGCGGGGCGTGCGCGTCCGGCGCCGTCGGTCCGTCCGTTCGTCTTCCTCC
CTCCCCGCCGACCACGGGCGGGGCGGGGCGGGGCGGGGCTGTGGGGCGGGCGCGCGTCCCCGGCTCGGCG
CGCCCCGCTTCTTCGGCTCCCGCCTCCTCCCCGTTCCCCGCCGGGGCGGCTCGTCCGCTCCGGGCCGGGA
CGGRGCTCGGGGAGCGTGGGTGGGAGCCGCGGAGGCGGCCGCGCCGAGCCGGGTCCGTGGCCCGCCGGCC
CCCGTCCCGGGGGTGGCCGCCCGGGCCAGGGGGTCGCCCACCCGGGGTCCCGGCCCTCGCGCGTCCTTCC
CCCTCTTTCCTCCGAGGGTGGCGGGAAGCGGGCGGTGGCGAGGCCCGGGGCGTCCCCACACACGGGCGAC
CTCGGCTGGCGGCCGCTCCTGTTTCGGACCTCCGGGGTCGATCGGCGGCCGCCCGCGAGCCCCGGACTCG
GCAGGCGGCCCGCCGTGTCCCGGGTCGACCGGCAGGCCGGCCGCTGGCCGTTCCCTCCGCGGGCTGCGGT
GGATCGCTGCGAGGGCGCCGATCCCCGTTCACGCGCGGGTGCCCTTCACCGGCCTCGGCCTTCGGTGGAG
CTGGGACCACGCGGAACTCCCTCTCCTACATTTTTCTCTGCCCCATTTGGAGTTTGCGTCCGCGGGACTT
TTAAGAGGGAGGGAGTCGCTGTTGCCGTCGGCCAGTAATACTCCCTCTTGTTTTTTTTTGGTCGTGTGTG
TGTGTGTGTGTGTGTGTGTGTGTGTGTGTGTGTGTGTGTGTGTGTGTCCCTCTTGTTTTTTTTTGGTCGT
GTGTGTGTGTGTGTGTCTGTGTGTGTGTGTGTGTGTGTGTTTCCCCCGCCGCCCCCATTCTTTCCTTCTT
CCTTCTTTCTGGAGACGGAATCTCGCTCTGTCGCCCAGGCTGGAGCTGGAGCGCGGTGGTGCCTCCTCGG
CTCGGCGCCGCCGCTGCCTCCAGGGCTCTCAAGCGAACAGCAGTTTTTGTATTTTGAGCGAAGACGGAAT
TTCACCATATTGGCCGGGCTGGTCTCGAACTCCTGACCTAGCGATTCCCCCCACCCCTCCCCCTCCCCCT
CCCCCGCCTCCGCCTCCCAAAGCGTGCCGGGAGTACGGGTGTCGGCCACCGCGCCCGGCCGATTCCTTCT
TGTTTTCAATCTTCTTTTCTGCACGCTGCTGTGTGTGAGCATACGTATATCTATCTAGATAGATAGACAC
ATAGATATGGACACAAGGACACGTACCTACACCGACGAAAATAATCTAGTGATAAAACTAGACATTTCCA
TCATTCACACATGTGTATAGGATAGATGTTAATTTTAATGGATGAACGTGTATGACGTAAACACCCATGT
CATTTACATATACCCGTATATGTATATCCTTCGTTTATTATGGATTAACAATGTTCGTGTATTTATTTTC
TTTTCTTTTGGGGCCTGCCTGATCTTCTCACTCTGGGCTCTGGTGACCTCAGGCTCCCAAGTAGCTGGGA
TGGGACTACAGGGATCTCTTAAGCCCGGGAGGCAGAGGCGAACGTGGGCTGTGATCGCGCGCCTCCACTC
CACCTGGGCTGGGCTGGGCTGGAGAGAAAACGGTGGATTGTCATCTTCATTACCTTACCTTTTAGCTTTA
TTCGTACCCTCTTATTTGCTTCTTTATTCTCATGGGTTATTCTAGGTCATTGTCATGTTCATCGTTTGCT
TGCTTGTTTCATTGGTTTCCTTCCTTCCCTGCCTTCCCGGCGGGGTCTTCCTCTGCCTCCGTCGCCCGGG
ATCACCCCAGCCTCGACGATTTCGACCGACCGTCCGACCGAGCGGCCGTCCCGCGTCTCATCCCTCCCGT
CCCCGTTCCCTGGGACTACGGGTGTGCACCACCACACCGGGTGACTTTTATGTTCTTCCTCATGTCTCAC
GTTTTCCGTAGGTAGGGAGGCAGGTATCTGTGTATGTGTGGATGTGAGTGAGATGGGGTCTGGGGTTCTG
TCGTGTGGCCCGGGCTGGTCTCGGACTCCTGTTCTCGAGCGATCCGCCTGCCTGCCTCGGCCGCCCGCGC
TGCTGCTGTGACAGGCGTGAGACGCTGCACCTGGCTCATTCTATAGTTCCCTGCCTGCCTGCCTGCCTGC
CTGTCTGTCTGTCAATCGTCTTCTTGTCTGTCAATCGTCTTCTTTTTAGTACGGGTGTGCTCTCGCTTGA
TCGCTTTTTAAACTTCTATGATTATTATTATTGCAGGTGTCGTCTATTATTATTGCAGGTGTCGTCTCAC
ACGTCGAGGTGATCTCAAACGTCTACGCTCCGGCCATCCTTCCATGTCGGCCTCCCGGAGTGCTGGGATG
ACACGCGTGGGCACGGTACGCTCTGGTCGTATTTCTCGTGGGTCGGTTCTTTCCGTTTTACGCACGCGGA
ATGCGAACAGATAAAATTTTGAGACGCGTCTCACCGATCTCTCCCCTCCCCCTCCCCCTCCCCCTCCAGA
CGGAGTTTCACTCTTGTCGCCCAGGGTGGACTACGATGGCGTGATCTCGGCTCGCTGCGACCTCCGCCTC
CCGGGTTCGAGTGATCCTCCTGCCTTGGCCTTCCTGAGGAGCTGGAATGACGGTGAAGCGCCATCGTGCC
CGGCTGACTTTTATATTTTTAGTACGGATGGGGTTTCTCCGTCTTGGTCAGCCTGGTCTTGAGCTTCCGA
CCGTTGGACGATTTTAACTTTCTTGGTGGTTGCTTTTCTTTTTCTTTTTTTCTTTTCTTTTCTTTCCTTC
TCCTCCCCCCACCCACTCCCCCTGTCCTCCTCGTCCTCCTCGGCCTCGTCCTCCTCCTCCTCCTCCTTTT
TCATCTCTTTCAGCTGGGCTCTCCTACTTGTGTTGCTCAGTTGCTCACGCTGGTCTCCAACTCCTGCCCT
TGACGCTTCTCCCCTCACACCCACCGTCTGGTTGTTGAGATGCGCACCTCTTGTAAAATGGAAAAGATGA
AAAAAATAAAGACGGAGGTGAAAAGCACGGAGTGAACGTGTCTCTTGCCGTCTCCCGGGGTGTCCCTTGG
ACCCCGAGAGACGGAGGGAGCTTGGCTGAGTGGGTTTTCGTGGCTGAATCCTCCCGAGGGCCTCCTTCCC
TCTCCCCCTTGTCCCCGCTTCTCCCCCGGCCGAGGCTCCCGCCGCCGCCGCCGTGGCGTTTTCCGTAGGA
GAGCTGTGGGAGAGGACCGACGCGGCTTCCGGATCTAGATCCCGCCGGACGTCTCTGGCTCGGCGTCCCC
CGCCGGCTACCTGCCGCCTTCCGGGGAGCTCTGAGGCGCGTGCCCCCAGCCCCCGTCACGTCCCGCTACC
CTCCCCCGGCTGGCCTTTGCCGGGAGACCCCGGGGGAACCGCGTGGACGCTGCTTTCCGACCCTCCGGCG
AACACTTCCGCCGGATGCCCCGGGTTGGCTGGATGGGATGAGACTGGACCGCTCCGGACCGTGCTGTTCT
TGGGGGTGGGTTGTCGTACAGGGTGGACCGGCGGCCCCGGCGTTGGAAAGGGTGCGCGGGGGTGGAGCTG
TCACGTGGGATGCCCTCCTTCCCCTCGGCCTGCCTTCGGCTTCCTCGGGCGTGAAGACGACTTCCCGTCA
TGACCACTTTTCTCCCCTTTCTCCACCACACGGATGAGACGCATGAGAGGGAGAAACAGCTCCATAGATA
CTGCTGACCTTCATTTGTGGAATCCTCAGTCACCTACACACAGACAGGTGACTACACGGGGACCCAAATC
GGACACCGTTTCCGGGTCCTCATGGTGGGATTCGTCGGTCTCTCTCTCTCTCTCTCTCTCTCTCTCTCTC
TCTCTCTCTCTCTCTCTCTCTCTGTCACACACACACACACGATTTCCGTATCTAGTTCACAAAGCACACT
CACTTACCGAAACTCACCCCGCCCTCCACCCGTCGGCTGACGAAACCCCTTCTCTATGATGTATGAACGA
GACGGCCTGGCCTGGGCCGGGCACGGTAGCTCACGCCTGTCACTCCGGCACTTTGGGAGGCCGAGGCGGC
TGGATCGCTTCAGGCCGGGAGTTCCAGACCGACCGCGCTGGCCGACGCGGCGAAACCCCGTCTCTCTGAA
AAATAGAACGGTGAGCCGGGCCTGGTGGCCTGGGCTTGGGATCACGACTGCTCGGGAGACTGGGGCGGGC
GAGTGGCTCCGACCGGGGAGGCTGAGGTGGCGATGAGCTGAGATCGTGCCACGGCGATCCGGCCTGGATG
ACGCAGCGAGACCCTGTCTCGATAGAATCGTAATATTATTAGAAGGTGACTTGTGCCTGGTGATGGCCGC
CTGTCGTCGCGGCTGAGAGGCTGCGATGAGGAGAAGATCGCTTGAGGCCCCGSGGGGTCGGCCGTGACCC
GCTGTATCCTGACCCGCTGTATCCTGGGCCCTCCCCCGTTTTCCTTTCTTTTCTTCCCTTCTCTTTTCTT
CTCTTTTCTTCTTTCTTTCTTTCTTTCTTTCTTCTTTTTCCTTTCCTTCTTCCCCTCTTTCTTTCATGCC
TTACTGCCTTCCTGCCTTTCTTCTTTCCTCCCTTACTCCCTTCCTCCCTTCCTTCTTTCCTCCCGCCTCG
GCCTCCCAAAGTGCTGGGATGACTGGCGTGAGGCACCGTGCGTGCTTGGCCTAAAGAGACACCCTTTGAG
AGTGAGACACGGGGAGCGCCTCCCGGTGATCTGATGGACTGATTGATTTAGAGACGGCATCTCACTCTGT
CACCCCGGCAGTGGTGCCGTCGTAGCTCACTCACTGCAGCGTGGACGTTCCTGCACTCGAGCGATCCTTC
CGCCTCAGCCTCCAGAGTACGGTACCCGGGACCACGGGCACGCGCCACTGTCCCCGGACCGTTTTTTTTT
CCCCCCCACCCCGAGACAGAGTTTCGCTCTGGTTGCCTAGACTGCGGTGCGGTGGCGCGATCTTGGCTCG
CCGCAACCTCTGCCTCCCGGGTTCGAGCGATTCTCCCGCGTCGGCCTCCCGAGTAGCTGGGATGGCGGGC
GGGCGCCGCCACGTCTGGCTGATGTGGTATTTTTCGTGGAGGCGGGGCTTCTCCGTGTGGCTCGGGCTGG
ACTCGAACTCCCGACCTCGGGTGATCGATCCGCCCTTCCCGGCCTCCCGAAGTGCTGGGATGACGGGCGT
GAGCCACCGCGCCCGGCCTTCATTTTTCAATGTTTTTCCACGGACGGGGTCTCCTCGTTTTGTTGCCACC
CTCCTGACCCGGCGTCTCAGAGTGCTGGCGTGACGGGCGTGAGCCACTGCGCCTGGACTCCGGGGAGTGA
TTCACGACCACGACCGCTGGACTGATTCTTTCTTTCTTTCTTTCTTTCTTTCTTTCTTTCTTTCTTTCTT
TCTTTCTTTCTTTCTTTCTTTCTTTCTTTCTTTCTTTCTTTCTCTCTCTCTCTCTCTCTCTCTCTCTCTC
TCTCTCTCTCTTTCTTTCTTTCTTTCTTCCTTTCTTTCTTTCTTTCTTTCTTCCTTTCTTTCTTCCTTTC
TTTCTTTCTTATTTATGNNNTGTATTTCTTTNANGGAGTCTCGYCAGACGGAGTCTCGCTCTGGGCGAGG
AGAGGCGAGGCGCATCGCTTTGGAAGCCGCGGCACCGCCTTCTGAAGCCCCATTCATATGCACAGAGCCC
TATTCCCTTCCTGGAGTTGGAGCTGATGCCTTCCATAGCCTTGGGCTTCTCTCCATTTAGAAGCTTTGAC
AGGCGCAACCCCACCCAGAGGCTGGCTGTGGCTGAGGATTCCTGGGTGTGCTGGGGCTGGAAAGTGGGTC
CCCTATTTTGGATACCTCGGCCGAGACATCCCCGGGCCCCCATCGCTTGCTCACCCTTTGAGATCCCCAG
CCTCCGCCACCTTGCAGGCTCACCTCTTACTTTCATTTCTGTCTTTCTTCCTTTCTTGCGTTGGAGGAGG
GGGTGCGGGAATGAGGGGGTGTGGGGGGGAGGGGGTGCGGGGTGGGGACGGAGGGGAGCGTCCTAAGGGT
CCATTTAGTGTCATGCCTATTTCACCACCACCACCACCAAAGATGAAAACAACCGTCGGCTAAATACCAC
CTGTTCTCATCTACAACTGGGAACTCATAGATGAGAGTTCTTGCGTGGGCAGAACGAGGGGGACCGGAGA
CGCGGGAGCCTACTTCAGGGAGGAGGGGTGGAAGGAGAGACAGCTTCGGGAAAAAAACAAAACACGAAAA
CTACCGGACACGGCGCTGAGTATCCGGGTGATGAAATCATCTGCACACTGAACACTGAACCCCCCCCCCA
CCCCGTCACAAGTTTAAGTTTACCTATGACATAACACTCTTGCACATGTGTCTTCGAACAAGAAATAAAA
GTTAGAGGGGAGAGGGGAGAGGAGGAGAGGAGGAGAGGAGGAGAGAGGAGAGAGGAGAGAGGAGAGAGGA
GAGAGGAGAGAGAGAGAGAGAGAGAGAGAGAGATTGAGAGAGAGAGAGAGAGAGAGAGAGAGAGAGACAG
AGAGAGAGAGAGAGACAGAGATAAAACGAAACACCCGAAACACTAACGTTCACTGACAGTGCAGCATTTG
GGCCTGTTCTTTTTTTTTTTTCTTCTTTTCTTTTTTTCGGACTGAGTCTCTCTCGCTCGGTCACCGAGGC
TGCGGTGCAGTGGCGCTCTCTCGGCTCACTGAAACCTCTGCTTCCCGGCTTCCAGTGATTCTTCTTCGGT
AGCTGGGATTACAGGCGCGCACCGCCACGGCCGGCTGATATTTCTATTTTTTGTAGACGCGGGGTTTCTC
CGTGTTGGCCACGCTGGTATCGAACCCCTGACCTCAAAGGATCCGCCTTCCCGGGCCTCCCGAAGTGCTG
GGACGACAGGCCTGAGCCGCCGGGATTTCAGCCTTTCAAAGCGTGGGCCCTGCCACCTTTCGCTGCGGCC
CTGACGCTCAGAATGACGTGTCCTCTCTCCCATAGGTGGACTCCTTGAGTCCCCTATGCCGTTGCACTCT
AGCCTGGGCGGCGAGAGCCAAACTCCGTCCCCCCCACCTCCCCACGCAAAAAGTAAATACATACATAAAG
AGATAAGTAAGTAAGTAAATCGATAAAATCTCTACACATCACCTAGAAGTGTGTGTTCCCCTGAGTGATT
TCTGAGAAATGGCACTGTACGCTGAACGCGGTGGCTCACGTCTGTCCTCCCGAGGTCGGGAGCTCCAGAC
CAGCCTGGCCAACATGGTGACACCCCGTCTCTACTGATAACGCGATACTGAGTAGGCCACGGTGGGGCGG
GCACCTGTCGTCCCAGCTACTCGGGAGGCTGAGGCGGAAGGAAGATGAGGCGGAAGGAAGAGTCGCTTGA
ACCTGTGACCCGAGATCGCGCCACTGTGCTACAGCCTGTGCTACAGCCTGAGCGACAGAGTGAAATAAAT
AAATAAATAAATAAATAAATAAATAAATGAGTAAATAAAAAGTAAATGAAAGAAAAGAAAGAGAAAATGA
AAGAAAAGGCACTGTATCGCTACTGGGCTAGGACCTTCTCTCTTTCTATCTGTTTCTCCCTGTCTCTCCC
TGTTCGACTCTGTGTTTCTCTCTGTGTCTCGTTCTCTGTCTGTCTGTCTGTCTGTCTCTTTCTTTCTCTC
TGTCTCTGTCTCTGTCTCTCTCTCTCTCTCTCTGCCTGTCTCACTGTGTCTGTCTTCTGTCTTACTCTCT
TTCTCTACCCGTCTCTCTGTCTCTCTCTCTTTCTCTACCCGTCTCTCTGTCTCTCTCTCTCTCTCTCTCT
CTGTCTGTTTCTCTCTGTCCATCTCTGTTTTTCTCTGTCTGTCTCTTTCTCTGTCTGTCTGCCTCTCTTT
CTTTTTCCGTGTCTCTCTCTCTCTCTCTCTCTCTCTCTCTCTCTCTCTCTCTCTCTCTCTCTCTCTCTCT
GTGCCTATCTTCTTTCTTATCTCTCTCTCTCTCTGTCTCTCCCTCCCTGTCTGTCTCTCTCTCTCTCTCT
CTCTCTCTCTCTCTGCCTATCCTCTGCCTGTCTGTCTCTCTCTCTGTCTGTCTCTCTGTGTCCGTATCCT
TCTCTGCCTGCCTGTCTGCCTCTCTGTCTCTCTCCCTCCGTGTCTCTCTCTCTCTCTGCTTCTCTCTGTC
TCTGTCTGTCTGTCTGTCTGTCTGTCTCTGTCTGTCTGTCTGTCTCTGCCTCCCTCTGTCTGTCTCTCTC
CCTCCCTGTCTGTCTGTTTCTCTCTCTCTCTCTTTCTCTGTCTCTGTCTCTCTCTCTTTCTGTCTGTTTC
TCTCTTTCTCTGTCTGTCTGTCTCTCTCTTTCTCTGTCTCGCTGTCTCTGTCTCTGGGCCTGTCTCTCTG
TCTGTGCCTATCTTCTGTCTTACTCACTTTCTCTGCCTGTCTGTCTCTCTGTCTCTCTCTCTCTCTCTGT
CTGTACCCCTCCCTCCCTGTCTGTCTGTTTCTCTCTCTCTGTCTCTGCCTCTGTCTCTCTCTGTTTCTGT
TTCTGTCTGTCTCTCTCTGTCCATCTCTGTCTTTCTCTGTCTCTCCCTTTCTGTCTGTCTCTCTCTCTCT
CTCTGTCTGTCTTTCTCTGTCTCTCCCTTTCTGTCTGTCTCTCTCTCTCCCTCTCTGTCTCTCTCTGCCT
GTCTCTCTCACTGTCTTTCTCTGCCTATCTGTCTGTCGGTCTCTCTCTCTCTCTCTCTCTCTCTCTCTGT
CTGTCTCCCTCCCTTTCTGTTTCTCTCTCTCTCAGTCTCTCTCTCTCCGTCTCTCTCTTTCTGTCTGTTT
CTCTCTGTCTCTGTCTGTCTGTCTGTCTCTCTCTCTCTCTCTCTCTCTCTCTCTCTCTGTCTGTCTGTCT
CTCTCCCTCCCCGTCTGTCTGTTTCTCTCTCTCTCTCTCTGTCTCTGTCTGTTTGTCTCTATCTCTCTCT
GTCCATCTCTGTCTTTCTCTGCCTGTCTCTTTCTTTCTCTCTGTCTCTGTCTCTGCTCTCTCTCTCTCTC
TGCCTGTCTCTCTCACTGTGTCTGTCTTCTGTCTTACTCTCCTTCTCTTCCTGTCCATCTGTCTGTCTGT
CTGTCTCTCTCTCCCTCGCTTTCTGTTTCTCTCTCTCTCTCTCTTTCTGTCTGTTTCTCTCTCTCTCTCT
CTCCCTGTCTGTTTCTGTCTTTCCCTATCTGTCTGCCTCTCTCTTTCTTTTTCTGTGTCTCTCTGTCTCT
CTCTCTCTGTGCCTATCTTCTGTCTTACTGTCTTTCTCTGTCTGTCTGTCTTACTCTCTGTCTGTCTCTC
TCCCTCCCTTTCTGTTTCTCTCTCTCTCTCTCTCACTCTCTCTCTCTCTCTTTCTGTCTGTTTCTCTCTC
TCTCTCTCTCTCTCTCTCTCTCTCTCTCTCTTTCTGTCTGTTTCTCTCTCTCTCTCTTTCTGTCTCTGTC
TTTCTCTGTCTGTCTGCCTCTCTCTTTCTTTTTCTGTGTCCCTCTGTCTCTCTCTCTCTCTGTGCCTATC
CTCTGTCTTACTGTCTTTCTCTGCCTGTCTGTCTCTCTCTCTGTCTGTCTCTCTCTGTCCGTCTCTGTTT
GTCTCTCTCTGTCTGTCTGTCTGTCTCTCTCTCTGTCTGTCTCTCTCCCTCCCTGTCTGTTTCTCTCTCT
GTCTCTGTCTCTGTCTCTCTCTCTTTCTGTCTGTTTCTCTCTATCTCTCTCTGTCCATCTCTGTCTTTCT
ATGTCTGTCTCTTTCTCTGTCAGTCCGTCAGACCCCCCGTGCCGGGGAGGGCCCTGCCCCTTCCACGAAA
GTGAGAAGCGCGTGCTTAGGTGCTTAGAGAGGCCGAGAGGAATCTAGACAGACGGGCCTTGCTGGGCTTC
CCCAATCGGTGTATGATTTCGGGAGGTCGAGGCCGGGTCCCCACTTGGATGCGAGGGGCATTTTCAGACT
TTTCTCCCTGTCACGTGTGGCGTCCGTACTTCTCATAGTTCCCTGATAAGCTCCTCGACTTAAAAAGAAA
CGGTGAAGGCCGGGCGCGGTGGCTCACGTCTGTCATCCCAGCACTTTGGGAGGCCGAGGCGGGTGGATCA
CCTGAGGTTGGGAGTTCCAGACCAACCTTGCCAACACGGCGAAACCCCGTCTCTACTAAAAACTCTACTA
AAAATACAAAACTGAGTCGGGAGCGGTGGGGCAGGCGCCCGGAATGCCAGCTCCTCCGGAGGCTGAGGCG
GGAGAATCGCTTCTGCAGGGAGCCGAGATCGCGCCACTGCACTACAGCCCAGGCTGTAGAGTGAGTGAGA
CTCTGTCTCTAAATAAATAAATACATACATAAATACATAAATGAATGAATGAAAAAATAAATTCTTTTCT
GTGCTTTCGGGCATCACCTATCGGCCTCGGTCACCTAGCGGCCACTGTTTCTGAAAGTCGGGGAGACACG
GAGGGAGGTCTCGCCGACTGCACCGAGCCTGGGGCAACTGGTTTCTCGCTCTCCCTTCTGGAGGCCCCTC
CCTCTCTCCCTCGTTGCCTAGGGAACCTCCGCCCTGGCGGGGGCCCTATTGTTCTTTGATCGGCGCTTGA
GTTTTCTTTGTGTTTTGGTTTCTTGACCGCGCATAGACTCTCCTACTTGGGCTTTAGGAAGGGTCAGTTT
AATTTTCAAGTTGCCCCCCGGCTCCCCCCACTACCCACGTCCCTTTACCTTAATTTAGTGAGTCGGCGAG
GTGGGTTCCCCCCGAAACCCCCACACCCCGCCTCCCAACACCCTGCTTGGAAACCTTCCAGAGCCGCCCC
GGTGTGCCTCCGTCTTCTCGCCCCTTCCCCCACCCCTTGCCGGCGATGATCTCATTCTTGCCAGGCTGAC
ATTTGCATCGCTGGGCCTCAGGCCTCACTCAGTGGCCACCGTTTGTGAAGATGGGGGCGGCACGGTCCCA
CTTCCCCAGAGGCAGCTTGGGCCGATGGCATAGCCCTTGACCCGCGTGGGCAAGCGGGCGGGTCTGCAGT
TGTGGGGATTTTCCCCCAGCTTCCCTCCTCAGGCCTCCCTTCCTCCCTCCCTCCCTGCCTCCCTAGGAAA
GCTTCACCCTGGCTGGGTCTCAATCACCCATTCTCAGGATGTTTTCGTTTCTCCGCCCTCCAGCCGGCAC
AGTTTCACAACGGGAAAGGCGTCACAGCTCTAGTCTGGGCCTTCTTAGTATTTGCCCCAAACAGAAACGC
TTTCTGAAAACTAACACTTGGCTCACTTAAGATTTCCAGGGACGGTGCCTTGGCCCGTGTTTGTTGGCTT
GTTTTGTGTTTGTTCGTCTTTTTCCCTTTGCCTATGTATTTCTTTTCAGGTGAAGTAGAAATCCCCAGTT
TTCAGGAAGACGTCTATTTTCCCCAAGACATGTTAGCTGCTGTTTTCTCCTGTTGTTAACTAGCGCTTTT
CTGAATCTCTCCACGTGCAGTGAGAGCCGGTGGAAGTGTACTATCCTTCATAACATCTTATTTTCTAGAA
ATCCGTAGGTGAATGCTGCTGCTGCTCTCGCTGCTGCTGCTGCTCTTGTTGCTGTTGTTGTTGTTGTTGT
TGTTTTCAAAGTATAACCCGGCCACCGTTCATGGGATCAAAAGCATTATAAAATATGTGTAATTATTTCT
CGAGCACGCCCTTCCTCCCCCTCTCTCTGTCTCTCTGTCTGTCTCTGTTTCTCTCTTTCTCTCTCTGTCT
TTTCTCTCTCTCTCTCTCTGTCTCTCTCTGCCTGTCTGTTTCTCTCTCTCTCTCTCTGTCTCTCTCTCTC
TCTCTGCCTGTCTGTTTCTCTCTCTCTCCGTCTCTCTCTCTCTCTCTGCCTCTCTGTTTCTCTCTCTCTC
CGTCTCTCTCTCTCTCTCTGCCTGTCTGTTTCTCTCTCTCTCTGTCTCTCTCTCTCTCTCTGCCTGTCTG
TTTCTCTCTCTCTCTCTGTCTCTCTCTCTCTCTCTGCCTGTCTGTTTCTCTCTCTCTGTCTCTCTCTCTC
TCTCTGTCTGCCTGTCTGTCTGTCTCTCTCTCTCTCTGCCTGTCTGTCTCTCTCTCTCTCTCTGCCTGTC
TCTCTCTCTCTCTCTCTCTCTCTCTCTCTCTCTCTCTCTCTCTCTCTCCCTCCCTCTCTTTACCTGTCTC
TCTCACTGTGTCTGCCTTCTGTCTTACTCCCTTTCTCTGCCTGTCTGTCTGTCGGTCTGTCTCTCTCTCT
CTGTCTCTCTCTCCCTGTCTGTCTGTCTGTTTCTCTCCGTCTCTCTCTGTCTGTCTCTGTCTTTCTCTGT
CTGTCTCTTTGTCTGTCTCTTTCTTTCTCTCTGTCTCTCTGTGTCTGTCTCTCTATCTCTCTCTCTCTCA
CTGTGTCTGTCTTCTGTCTTAGTCTCTCTCTCTCCCTGTCTGTCTGTTTCTCTCTCTCTCTCTCTCTCTC
TGCCTGTCTGTTTCTCTCTCTGTCTCTCTCTCTGTCTATCTTCTGTCTTATTGTCTTGCTCTGCCTGGCT
GTCTGGCTGGCTGTCTGGCTGTCTCTCTCTGTCTGTCTGTCTCTCTCTCTCCCTGTCTCTCTCTCTCTCT
CCCTGTCTGTCTCTCTCTTTCAGTCTGTTTCCCTCTGTCTGTCTGTCTTTCTCTCTCTCTGTCTGTTTCT
CTCTGTCTGTCTGTCTGTTTCTCTCCGTCTCTCTGTCTCTTTCTTTCTCTCTGTCTCTCTGTCTGTCTCT
GTCTCTCTCTCTCTCTCTCTGCCTGTCTGTTTTTCTCTCTCTCTCTGTCTCTCTCTCTCTGCCTGTCTGT
CTGTCTCTCTCTCTCTCTCGCCTGTCCGTCTCTCTCTCTCTCTCTCTGCCTGTCTGTGTCTCTCTCTCTC
TCTCTGTCTCTCTCTCTCTCTCTCTGCCTGTCTGTCTCTCTCTCTCTCTCTGCCTGTCTGTTTCTCTCTC
TCTCTCTCCCTCCCTCCCTCCCCCTCTTTACCTGTCTCTCTCACTGTGTCTGCCTTCTGTCTTACTCCCT
TTCTCTGCCTGTCTGTCTGTCGGTCTGTCTCTCTCTCTGTCTCTCTCTCCCTGTCTGTCTGTTTCTCTCC
GTCTCTCTCTGTCTGTCTCTGTCTTTCTCTGTCTGTCTCTTTCTTTCTCTCTGTCTCTCTGTCTCTCTGT
GTCTGTCTCTCTCTCTCTCTCTCTCACTGTGTCTGTCTTCTGTCTTAGTCTCTCTCTCTCCCTGTCTGTC
TGTCTCTCTCTCTCTCTCTCTCTCTCTCTCTATCTTCTGTCTTATTGTCTTTCTCTGCCTGTCTGGCTGT
CTGGCTGTCTGGCTGTCTCTCTCTGTCTGTCTCTCTCTTCTCTCTCTCTCTCTCCCTCCCCCTGTCTGTC
TGTCTGTCTGTCTCTCTCTCTCTCTCTGTCTGTTTCTCTCTGTCTGTCTGTCTTTCTCTCTGTTTCTCTC
TGTCTGTCTGTCTTTCTCTCTCTCTCTCTGTCTCTTTCTTTCTCTCTGTCTCTCTGTCTGTCTCTGTCTC
TGTGTGTGTGTGTGTCTGCCTTCTGTCTAACTCTTACTCTCTTTCTCTGCCTGTCTGTCTGTCTCTCTCT
GTCTCTCTCCCTTCCTGTCTCTGTTTCTCTCTCTTTCTGTTTCTCTCTGTCTCTGTCCATCTCTGTCTTT
CTCTGTCTGTCTCTTTATCTGTCTCTCTCTCTTTCTGTCTTTCTCTCTTTCTGTATCGTTGTCTCTCTCC
GTCTGTCTCTCTCTGTCTCTGTCTCTCTCTCTCTCTGTCTGGCTGTCTGGCTGTCTCTCTCCCTTCCTGT
CTCTGTTTCTCTCTTTCTGTTTCTCTCTCTGTCTCTGTCCATCTCTGTCTTTCTCTGTCTGTCTCTTTAT
CTGTCTCTCTCTCTTTTTGTCTTTCTCTCTTTCTGTATCGTTGTCGCTCTCCATCTGTCTCTCTCTGTCT
CTGTCTCTGTCTCTCTCTCTCTCTCTCTCTCTGTCTCGGTCTCTGGCTCTCGCTATCTCCCGCCCTCTCT
TTTTTTTTTTTTTTTTTTGCAAAATAAGCTCAAGCACATCTAATCTAATCCATTACCAAGGCCTGAATTC
TTAACTTCTGACATCCCAGATTTCCTCTCCCTACAGAATGCTGTACAGAACCGGCGAGTTGATTTCTGGA
CTTGGATACCTCATAGGTACTACATATGAATAAAGATCCAACCCTCAAATCTGGGGTTGCTTCTCCCTCG
ACTGTCTCGAAAAATCGTACCTCTGTTCACCTAGGATGCTGGGATGGTTTTCTCAATGTGCATCTGCCCG
TGTCCTGCGTGACCTGTGACCGAGCCCTGCCCGTTGGGTCTCAAATATGTATCCGCAAACACTTCTCTCC
ATTTCCACAAGTACCCACGGCCCCTTGTGGAACCACTGGCTCTTTGAAAAAAATCCCAGAAGTGGTTTTG
GCTTTTTGGCTAGGAGGCCTAAGGCCTGCTGAGAACTTCCCTGTCCGGGATCCTGTGTGAACAAAAGTGT
CTCTGCTGGGAGCTGGGACCCTCGGGACCATGCTTGCTGGCGCTGGATGAGTCTCTGGAAGGACGCACGG
GACTCCGCAAAGCTGGCCTGTCCCACCGAGGTCAAATGGATACCTCTGCGTCGGCCCGAGGCCTCCAACG
TACATCACCGTCACCAACCGTCACCGTCAGCATCCTTGTGAGCCTGGCCAAGGCCCCGACTCCGGGGAGA
CTCTTAGGAGCCCGGCCTTCATCGGCTACAGTCCAAAGGGATGGTGACTCCACCCACAAGGTCCCCACTG
AACTGCGAAGACGTGGAGCGTAGGTCAGAGAGGGGACTAGGAGGGGAGACGTCCTGACAGGCGATGAGTT
CCCTAGGCTCTGGCCACCCCACCCACGTCCCACGTCCCACATCCCAAGTCCCGGGCACCCACGGGACACC
GCCGCTTTATCCCCTCCTCTGTCCACAGCCGGCCCCACCCCACCAAGCAACCCACGCACACACGCTGGAG
GTTACAAAACCACACGGTGTGAACAGAGCCTGACGGAGCGAGAGCCCATTTCACGAGGTGGGGGGGTGGG
GCTGGGGTGGGGGTTGCGGGGTCTGCAGAGAGCCCGAGTCTCCCTCTCGGGTGGCTGACAGGCTCGAAAT
GAATATCGCTTCTTGGGCGGAGGGGCTTCCTTAGGCCATCACCGCTTGCCTGCAGCGGGACTACCTCTCA
CACCCTCCCTTGAGGCCACAAAAGAGATTCCACCCCACCCCTCGACGTTTCCTCCGGGGGCCGGATGTAT
CCTGTTCGAGAGACCTGAGCCTGACGGGTTGAATGAAACACCTTTATTGGCTTTGTGTGTTTGTTTGTTT
CTGAGATGGAGTCTTGCTCTGTCCCCCATGCTGGAGTGCAGTGGCGTGATCTCAGCTCACGGCAACCTCT
GCCTCCTGGGTTCCAGTCATTCTCCTGCACTTGAACCAGAGAGACTGCCACCGTGGCCGGCTCATTTTTT
TCTTTTTAGTAGACACGGGGTTTCGCCCTCTTTCATTGGTTTTCACTGCAGATTCTAGATTCCAGCCACA
CCTCCTCGTTCTGTGCCACAGAAAGACTTTTTTTTTTTTCTTAAAAGCACAACATATCTGCTTGATTTGA
GTGGCTTCCTATATCATTATCATTGTGTTAGAGATGAAGAAAAGGTATTAAACACCGTGCTAGTGATAGT
CAAAGTGAAAACAAAAGAACGGCTATCTATTTTGTAGTTAGAATAAAGTGGCTCAGTATTGAGAGCTACC
TAAATATGTCAGCATTTAAACTCTTCCTAGTAAAAGCTTGCCGATCTGAATAATCCTCCTTTAAACACAA
TTTTTGATACGGTTAAGTTTTTTTAAGAATGCGACTCCTGCGAAATAGCTGAACGGACGATACACATTTA
AAAAGCAAACGACACAAGGATCAACCAGACTTGGGAAAAAATCAAAAAACAACACAAGTCTCATGAAGAA
CTGAGTTCTTAAAATGTCACGGAGAACACGGCCGTCGGAAGAGAAGGCAGTATCGGCAAGTTGATTGTTA
CATTGGTCAGCGATAGCTAGCACTATTATGTTTTTGGCCATCTTTCAGGAGATGTAACTACTACAGCAGA
ATGAGATATCACCCACTAAACAACATAGTCACAAATCAAAAAATGTTTTAGTAATCTAATGCTTCAGATT
CAGAAGCAAATCCAATGAAAAAACTCCACTGCTGTAACAATTAACCCACCCCAAAGATAACCGTATCTGA
CAAGAAAACGACCACAGGCTTATGACTTCAGAATTATACTTTCTCTTGATATTCATTTATGTATTTATTT
ATTTTTTTTATTTTCTTTTCTTGAGGGGGCGTCTCGCTCTGTCGCCCAGCGTGGAGCGCAATGGCGTGAT
CTCGGCTCACTGCAACCTCCACCTCTCCGGGTTCAAGAGATTCTCCCGCCTCAGCCTCCCGAGTAGCTGG
GACCACAGGCGCCCACCACCACGCCCAGCTAATTTTTCTACTTTTAATAGAGGCGGGGTTTCACCATGTT
GGCCGGGATGGTCTCGATCCCTTGACCTTGTGACCCGCCCGCCTCGGCCTCCCAGAGTGCCGGGATGACA
GGCGTGAGCCACCGCGCCCGGCCTTCTCTTGAGGTTTTAACTATTAAGTCAGCCCAGAAAAATACAATAA
ATGTCAACAGTCAGTATGGTGTTGAGGCGGAAGTAGGACCACGCTTTTTCATATCTTATTCAGTTGCTAA
CCATACGACCCAGGTAGACATTTCCTGTGTGTCTACTGACACACAAGCACAGAACAGTGAAACAGAGAGA
CCGCTGAATAGTGAAAGAGAGAGACCGCTGAATAAAAGAAGGGGACGCTCAGCACTGTCACAAAGCAGCA
GCTAGTGAATCGTTGTCACAAAGCAGCAGCTAGTGAATCGTTTCCATATTTTTTTCTATTATCCAATAAG
TGAATGATGCTATTCCTTTCCGGTGCTCGCACAAATACAAAAAAGTAACAAATCAAGTAACAAAACTAAA
GAAACACACACACACGCACACACACACACACACACACACACACACACACACACACACACACACCACACAC
ACACACACCCTAAAGACAACTACGGTATCTGCAAAAGTCTGGTAGAAGACAGAAACTGTTGAGTATAAGG
ATCTGGTATTCTATTATCATGAGTTCATTTAAGAGTTTGTTCAAGACATACATTTCATAAGAAAACATCT
TAGTTAGAAGTTATTGACCAGCGTGTACCATCCCTAAGTATTCAAATTACCAAATTCTGACAATAAAGAG
CTATCTAACAAGAAAAATTAGCGAGTACCGGCACCATCCGTAAGACTTTGTCTTTACGCTTCCTGACCAC
TCACCATGCATTGCAATGTCTAGGACTGACTCTGATAGCATTTCGAAATCAAGCTAAGGCTTTGTCCAAT
TCTTCAGTGAAGACACACTCACGCCCTAAGACGGTATAGGCGTAAGCATCATTTGGATCCACCTCGATAG
TTCTCTGGAAGAATTTAATGGCAATATCCTGTTCCCGTTGCAGACTGCAACGGGTCCCTGCAGCACACCA
GGCCTCTGGCTGGAGAACTTTTATCCATGTCTGTGAAGTCTTTTGACAGAACTGAAAGAGCAACATCTTT
CGGAGGATGCCAAAGTGTTGTAGTGTAGATCTCCATGCCTTCGACTCTATAATTCTCCCTCCTTCTAACC
TCTGAGAATATTCTTTCAGGTCGCATGGACTCTGAAAGTTTAAAACGGGCCCTTCCAATTTGGCGCAGTA
CCCAACCGGTATTGTTGTCTTTATGCTTCCTGACCACTTACCATGCATTGCAATGTCTAGGACTGACTCT
GAGAGCATTTCGAAATCAAGCTAAGGCTTTGTCCAATTCTTCAGTGAAGACACACTCACGCCCTAAGACG
GTATAGGCGTAAGCATCATTTGGATCCACTTCGATAGTTCTCTGGAAGAATTTAATGGCAATATCCTGTT
CCCGTTGCAGACTGCAACGGGTCCCTGCAGCACACCAGGCCTCTGGCTGGAGAACTTTTATCCATGTCTG
TGAAGTCTTTCGACAGAACTGAAAGAGCAACATCTTTTGGAGGATGCCAAAGTGTTGTAGTGTAGATCTC
CATGCCTTCCACTCTATAATTCTCCCTCCTTCTAACCTCTGAGAATATTCTTTCAGGTCGCACGGACTCT
GAAAGTTGAAAACGGGCCCTTCCAATTTGGCGCAGTACCCAACCGGTATTCTAGTGGTGAGAAGGTAGAT
GGCTCAAAATATGGATAGCTTCTTTGCGGTGGTAAGAACACAAAGCTAAATAACCTTTCCCCCTTTCACG
AAGAAGGCTCATCAAGCCTTCTGCTGCTGCTTTTTGTAGATGAAAAGCCTGAATCTGAGGTGTGATTGCG
GCTCTTTTCTCTTCTGAAACGATGGAAGAGTCCAGTTTTGTCATTTCCAGGCTATCGTTTATGTTAGGTT
GTGGTGTACCTCCATTATTAGTTCTACTTTTTGTTTTTCTGCTTGGGATTTCAGGTGGAAACTTCATTTT
AAATTTTTTCCTATTATCCTTGGTTGTGGAGCTGTCACTAATCAAGAGTCGCGAATTTCTTTGAGGTCGT
GCATTTGGGGGAGACGCCATAGTGGGGCTCAACACCTGAGGCGTTCCACTCGTTTGTGGACCAGAACTTT
GTGTTTTTGCAAGAATTGGAGTGACCTTTCGGCTGATTCCCCTCTGCGAGAAGACAGACTGTGTTCCGGT
TTGGCCGATTCTGGCAACAGACTTTTTTGAAGGGGCTCCGGTGGGTGGCACGTCAATTACAGAAGGTGTC
TCAAAGCGGTGTAGTTTTGTAAATAGGATCCATCTCCGGGACTCGAGGTTTCTACTGGCAAAGTCCCAAC
ACTTGGGGTGAATGGACCAACAGCTGCTGGCCCTCCTAATAAACTTCGACCGGTGTTTGGTTCATTTTGC
ACCTGTGTAGATCACATGGAAGTTCCCGTTCCCAGTGGGACAGTATCAGGTGAAATGACAGCTGAATCCA
TAGAAGACACTGGGGAATCTGTATTCAAGGAGTACTTTGAATTGGAAGATTCTAAACTCAATCTGTTTAA
TTCAATGGTGTCCTGGGGTGTTTCCGTAAGAACGGTCTCAGGCTGTCTGTGACATAAGCTAGGACGAGGT
ACTTGTGTGGGGCAACACTTGGACAGACAGTTGCCAAAGTTCTGTAAAGATGTGAATGGAAGTGTTTGGT
CAGGATCTTGCTTTTTCACCTACTTCACATAATGATTCAAAGGGATACCAGAGGAAAGGATTTCAACTAA
GGCCCTGTTGGTCACATTCTGATCCTTTGGCAAGCCGATCTGTCTTGCGATATGCGTGTCCCGGCAATGA
GAGAGTAAAGCGAGCTGAATCACCAGACTCAGTAAAAATATCGTCATGGCTTTTCTGCTTAGGAAACACT
CCACCCGATAAGATGTGTTCCCCTTCTGCAAGCTTGCTGAGATCCACGCAACATTTTGCCAGCCGGTATT
TGCCTGGCGGTGCAGTACCACTGTGTCCTTTCCAGAGTCTATATGCTTTATAGGCCTTTCCTGAGGGGTA
AGGACAGGTCACCAGTGAAAACAAGGCTTCTTCTGAGTGTACTTCTGCATAAAGGCGTTCTGCGAGGAAA
ACCGCATCTCGGTAAGCGCAGCGGTTTAGTGCTTGCCATAGAGCAGCCTGGACGGGTTCCTGCAGCACCG
TCATCCTCGAGGCTCAGGCCCACTTTCTGCAGTGCCTCAGGCATCCCCCCACCCCACACCGCCCGCACCC
CACCGCCACCCCACTCCCGTAGCGGCTATGGCCCGGCCAGGCCAGCCCCGGCTCGTTTAAAGTCACCAGC
GGGACCGTCCGGGGGATGGGGGAGGCCGAGCCCGAATGACTTCTCTATCCTGCCGACTCTGGAAAGCCCG
GCCCCTTGTGATCCGTTGCAAACCGAGAGTCACCTCGTGTTTGGAACACGGATCCGCTCCCAAGTTCAGT
GGGGGGATGTGAGGGATGTGGCATGTAGGACGAAGGACTCTCTTCCTTCTGATTCGGTCTGCACAGCGGG
GCCTAGGGCTGGAGCTCTCTCCGTGCGGACCGCTGACTCCCTCTACCTTGGGTTCCATCGGCCCCACCCT
GGAACACGGGCCTCGGCAGATTCTGGCCCTTCCTGGCCCTTAAGTCGCTGTCAGAAACCCCATCTCGTGC
TCGGATGCCCTCGAATGACTGTGGCTCGCACCTCTCTGGAAACATTGGCGATCTCTCCTCTACGCGCGGC
CACCTGAAACCACAGGCGCTCGGGACACTCGTGCTTTCAGGAGAGAATGCTGAGAGTCTCTTGCTGACTC
TCTCTTGACTTGAGTTCTTCATGGGTGTGTGGTGAGGACGTAGTGAGACCAGACGTATTAACTCAGGCCG
GGTGATGGTGGCTCACGCCTGTAACCCCAACGCTTTGGGAGGCCGAGGCCGTAGGATCCCTTGAGGAATC
GCCTAACCCTGGGGAGGTTGAGGCTGCAGTGAGCGAGCCATAATGGTGTCACTGTGCTCCAGTCTGGGCG
AAAGACAGAGTGAGGCCCTGTCACAGGCAGGCAGGCAGGGAGGCAGGCAGGCAGGCAGCAGGTGCAGCTG
GCAGGCAACAGTTGTACTATGTTCTTCTCAGGGCAGGAAGCAGAAATAACAGAATACAGCACTTCATTTT
TTTTTTCCTTGGGACGGAGTCTCACTCTTGGTGCCCACGCTGGAGTGCAGTGGCACCATCTCGGCTCACC
GCAACCTCCACCTGCCGTGTTCAAGCGATTCTCCTGCCTCAGCCTCCTGAGAGTAGCTGGGATTACAGGC
ATGGGCCACCACACCCGGCTGATTTTGTATTGTTAGTAGAGACGGCATTTCTCCATGTGGGTCAGGCTGG
TCTCGAACTGGCGACCGCAGGTGATCTCCCCACCTCGGCCTCCCAAAGTGCTGGGATGGCAGGCGTGAGC
CATCGCGCCCGGCCGGCTACACTTTTTTATTTTTATTTTTTTTTAGTTTTCAATTTTAATGTATTTATTT
ATTTGCTATTCTTTATTCATTCATTCATTCATTCATTTATTCATTTATTTATTTATTTATTTATTTATTT
ATTTTCGCTCTGTTGCCCAGGCTGGAGGGCAGCGGCGCGATCTCGGCTCACGGCAAGCTCTGCCTCCCGG
TTTCACGCCATTCTCCTGCCTCAGCCTCCCGAGTAGCTGGGACTACAGGCGCCCGCCACCGTACCTGGCT
ACTTTTTTGTATTTTGAGTAGAGATGGGTATTCACTGTGGTAGCCAGGATGGTCTCGATCTCCTGACCCC
GTGATCCGTCCGCATCGGCCTCCCACAGTGCTGGGATGACAGGCGTGAGCCACCGCCCCCGGCCTATTTA
TCTATTTATTAACTTTGAGTCCAGGTTATGGAACCAGTTAGTTTTTGTATTTTTGTTTGAGACGAGGTCT
CACCATGTTGCCAAGGCTTGGATCGAAGGATCCACCTGCGCTCGGCCTCCCAAGAGTGCGGGGATGACAG
GCACGAGCCTACCGCGCCCAGACCCCCGCCTCCGCCCCCCCCGCTTGTCTTCCCGATAGTTTCAGGGCAG
AGTGTTTGGCTTTGCCTGGCCTGCTTAAATTCATTCTAAATAGAAATTTGGGACGTCATCTTCTGGCCTC
ATGGACTGTGAGCTGAGGAGTCCCCTGGTCTGTGTATCACAGGACGGGACACGAAAGGAGGAGAAAAATC
GTAGCGTTCGAAATAGGTAATTTTGTGATACAGAAATACACGGATTCACCCAAAACACAGAAACCAGTCT
TTTAGAAATTGCCTTAGTCCTGGTGTCTGTGCCGGTGATTCTTTTCGGTTTGGACCTTGACTGAGAGAAT
TCCCAGTCGGTCTCTCGTCTCTGGACGGAAGTTCCAGATGATCCGATGGGTGGGGACTTAGGCTGTGTCC
CCCCAGGGGCCCTGGTCGATTAGTTGTGGGGAATCGCCTCCATCCTTCCCCGCACATCCTTCCCCGCCCC
CCCCTAAGGGGATCCCAATTCTCATTGGCAGACGTCGGGCATCACCTAGCGGCCACTCACCTAGCGGCCA
CTGTTGCTCTGAAAACGGAGGCCTCGCAGAGGAAGGAAGCACCAGGCCGCCTGCGCACAGCCTGGGGCAA
CTGTGTCTTCTCCACCGCCCCCGCCCCCACCTCCAAGTTCCTCCCTCCCTCGTTGCCTAGGAAATCGCCA
CTTTGACGACTGGGTCTGATTGACCTTTGATCAGGCAAAAACAAGCAAACACATAAATAAATAGAATAAC
ACAGAAATAACTAACGAAATAAAATAAGTCAATACAATGCATTCCAATACAATACAATGCAACGCAACAC
AACACAACGCAACGCTACACAACGCAACACAATACAATACAACGCAATACAATACAATACAATACAACAG
GCCGGGCGCGGTGGCTCATGCCTGTCATCCCATCACTTTGGGAGGCCGAGGTGGACGCATCACCTGAAGT
CGGGAGTCGGAGACAAGCCTGACCAACATGGGGAAATCCCGTCTCAATTGAAAATACAAAATTAGCCGGG
TGTGGTAGCGCATGCCTATAATCCCAGCTGCTAGGAAGGCTGAGGCAGGAGAATCGCTTGAACCTGGGAA
GCGGAGGTTGCGGTGAGCCGAGATCGCGCCATCGCACCCCAGTCTGAGCAACAAGAGCGAAACTCCGTCT
CAGAAAAATAAAATCAAATAAATAAACACATAAATGAAAATAAACAAAGAAAATAAAATAAAGCAAACAA
ATAGGCCCCGCGCGGTGGCTCAAGCCTGTCATCGCCAGCACTTTGGGCGGCCAAGGCCGGTGGATCACGA
GGCGGTCAGACCAGCAGGGCCAGTATGGCGAAACCCCATCTCTCCTCACAATACACAAAATTAGCCGGGC
GCGGTGCTGTACTGTCTGTAATCCCAGCTACTCGGGAGGCCGAGCTGAGGCAGGGGAATCGCTTGAACCT
GGGAGGCGGAGGTTGCGGTGAGCCGAGATCGCGCCACCGCACCCCAGCCTGGGCGACAGAGCGAGACTCC
GTCTCAAAAAAAAAGGAAAATAAAACTGACATGAAAGAAAATACTTAAAAAGTGAGTTTCCGGGAAAAAA
GAAAAAAAAAAAAAAAAAAGAACCCCCCCCCCCACAGTGACGTACACAGACCCCTCTCGCCTTTCGAGGC
ACCAGACACGTTAGGAACGATGCGTACTTTCTTTTTTTAACGGAATTTTATTTTATGAGCGGGATTTGTT
TTTCGAGACGGAGGTTCGGAGTCCCGCCCTCCCTCCGTCCCGGTCCCTGGTTGCCCGGACGACCTCAGGA
GACAGACCCTGGCTGGGCCAGATGGTCCTTCTCCTTGGTCGGTGGTTTCCTTGTGTTTCTTCGTGTCTGT
TTCTTCGTGTCTTTAACCCGCGTGGACTCTTCTGCTCGGGTTTTACAGATGGCGGCTCCCCTTTAGGCCT
TGTCGTTGGTGGGGACTTTCCTGATTCTCCCCAGATGTAGTGAAAGCGGGTAGATTTGCCTCGCTTTGCC
TCGCCTTGCCTTGCCTTGCCTTTTCTTTCTTTCTTTTTCTTCCTTCTCTCTTTCTTTCTTTCTTTCTTTT
TTTTTTTTTTTTTTTTTTTTTTTTTTAGACAGAGTTTCACGCTTGTTGCCCGGGCCAGAGGGCCATGGCG
CGATCTCGGCTCACCGCAATCTCCGCCTCCTAGGTTCAAGCGATTCTCCTGCCTCAGCCTCCCTAGTAGG
TGGGATTAGAGGCATGTGCCACCGTGCCCGGCTGATTTTGTATTTTTTGTAGAGACGGGGTTTCCCCACG
TTGGTCAGGCTGGTCTCCATCTCCCAACCTCAGGTGATCCGCCTGCCTTGGCCTCCCAAAGTGCTGGGAT
GACAGGCGTGAGCCACCGTGCCCGGCCTCTCTCTCTCTCTCTCTCTCTGTCTGTCTGTCTGTCTCTCTTT
CTTTCTTTCTTTGTTTCTTTCTTTCTTTCTTCCTTCTTTCCTTTCTTTCTTCCTTCTTTCTTTCTTCCTT
CCTTCCTTTCTTCCTTCTTTCTTTCTTTCTCTTTTTTTCTTTTCCTTTCTCTCTCTTTCTTTCTCTCTCT
TTCTTTCTCGCTCTTTCTTTCTCTCTCTCTCTTTCTGTTTCTCTCTCTCTCTCTCTCTCTCTCTCTCTCT
CTCTCTCTCTCTCTCTTTCTCTTCCGTCTCTTTGAGACAGAGTTTCACTCTTAAGTGTCCCAGGCTGGAG
TGCGATGGCGCGATCTTGGCTCACCGCACCCTCCACCTCCCGGGTTCAAGCGATTCTCCTGCCTCGGCCT
CCTGAGTAGCTGGGATGACAGGGATGCACCTCCACGCCCGGCCGATTTTCGTATCTTTAGTAGAGACGGG
GTTTCACCACGTTGTCCGGGCTGGTCTCTGACTCCCGACCTCAGGTGATGCGCCCGCCTCGGCCTCTCGA
AGTGCTGGGATGACAGGCGTGAGCCACCGCGCCCTGCCTGTGGACTCGGTTCGTCGTATGTTTTATTTGT
TTCGTTTCTATGTACTCACTTTTATTTAGAAATATAAGTGTTTTCATACGTTTGTATATAACTATAGATG
TTTACGTGGACGTACGGAGAAGTACATTTCTACGCGACAGATGTATGTATTGTATAGAAGTACACTTATG
CAAAGCACGTGTGTAGAGATACGCTTCTATAAATTTATGAAATATAAATATACGTTGCTACGTGAAGAAA
CGATGGTAGATGAATACGTCTATGCTTATGTGTGAAGAGTGTTGTGTTTGTATTTATAGATAAACGGGCA
TATTTATCCCTGTTTTCTTTCTTTCTCTCCTTGATGTGATTCTTCCTTCCTTTCTCTCCTTGATGTGTTT
CTTCCTTCCTTTCTTCCTCTCTTTCCTCCTTTACGTGTTTCTTCCTCTCTTCCTTTCCTTCTCTCTCTCT
TTCTGTTCTTTTTTCTTTCGTGTCTTATTTCTCTTTCGTTCCCTGTCTTTCCTTCATTTTTCTTTCCTCT
CTGTTTCTTTTCCCCTCTTTCCTTCGTTTCTTTCCTCCTTCTTTCTCTCCTTTTCGTGTTTCTTTCCTCT
CCACCTGTCTTTGAAAAAATGGAACGTTTAAGAAGTTTTCTTTCCGTATCTCTGTTTTTTAGATGGTCTC
TCTTTTCTCCACTTTCTTCCTCCCTCCCTCCCTCCCTCCCTCCCTCCCTCCCTCCCTCCCTCCCTGCTCC
CTTCCCTCCCTCCTTCCCTTTCACCATCTGTCTCTTTTCTCCATTCTCTCCCTCCCTCCGTCTTTCTCTC
CCTCTGTCTGTCTCTCTCTGTGTGGATTCTGGAAGAGCCTAGGCATTCTGCCTCTCCCTGTGTCCGCAGC
GACCCGCGACCGAGTCCTTCCTTGTGGGTTCTTTCTCCCTCCCTCCCTCCCTCCCTCCCTCCGAGATGCA
TCTCCAAACACCCAGACGCCGTGGGTTGTCTTCTGACTCTGTCGCGGTCGATGCGGGGACACGTTTTGGG
GAGGCGTTTCTGTGGGGTTGGGGGAGAGGGGCTGCGTTTTCGGCCTCGGGAAGGGCTTCTCGACTCACGG
TTTCGCTTTGGCGGTCCACGGGCCGCCCTGCCAGCCGTCCGGATCGGTCTCGCTGACGTTCGCGACGGTC
GTCGGGCTCCATCTGGCGGCCGCTGTTAGATCGTGCTCTTGGCTTCCGGAGCTGCGGTGGCAGCTGCCGA
GGGAGGGGACCGTCCCCGCTGTGAGCCAGGCAGAGCTCCGGAAAGCCCGCGGTCGTCAGCCCGGCTGGCC
CGGTGGCGCCAGGGCTGTGGCGCGTCGCTTGTGAGTCAGAGCTCTGGCGTGCAGGTTTATGTGGGGGAGA
GGCTGTCGCTGCGCTTCTGGGCCCGAGCCGGGCCGTGGGGCCGCCCGGGCCGGTCGACCAGCGCGCCGCA
GCTCCCGAGGCCCGAGCCGCGACCCGCGGGGACCCACCGCGCGTGGCGCGGGAGGGCGGGGACGCCCTTC
CCGGCTCGGTCGCGGGCCCGCGCGCGTCCTGGCCGTCTGAGGCGGCGGCCGAATATGTTTCCGGGTCCCC
GTGGGGAGCCGGGGACCGTCCTGCCCCCGTCCCCCGCGTGCCGGGGAGCGGTCCCCGGGCCGGGCCGCGG
TCCCTCCGCCGTGATCCTTTCTGGCGAGTCCCCGTGCGGAGTCGGAGAGCGCTCCCCGAGCCCTCGTGCG
GCCCGGGAGGTCACACCTGGCCGGCCTTCGGTCCCTCGTGTGTCCCGATCTCACGGGGGGCCGGCCGAAA
CTGCTTCCGGGCCTCGCTCTGGAGGCACGGGCCGGCCCGTGCGTGTGGCACGGGCGGCCGGGAAGGCCTC
CCTGGCCCGGCGCCGCTCCCGCGTGTGTCCTGGGGTCGACCAGGGGGCCCCGGGTGCTCCGTGTCTGGCT
GCGATGGTGGCGATTTTGGGGACAGATGTCCGTGTCGTGGGTGTCCTGGGCCGGCGGCGTGGTCGGCGAT
CGGGCCTCCTGCCCCCGGGGGAGATATATCTTTCGCTCCGAGTCGGCATTTTGGGCCACCGGGTTATG
>KX061887.1 Gorilla gorilla precursor 48S ribosomal RNA, 18S ribosomal RNA, 5.8S ribosomal RNA, and 28S ribosomal RNA genes, complete sequence (WGA)
GCTGACACGCTGTCCTCTGGCGACCTGTCGCTGGAGAGGTTGGGCCTCTGGATGCGTGCGGGGCTCTGGC
CTACCGGTGACCCGGCTAGCCGGCCGTGCTCCTGCTTGAGCCGCCTGCTGGGGCCCGCGGGCCTGTGGTT
CTCTCGCGCGTCCGAGCGTCCCGACTCCCGGTGCCGGCCCGGGTCCGGGTCTCTGACCCACCCGGGGGGC
GGCGGGGAAGGCGGCGGGGGCCACCCTGCCCCCGTGCGCTCTCCGCTGCGGGCGCCCGGGGCGGCTGCGA
CAACCCCACCCCGCTGGCTCCGTGCCGTGCGTGTCAGGCGTTCTCGTCTCCGCTGGGTTGTCCGCCGCCC
CTTCCCCGGGGTGGGGAGTTGGCCGGGGCCGATCGGCTGGTCTGGCTGGCCGGCCGGCCGGGTGGCCGAC
CTCCGCTCCCGGGGGGCTCTTCACGATCGATGTGGTGACATCATGCTCTCCCGGGCCGGGTCCGAGCCGC
GCCGGGCGAGGGGCGGACGTTCGTGGCGAACGGGTCCGTTCTTCTCGCTCCGCCCCGCGGGGGCCCCTCG
TCTCTCCTCTCCCCGCCTGCGGGTGGTGCGTGTGGGAAGGCGTGGGGTGCGGAACCCGGCCTGACCTCGG
CGTCCCGCCCGCCGCCTTCTGCGTCGCGGGACGGGTCGGCGGGGTCCTCTGACGCGGCAGACACCCCTCG
CTGTCGCCTCCCGTGGTTGTCGACTTGCGGGCGGGCCCCCTCCGCGGCGGTGGGGGTGCCGTCCCGCCGG
CCCGTCGGCTGCCCTCTCCGGGGGTTTGCTCGAGCGTCGGCTCCGCCTGGGCCCTTGCGGTGCTCCTGGA
GCGCTCCGGGTTGTCCCTCAGGTGCCCGAGGCCGAGCGGTGGTGTGTCGTTCCCGCCCCCAGTGCCCCCC
TCCTCCGGTCGCCACCGCGGTGTCCGCGCGTGGGTCCTGAGGGAGCTCGTAGGTGTGGGGTTCGAGGCGG
TTGAGTGAGACGAGACGCGCCCCTCCCACGCGGGGAAGGGCGCCCGCCTGGTCCGGCGAGTGCACGTCCC
GTGCTCCCCCTTGGCGGGTGCGCGCGGGCCGTGTGAGCGATCGCGGTGGGTTCGGGCCGGTGACGCGTGC
GCCGGCTGGCCGCCGAGGGGCTGCCGTTCCGCCTCCGACCGGTCGTGTGTGGGTTGACTTCGGAGGTGCT
TTGCCTCGGAAGGAAGGAGGTGGGGGGACGGGGGGGCCTCGTGGGGTTGCGCGCACGCGCGCACCGGCCG
AGCCCCCGCCCTGACCGCGAACGCTCAAGGTGGCCGCACGCAGGTGTTTCCTCGTACCGCAGGCCCTCTC
CCTTCCCCAGGCGTCCCTCGGCGCCTCTGCGGGCCCGAGGAGGGGTGGCTGGCGGTTGGGGAGTGTGACC
CACCCTCGGTGAGAAAGCCTTCTCTAGCGATCCGAGAGGTGTGCCTTGGGGTACCGGATCCCCCGGACTG
CCGCCTCTGTCTCTGCCTCTGTTATGGTAGCGCTGCCGTAGCGACTCGCTCGCAGAGGACCCTCCTCCGC
TTCCCCCTCGACGGGGTTGAGGGGGGAGAGCGAGGGTTCCGCCGGCCACCGCGGTGGTGGCCGAGCGCGG
CTCGTCGCCTACTGTGGCCCGCGCCTCCCCCTTCCGAGTCGGGGGAGGATCCCGCCGGGCCGGGCCCGGC
GTCCTGGCGGGTTGGGACGTGGCGGCCGGCGAGCGGTGGTGGGTGTGTGCTGCGCGGTGTACCGCCCGGC
GCGTGAGTCCCTCCGCCGTGAGTCGGCTCTCCGCCCGCTCCCCTGCCGAGTCGTGACCGGTGTCGGCGAC
CGCGTTTTGCGTGGCGTGGGGTCGGGCCGCCTGGGCCCTGGGAAAGCGTCCCGCGGTGGGGGCGCGCCGG
TCTCCCGGAGCGGGGCCGGGCCGGAGGATGGACGAGAATCACGAGCGACGGTGGTGCTGGCGTTGGGTTC
GTGGCTGCGGTCGCTTCGGGGTCCCCGGTGGCGGGACCCCGGGGCTCGCGAGGCGGATCTCGGTGGGGGG
GCCGAGGGCCGTCCGGCGTCCCAGGCGGGGCGCCGCGGGACCGCCCTCGTGTCTGTGGCGGTGGGATCCC
GCGGCCGTGTTTTCCTGGTGGCCCGGCCGTACCCGAGGTTTCTCCCCCGAGCCGCCGCCTCTGTGGGCTC
CTGGGTGCCCTTGCCCGTCTGTGCCCTCTTCCCTGCCCGCCGCCTGCCGATTCCCCTCTTCTCCCCGAGC
GGCTCACCGGCTTCCCGTCGGTTGGCGGCCCCGCCTGGGACCGAACCAGGCACCGCCTCGTGGGGCGCCG
CCACCGGCCACTGGTTGGCCCGGTGTCCGTGTCCCCCGGCGCGCGCCTTCGGGACCGGGTCGGTGGCGCC
CCGCGTTGGGGCCCGGTGGGCTTCCCGGAGGGTTTCGGGGGTCGGCCTGCAGCGCGTGCGGGGCGAGAGA
GGGTTCCGGGGAACCGGCCGCGACTGCGGCGGCGGTGGGGGGGAGCCGCGGGGGTCGCCGAGGGCCGGTT
GGCCGCTCCGGGTGCCGCGCGGGGCCGCCTTCGCGCTCGGAGGGTGCCGGCGGTGAGACCCCCGCGTGTG
TCCCGGCCGCGGTCGGCTGCGCTCGAGGGGTCACGTGGCGTCCCCCTTCCCCGCCGGCCGCCTTTCTCGC
GCCTTCCCCGTCGCCTCGGCCTCCTCGCCCGTGGTCTCTCGTCTTCTCCCGGCCCGCTCTTCCGAACCGG
GTCGGCGCGTCCCCCGGGTGCGCCTCGCTTCCCGGGCCTGCCGCGGCCCTTCCCTGAGGCGTCCGTCCCG
GGCGTCGGCGTCGGGGAGAGCCCGTCCTCCCCGCGTGGCGTTGCCCCGTTCGGCGCGCGCGTGCGCCCGA
GCGCGGCCCGGTGGTCCCTCCCGGACAGGCGTTCGTGCGATGTGTGGCGCAGGTCGACCCTCCGCCTTGC
CGGTCGCTCGCCCTCTCCCCGGGTCGGGGGGTGGGGCCCGGGCCGGGGCCTCGGCCCCGGTCGCGGTCCC
TCGTCCCGGGCGGGGGCGGGCGCGCCGGCCGGCTTCGGTCGCCCTCCCTCGGCCGTCGTGTGGCGTGTGC
CACCCCTGCGCCCGCGCCCGCCGGCGGGGCTCGGAGCCGGGCTTCGGCCGGGCCCCGGGCCCTCGACCGG
ACCGGTGCGCGGGCGCTGCGGCCGCACGGCGCGACTGTCCCCGGGCCGGGCACCGCGGTCCGCCTCTCGC
TCGCCGCCCGAACGTCGGGGCCGCCCCGCGGGGCGGGCGGAGCGCCGTCCCCGCCCCGCCGCCGCCCACG
GGCGCCAGCCGCGCGCGCGCGTGTGGCCGCCGGTCCCTCCCGGCCGCCTCCTCGCGGGCGGGCGCGACGA
AGGGTCGCGGGTCCGTGGCGTGAGCCCGGCGTGGGGCGGTGGCTGTGCCGCGCGGGGCGGGTGGTTGGGG
TGTCCGGTTCGCCGCGCCCCGCCCCCGCCGCCACCGTCCCGGCCGCCGCCCCGCGCCCGCCCGCCGGCTG
GCTCGCTCCCTCCCGTCCGTCCGTCCGTCGTCCTCCTCGCTTCCGGGGCGCCGGGCCCGTCCTCGCGAGG
CCCCCGGCCGGCCGCGTCGGGGCCTCGCCGCGCTCTACCTACCTGGTTGATCCTGCCAGTAGCATATGCT
TGTCTCAAAGATTAAGCCATGCATGTCTAAGTACGCACGGCCGGTACAGTGAAACTGCGAATGGCTCATT
AAATCAGTTATGGTTCCTTTGGTCGCTCGCTCCTCTCCTACTTGGATAACTGTGGTAATTCTAGAGCTAA
TACATGCCGACGGGCGCTGACCCCCTTCGCGGGGGGGATGCGTGCATTTATCAGATCAAAACCAACCCGG
TCAGCCCCTCTCCGGCCCCGGCCGGGGGGCGGGCGCCGGCGGCTTTGGTGACTCTAGATAACCTCGGGCC
GATCGCACGCCCCCCGTGGCGGCGACGACCCATTCGAACGTCTGCCCTATCAACTTTCGATGGTAGTCGC
CGTGCCTACCATGGTGACCACGGGTGACGGGGAATCAGGGTTCGATTCCGGAGAGGGAGCCTGAGAAACG
GCTACCACATCCAAGGAAGGCAGCAGGCGCGCAAATTACCCACTCCCGACCCGGGGAGGTAGTGACGAAA
AATAACAATACAGGACTCTTTCGAGGCCCTGTAATTGGAATGAGTCCACTTTAAATCCTTTAACGAGGAT
CCATTGGAGGGCAAGTCTGGTGCCAGCAGCCGCGGTAATTCCAGCTCCAATAGCGTATATTAAAGTTGCT
GCAGTTAAAAAGCTCGTAGTTGGATCTTGGGAGCGGGCGGGCGGTCCGCCGCGAGGCGAGCCACCGCCCG
TCCCCGCCCCTTGCCTCTCGGCGCCCCCTCGATGCTTAGCTGAGTGTCCCGCGGGGCCCGAAGCGTTTAC
TTTGAAAAAATTAGAGTGTTCAAAGCAGGCCCGAGCCGCCTGGATACCGCAGCTAGGAATAATGGAATAG
GACCGCGGTTCTATTTTGTTGGTTTTCGGAACTGAGGCCATGATTAAGAGGGACGGCCGGGGGCATTCGT
ATTGCGCCGCTAGAGGTGAAATTCTTGGACCGGCGCAAGACGGACCAGAGCGAAAGCATTTGCCAAGAAT
GTTTTCATTAATCAAGAACGAAAGTCGGAGGTTCGAAGACGATCAGATACCGTCGTAGTTCCGACCATAA
ACGATGCCGACCGGCGATGCGGCGGCGTTATTCCCATGACCCGCCGGGCAGCTTCCGGGAAACCAAAGTC
TTTGGGTTCCGGGGGGAGTATGGTTGCAAAGCTGAAACTTAAAGGAATTGACGGAAGGGCACCACCAGGA
GTGGAGCCTGCGGCTTAATTTGACTCAACACGGGAAACCTCACCCGGCCCGGACACGGACAGGATTGACA
GATTGATAGCTCTTTCTCGATTCCGTGGGTGGTGGTGCATGGCCGTTCTTAGTTGGTGGAGCGATTTGTC
TGGTTAATTCCGATAACGAACGAGACTCTGGCATGCTAACTAGTTACGCGACCCCCGAGCGGTCGGCGTC
CCCCAACTTCTTAGAGGGACAAGTGGCGTTCAGCCACCCGAGATTGAGCAATAACAGGTCTGTGATGCCC
TTAGATGTCCGGGGCTGCACGCGCGCTACACTGACTGGCTCAGCGTGTGCCTACCCTACGCCGGCAGGCG
CGGGTAACCCGTTGAACCCCATTCGTGATGGGGATCGGGGATTGCAATTATTCCCCATGAACGAGGAATT
CCCAGTAAGTGCGGGTCATAAGCTTGCGTTGATTAAGTCCCTGCCCTTTGTACACACCGCCCGTCGCTAC
TACCGATTGGATGGTTTAGTGAGGCCCTCGGATCGGCCCCGCCGGGGTCGGCCCACGGCCCTGGCGGAGC
GCTGAGAAGACGGTCGAACTTTATCTAGAGGAAGTAAAAGTCGTAACAAGGTTTCCGTAGGTGAACCTGC
GGAAGGATCATTAACGGAGCGAAGGGCGAGGCCGCGGCGGTGGCGCCGCCGCGTGCTTCCCTCCCCCCAC
CGACGCGGCGCGTGCGCGGGCGGGGCCCGTGCCGTTCGTTCGTTCGCTGCCCGGCCCCGCCGGCCGCGAG
AGCCGGAGGACTCGGGAGGGAGACGGGGGGGAGAAGAGAAAGGAGGCCTGTCCGTGTGTGCGTGTCGTGG
GGCCGGCCGGCCGGCCTGGTGAGCGGCGGCGAGCCGTCCCCGGCCGCGGCCCCGACGACGTGTGTGTCGG
CGGGTGCGGGGGCGGTTCTCGGCGGCGTCACGGCGGGTTTGGGGGCCTCGGTGCCCTCCTCCCCGCCGGG
GCCCGTCGTCCGGCCCCGCCGCGCCGGCCCCCCGTCGTCGGGGCCGGCCGGGTTCCCGTCGCCGCCGCCG
CCGCCGTCGTCGCCTCCGCCGCGCCACCGGGCCCGGCCCCGCTCGCTCTCCCCGGCCTTCCCGCTAGGGC
GTCTCGAGGGTCGGGGGCCGGACGCCGGTCCCCCCCTCCTCGTCCGCCCCTCCCCGCCGTTCCAGGTACC
TAGCGCGTTCCGGCGCGGAGGTTTAAAGACCCCTTGGGGGATCGCCCGTCCGCCCCGTGGGTCGGGGGCG
GTGGGCCCGCGGGGGGGTCCCGTCGGGAGGGGCCCGGCCCCTCCCGCGCCTCCACCGCGGACTCCGCCCC
CCGGCCGGGGCCGCGGCGGCCGTCGGGTGGGGGCTTTACCCGGCGGCCGTGCGCCCCCGCGCCGTGGGGG
CGGGAACCCCCGGGCGCCTGTGGGGCGGTGTCAGCGCTCGCCCCCGCGTGGGCGGCGCGCGCCTCCCCGT
GGTGTGAAACCTTCCGACCCCTCTCCGGAGTCCGGTCCCGTTTGCTGTCCGTCTGGCCGGCCTGAGGCAA
ACCCCCCTCCTCCGTGGGGGGGGGGGGGACGTGCCGCGCCAGGAGGGCCTCCCGGTGTCGGGAGCGCCCT
CGCCAAATCGACCTCGTTACGACTCTTAGCGGTGGATCACTCGGCTCGTGCGTCGATGAAGAACGCAGCT
AGCTGCGAGAATTAATGTGAATTGCAGGACACATTGATCATCGACACTTCGAACGCACTTGCGGCCCCGG
GTTCCTCCCGGGGCTACGCCTGTCTGAGCGTCGCTTGCCGATCAATCGCCCCCGGGGGTGCCTCCGGGCT
CCTCGGGGTGCGCGGCTGGGGGTTCCCTCGCAGGGCCCGCCGGGGCCCTCCGTCCCCCTAAGCGCAGACC
CGGCGACGTCCGCCCTCCTCTTCGTGCCGCGCCCGCCCCTTCCCCCTCCCCCCCGCGGGCCCTGCGCGGT
CACGCGTCGGGTGGCGCGGGGAAGGGGGGGGCGCCCGGCTGTGAGAGAGAGAGAGAGGGAGGGCGGCGCC
GCCGCCCGCGAAGACGGAGAGGGCAAGAGAGAGGCCTGCTCGGGCGGAGATCCCGTGGCCGCCACCGCGG
TCCGGGTTCCTCCCTCGGGGGCTCCCTCGCGCCGCACGCGGCTCGGGGTTCGGGGTTCGTCGGCCCCGGC
CGGGTGGAACGTCCCGTGCCCGTCGTCGTCGTCGCGCGTCGTCGGCGGTGGGGGGCGTGTTGCCTGTGGT
GGTCGGCGGGGAGGAAGGCGGGTCCGGAGGGAAGGGTTCCGGCGGGGAGAGAGGGCGTGGGGGAGCGCGT
CCCGGTCGCCGCGGTTCGCCGCCCGCCCCTGGTGGCGGCCCGGCGTTCGGCCGACCGCCGCTCCCCCGCC
CCTCCTCCTCCCCGCCGCCCCTCCTCCGAGGCCCCGTCTCCCCCTCGCCCTACCGCACGCACGCCCGCCC
GCCCGGCTCGCCTCGTGGCGCGTGGTCCGGGGCCGGAAGCCCGCCCCGCGGCCCGCCCGGCCGCGCCCGT
GGCCGCGGTCCCGGGGTTCGCGTGTCCCCGGCGGCGACCCGCGGGACGCCGCGGTGTCGTCCGCCGTCGC
GCGCCCGCCTCCGGCTCGCGGCCGCGCCGCGCCGTGCCGGGACCCCGTCCCGTGCTTCCGCGTCGGGGCG
GGGCGGCTCCGCCACCGCCGCCGCGTCCTCGGACCCGTCCCCCGCGGCCTCCGCGGGGGAAGGGTCGGGG
TGTGCGGTGCCCGTCCCGCCCCCGGCCCGTGCCCCTCCCTCCGGTCGTCCCGCTCCGGCGGGGCGGCGCG
GGGGTGCCGTCGGCCGCGGCTCTCTCTCCCGCCGCCTCTCCCCTCGCCGGGCCCGTCTCCCGACGGAGCG
TCGGGCGGGCGGGCCGGTCGGCGCGATTCCGTCCGTCCGCCCGCCCGCCCGTCGACCCCGTTCCCCTCCG
AGACGCGACCTCAGATCAGACGTGGCGACCCGCTGAATTTAAGCATATTAGTCAGCGGAGGAAAAGAAAC
TAACCAGGATTCCCTCAGTAACGGCGAGTGAACAGGGAAGAGCCCAGCGCCGAATCCCCGCCCCGCGGCG
GGGCGCGGGAAATGTGGCGTACGGAAGACCCACTCCCCGGCGCCGCTCGTGGGGGGCCCAAGTCCTTCTG
ATCGAGGCCCAGCCCGTGGACGGTGTGAGGCCGGTAGCGGCCCCCGGCGCGCCGGGCCCGGGTCTTCCCG
GAGTCGGGTTGCTTGGGAATGCAGCCCAAAGCGGGTGGTAAACTCCATCTAAGGCTAAATACCGGCACGA
GACCGATAGTCAACAAGTACCGTAAGGGAAAGTTGAAAAGAACTTTGAAGAGAGAGTTCAAGAGGGCGTG
AAACCGTTAAGAGGTAAACGGGTGGGGTCCGCGCAGTCCGCCCGGAGGATTCAACCCGGCGGCGGGTCCG
GCCGTGTCGGCGGCCCGGCGGATCTTTCCCGCCCCCCGTTCCTCCCGACCCCTCCACCCGCCCTCCCTTC
CCCCGCCGCCCCTCCTCCTCCTCCCCGGAGGGGGCGGGCTCCGGCGGGTGCGGGGGGTGGGCGGGCGGGG
CCGGGGGTGGGGTCGGCGGGGGACCGTCCCCCGACCGGCGACCGGCCGCCGCCGGGCGCATTTCCACCGC
GGCGGTGCGCCGCGACCGGCTCCGGGACGGCTGGGAAGGCCCGGCGGGGAAGGTGGCTCGGGGGGCCCCG
TCCGTCCGTCCGTCCGTCCTCCTCCCCCGTCTCCGCCCCCCGGCCCCGCGTCCTCCCTCGGGAAGGGGCG
CGCGGGTCGGGGCGGCGGCGGCGGCGTTGGCGGCGGCGGCGGCGGCGGCGGGACCGAAACCCCCCCGAGT
GTTACAGCCCCCCGGCAGCAGCACTCGCCGAATCCCGGGGCCGAGGGAGCGAGACCCGTCGCCGCGCTCT
CCCCCCTCCCGGCGCCCACCCCCGCGGGGGTCCCCCGCGAGGGGGTCCCCCCCGCGGGGGCGCGCCGGCG
TCTCCTCGTGGGGGGGCCGGGCCACCCCTCCCACGGCGCGACCGCTCTCCCACCCCTCGCTTCCCCGCAC
GCTCCCCCGGCGACGGGGGGGCCGCGCGCGGGTCGGGGGGCGGGGCGGACTGTCCCCAGTGCGCCCCGGG
CGGGTCGCGCCGTCGGGCCCGGGGGAGGTTCTCCCGGGGCCACGCGCGCGTCCCCCGAAGAGGGGGACGG
CGGAGCGAGCGCACGGGGTCGGCGGCGATGTCGGCTACCCACCCGACCCGTCTTGAAACACGGACCAAGG
AGTCTAACACGTGCGCGAGTCGGGGGCTCGCACGAAAGCCGCCGTGGCGCAATGAAGGTGAAGGCCGGCG
CGCTCGCCGGCCGAGGTGGGATCCCGAGGCCTCTCCGGTCCGCCGAGGGCGCACCACCGGCCCGTCTCGC
CCGCCGCGCCGGGGAGGTGGAGCACGAGCGCACGTGTTAGGACCCGAAAGATGGTGAACTATGCCTGGGC
AGGGCGAAGCCAGAGGAAACTCTGGTGGAGGTCCGTAGCGGTCCTGACGTGCAAATCGGTCGTCCGACCT
GGGTATAGGGGCGAAAGACTAATCGAACCATCTAGTAGCTGGTTCCCTCCGAAGTTTCCCTCAGGATAGC
TGGCGCTCTCGCAGACCCCTCCTCCCCCCCACGCAGTTTTATCCGGTAAAGCGAATGATTAGAGGTCTTG
GGGCCGAAACGATCTCAACCTATTCTCAAACTTTAAATGGGTAAGAAGCCCGGCTCGCTGGCGTGGAGCC
GGGCGTGGAATGCGAGTGCCTAGTGGGCCACTTTTGGTAAGCAGAACTGGCGCTGCGGGATGAACCGAAC
GCCGGGTTAAGGCGCCCGATGCCGACGCTCATCAGACCCCAGAAAAGGTGTTGGTTGATATAGACAGCAG
GACGGTGGCCATGGAAGTCGGAATCCGCTAAGGAGTGTGTAACAACTCACCTGCCGAATCAACTAGCCCT
GAAAATGGATGGCGCTGGAGCGTCGGGCCCATACCCGGCCGTCGCCGGCAGTCGAGAGTGGACGGGAGCG
GCGGGGGCGGCGCGCGCGCGTGCGTGTGGGGTCGGAGGGCGGCGTGTGGGCGGTGGGGTCCTCGCCCCCC
TCCCCCGCGCCTCCCCTCCTCCCACCCCCGCTCCCCGCCCCCGGGAGCCCCGCGGACGCTACGCCGCGAC
GAGTAGGAGGGCCGCTGCGGTGAGCCTTGAAGCCTAGGGCGCGGGCCCGGGTGGAGCCGCCGCAGGTGCA
GATCTTGGTGGTAGTAGCAAATATTCAAACGAGAACTTTGAAGGCCGAAGTGGAGAAGGGTTCCATGTGA
ACAGCAGTTGAACATGGGTCAGTCGGTCCTGAGAGATGGGCGAGCGCCGTTCCGAAGGGACGGGCGATGG
CCTCCGTTGCCCTCGGCCGATCGAAAGGGAGTCGGGTTCAGATCCCCGAATCCGGAGTGGCGGAGATGGG
CGCCGCGAGGCGTCCAGTGCGGTAACGCGACCGATCCCGGAGAAGCCGGCGGGAGCCCCGGGGAGAGTTC
TCTTTTCTTTGTGAAGGGCAGGGCGCCCTGGAATGGGTTCGCCCCGAGAGAGGGGCCCGTGCCTTGGAAA
GCGTCGCGGTTCCGGCGGCGTCCGGTGAGCTCTCGCTGGCCCTTGAAAATCCGGGGGAGAGGGTGTAAAT
CTCGCGCCGGGCCGTACCCATATCCGCAGCAGGTCTCCAAGGTGAACAGCCTCTGGCATGTGGAACAATG
TAGGTAAGGGAAGTCGGCAAGCCGGATCCGTAACTTCGGGATAAGGATTGGCTCTAAGGGCTGGGTCGGT
CGGGCTGGGGCGCGAAGCGGGGCTGGGCGCGCGCCGCGGCTGGACGAGGCGCCGCCGCCCCCCCCACGCC
CGGACGGTCCCCCGCGAGGGGGGCCCGGGCACCCGGGGGGCCGGCGGCGGCGGCGACTCTGGACGCGAGC
CGGGCCCTTCCCGTGGATCGCCCCAGCTGCGGCGGGCGTCGCGGCCGCCCCCGGGGAGCCCGGCGGGCGC
CGGCGCGCCCCCCCCACCCCACCGTCTCGTCGCGCGCGCGGGGGCGGGGAGCGGTCGGGCGGCGGCGGTC
GGCGGGCGGCGGGGCGGGGCGGTTCGTCCCCCCGCCCTTTCCGCCCCCGGCCCCGTCCGCCCCCCGTTCC
CCCCTCTCCTCGCCGCGCGGCGGCGGCGGCGGCGGGGCCGCGGGCCGGTCCCCCCCTCCGGGTCCGCCCC
CGGGGCCGCGGTTCCGCGCGGCGCCTCGCCTCGGCCGGCGCCTAGCAGCCGACTTAGAACTGGTGCGGAC
CAGGGGAATCCGACTGTTTAATTAAAACAAAGCATCGCGAAGGCCCGCGGCGGGTGTTGACGCGATGTGA
TTTCTGCCCAGTGCTCTGAATGTCAAAGTGAAGAAATTCAATGAAGCGCGGGTAAACGGCGGGAGTAACT
ATGACTCTCTTAAGGTAGCCAAATGCCTCGTCATCTAATTAGTGACGCGCATGAATGGATGAACGAGATT
CCCACTGTCCCTACCTACTATCCAGCGAAACCACAGCCAAGGGAACGGGCTTGGCGGAATCAGCGGGGAA
AGAAGACCCTGTTGAGCTTGACTCTAGTCTGGCACGGTGAAGAGACATGAGAGGTGTAGAATAAGTGGGA
GGCCCCCGGCGCCCCCCCGGTGTCCCCGCGAGGGGTCCGGGGCGGGGTCCGCCGGCCCTGCGGGCCGCCG
GTGAAATACCACTACTCTGATCGTTTTTTCACTGACCCGGTGAGGCGGGGGGGCGAGCCCCGAGGGGCTC
TCGCTTCTGGCGCCAAGCGCCCGGCCGCGCGCCGGCCGGGCGCGACCCGCTCCGGGGACAGTGCCAGGTG
GGGAGTTTGACTGGGGCGGTACACCTGTCAAACGGTAACGCAGGTGTCCTAAGGCGAGCTCAGGGAGGAC
AGAAACCTCCCGTGGAGCAGAAGGGCAAAAGCTCGCTTGATCTTGATTTTCAGTACGAATACAGACCGTG
AAAGCGGGGCCTCACGATCCTTCTGACCTTTTGGGTTTAAGCAGGAGGTGTCAGAAAAGTTACCACAGGG
ATAACTGGCTTGTGGCGGCCAAGCGTTCATAGCGACGTCGCTTTTTGATCCTTCGATGTCGGCTCTTCCT
ATCATTGTGAAGCAGAATTCACCAAGCGTTGGATTGTTCACCCACTAATAGGGAACGTGAGCTGGGTTTA
GACCGTCGTGAGACAGGTTAGTTTTACCCTACTGATGATGTGTTGTTGCCATGGTAATCCTGCTCAGTAC
GAGAGGAACCGCAGGTTCAGACATTTGGTGTATGTGCTTGGCTGAGGAGCCAATGGGGCGAAGCTACCAT
CTGTGGGATTATGACTGAACGCCTCTAAGTCAGAATCCCGCCCAGGCGGAACGATACGGCAGCGCCGCGG
AGCCTCGGTTGGCCTCGGATAGCCGGTCCCCCGCCTGTCCCCGCCGGCGGGCCGTCCCCCCACGCGCCCC
GCGCGCGGGAAGGGCGCGCCCCGCCGCGCGCCGGGACCGGGGTCCGGTGCGGAGTGCCCTTCGTCCTGGG
AAACGGGGCGCGGCCGGAAAGGCGGCCGCCCCCTCGCCCGTCACGCACCGCACGTTCGTGGGGAACCTGG
CGCTAAACCATTCGTAGACGACCTGCTTCTGGGTCGGGGTTTCGTACGTAGCAGAGCAGCTCCCTCGCTG
CGATCTATTGAAAGTCAGCCCTCGACACAAGGGTTTGTCCGTCCGCGCGCGTGCGGGGGTCCCGGCGGGG
CGTGCGCGTCCGGCGCCGTCCGTCCGTCCGTTCGTCTTCCTGCCTCCTCCCGTCCTCTCCCGCCGACCAC
GGGCGGTGGTGGGGGGGGGGCGCGCATCCCCGGTCGGCGCGCCCCGCTTCTCCGGTTCCCCCCTCCTCCC
CGTTCACCGCCGGGGCGGCTCGTCCGCTCCGGGCCGGGACGGGGCCCGGGGAGCGCGGGTGGGAACCGCG
GAGGCGGCCGAGCCGGGCCCCGTGGCCTGCCGGCCCCCCGTCCCGGGGGGTGGCCGCGCGGGCCCCCGGC
CCTCGCGCGTCCCTCCTCCTCTTTTCTCCGCACCGCGGGCGGCGAGGCCGGGGGCGTCCCCGCACCCTGA
CGACTTGCGCTCGCGACCGCTCCTCGGTCGGGCCTCCGGGGTCAGCCGGCGTCGCGGCGTGCGGGAATGC
ACGACGGGACGAGCCGGACCCGGAGCGTCCGCTTCTCGGTCGCAACCTCCGGGGTCGACCAGCTGCCGCC
CGCGAGCTCCGGACTTAGCCTGCGGCTTGCCATCTCCCGGGTCGACCAGCAGGCGGCCGCTGGACGCTGC
GGCGCAGCGACGCGAGGGCGCCGATTCCCGTTCGCGCGCCGGCGGCCTTCACCGACCTCCGCCTTCGGTG
GAGCTGGGACCACGCGGAACTCCCTCTCCTACATTTTTCTCAGCCCCACTGCGAGTTTGCGTCCGCGGGA
CTTTTAAGAGGGAGTCACTGTTGCCGTCAGCCGGTAACACTTCCTCCTGTTTTGCTTTTTGGTTTGGCCT
TGCGGTTTTTCTTTTTTTTCTTTCTTTCTTTCTTTCTTTCTTTCTTTTACTTTCTTTCTTCTCTCTCTCC
CTCCCTCCCCATCTCTCCCTCTTTCTCTGTCTCTGTCTCTCGAGTCTCTTCCTTTCCTTGGTGCTTTCTC
GGCTCGTGAGACTTAGCCGGTGTCTCGCCGTGTCCCGGGTCGACCAGCCGGCCTTCTCGACCGAACGGCG
GGCAGGAGTGCCCGACCCGGGCCCGGAACGTCCGCGTCCCGGTCGGAACCTCCGGGATCGACCGGCTGCC
GCCCGCGAGCTCCGGACTTAGCCGGCGGCTCGCCGCTGAACGCTGCGGCGCACCGATGCGAGGGTGTCGA
TTCCCGTTCAAGCGCCGGCGGTCTTCACCGGCCTCGGCCTTCGGTGGAGCTGGGACCACGCGGAACTACC
TCTCCTACATTTTTTTCAGCCCCACTGCGAGTTTGCGTCCGCGGGACTTTTAAGAGGGAGTCACTGTTGC
CGTCAGCCGGTAACACTTCCTCCTGTTTTGCTTTTTGGTTTGGCCTTGCGGTTTTTCTTTTTTTTCTTTT
TCTTTTTCTTTCTTTCTCTCTCTCTCTCTCTCTCTCTCTCTCTCTCTCTCTCTCTCTCTCTCCCCCTCCC
TCCCTCCCTCCCTCCCTCCCCCCACCCTCCCTCCCTCCCCCCCTCCCCCCGCTCCCTCTCTCTCTCTTTC
CTTCCTTGGTGCCTTCTCGGCTCACTGCTGCCGCTGCCTGTGCCTCCACGGTTCAAGCAAACAGCAATTT
TTGTATTTCGAGTAAAGACGGGATTTCACCATATTGGCCGGGCCGGTCTCGAACTCCCGACCTAGTGATC
CGCCCGCCTCGGCCTCCCAAAGACTGCTGGGAGTACAGGCGTGAGCCACCACGCCCGGCCGATTCCTTCC
TTTTTTTAATCTTATTTTCTGAACGCTGCCGTGTGTGTATGAACATACATTTACACACACACAGTGATAA
AACTATGTAAATGATACTTCCATAATACGTTTATATTATGTTACTTTTAATGGATGAATATGTATTAAAA
ACCCATTTCATTTACATACACGTGTGTATGTATATCCTTCCTCCCTCCCTTCCTTCCATTTATTATTTGT
TAATACTTTTCGTGTATTTATGTTCTTTTCTTTTGGGGCTGGCCCGCCTGGTCTTCTCACTCTGGGCTCT
GGTGACCTCAGCCTCCCAAATACCTGGGACTACAGGGATCTCTTCAGCCCGGGAGGGAGAGGCTAACGTG
GGCTGTGATGGCGCACTTCCACTCCAGCTTACGTGAGGTGGGGTGGGGTGCGGGTGGGGTGGGGTGCAGA
GAAAATGCCTTTTAGCTTCATTCATACCCTCTTATTTGCTTGTTTATTCTCATGGGTTATTCTATGTCAT
TGTCATGTTCATCGTTTGCTTGCCTGCTTCCTTGCCTGCTTCCTTGCTTGTTTATTTCCTTCCCTCCCTC
CCTCCCTCCCTCCCTTCCTTACTGGCAGGGTCTTCCTCTGCCTCTGCCGCCCAGGATCACCCCAACCTCA
ACGCTTTGGACCGACCGAACGGTCGTCCTGCCTCTGATCCCTCCCATCCCCATTACCTGAGACTACAGGC
ACGCACCACCACACCGGTTGACTTTTAGGTGGTTTCTCATGTTTTCCGTAGGTTGGTAGGTATGTATGTA
TGTGTGTAGGTAGGTATGTATGTATGTACGTATGTATGTATGTATGTATGTGAGTGAGACGGGTTTCGGG
GTTCTATCATGTTGCCCACGCTGGTCTCGAACTCCTCTTCTCACGCAATCCGCCTGCCTGCCTCGGCCGC
CCACACTGCTGCTATGACAGGCGTGAGACACTGCACCTGGCTCATTCTATAGTTGCCTGCCTGCCTGCCT
GTCTATCGATCGTCTTCTTTTGAGGACGGATGTGCTCTCGCTTTGGTGTCCATGCTCTGGGCACACGTGA
TCTCTTTTTAACTTCTATGATGATTATTATTGTAGGTGTCATCTCACATGTCCGAGTGATCGCAAACTTT
TAGGCTCCAGAGATCCTCCCGCATCGGCCTCCCGGAGTGCTGTGATGACACGCGTGGGCACGGTACGCTC
TGGTCATGTTTGTCATGGGTCGGTTCTTTCCGTGTTTGATACGGGGACTGCGAACAAATAAAATGTGGAG
ACGCGTCTCACCGATCCGCCTTTTCTTTTTTTTTCTTTTCTCCTTAGACGGAGTTTCACTCTTGTCGCCC
AGGGTGGAGGACGATGGCGCGATGTCGGCTCACCGCACCCTCCGCCTCCCAGGTTCGAGTGATTCTCCTG
CCTCAGCCTTCACGAGTAGCTGGAATGACAGCAATGAGCCATCGTGCCCGGCTAGGTTTTCTAGTTTTAG
TACACATGGGGTTTCTCCATCTTAGTCAGGCTGGTCTTCAACTTCCGACCGTTGGAGAATTTTAACTTTC
TTGGTGGTTGTTTTTCTTTTCTTTTCTTTTCTTTTCTTTTCTTTCCTTCTCCTTCCCCCCCCACCCCCCC
TTGTCCTCCTCCTCCTCCTCCTCCTCCTGCTCTTTCATTTCTTTCAGCTGGGCTCTCCTACTTGTGTTGC
TCTGTTACTCACGCTGGTCTCAAACTCCTGGCCTTGACACTTCTCCCGTCACATCCGCCGTCTGGTTGTT
GAAATGAGCATCTCTCGTCAAATGGAAAAGATGAAAGAAATAAACACGAAGACGAAAAGCACGGTGTGAA
GGTTTCTCTTGCCGTCTCCCAGGGTGTACCTTGGACCCAGAAACACGTTGGGAGCTTGGCTGAGTGAGTG
GGTTTTCGGTGCTGAAACCTCCCGAGGGCCTCCTTCCCTCTCCCCCTTGTCCCCGCTTCTCCCCCAGCCG
AGGCTCCCACCGCCGCCCTGGCATTTTCCATAGGAGAGGTATGGGAGAGGACTGACGCGCCTTCCACATC
TATATCCTGCCGGACGTCTCTGGCTCGGCGTGCCCCACCGGCTACCTGCCACCTTCCAGGGAGCTCTGAG
GCGGATGCGCCCCCCCCTTCCCCGTCAGGTCCCGCTACCCTCCCCCGGCTGGCCGTTGCCGGGCGACCCC
AGGGGAACCGCGTGGACGCTGCCTTCGGATCCTACGGCGAAGACTTCCACCGGATGCCCCCGGGTGGGCC
GGATGGGATGAGACTGGACCACCCCGGACCGGTGCTGTTCTTGGGAGTGGGTTGACGTACAGGGTGGACT
GGCAGCCCCAGCATTGTAAAGGGTGCACGGGTATGGAAATGTCACGTAGGATGCCCTCCTTCCCTTCGGT
CTGCCTTCAGCTGCCTCAGGCGTGAAGACAACTTCCCATCGGAACCTCTTTTCTTCCCTTTCTCCAGCAC
GCAGATGAGACGCATGAGAGGGAGAAACAGCTCAATAGATACTGCTGACCTTCATTTGTGGAATCCTCAG
TCATCTACACACAAGACAGGTGACTAGGCAGGGACACAGATCAAACACTATTTCCGGGTCCTCGTGGTGG
GGATTGGTCTCTCTCTCTCTCTCTCGCACGCACGCACGCACGCACACACACACACACACACACACAGTTT
CCATATCTAGTTCGCAAAGCACACTCACTTCCCCTTTTCACGGTACGCAGGCTGAGTAAAACCCACCCCA
CCCTCCACCCGTTGGCTGATTGGCTGACGAAACCCCTTCTCTACAATGTATGAAAAAGATGATCTGGGCC
GGGCACGCTGGCTCACGCCTGTCATTCCGGCACTTTGGGAGGCCGAGGCGGGTGGATCGCTTGGGGCCCG
GAGTTCGAGACCGGGCTGGCCGACGTGGCGAAACCCCGTCTCTCTGAAAAATAGAACGATGAGCCGGGCC
TGGTGGCGTGGGCTTGGAATCACGACCGCTCGGGAGACTGGGGCGGGCGAGTTGTTCCAACCGGGGAGGC
CGAGGTCGTGCCGTGGCAATCCAGCCTGGATGACGGAGCGAGACCCTGTCTCGATAGAATCATGATGTTT
TTAGAATCGTGATGTTTTTAGAAGGTGATGGCCGCCTGGAGTCGCAGCTACTCGGGAGGCTGAGATAAGG
AGAAGATCACTTGAGGCCCCACAGGTCGAGGCTTCGGTCGTCCGTGACCCACTGTATCCTGGTCAGTCAC
CGGTCAAGGAGATAGGCCCCCTCCCCGTTTGCTTTTCTTTTCTTCCCTTCTCTTTTCTTCTCTTTTCTTT
TTTTCCTTCTTTCCTTCTTTCTTTCTTCTCTTTCTTTCTTTCTTTCTTTCTTTCTTTCTTTCTTCCTTTC
TTTCTTCCTTCCTTCCCCTCTTTCTTTCCTGCCTTACTGCCTTCCTGCGTTTCTTCTTTTCTTCTTTCCT
CCCTTCCTCCCTTCCTTCTTTCCTCCCGCCTCAGCCTCCCAAAGTGCTGGGATGACTGGCGTGAGGCACC
ATGCCTGCTTGGCCTAAAGAGACCGTCTTGGAAAGTGAGACACAGAGAGCGCCTTCCAGTGATCTCATTG
ACTGATTTAGAGACGGCATCTCGCTCCGTCACCCCAGCAGTGGTGCCACCATAACTCACTCCCTGCAGCG
TGGACGCTCCTGGACTCGAGCGATCCTTCCACCTCAGCCTCCAGAGTACAGAACCTGGGACCGCAGGCAC
GCGCCACTGTGCCCACACTATTTTTAATTATTTTTTCCCCCCCGAGACAGAGTCTCCCTCTCGTGGCCTA
GACTGCGGTGCGGTGGCGCCATCTTGGCTCACCGCAACCTCTGCCTCCCGGTTTCAAGCGATTCTCCTGC
ATCGGCCTCCTGAGTAGCTGGGATGGCGGGCATGCGCCGCCACGTCTGGCTGATTTTGTATTTTTAGTGG
AGACGGGGCTTCTCCATGTTGATCGGGCTGGTCTCAAACTCCCGACCTCAGGTGATCCGCCCTCCCCGGC
CTCCGGAAGTGCTGGGATGACAGGCGTGGGCCACCGCGCCCGGCCTTCATTTTTAAATGTTTTCCCACAG
ACGGGGTCTCATCATTTCGTTGCAACCCTCCCGCCCGGCGTCTCAAAGTGCTGGCGTGACGTGCGTGAGC
CACTGCGCCTGGACTCCGGGGAATGATTCACGATCGCTGTACTCATCCTTTCTTTCTTTCTTTCTTTCTT
TCTTTCTTTCTTTCTTTCTTTCTTTCTTATTTATTTTCTTATTTATTGATGAATTATTTTATGATTTATT
TGGTCTCGCTCTGGGCGGGGCGAGGCGAGGCGAGGCACAGCGCATCGCTTTGGAAGCCGCGGCAACGCCT
TTGAAAGCCCCATTCATATGCACAGAGCCTTATTCCCTTCCTGGAGTTGGAGCTCATGCCTTCCATAGCC
TTGGGCTTCTCTCCATTCGGAAGCTTTGACAGGCGCAACCCCACCCAGAGGCTGGCTGCGGCTGAGGATT
AGGGGGTGTGTTGGGGCTTGAAAAGTGGGTCCCCTAGTTTTGATACCTCAGCCGACACATCCGCCGACCA
CCATCGCTTTCTCGCCCTCTGAGATCCCCCGCCTCCACCGCCTTGCAGGCTCACCTCTTACTTTCATTTC
TTTCTTCCTTTCTTGCGTTTGAGGAGGGGGTGCGGGAATGAGGGTGTGTGTGGGGAGGGGGTGCGGGGTG
GGGACGGAGGAGAGCGTCCTAAGGGTCCATTTAGTGTCATGCCTCTTTCACCGCCACCACCGAAGCTGAA
AGCAACGATCCGCTAACTACCGCGTGTTCTCATCTAGAAGTGGGAACTTACAGATGAGAGTCCTTGCATG
GGCAGAACGAGGGGGACCAGGGACGCGGAAGCCTGCTTGGCGGAGGAGGGGTGCAAGGAGAGACACCTTC
AGGAAAAAAAACAAAACACGAATACTGTCGGACACAGCACTGACTACCCGGGTGATGAAATCATCTGCAC
ACTGAACACCCCCGTCACAAGTTTACCTATGTAACAATCTTGCTCATGTATGCTTGAACCACAAATAAAA
GGGGGGGGGGAGAGAGACAGAGAGAGACAGAGAGAGAGAGAGAGGTAAAACGAAACACCACCTCCTTGAC
CTGATTGACCTGAGTCAGGGGGTTTCTGGCCTTTTTCAACAACAATGCAGTATTTGGGCCTGTTCTTTTG
TTTTTCTTCTTTTCTTTCTTTTTTTTGGACTGAGTCTCTCTCGCTCTGTCACCCAGGCTGCGGTGCAGTG
GCGCTCGCGCTCTCTCGGCTCACTGAAACCTCTGCTTCCCGGGTTCCAGTGATTCTTCTCCGGGTAGCTG
GGATTACAGGCGCGCACCATGACGGCCGGCTCGTATTTCTATTTTTAGTAGAGACGGGGTTTCTCCATGT
TGGCCATGCTGGTCTCGAACTCCTGACCTCAAATGATCCGCCTTCCTGGGCCTCCCAAGGTGCTGGGACG
ACAGGCCTGTGCCGCCGGGATTTCAGCCTTTAAAAGCGCGGGCCCTGCCAACTTTCGCTGCGGCCCTTAC
GCTCAGAATGACGTGTCCTCTCTGCCCTAGGTTGACTCCTTGAGTCCCCTAGGCCATTGCACTGTAGCCT
GGGCAGCAAGAGCCAAACTCCGTCCCCCCACCTCCCCGCGCAAAAACTAACTAACTAACTAAACTAACTA
ACTAACTAAAATCTCTACACGTCACCTCTAAGTGTGTGTTCCCGTGAGTGATTTCTAAGAAATGGCACTG
TACACTGAACGCAGTGGCTCACGTCTGTCATCCCGAGGTCAGGAGTTCGAGACCAGCCCGGCCAACGTGG
TGAAACCCCGTCTCTACTGAAAATACGAAATTCAGTCAGGCGCCGTGGGGCAGGCACCTGTCATCCCAGC
TACTCGGGAGGCTGGGGCGGAAGAATTGCTTGAACCTGGCAGGCAGAGGTTGCAGTGACCCAAGATCGCG
CCACTGCACTACAGCCTGGGCGACAGAGTGAGACTCAGTCTCCAGATAAATACATACATACATACATACA
TACATACATACATCATACAAGAAAGACAAAAAGAAAAGAAAAAGAAAAGAAAGAGAAAATGAAAGAAAAG
GCACTGTATCGCTACTGGGCTAGGACCTTCTCTCTGTCTGTTCGTCTCTGTCTCTGTCTTTCTCTCTGTG
TCTCTCTGTCTGTCTGTCTGTCTGTCTGTCTCTTTCTTTCTCTCTGTCTCTGTCTTTGTCTCTCTCTCTC
CCTCTCTACCTGTCTCACTGTGTCTGTCTTCTGTCTTACTCTCTTTCTCTCCCCGTCTGTCTCTCTCTCT
CTCCCTCCCTGTCTGTTTCTCTCTCTCTCTTTATGTCTGTTTCTGTCTCTCTCTGTCTCTTTCTCTGTCT
GTCTGCCCCTCTCTTTCTTTTTCTGTGTCTCTCTGTCTGTCTGTCTCTCTCTCTCTCTCTCTCTCTCTCT
CTCTCTGTGACTATCTTCTGTCTTACTCTCTTTCTCTGCCTGTCTGTCTGTCTCTCTCTGTCTCTCCCTC
CCTTTCTGTTTCTCTCTCTCTCCCTCTCTCGCTCTCTCTGTCTTTCTCTCTTTCTGTCTGTTTCTCTGTC
TCTCTCTGTCCGTCTCTGTCTTTTTCTATCTGTCTGTCTCTCTCTTTCTTTCTGTCTGTCTCTGTCTCTC
TCTCTCTCTCTCTGCTTGTCTCTCTCACTGTGTCTGTCTTCTGTCTTACTCTCCTTCTCTGCCTGTCCAT
CTGTCTGTCTGTCTGTCTCTCTCTCTCTCTCCCTCCCTTTCTGTTTCTCTCTCTCTCGCTCTCTCTCTGC
CTGTTTCTCTCTTTCTCTGTCGGTCTCTGTCTGTCTCTTTCTCTCTGTCTCTGTCTCTCTCTCTCTCTGC
CTGTCTCACTGTGTCTGTCTTCTGCCTTATTCTCTTTCTCTCTCTGTCTGTCTCTCTCTCTCCCTTCCTG
TCTGTTTCTCTCTCTCTCTCTTTCTGCCTCTTTCTCTCTGTCTGTCTCTGTCTTTCTCTGTCTGTCTGCC
TCTCTCTTTCTTTTTCTGCGTCTCTCTGTCTCTCTCTCTCTGTTCCTATCTTCTGTCTTACTCTGTTTCT
CTGCCTGCCTGTCTGTCTGTCTGTCTGTCTCTCTTTCTGTCTTTCTCCCTCCCTTTCTCTTTCTCTCTCT
CTGTCTGTCTCTCTTTCTGTCTGTTTCTCTCTGTCTCTCTGTCCATCTCTCTTTCTCTGTCTCCCTCTTT
CTCTCTGTCTCTGCCTCTCTCTCGCTCTCTCTCTGTCTCTCTCACTGTGTGTGACTGTCTTCTGTCTTAC
TCTCCTTCTCTGCCTGTCCGTCTGTCTGTCTGTCTCTCCCTCTCTCTCCCTCCCTTTCTGTTTCTCTCTC
TCTCTCTTTCTGTCTGTTTCTCTCTTTCTCTCTCTGTCTGTCTCTCTCTTTCTTTTTCTCTGTCTCTCTC
TGCGTCTGTCTCTCTGTCTGTGCCTATCTTCTGTCTTACTCTCTTTCTCTGCCTGTCTGTCTGTCTCTCT
CTCTTGTCTGTCTCCCTCCCTCCCTCCCTCCCTGTCTGTCTGTTTCTCTCTCTGTCTCTCTCTCTCTGTC
CATCTCTGTCTGTCTCTTTCTCTTTCTCTCTCTTTCTTTCTCTCTGTCTCTGTCTCTCTCTCTCTCTCTC
TGCCTGTCTCTCTCACTGTGTCTGTCTTCTGTCTTACTCTCTTTCTCTGCCTGCCTGTCTTTCTGTCTGT
CTGGCTCTCTCCCTCCATGTGTCTCTCTCTCTCTCACTCACTCTCTCTCCGTCTCTCTCTCTTTCTGTCT
GTTTCTCTCTGTCTCTGTCTGTCTGTCTGTCTGTCTCTCTCTCTCTGTCTTTCTCCCTCCCTGTCTGTCT
CTCTCTCTCTCTCTCTGTCTCTGTCTCTCTCTCTTTCTCTTTCTGTCTGTTTCTCTCTATCTCTCGCCGT
CCATCTCTGTCTTTCTATGTCTCTCTCTTTCTCTGTCAGTCCGTCAGACACCCCCGTGCCGGGTAGGGCC
CTGCCCCTTCCACGAAAGTGAGAAGCGCGTGCTTCGGTGCTTAGAGAGGCCGAGAGGAATCTAGACAGAC
GGGCCTTGCTGGGCTTCCCCACTCGGTGTATGATTTCGGGAGGTCGAGGCCGGGTCCCCGCTTGGATGCG
AGGGGCATTTTCAGACTTTTCTCTCGGTCACGTCTGGCGTCCGGACTTCTCCTATTTCCCTGATAAGCTC
CTCGACTTAAACATAAACGGTTAAGGCCGGACCCAACACGGCGAAACCCCGTCTCTACTAAAACTACAAA
GCCGAGTCGGGAGCGGCGGGGCAGGCCCCTGTAATGCCAGCTCCTCGGGAGGCTGAGGCGGGAAAATCGC
TTGAACCTGGGAGGCGGAGGCTGCAGGGAGCCGAGATCGCGCCACTGCACTATGGCCCAGGCTGTAGAGT
GAGTGAGACTCTGTCTCTAAATAAATAAGCAAATTCATGAATTCATTAATTCTTTTCCCTGCTGACGGAC
ATTCGCAGGCATCGGTTGTCTTCGGGCATCACCTAGCGGCCACTGTTATTGAAAGTCGAGGTGACACGGA
GGGAGGTCTCGCCGACTTCACCGAGCCTGGGGCAACGGGTTTCTCTCTCTCCCTTCTGGAGGCCCCTCCC
TCTCTCCCTCGTTGCCTAGGGAACCTCCGCCCTGGCGGGGGCCCTATTGTTCTTTGATCGGCGCTTTAGT
TTTCTTTGTGTTTTGGCGCCTAGACTCTTCTACTTGGGCTTTGGGAAGGGTCAGTTTAATTTTCAAGTTG
CCCCCCGGCTCCCCCCACTACCCACCTCCCTTCACCTTAATTTAGTGAGTCGGTTAGGTGGGTTTCCCCC
AAAACCCCCACCCCCCCGCCTCCCAACACCCCGCTTGGAAGCCTTCCAGAGCCACCCCGGTGTGCCTCCG
TCTTCTCTGCCCTTCCCCCACCCCTTGCCGGCGATCTCATTCTTGCCAGGCTGACATTTGCATCGGTGGG
CGTCAGGCCTCACTCAGGGGCCACCGTTTTGGAAGATGGGGGGCGGCACGGTCCCACTTCCCCAGAGGCA
GCTTGGGCCGATGGCATAGCCCTTGACCCGCGTGGGCAAGCGGGCGGGTCTGCAGTTGTGGGGCTTTTCC
CCCCGCTTTCCGCCTCAGGCCTCCCTCCCTAGGAAAGCTTCACCCTGGCTGGGTCTCCGTCACCTTTTAT
CATGATGTTTTAGTTTCTCCGCCCTCCGGCCAGCATAGTTTCACAATGCGAAGGGCGTCACAGCTCTAGT
GTGGGCCCTCTTAGTACTTGCCCAAAATAGAAACGCTTTCTGAAAACTAATAACTTTGCTCACTTAAGAT
TTCCAGGGACGGTGCCTTGGCCCGTGTTTCTTGGCTTGTTTTGTTTTGTTTTGTTTTGTTTTGTTTTGTT
TTGTTTTGTTCGTGTTTTTCCTTTCTGGTATGTATTTCTTTTCAAGTGAAGGTATGTATTTCTTTTCAAG
TGAAGTAGAAATCCCCAGTTTTCAGGAGCTGCTGTTTTTTCCTGTTGTTAACTAGCGCTTTTGTGAATCC
CTCAACGTGCAGTGAGAGCCGGTTGATGTTTACTATACTTCATCATGACATCTTATTTTCTAGAAATCCG
TAGGCGAATGCTGCTGCTGCTCTTGTTGCTGTTGTTGTTGTCGTTGCTGTTGTCGTTGTCGTTGTTGTTG
TTGTTGTTGTTGTTGTTGTTGTTTTCAAAGTATACCTTTCAAAGTATACCCCGGCCACCGTTTATGGGAT
CAAAAGCACTATAAAATATGTGTGCCCTTCCTCCCCCTCTCTCTGTCTGTCTGTCTGTCTCTGTCTCTCT
CTTTCTCTGTCTGTCTTCTCTCTCTGTGTGTGTGTCTCTCTCTCTCTGCCTGTCTGTTTCTCTCTCTCTG
TCTCTCTCTGCCTGTCTGTTTCTCTCGCTCTGTCTCTCTCTCTCTGCCTGTCTCTCTCACTGTGTCTGTC
TTCTGTCTTACTCCCTTTCTCTGCCTGCCTGTCTCTCTCACTCTCTGTCTCTGCGTCTATCTCTCTCTTT
CTGTCTGTTTCTCTCTGTCCGTCTCTGTCTCTCTCTGTCTGTCTCTTTGTATTTCTTTCTCTCTGTCTCT
GTCTCTCTCACTGTCTGTCTTCTGTCTTAGTCTCTCTCTCTCCCTGTCTGTCTGTTTGTCTCTCTCTCTC
TCCCTGTTTCTCTCTCTCTCTCTCTCTGTCTTTGTCTTTCTTTCTCTCTGTCTCTGTCTCTCTCACTGTG
TCTGTCTTCTGTCTTAGTCTCTCTCTCCCTGTCTGTCTGTTTGTCTCTCTCTCTCTCTCCCTGTCTGTTT
CTCTCTCTCTCCGGCTTTGTCTTTCTTTCTCTCTGTCTCTGTCTCTGTCTCTCTCTCTCTCTCTCTCTCT
CTCTCTCTCTCTCTCTCTCTCTCTCTCTCTGTCTGTCTTGTGTCTTACTGTCTTTCTCTGCCTGTCTGTC
TGTCTGTCTCTGTCTGTCTCTCTCTCTCTCTCCCCCTGTCGGCTGTTTCTCTGTCCCTGTCTGTTTCTCT
CTGTCTGTCTTTCTCTCTCTGTCTCTTTCTCTCTCTCTGTCTCTTTCTCTCTGTCTCTCTCTGTCTCTCT
CTCTGTGGGTGTGGGTGTGTGTGTGCATGTGTCTGCCTTCTGTCTTACTCTCTTTCTCTGCCTGTCTGTC
TGCCTGTCTGTTTGTCTCTCTCTCTCTCTGCCTGTCTCTCTCCCTTCCTGTCTCTGTTTCTCTCTCTTTC
TGTTTCTCTCTGTCTCTGTCCATCTCTGTCTTTCTCCGTCTGTCTCTTTATCTGTCTCTCTCTCTTTCTG
TCTTTCTCTCTTTGTGTATCGTTGTCTCTCTCTGTCTGTCTCTCTCTGTCTCTGTCTCTGTCTCTCTCTC
TCTCTCTGTCTCGGTCTCTGGCTCTCGCTCTCTCCCGCCCTCTCTTTTTTTTTGCAAAATAAGCTCAAGT
ACATCTAATCTGATCCATTACCAAGGCCTGAATTCTTCACTTCTGACATCCCAGATTTGATCTCCCTACA
GAATGCTGTACAGAACGGGCGAGTTGATTTCTGGACTTGGATACCTCATAGATACTACATATGAATAAAG
ATCCAACCCTAAAATCTGGGGTGGCTTCTCCCTCAACTGTCTCGAAAAATCGTACCTCTGTTCCCCTAGG
ATGCCGGAAGGGTTTTCTCAATGTGCATCTGCCCATGTCCTAAGTGATCTGTGACCGAGCCCTGTCCGTT
CTGTCTCAAATATGTATGTGCAAACACTTCTCTCCATTTCCACAACTACCCACGGCCCCTTGTGGAACCA
CTGGCTCTTTGAAAAAATCCCAGAAGTGGTTTTGGCTTTCTGGCTAGGAGGCCTAAGCCTGCTGAGAACT
TTCCTGCCCAGGATCCTGTGTGAACAAAAGTGCCTCTGCTGGGAGCTGGGATCCTTGGGACCATGCTTGC
TAGCGCTGGATGAGTCTCTGGAAGGATGCACGGGACTCCGCAAAGCTGACCTGTCCCACCGAGGTCAAAT
GGATACCTCTGCATTGGCCCGAGGCCTCCAAAGTACATCACCGTCACCAACCGTCACCGTCAGCATCCTT
GTGAGCCTGCCCAAGGCCCCGCCTCCGGGGAGACTCTCGGGAGCCCGGCCTTCGTCGGCTAAAGAAGTCC
AAAGGGATGGTGACTTCCACCCACAAGGTCCCCACTGAACGGCGAAGATGTGGAGCGTAGGTCAGGAGGG
GAGACGTCCGGGAGACGTCCTGACAGGCGATGAGTTCCCTAGGCTCTGGCCACCCCACCCACGTCCCGGG
CACCCGCGGGACACCGCCGCTTTATCCCCTCCTTATCCCCTCCTCTGTCCGCAGCCGGCCCCACCCCACG
CACACACGCTGGAGGTTCCAAAAGCACACGGTGTGAATAGAGCCTGACGGAGCGAGAGCCCATTTCACGA
GGTGGGAGGGGTGGGGGTGGGGTGGGGTGGGGTTTGTGGGGTCTGTGGAGAGCCCGATTCTCCCTCTTGG
GTGGCTACAGGCTAGAAATGAATATCGCTTCTTGGGCGGAGGGGCTTCTTTAGGCCATCACCGCTTGCGG
GACTGCCTCTCAAACCCTCCCTTGAGGCCACAAAATAGATTCCACCCCACCCGTCGACGTTTCCCCCCGG
GTGCTGGATGTATCCTGTCAAGAGACCTGAGCCTGACACCGTCGAATTAAACACCTTTACCGGCTTTGTG
TGTTTGTTTGTTTCTGAGATGGAGTCTTGCTCTGTCCCCCCAGCCTGGAGTGCAGTGGCGTGATCTCAGC
TCACTGGAACCTCTGCCTCCTGGGTTCAAGTGATTCTCCTGTCTCAGCGCCACCATGGCCGCCTCATTTT
TTTTTTTTTTTTTTTTTTTTTTTTTTTTTTTTTTTTTTAGTAGACACGGGGTTTCACCCTCTTTCATTGG
TTTTCACTGCCACACCTCATTCTGTGCCTTCTTTTTTTTTTTTTTTTTCCTAAGCGCAACGCAACATGTC
TGCCTTATTTGAGTGGCTTCATATATCATTATAATTGTGTTGTAGATGAAGAAAAGGTATTAAACACTGT
GCTAATGATAGTGAAAGTGAAGACAAAAGAAAGGCTATCTATTTTGTAGTTAGAGTAAAGTTGCTCAGTA
TTTAGAGCTGCCTAAATACGTCAGCATTTAAACTCTTCCTAGTAAAGGCTGGCCAATCTGAATAATCCTC
CTTTAAACACGATTTTTGATAGGGTTAAGATTTTTTTAAGAATGCGACTCCCGCAAAATAGCTGAACAGA
CAATACACATTTAAAAAAATAACAACACAAGGATCAACCAGACTTGGGAAAAAATCGAAAACGACACACG
TCTTATGAAGAACTGAGTTCTTAAAATATGACGGAGAACATAGCTATCGGAAGAGAAGGCAGTATTGGCA
AGTTGATTGTGACGTTGGTCAGCAGTAGCTGGCGCTGTCTTTTTGGCCATCTTTCGGGCAATGTAACTAC
TACAGCAAAATGAGATATGATCCATTAAACAACATATTCACAAATCAAAAAATGTTTCAGTAATATAATG
CTTCAGATTTAGAAGCAAATCAAATGATAGAACTCCGCTGCTGTAGTAAGTCAGATCACCGTATCTGACA
AAATAACTACCACAGGGTTATGACTTCAGAATTATACTTTCTCTTGATATTTATTTATGTATGTATTTAT
TTTTTTAATTTATTTCTCTTGAGACGGCGTCTCGCTCTGTCGCCCAGGCTGGGGTGCAATGGTGTGATCT
CGGCTCACTGCAACCGCCACCTCTCTGGGTTCAAGCGATTCTCCTGCCTCAGCCTCCCGAGTAGCTGGGA
CTACAGGTGCCCGCCACCACGCCCAGCTAATCTTTATACTTTTAATAGAGACGGGGTTTCACCGTGTTGG
CCCGGATGGTCTCGATCTCTTGACCTCGTGACCCGCCCGCCTCGGCCTCCCAAAGTGCTGGGATGACAGG
CGTGAGCCACTGCGCCCGGCCTTCTCTTGACGTTTAAACTATGAAGTCAGTCCAGAAAAATGCAATAAAT
GTCAACGGTGAGTATGGTGTTGAGGCAGAAGTAGGACCACGCATGTTCATATCGTATTCCGTTGATCACA
ATATGACCTAGGGAGTAATTTCCTATGTGCCTACTTATACACGAGTACAAAAGGGTAAAACGGAGAGACT
GCTAAATTAAAGGGTACGTGAAGTTCTTAATAGTCACTCCGTAAACTGGAACGCTGTCAAAAAGCGGCAG
CTAGTGAATTGTTTCCATCTATTTTTCTATTATCCAATAAGTGAACTATGCTATTCCTTTCCATCTCCCA
AGCCTTTCCAATCTCCCAAGCACTTCTTGTCCCCATCACAAGGTAACAAATCAAGTAACACAACTAAAGA
AACACACACACAAACCAAAGACAGCTACAGTGTCTGCAAAAAAGCTTGCTAGAAGACTGAAACTGTTGAG
TATAAGGATCTGGTATTCTACGATCATGAGTTCATTTCAGAGTTTGTTAAAGACATACGTTTCATAAGGA
AACATCTTAGTTAGAAGTTATTCAGCAGTATGTACCATCCCTAAGTATTTTTAACCAAATTCGTGACAAT
AAAGAGCTATCTAACCAGAAAATTAGCGAGTACCGGCACCATCCATAAGGCTTTGTCTTTACACTTCATT
ACCACTTACCATGCCTTACAATGTCTAGGATTGACTCTGATAGCATTTTTAAAACAGCTAATGCTTTGTC
CAATTCTTCAGTGAAGACAAGCTCACGCCCTAATGCACTATAGGCATAAGCATCATTTGGATCCACTTCG
AGAGTTCTCTGGAAGAATTGAATCGCAATATCGTGTTCCCGTTGCAGACCGAAACAGTTCCCTGCAGCAC
ACCAGGCCTCTGGCTGGCGAATTTTTATCCATGTCTGTGAAGTCTTTGGACAGAATTGAAAGAGCAACAC
CTTCCGGAGGATGCCAAAGTGTGGTAGAGTAGATCTCCACGCCTTCGACTCTGTAATTCTCAATCCTTCT
AACCTCTGAGAATGTTCTTTCAGCTTGCATGGACTCTGAGAGTTTAAAATAGGCCCTTCCAATTTCGCAC
AGTACCCAACCGGTATTGCAGTGGTGAGAAGCTAGATGGCTCAAGATATTGAGAGCTTCTTTGCCGTGGT
AAGAACACAAAGCTAAATAACCTTTCTCCCTTTCACGAAGAAGGCTCATCGAGCCTTCCGCTGCTGCTTT
TTGTAGATTAAAAGCCTGAATCTGAGGCGCGATTGCGACTATTTTCCCTTCTGAAATGACGGAAGAGTCC
AATTTTGTCACTTCCAGGCTATCACTTATGTTCGGTGGAGTTATTCCTCCTTTCTTAGTTTTACTTTTTG
TTTTTCTGTTTGGGATTTTAGGTGGAAACTTCATTTTTAATTTTCTCCTATTCTCCTCGGTTGTGGAGCT
GTCACTAGTCAAGAGTCGTGAATTTCTTCGAGGCGGTGCGTTCGGGGGAGATGCCATAGTGGGGCTCAAT
ACCTGAGGTGTTGCCCTTGTCGGCGGACCAGAACTTTGTGTTTTTGCAAGAATTGGAGTTACCTTTGGGC
TCTTTCCCCTCTGCGAGAAGACAGACTGTGTTCCGGTTTGGCCGATTCTGGCAACGGACTTTTTGAAGGG
GCTCCGGTGGATGGCACGTCAATGACAGAAGGTGTCTAATACCAGTGCAGTTTGTCAATAGGATCCGTCT
CCGGGACTTGGGGTTTCTGATGGCAGAATGTCAACACTTGGGGTTAATGGACTAACAGCTGCTGGTCCTC
CTAATAAAACTGCGACCAGTTTTTGGTTTATGTCGAACCTGTTTAGATCATATGGAAGTTCCTGTTCCCA
GTGGGACAGTATCAGGTGAAAGGACAGCTGAATCGATAGAGGACACTGGGGAGTCTGTATTCAAGGAGTA
CTTTGAATTGGAAGATTCTAAATTCAATCCGTTTAATTCAACGGTGTCCTGGGCTGTTTCCGTAAGAACG
GTCTCAGGCTGTCTGTGACGTGAACTAGGACGAGGCCCAAGTGTTGTGGCGCAACACTTGGACAGGCAGT
TGCTAAAGCTCTCTAGAGATGTGAATCAAAATGTTTGGTCAGGATCCGGCTTTTCCCCCCTATTTCACAC
CATGATTCAAAGGGACACCAGAGGAAAGGATTTCAACGAAGGCTCTTTTGGTCACATTCTGATCCTTTGG
CAAGCCGATCTGTCTTGCAATATACATGTCCCAACAATGGAAGGGGAAAGCGAGCTGAATCACCAAACTC
AGGAACAATAATATCATCATGGCTTTTCTGCTTATGAAACACTCCACCCGATAAGATTTGTTCCCCTTCT
GCAAGCTTGCTGAGATCAACACAACATTTCGCAAGCAGGTATTTGCAGTGCGGTGTAGTACAACTGTGTC
CTTTCAAGAGTCTATATGTTTTATAGGCCTTTCCTGAGCGGTAAGAACAGGTCGCCAGTAAAAACAAGGC
TTCTTCTGAGTGTACTTCTGCATAAAGGCGTTCTGCGAGGAAAACCGCATCTCGGTAGGCATAGTGGTTT
AGTGCTTGCCATATAGCAGCCTGGACGGGTCCCTGCAGCACCGCCATCCTCGAGGCTCAGGCCCACTTTC
TGCAGTGCCTCAGGCACCACCCCCCCCCCCCACCCCGCCCCGTAGCGGCTCCGGCCCGGCCAGCCCCGGC
TCATTTAAAGTCACCAGCGACCGTTACCGACCGTTACCGGGGGATGGTGGGGGAGTCCGAGCCAGAATGA
CTTCTTTATCCTGCTGACTCGGGAAAGCCCGGCCCCTTGTGATCCATTGCAAACCGAGAGTCACCTCGTG
TTTAGAACACGGATCCACTCCCAAGTTCAGTGGGGGGGGGGGGGGATGTGAGGGATGTGGCATGGAGGAC
GAAGGACTCTCTTCCTTCTGATTCGGTCTGCACAGTGGGGCCTAGGGCTGGAGCTCTCTCCGTGCGGACC
GCTGACTCCCTCTACCTTGGGTTCCATCGGCCCCACCCTGGAACGCGGGTCTTGGCAGATTCTGGCCCTT
CCTGGCCCTTCAGTCGCTGTCAGAAACCCCATCTCGTGCTCGGATGCCCCGAGTGACTGTGGCTCGCACC
TCTCCGGAAACATTGGAAATCTCTCCTCTACGCGCGGCCACCTGAAACCACAGGAGCTCGGGACACACGT
GCTTTCGGGAGAGAATGCTGAGAGTCTCTTGCCGACTCTCTCTTGACTTGAGTTCTTCGTGGGTGCGTGG
TTAAGACGTAGTGAGACCAGATGTATTAACTCAGGCCGGGTGCTGGTGGCCGAGGCCGTAGGGTCCCTCG
AGGAATCGCCTAACCCTGGGGAGGTTGAGGCTGCAGTGAGTGAGCCATAATTGTGTGAGTGAGCCATAAT
TGTGTCACTGCGCTCCAGTCTGGGCGAAAGACAGAATGAGGCCCTGCCACAGGCAGGCAGGCAGGCAGGC
AGGCAGGCAGGCAGGCAGAAAGACAACAGGCAGAAAGACAACAGCTGTATTATGTATTATGTTCTTCTCA
GGGTAGGAAGCAAAAATAACAGAATACAGCACTTAATTTTACTCTTGGTGCCCACGCTGGAGTGCAGTGG
CACCATCTCGGCTCACCGCAACCTCCACCTCCCGCGTTCAAACGATTCTCCTGCCTCAGCCTCCTGAGTA
GCTGGGATTACAGGCACGGGCCACCACACCCGGCTGATTTTGTATTGTTAGTAGAGACGGCATTTCTCCA
TGTCGGTCAGGCTGGTCTCGAACTGGCGACCCCAGTGGATCTGCCCGCCTCGGCCTCCCAAAGTGCTGGG
ATGACAGGCGTGAGCCATCGTGACCGGCCGGCTACATTTATTTTTTTTCTTAATTATTTTACCTTTTTTT
AGTTTTCAATTTTAATCTATTTATTTATTTACATTTATTTCTTTCCTTATTTACTTATTTATTTATTTTC
GAGACAGACTCTCGCTCTGTTGCCCAGGCTGGAGTGCAGCGGCGCGATCTCGGCTCACTGCAAGCTCTGC
CTCCCGGGTTCATGCCATTCTCCTGCCTCAGCCTCCCGAGTAGCTGGGACTACAGGCGCCCGCCACCGTG
CCTGGCTAACTTTTTGTATTTTGAGTAGAGACGGGGTTTCACTGTGGTAGCCAGGATGGTCCCGATCTCC
CGATCCCGTGATCCGTCCACCTCGGCCTCCCAAAGTGCTGGGATGACAGGCGTGAGCCACCGCCCCCGGC
CTATTTATCTATTTATTAACTTGGAGTCCAGGTTATGAAACCAGTTAGTTTGTGTAATTTTTTTTTTTTT
TTTGAGACGAGGCTTCACCGTGTTGCCAAGGCTTGGACCGAGGGATCCACCGGCCCTCGGCCTCCCAAAA
GTGCGGGGATGACAGGCGCGAGCCTACCGCGCCCGGACCCCCCCTTCCCCCCTCCCCCGCTTGTCTTCCC
GACAGACAGTTTCACGGCAGAGCGTTTGGCTGGCGTGTTTAAATTCATTCTAAATAGAAATTTGGGATGT
CAGCTTCTGGCCTCATGGACTCTGAGCTGAGGAGTCCCCTGGTCTGTCTATCACAGGACCGTACACGTAA
GGAGGAGAAAAATCGTAACGTTCAAAGTCAGTAATTTTGTGATACAGAAATACACGGATTCACCCAAAAC
ACAGAAACCAGTCTTTTAGAAATGGCCTTAGTCCTGGTGTCCGTGACAGTGATTCTTTTCGGTTCGGACC
TTGACTGAGAGAATTCCCAGTCGGTCTCTCGTCTCTGGACGGAAGTTCCAGATGATCCGATGGGTGGGGG
ACTTAGGCTGCCTCCCCCCAGGAGCCCTGGTCGATTAGTTGTGGGGATCGCCTTGGAGGGCGCGGTGACC
CACTGTGCTGTGGGAACCTCCATCCTTCCCTTCCCCCCACCCCCTCCCCAGGGGATCCCAATTCATTCCA
GGCTGACACTCTCACTGGCAGACGTCGGGCATCACCTAGCGGTCACTGTTACTCTGAAGACGGAGGCCTC
ACAGAGGAAGGGAGCACCAGGCCGCCTGCGCACAACTGTGTCTTCTCTACCGCCCCCGCCCCCACCTCCA
AGTTCCTCCCTCCCTTGTGCCTAGGAAATCGCCACTTTGACGACTGGGTCTGATTGACCTTTGATCAGGC
AAGAACGAACAAACAAATAAATAAATAAAATAACACCAAAGTAACTAACTAAATAAGATAAGCCATTACA
ATACAATACAATACGATACAACACGATACGATAGGATACAGTAAATACAATAAATACAATACAATACAAT
ACAATACAATACAATACAATACAATACAATACAATACAATACAATACAATACAATACAATACAACACAAC
ACAATAGGCCAGGCGCGGTGGCTCATGCCTGTCATCCCATCACTTTGGGATGCCGAGGTGGACGCATCAC
CTGAAGTCGGGAGTTGGAGACAAGCCCGACCAACATGGAGAAATCCCGTCTCAATTGAAAATACAAAATT
AGCCGGGCGTGGTGGCACATGCCTCTAATCCCAGCTGCTAGGAAGGCTGAGGCAGGAGAATCGCTTGAAC
CTGGGAAGCGGAGGTGGCGGTGAGCCGAGATTGCGCCATCGCACTCCAGTCTGAGCAACAAGAGCGAAAC
TCCGTCTCAAAGAAATAAACTAAGATAAATAAATAAATACATAAATACATAAATTAAAATAAATAAATAA
ATAAATAAAATAAAATAAATAAATGGGCCCTGCGCGGTGGCTCAAGCCTGTCATCCCCTCACTTTGGGAG
GCCAAGGCCGGTGGATCAAGAGGCAAGAGGCGGTCAGACCAACAGGGCCAGTATGGTGAAACACACCAAA
TTAGCCGGGTGCCGTGCTGTGCTGTGCTGTCTGTAATCCCAGCTACTCGGGAGGCCGAGCTGAGGCAGGA
GAATCGCTTGAACCTGGGAGGCGGAGGGTGCAGTGAGCCGAGATCGCGCCACTGCACCCCAGCCTGGGCG
ACAGAGCGAGACTCCGTCTCAAAAAAATGAAAATGAAAACAAAAATGAAATGCAACAAAATAATTAAAAA
GTGAGTTTCCGGGAAAAAAGAAAAAAGGAAAAAAAAAAAAAAGAAGAAAACAACCCCACCGTGACGTACA
CATACGCCTCTCGCCTTTCCAGGCATCAGACACGTTAGGAATCATGCGTGATTTCTTTTTTTAACTTAAT
TTTATTTTATCATGATGATTTATGTTTCGAGACGGAGTCTCGGAGGCCCGCCCTCCCTCCGTCCCATTCC
CTGGTTGCCCAGACCACCTCAGGAGACAGACCCTGGCTGGGCCAGATTGTTCTTCTCCTTGGTCAATGGT
TTCCTTGTCTTTCTTCGTGTCTTTAACCCGCGTGGACGCTTCCGCTCGGGTTTTACAGATGGCAGCTCCA
CTTTAGGCCTTGTTGTTGTTGGGGACTTTCCTGATTCTCCCCAGATGTAGTGAAAGCAGGTAGATTTGCC
TTGCCTGGACTTGCCTGGCCTTGCCTTTTCTTTCTTTCTTTATTACTTTCTCTTTTTTTTCTTCTTCTTC
CTTTTTTTTTTTTTTTTTTGAGACAGAGTTTCACTCCTGTTGCCCAGGCTAGAGGGCAATGGCGCGATCT
CGGCCCACCGCACCCTCTGCCTCCCAGGTTCAAGCGATTCTCCTGGCTCAGCCTCCTGATTAGCTGGGAT
TATAGGCATGGGCCACCGTGCCTGGCTGATGTTTGTACTTTTAGTAGAGACGGTGTTTTTCCATGTTGGT
CAGGCTGGTCTCCAACTCCGAACCTCAGGTGATCCGCCTGCCTTGGCCTCCCAAAGTGCTGGGATGACAG
GCGTGAGCCGCCGCGCCCAGCCTCTCTCTCTCTCGCTTGCTTGCTTGCTTGCTTGCTTGCTTGCTTGCTT
GCTTGCTTGCTTGCTTGCTTGCTTGCTTGCTTTCTTGCTTTCTTGCTTGCTTGCTTGCTTTCGTGCTTTC
TTGCTTTCCTGTTTTCTTTCTTTCTTTCTTTCTTTCTTTCTTTCTTTCTTTCTTTCTTTCTTTCTTTCTT
TCTTTCTTTCTTTTGTTTCTTTCTTGCTTGCTTTTTTTCTTGCTTTCTTTCTTTCTTTTGTTTCTTTCTT
GCTTGCTTTCTTGCTTCCTTGTTTTCTTGCTTGCTTGCTTTCTTGCTTGCTTGCTTTTGTGCTTTCTTCT
TTTCTTGCTTTCTTTCTTTCTTGCTTGCTTGCTTGCTTTCGTGCTTTCTTGTTTTCTTGCTTTCTTTTGT
TTCTTGCTTGCTTGCTTTCGTGCTTTCTTGCTTGCTTTGTTTCTTTCTTGCTTGCTTTCTTGCTTCCTTG
TTTTCTTGCTTTCTTGCTTTCTTGCTTGCTTGCTTTCGTGCTTTCTTTCTTGCTTTCTTTTCTTTCTTTC
TTGCTTGCTTTCTTTTCTTTTTCTTTCTTTCTTTCATTCATTCTTTCTTTCTTCTTTCTTTCTTTCTTTC
TTTCTTTCTTTCTTTCTTTCTCTGTTTCTTTCTGTTTCGTCCTTTTGAGACAGAGTTTCACTCTTGTTTC
CACGGCTAGAGTGCCATGGCGCGATCTTGGCTCACCGCACCTTCCGCCTCCCGGGTTCGAGCGCTTCTCC
CGCCTCAGCCTCCTGATTAGCGGGGATTACAGGGAGGCACCCCCACGCCTGGCTTGGCTGATGTTTGTAT
TTTTAGTAGGCACGCCGTGTCTCTCCATGTGGGTCAGGCTGGTCTCCAACTCCCGACCTCATGTGATGCG
CCCACCTCGGCCTCTCAAAGTGCTGGGATGACAGGCGTGGGTCACCGTGCCCAGCCTGTTGACTCGTTTC
GTTTTTTTGTTTCTTTCGTTTCCATGTGTTCGCTTATATTTATCGACGTAAACGTTTGTATACATTTATA
TGTAAACGAAAATGTGTATCTTTACGTTGAATACGCTTGTGTATAGTAAATACGCGTCGATTATGTAGAA
ACATACCTCTATGTGATAGATGCAGGTGTTTATTTCGCATAAATGAATACACGTCGCTCTAGAAAGAAGC
GATCGCCGACAAATACGTGTATGCTTACGTATGAAAAGTGTTGTATTTATGTTTCTAAATGAACGAGTGT
ACGTATTTGTCTCTGTTTTCTTTCTTCCTCTCTTTTATGTTTTTCTTCCTTCCTTTCTACCTTTCTCTCC
TTCTTTAGGCGTTTCTTCCTCTCTTCCTTTCCTTCTTTCTCTCTTTCTGTTCTTTTTTCTTTCGTGCTTT
ATTTCTCTTTCGTTCCCTGTCTTTCCTTCTTTTTTCTTTCCTCTCTGTTTCTTTTTCCCTTTTTTCCTTC
GTTTCTTTCCTCATTCTTTCTCTCTTTTTCATGTGTCTTTCCTTTCCGTCTGTCTTTTAAAAATGGACTG
TTTCAAAAGTTTTCTTTGCGTATCTACGTTTTTTAACGGTCTCTCTTTTCTCCATTTTCTTCCTCCCTCC
CTGCTCCCTTCCCTCCCTCCTTCCCTTTCGCCGTCTGTCTCTTTGCCCCATTCCCCCCGTCCCTCCCTCT
TTCTCTCCCTCTGTCTGTCTCTGTGTGGATTCTGGAAGAGCCTACGCATTCCGTGTGTCTGCAGCGACCG
GCGACCGAGTCCTTGTGTGTTCTTTCTCCTTTCTCCCTCCCTCCCTCCCTCCCTCCCTCCCTGCTTCCGA
GATGCATCTCCAAACACCCACACGCCGTGGGTTGTCTTCTGACTCTGTCGCGGTCGAGGCAGAGACCCGT
TTTGGGTACCGTTTGTGTGGGGTTGGGGTAGAGGGGCTGCGTTTTTGGCCTCGGGAAGAGCTTCTCGACT
CACGGTTTCGCTTTTGCGGTCCCCGGGCCGCCCTGCCATCCGGATCTGTCTCGCTGACGTTCGCGGCCGT
CGTCGGGCTCCATCTGGCGGCCGCTTTTAGATCGTGCTCTCGGCTTCCGGAGCTGCGGTGGCAGCTGCCG
AGGGAGGGGACCGTCCCCGCTGTGAGCTAGGCAGAGCTCCGGAAAGCCCGCGGTCGTCAGCCCGGCTGGC
CCGGTGGCGCCAGAGCTGTGGCGCGTCGCTTGTGAGTCAGAGCTCTGGCGTGCAGGTTTATGTGGGGGAG
AGGCTGTCGCTGCGCTTCTGGGCCCGAGCCGGGCGTGGGGCTGCCCGGGCTGGTCGACCAGCGTGCCGCA
GCTCCCGAGGCCCGAGCCGCGACCCGCGGGGACCCGCCGCGCGTGGCGAGGGAGGCTGGGGACGCCCTTC
CCGGCCCGGTCGCGGGTCCGTCCGCGCTCATCCTGGCCGTCTGAGGCGGTGGCCGAATTCGTTTCCGACG
AGTCCCCGTGGGGAGCCGGGGACCGTCCTGCCCCCGTCCCCCGGGTGCCGGGGAGCGGTCCCCGGGCCGG
GCCGCCGTCCCTCTGCCGCGATCCTTTCTGGCGAGTCCCCGTGCGGAGTCGGAGAGCGCTCCCTGAGTGC
GCGTGCGGCCCGAGAGGTCGCGCCTGGCCGGCCTTCGGTCCCTCGTGTGTCCCGGTCGTAGGAGGGGCCG
GCCGAAAATGCTTCCGGGTCCCGCTCTGGAGACACGGGCCGGCCCCCTGCGTGTGGCACGGGCGGCCGGG
AGGGCGTCCCTGGCCCGGCGCTGCTCCCGCGTGTGTCCTGGGGTTGACCAGAGGGCCCCGGGCGCTCCGT
GTGTGGCCGCGATGGTGGCGTTTTTGGGGACAGGTGTCCGTGTCGCGCGTTTCGTGGGCCGGCGGTGTGG
TCGGTGACTCGACCTCCCGGCCCCGGGGGAGGTATATCCCTCACTCCGAGTCGGCATTTTGGGCCACCGG
GTTATT
>KX061876.1 Gorilla gorilla clone CH255-31L1 48S ribosomal RNA, 18S ribosomal RNA, 5.8S ribosomal RNA, and 28S ribosomal RNA genes, complete sequence
GCTGACACGCTGTCCTCTGGCGACCTGTCGCTGGAGAGGTTGGGCCTCTGGATGCGTGCGGGGCTCTGGC
CTACCGGTGACCCGGCTAGCCGGCCGTGCTCCTGCTTGAGCCGCCTGCTGGGGCCCGCGGGCCTGTGGTT
CTCTCGCGCGTCCGAGCGTCCCGACTCCCGGTGCCGGCCCGGGTCCGGGTCTCTGACCCACCCGGGGGGC
GGCGGGGAAGGCGGCGGGGGCCACCCTGCCCCCGTGCGCTCTCCGCTGCGGGCGCCCGGGGCGGCTGCGA
CAACCCCACCCCGCTGGCTCCGTGCCGTGCGTGTCAGGCGTTCTCGTCTCCGCTGGGTTGTCCGCCGCCC
CTTCCCCGGGGTGGGGAGTTGGCCGGGGCCGATCGGCTGGTCTGGCTGGCCGGCCGGCCGGGTGGCCGAC
CTCCGCTCCCGGGGGGCTCTTCGCGATCGATGTGGTGACGTCATGCTCTCCCGGGCCGGGTCCGAGCCGC
GCCGGGCGAGGGGCGGACGTTCGTGGCGAACGGGTCCGTTCTTCTCGCTCCGCCCCGCGGGGGCCCCTCG
TCTCTCCTCTCCCCGCCTGCGGGTGGTGCGTGTGGGAAGGCGTGGGGTGCGGAACCCGGCCTGACCTCGG
CGTCCCGCCCGCCGCCTTCTGCGTCGCGGGACGGGTCGGCGGGGTCCTCTGACGCGGCAGACACCCCTCG
CTGTCGCCTCCCGTGGTTGTCGACTTGCGGGCGGGCCCCCTCCGCGGCGGTGGGGGTGCCGTCCCGCCGG
CCCGTCGTGCTGCCCTCTCCGGGGGTTTGCTCGAGCGTCGGCTCCGCCTGGGCCCTTGCGGTGCTCCTGG
AGCGCTCCGGGTTGTCCCTCAGGTGCCCGAGGCCGAGCGGTGGTGTGTCGTTCCCGCCCCCAGTGCCCCC
CTCCTCCGGTCGCCACCGCGGTGTCCGCGCGTGGGTCCTGAGGGAGCTCGTAGGTGTGTGGGGTTCGAGG
CGGTTGAGTGAGACGAGACGCGCCCCTCCCACGCGGGGAAGGGCGCCCGCCTGGTCCGGCGAGTGCACGT
CCCGTGCTCCCCCTTGGCGGGTGCGCGCGGGCCGTGTGAGCGATCGCGGTGGGTTCGGGCCGGTGACGCG
TGCGCCGGCTGGCCGCCGAGGGGCTGCCGTTCCGCCTCCGACCGGTCGTGTGTGGGTTGACTTCGGAGGT
GCTTTGCCTCAGAAGGAAGGAGGTGGGGGGACGGGGGGGGCCTCGTGGGGTTGCGCGCACGCGCGCACCG
GCCGAGCCCCCGCCCTGACCGCGAACGCTCAAGGTGGCCGCACGCAGGTGTTTCCTCGTACCGCAGGCCC
TCTCCCTTCCCCAGGCGTCCCTCGGCGCCTCTGCGGGCCCGAGGAGGGGTGGCTGGCGGTTGGGGAGTGT
GACCCACCCTCGGTGAGAAAGCCTTCTCTAGCGATCCGAGAGGTGTGCCTTGGGGTACCGGATCCCCCGG
ACTGCCGCCTCTGTCTCTGCCTCTGTTATGGTAGCGCTGCCGTAGCGACTCGCTCGCAGAGGACCCTCCT
CCGCTTCCCCCTCGACGGGGTTGAGGGGGGAGAGCGAGGGTTCCGCCGGCCACCGCGGTGGTGGCCGAGC
GCGGCTCGTCGCCTACTGTGGCCCGCGCCTCCCCCTTCCGAGTCGGGGGAGGATCCCGCCGGGCCGGGCC
CGGCGTCCTGGCGGGTTGGGACGTGGCGGCCGGCGAGCGGTGGTGGGTGTGTGCTGCGCGGTGTACCGTC
CGGCGCGTGAGTCCCTCCGCCGTGAGTCGGCTCTCCGCCCGCTCCCCTGCCGAGTCGTGACCGGTGTCGG
CGACCGCGTTTTGCGTGGCGTGGGGTCGGGCCGCCTGGGCCCTGGGAAAGCGTCCCGCGGTGGGGGCGCG
CCGGTCTCCCGGAGCGGGGCCGGGCCGGAGGATGGACGAGAATCACGAGCGATGGTGGTGCTGGCGTTGG
GTTCGTGGCTGCGGTCGCTTCGGGGTCCCCGGTGGCGGGACCCCGGGGCTCGCGAGGCGGATCTCGGTGG
GGGGGCCGAGGGCCGTCCGGCGTCCCAGGCGGGGCGCCGCGGGACCGCCCTCGTGTCTGTGGCGGTGGGA
TCCCGCGGCCGTGTTTTCCTGGTGGCCCGGCCGTACCCGAGGTTTCTCCCCCGAGCCGCCGCCTCTGTGG
GCTCCTGGGTGCCCTTGCCCGTCTGTGCCCTCTTCCCTGCCCGCCGCCTGCCGATTCCCCTCTTCTCCCC
GAGCGGCTCACCGGCTTCCCGTCGGTTGGCGGCCCCGCCTGGGACCGAACCAGGCACCGCCTCGTGGGGC
GCCGCCACCGGCCACTGGTTGGCCCGGTGTCCGCGTCCCCCGGCGCGCGCCTTCGGGACCGGGTCGGTGG
CGCCCCGCGTTGGGGCCCGGTGGGCTTCCCGGAGGGTTTCGGGGGTCGGCCTGCAGCGCGTGCGGGGCGA
GAGAGGGTTCTGGGGAACCGGCCGCGACTGCGGCGGCGGTGGGGGGGGAGCCGCGGGGGTCGCCGAGGGC
CGGTTGGCCGCTCCGGGTGCCGCGCGGGGCCGCCTTCGCGCTCGGAGGCTGCCGGCGGTGAGACCCCCGC
GTGTGTCCCGGCCGCGGTCGGCTGCGCTCGAGGGGTCACGTGGCGTCCCCCTTCCCCGCCGGCCGCCTTT
CTCGCGCCTTCCCCGTCGCCTCGGCCTCCTCGCCCGTGGTCTCTCGTCTTCTCCCGGCCCGCTCTTCCGA
ACCGGGTCGGCGCGTCCCCCGGGTGCGCCTCGCTTCCCGGGCCTGCCGCGGCCCTTCCCTGAGGCGTCCG
TCCCGGGCGTCGGCGTCGGGGAGAGCCCGTCCTCCCCGCGTGGCGTTGCCCCGTTCGGCGCGCGCGTGCG
CCCGAGCGCGGCCCGGTGGTCCCTCCCGGACAGGCGTTCGTGCGATGTGTGGCGCAGGTCGACCCTCCGC
CTTGCCGGTCGCTCGCCCTCTCCCCGGGTCGGGGGGTGGGGCCCGGGCCGGGGCCTCGGCCCCGGTCGCG
GTCCCTCGTCCCGGGCGGGGGCGNNNNNNNNNNNNNNNNNNNNNNNNNNNNNNNNNNNNNNNNNNNNNNN
NNNNNNNNNNNNNNNNNNNNNNNNNNNNNNNNNNNNNNNNNNNNNNNNNNNNNNNNNNNNNNNNNNNNNN
NNNNNNNNNNNNNNNNNNNNNNNNNNNNNNNNNNNNNNNNNNNNNNNNNNNNNNNNNNNNNNNNNNNNNN
NNNNNNNNNNNNNNNNNNNNNNNNNNNNNNNNNNNNNNNNNNNNNNNNNNNNNNNNNNNNNNNNNNNNNN
NNNNNNNNNNNNNNNNNNNNNNNNNNNNNNNNNNNNNNNNNNNNNNNNNNNNNNNNNNNNNNNNNNNNNN
NNNNNNNNNNNNNNNNNNNNNNNNNNNNNNNNNNNNNNNNNNNNNNNNNNNNNNNNNNNNNNNNNNNNNN
NNNNNNNNNNNNNNNNNNNNNNNNNNNNNNNNNNNNNNNNNNNNNNNNNNCCGCCCCGCGCCCGCCCGCC
GGCTGGCTCGCTCCCTCCCCGTCCGTCCGTCCGTCGTCCTCCTCGCTTCCGGGGCGCCGGGCCCGTCCTC
GCGAGGCCCCCGGCCGGCCGCGTCGGGGCCTCGCCGCGCTCTACCTACCTGGTTGATCCTGCCAGTAGCA
TATGCTTGTCTCAAAGATTAAGCCATGCATGTCTAAGTACGCACGGCCGGTACAGTGAAACTGCGAATGG
CTCATTAAATCAGTTATGGTTCCTTTGGTCGCTCGCTCCTCTCCTACTTGGATAACTGTGGTAATTCTAG
AGCTAATACATGCCGACGGGCGCTGACCCCCTTCGCGGGGGGGATGCGTGCATTTATCAGATCAAAACCA
ACCCGGTCAGCCCCTCTCCGGCCCCGGCCGGGGGGCGGGCGCCGGCGGCTTTGGTGACTCTAGATAACCT
CGGGCCGATCGCACGCCCCCCGTGGCGGCGACGACCCATTCGAACGTCTGCCCTATCAACTTTCGATGGT
AGTCGCCGTGCCTACCATGGTGACCACGGGTGACGGGGAATCAGGGTTCGATTCCGGAGAGGGAGCCTGA
GAAACGGCTACCACATCCAAGGAAGGCAGCAGGCGCGCAAATTACCCACTCCCGACCCGGGGAGGTAGTG
ACGAAAAATAACAATACAGGACTCTTTCGAGGCCCTGTAATTGGAATGAGTCCACTTTAAATCCTTTAAC
GAGGATCCATTGGAGGGCAAGTCTGGTGCCAGCAGCCGCGGTAATTCCAGCTCCAATAGCGTATATTAAA
GTTGCTGCAGTTAAAAAGCTCGTAGTTGGATCTTGGGAGCGGGCGGGCGGTCCGCCGCGAGGCGAGCCAC
CGCCCGTCCCCGCCCCTTGCCTCTCGGCGCCCCCTCGATGCTCTTAGCTGAGTGTCCCGCGGGGCCCGAA
GCGTTTACTTTGAAAAAATTAGAGTGTTCAAAGCAGGCCCGAGCCGCCTGGATACCGCAGCTAGGAATAA
TGGAATAGGACCGCGGTTCTATTTTGTTGGTTTTCGGAACTGAGGCCATGATTAAGAGGGACGGCCGGGG
GCATTCGTATTGCGCCGCTAGAGGTGAAATTCTTGGACCGGCGCAAGACGGACCAGAGCGAAAGCATTTG
CCAAGAATGTTTTCATTAATCAAGAACGAAAGTCGGAGGTTCGAAGACGATCAGATACCGTCGTAGTTCC
GACCATAAACGATGCCGACCGGCGATGCGGCGGCGTTATTCCCATGACCCGCCGGGCAGCTTCCGGGAAA
CCAAAGTCTTTGGGTTCCGGGGGGAGTATGGTTGCAAAGCTGAAACTTAAAGGAATTGACGGAAGGGCAC
CACCAGGAGTGGAGCCTGCGGCTTAATTTGACTCAACACGGGAAACCTCACCCGGCCCGGACACGGACAG
GATTGACAGATTGATAGCTCTTTCTCGATTCCGTGGGTGGTGGTGCATGGCCGTTCTTAGTTGGTGGAGC
GATTTGTCTGGTTAATTCCGATAACGAACGAGACTCTGGCATGCTAACTAGTTACGCGACCCCCGAGCGG
TCGGCGTCCCCCAACTTCTTAGAGGGACAAGTGGCGTTCAGCCACCCGAGATTGAGCAATAACAGGTCTG
TGATGCCCTTAGATGTCCGGGGCTGCACGCGCGCTACACTGACTGGCTCAGCGTGTGCCTACCCTACGCC
GGCAGGCGCGGGTAACCCGTTGAACCCCATTCGTGATGGGGATCGGGGATTGCAATTATTCCCCATGAAC
GAGGAATTCCCAGTAAGTGCGGGTCATAAGCTTGCGTTGATTAAGTCCCTGCCCTTTGTACACACCGCCC
GTCGCTACTACCGATTGGATGGTTTAGTGAGGCCCTCGGATCGGCCCCGCCGGGGTCGGCCCACGGCCCT
GGCGGAGCGCTGAGAAGACGGTCGAACTTGACTATCTAGAGGAAGTAAAAGTCGTAACAAGGTTTCCGTA
GGTGAACCTGCGGAAGGATCATTAACGGAGCGAAGGGCGAGGCCGCGGCGGTGGCGCCGCCGCGTGCTTC
CCTCCCCCCCACCGACGCGGCGCGTGCGCGGGCGGGGCCCGTGCCGTTCGTTCGTTCGCTGCCCGGCCCC
GCCGGCCGCGAGAGCCGGAGGACTCGGGAGGGAGACGGGGGGGAGAAGAGAAAGGAGGCCTGTCCGTGTG
TGCGTGTCGTGGGGCCGGCCGGCCGGCCTGGTGAGCGGCGGCGAGCCGTCCCCGGCCGCGGCCCCGACGA
CGTGTGTGTCGGCGGGTGCGGGGGCGGTTCTCGGCGGCGTCACGGCGGGTTTGGGGGCCTCNNNNNNNNN
NNNNNNNNNNNNNNNNNNNNNNNNNNNNNNNNNNNNNNNNNNNNNNNNNNNNNNNNNNNNNNNNNNCCCG
TCGCCGCCGCCGCCGCCGCCGTCGTCGCCTCCGCCGCGCCACCGGGCCCGGCCCCGCTCGCTCTCCCCGG
CCTTCCCGCTAGGGCGTCTCGAGGGTCGGGGGCCGGACGCCGGTCCCCCCCTCCTCGTCCGCCCCTCCCC
GCCGTTCCAGGTACCTAGCGCGTTCCGGCGCGGAGGTTTAAAGACCCCTTGGGGGATCGCCCGTCCGCCC
CGTGGGTCGGGGGCGGTGGGCCCGCGGGGGGGTCCCGTCGGGAGGGGCCCGGCCCCTCCCGCGCCTCCAC
CGCGGACTCCGCCCCCCGGCCGGGGCCGCGGCGGCCGTCGGGTGGGGGCTTTACCCGGCGGCCGTGCGCC
CCCGCGCCGTGGGGGCGGGAACCCCCGGGCGCCTGTGGGGCGGTGTCAGCGCTCGCCCCCGCGTGGGCGG
CGCGCGCCTCCCCGTGGTGTGAAACCTTCCGACCCCTCTCCGGAGTCCGGTCCCGTTTGTTGCTGTCCGT
CTGGCCGGCCTGAGGCAACCCCCCCCTCCTCCGTGGGGGGGGGGGGGACGTGCCGCGCCAGGAGGGCCTC
CCGGTGTCGGGAGCGCCCTCGCCAAATCGACCTCGTTACGACTCTTAGCGGTGGATCACTCGGCTCGTGC
GTCGATGAAGAACGCAGCTAGCTGCGAGAATTAATGTGAATTGCAGGACACATTGATCATCGACACTTCG
AACGCACTTGCGGCCCCGGGTTCCTCCCGGGGCTACGCCTGTCTGAGCGTCGCTTGCCGATCAATCGCCC
CCGGGGGTGCCTCCGGGCTCCTCGGGGTGCGCGGCTGGGGGTTCCCTCGCAGGGCCCGCCGGGGCCCTCC
GTCCCCCTAAGCGCAGACCCGGCGACGTCCGCCCTCCTCTTCGTGCCGCGCCCGCCCCTTCCCCCTCCCC
CCCCGCGGGCCCTGCGCGGTCACGCGTCGGGTGGCGCGGGGAAGGGGGGGGGCGCCCGGCTGTGAGAGAG
AGAGAGAGGGAGGGCGGCGCCGCCGCCCGCGAAGACGGAGAGGGCAAGAGAGAGGCCTGCTCGGGCGGAG
ATCCCGTGGCCGCCACCGCGGTCCGGGTTCCTCCCTCGGGGGCTCCCTCGCGCCGCACGCGGCTCGGGGT
TCGGGGTTCGTCGGCCCCGGCCGGGTGGAACGTCCCGTGCCCGTCGTCGTCGTCGTCGCGCGTCGTCGGC
GGTGGGGGGCGTGTTGCCTGTGGTGGTCGGCGGGGAGGAAGGCGGGTCCGGAGGGAAGGGTTCCGGCGGG
GAGAGAGGGCGTGGGGGAGCGCGTCCCGGTCGCCGCGGTTCGCCGCCCGCCCCTGGTGGCGGCCCGGCGT
TCGNNNNNNNNNNNNNNNNNNNNNNNNNNNNNNNNNNNNNNNNNNNNNNNNNNNNNNNNNNNNNNNNNNN
NNNNNNNNNNNNNNNNNNNNNNNNNNNNNNNNNNNNNNNNNNNNNNNNNNNNNNNNNNNNNNNNNNNNNN
NNNNNNNNNNNNNNNNNNNNNNNNNNNNNNNNNNNNNNNNNNNNNNNNNNNNNNNNNNNNNNNNNNNNNN
NNNNNNNNNNNNNNNNNNNNNNNNNNNNNNNNNNNNNNNNNNNNNNNNNNNNNNNNNNNNNNNNNNNNNN
NNNNNNNNNNNNNNNNNNNNNNNNNNNNNNNNNNNNNNNNNNNNNNNNNNNNNNNNNNNNNNCCCCCGCG
GCCTCCGCGGGGGAAGGGTCGGGGTGTGCGGTGCCCGTCCCGCCCCCGGCCCGTGCCCCTCCCTCCGGTC
GTCCCGCTCCGGCGGGGCGGCGCGGGGGTGCCGTCGGCCGCGGCTCTCTCTCCCGCCGCCTCTCCCCTCG
CCGGGCCCGTCTCCCGACGGAGCGTCGGGCGGGCGGGGCCGGTCGGCGCGATTCCGTCCGTCCGCCCGCC
CGCCCGTCGACCCCGTTCCCCTCCGAGACGCGACCTCAGATCAGACGTGGCGACCCGCTGAATTTAAGCA
TATTAGTCAGCGGAGGAAAAGAAACTAACCAGGATTCCCTCAGTAACGGCGAGTGAACAGGGAAGAGCCC
AGCGCCGAATCCCCGCCCCGCGGCGGGGCGCGGGAAATGTGGCGTACGGAAGACCCACTCCCCGGCGCCG
CTCGTGGGGGGCCCAAGTCCTTCTGATCGAGGCCCAGCCCGTGGACGGTGTGAGGCCGGTAGCGGCCCCC
GGCGCGCCGGGCCCGGGTCTTCCCGGAGTCGGGTTGCTTGGGAATGCAGCCCAAAGCGGGTGGTAAACTC
CATCTAAGGCTAAATACCGGCACGAGACCGATAGTCAACAAGTACCGTAAGGGAAAGTTGAAAAGAACTT
TGAAGAGAGAGTTCAAGAGGGCGTGAAACCGTTAAGAGGTAAACGGGTGGGGTCCGCGCAGTCCGCCCGG
AGGATTCAACCCGGCGGCGGGTCCGGCCGTGTCGGCGGCCCGGCGGATCTTTCCCGCCCCCCGTTCCTCC
CGACCCCTCCACCCGCCCTCCCTTCCNNNNNNNNNNNNNNNNNNNNNNNNNNNNNNNNNNNNNNNNNNNN
NNNNNNNNNNNNNNNNNNNNNNNNNNNNNNNNNNNNNNNNNNNNNNNNNNNNNNNNNNNNNNNNNNNNNN
NNNNNNNNNNNNNNATTTCCACCGCGGCGGTGCGCCGCGACCGGCTCCGGGACGGCTGGGANGGCCCNNN
NNNNNNNNNNNNNNNNNNNNNNNNNNNNNNNNNNNNNNNNNNNNNCCTCCCCCGTCTCCGCCCCCCGGCC
CCGCGTCCTCCCTCGGGAAGGGGCGCGCGGGTCGGGGCGGCGGCGGCGGCGTTNNNNNNGGCGGCGGCGG
CGGCGGGACCGAAACCCCCCCGAGTGTTACAGCCCCCCGGCAGCAGCACTCGCCGAATCCCGGGGCCGAG
GGAGCGAGACCCGTCGCCGCGCTCTCCCCCCTCCCGGCGCCCACCCCCGCGGGGGTCCCCCGCGAGGGGG
TCCCCCCCGCGGGGGCGCGCCGGCGTCTCCTCGTGGGGGGGCCGGGCCACCCCTCCCACGGCGCGACCGC
TCTCCCACCCCTCGCTTCCCCGCACGCTCCCCCGGCGACGGGGGGGCCGCGCGCGGGTCGGGGGGCGGGG
CGGACTGTCCCCAGTGCGCCCCGGGCGGGTCGCGCCGTCGGGCCCGGGGGAGGTTCTCCCGGGGCCACGC
GCGCGTCCCCCGAAGAGGGGGACGGCGGAGCGAGCGCACGGGGTCGGCGGCGATGTCGGCTACCCACCCG
ACCCGTCTTGAAACACGGACCAAGGAGTCTAACACGTGCGCGAGTCGGGGGCTCGCACGAAAGCCGCCGT
GGCGCAATGAAGGTGAAGGCCGGCGCGCTCGCCGGCCGAGGTGGGATCCCGAGGCCTCTCCGGTCCGCCG
AGGGCGCACCACCGGCCCGTCTCGCCCGCCGCGCCGGGGAGGTGGAGCACGAGCGCACGTGTTAGGACCC
GAAAGATGGTGAACTATGCCTGGGCAGGGCGAAGCCAGAGGAAACTCTGGTGGAGGTCCGTAGCGGTCCT
GACGTGCAAATCGGTCGTCCGACCTGGGTATAGGGGCGAAAGACTAATCGAACCATCTAGTAGCTGGTTC
CCTCCGAAGTTTCCCTCAGGATAGCTGGCGCTCTCGCAGACCCCTCCTCCCCCCCCACGCAGTTTTATCC
GGTAAAGCGAATGATTAGAGGTCTTGGGGCCGAAACGATCTCAACCTATTCTCAAACTTTAAATGGGTAA
GAAGCCCGGCTCGCTGGCGTGGAGCCGGGCGTGGAATGCGAGTGCCTAGTGGGCCACTTTTGGTAAGCAG
AACTGGCGCTGCGGGATGAACCGAACGCCGGGTTAAGGCGCCCGATGCCGACGCTCATCAGACCCCAGAA
AAGGTGTTGGTTGATATAGACAGCAGGACGGTGGCCATGGAAGTCGGAATCCGCTAAGGAGTGTGTAACA
ACTCACCTGCCGAATCAACTAGCCCTGAAAATGGATGGCGCTGGAGCGTCGGGCCCATACCCGGCCGTCG
CCGGCAGTCGAGAGTGGACGGGAGCGGCGGGGGCGGCGCGCGCGCGTGCGTGTGGGGTCGGAGGGCGGCG
TGTGGGCGGTGGGGTCCTCGCCCCCCTCCCCCGCGCCTCCCCTCCTCCCACCCCCGCTCCCCGCCCCCGG
GAGCCCCGCGGACGCTACGCCGCGACGAGTAGGAGGGCCGCTGCGGTGAGCCTTGAAGCCTAGGGCGCGG
GCCCGGGTGGAGCCGCCGCAGGTGCAGATCTTGGTGGTAGTAGCAAATATTCAAACGAGAACTTTGAAGG
CCGAAGTGGAGAAGGGTTCCATGTGAACAGCAGTTGAACATGGGTCAGTCGGTCCTGAGAGATGGGCGAG
CGCCGTTCCGAAGGGACGGGCGATGGCCTCCGTTGCCCTCGGCCGATCGAAAGGGAGTCGGGTTCAGATC
CCCGAATCCGGAGTGGCGGAGATGGGCGCCGCGAGGCGTCCAGTGCGGTAACGCGACCGATCCCGGAGAA
GCCGGCGGGAGCCCCGGGGAGAGTTCTCTTTTCTTTGTGAAGGGCAGGGCGCCCTGGAATGGGTTCGCCC
CGAGAGAGGGGCCCGTGCCTTGGAAAGCGTCGCGGTTCCGGCGGCGTCCGGTGAGCTCTCGCTGGCCCTT
GAAAATCCGGGGGAGAGGGTGTAAATCTCGCGCCGGGCCGTACCCATATCCGCAGCAGGTCTCCAAGGTG
AACAGCCTCTGGCATGTTGGAACAATGTAGGTAAGGGAAGTCGGCAAGCCGGATCCGTAACTTCGGGATA
AGGATTGGCTCTAAGGGCTGGGTCGGTCGGGCTGGGGCGCGAAGCGGGGCTGGGCGCGCGCCGCGGCTGG
ACGAGGCGCCGCCGCCCCCCCCACGCCCNNNNNNNNNNNNNNNNNNNNNNNNNNNNNNNNNNNNNNNNNN
NNNNNNNNNNNNNNNNNNNNNNNNNNNNNNNNNNNNNNNNNNNNNNNNNNNNNNNNNNNNNNNNNNNNNN
NNNNNNNNNNNNNNNNNNNNNNNNNNNNNNNNNNNNNNNNNNNNNNNNNNNNNNNNNNNNNNNNNNNNNN
NNNNNNNNNNNNNNNNNNNNNNNNNNNNNNNNNNNNNNNNNNNNNNNNNNNNNNNNNNNNNNNNNNNNNN
NNNNNNNNNNNNNNNNNNNNNNNNNNNNNNNNNNNNNNNNNNNNNNNNNNNNNNNNNNGCGGGGCCGCGG
GCCGGTCCCCCCCTCCGGGTCCGCCCCCGGGGCCGCGGTTCCGCGCGGCGCCTCGCCTCGGCCGGCGCCT
AGCAGCCGACTTAGAACTGGTGCGGACCAGGGGAATCCGACTGTTTAATTAAAACAAAGCATCGCGAAGG
CCCGCGGCGGGTGTTGACGCGATGTGATTTCTGCCCAGTGCTCTGAATGTCAAAGTGAAGAAATTCAATG
AAGCGCGGGTAAACGGCGGGAGTAACTATGACTCTCTTAAGGTAGCCAAATGCCTCGTCATCTAATTAGT
GACGCGCATGAATGGATGAACGAGATTCCCACTGTCCCTACCTACTATCCAGCGAAACCACAGCCAAGGG
AACGGGCTTGGCGGAATCAGCGGGGAAAGAAGACCCTGTTGAGCTTGACTCTAGTCTGGCACGGTGAAGA
GACATGAGAGGTGTAGAATAAGTGGGAGGCCCCCGGCGCCCCCCCGGTGTCCCCGCGAGGGGTCCGGGGC
GGGGTCCGCCGGCCCTGCGGGCCGCCGGTGAAATACCACTACTCTGATCGTTTTTTCACTGACCCGGTGA
GGCGGGGGGGCGAGCCCCGAGGGGCTCTCGCTTCTGGCGCCAAGCGCCCGGCCGCGCGCCGGCCGGGCGC
GACCCGCTCCGGGGACAGTGCCAGGTGGGGAGTTTGACTGGGGCGGTACACCTGTCAAACGGTAACGCAG
GTGTCCTAAGGCGAGCTCAGGGAGGACAGAAACCTCCCGTGGAGCAGAAGGGCAAAAGCTCGCTTGATCT
TGATTTTCAGTACGAATACAGACCGTGAAAGCGGGGCCTCACGATCCTTCTGACCTTTTGGGTTTTAAGC
AGGAGGTGTCAGAAAAGTTACCACAGGGATAACTGGCTTGTGGCGGCCAAGCGTTCATAGCGACGTCGCT
TTTTGATCCTTCGATGTCGGCTCTTCCTATCATTGTGAAGCAGAATTCACCAAGCGTTGGATTGTTCACC
CACTAATAGGGAACGTGAGCTGGGTTTAGACCGTCGTGAGACAGGTTAGTTTTACCCTACTGATGATGTG
TTGTTGCCATGGTAATCCTGCTCAGTACGAGAGGAACCGCAGGTTCAGACATTTGGTGTATGTGCTTGGC
TGAGGAGCCAATGGGGCGAAGCTACCATCTGTGGGATTATGACTGAACGCCTCTAAGTCAGAATCCCGCC
CAGGCGGAACGATACGGCAGCGCCGCGGAGCCTCGGTTGGCCTCGGATAGCCGGTCCCCCGCCTGTCCCC
GCCGGCGGGCCGTCCCCCCCACGCGCCCCGCGCGCGGGAAGGGCGCGCCCCGCCGCGCGCCGGGACCGGG
GTCCGGTGCGGAGTGCCCTTCGTCCTGGGAAACGGGGCGTGGCCGGAAAGGCGGCCGCCCCCTCGCCCGT
CACGCACCGCACGTTCGTGGGGAACCTGGCGCTAAACCATTCGTAGACGACCTGCTTCTGGGTCGGGGTT
TCGTACGTAGCAGAGCAGCTCCCTCGCTGCGATCTATTGAAAGTCAGCCCTCGACACAAGGGTTTGTCCG
TCCGCGCCCGTGCGGGGGTCCCGGCGGGGCGTGCGCGTCCGGCGCCGTCCGTCCGTCCGTTCGTCTTCCT
GCCTCCTCCCGTCCTCTCCCGCCGACCACGGGCGGTGGTGGGGGGGGGGGCGCGCGTCCCCGGTCGGCGC
GCCCCGCTTCTCCGGTTCCCCCCTCCTCCCCGTTCACCGCCGGGGCGGCTCGTCCGCTCCGGGCCGGGAC
GGGGCCCGGGGAGCGCGGGTGGGAACCGCGGAGGCGGCCGAGCCGGGCCCCGTGGCCCGCCGGCCCCCCG
TCCCGGGGGGTGGCCGCGCGGGCCCCCGGCCCTCGCGCGTCCCTCCTCCTCTTTTCTCCGCACGGGTCGA
CCAGCAGGCCGGGGGCGTCCCCGCACCCTGCCGACTTGCGCTCGCGACCGCTCCTCGGTCGGGCCTCCGG
GGTCAGCCGGCGTCGCGGCGTGCGGGAATGCACGACGGGACGAGCCGGACCCGGAGCGTCCGCTTCTCGG
TCGCAACCTCCGGGGTCGACCAGCTGCCGCCTGCGAGCTCCGGACTTAGCCTGCGGCTTGCCATCTCCCG
GGTCGACCAGCAGGCGGCCGCTGGACGCTGCGGCGCAGCGACGCGAGGGCGCCGATTCCCGTTCGCGCGC
CGGCGGCCTTCACCGACCTCCGCCTTCGGTGGAGCTGGGACCACGCGGAACTCCCTCTCCTACATTTTTC
TCAGCCCCACTGCGAGTTTGCGTCCGCGGGACTTTTAAGAGGGAGTCACTGTTGCCGTCAGCCGGTAACA
CTTCCTCCTGTTTTGCTTTTTGGTTTGGCCTTGCGGTTTTTCTTTTTTTTCTTTCTTTCTTTCTTTCTTT
CTTTCTTTTACTTTCTTTCTTCTCTCTCTCCCCTCCCTCCCTCCNNNNNTCCCCCTCCCTCTCCGTCTCT
GTCTCTCGAGTCTCTTCCTTTCCTTGGTGCTTTCTCGGCTCGTGAGACTTAGCCGGTGTCTCGCCGTGTC
CCGGGTCGACCAGCCGGCCTTCTCGACCGAACGGCGGGCAGGAGTGCCCGACCCGGGCCCGGAACGTCCG
CGTCCCGGTCGGAACCTCCGGGATCGACCGGCTGCCGCCCGCGAGCTCCGGACTTAGCCGGCGGCTCGCC
GCTGAACGCTGCGGCGCACCGATGCGAGGGCGCCGATTCCCGTTCAAGCGCCGGCGGTCTTCACCGGCCT
CGGCCTTCGGTGGAGCTGGGACCACGCGGAACTCCCTCTCCTACATTTTTTTCAGCCCCACTGCGAGTTT
GCGTCCGCGGGACTTTTAAGAGGGAGTCACTGCTGCCGTCAGTCAGTAATACTTCCTCCTTTTTAGCTTT
TTGGTTTTGTCTTGCGTTTTTTTTTTTTTCCTTTCTTTTTCTTTTTCTTTCTCTCTCTCTCTCTCTCTCT
CTCTCTCTCTCTCTCTCTCTCTCTCTCTCTCCCCCTCCCTCCCTCNNNNNNNNNNNNNNNNNNNNNNNNN
NNNNNNNNNNCCTCCCCCCGCTCCCTCTCTCTCTCTTTCCTTCCTTGGTGCCTTCTCGGCTCACTGCTGC
CGCTGCCTGTGCCTCCACGGTTCAAGCAAACAGCAATTTTTGTATTTCGAGTAAAGACGGGATTTCACCA
TATTGGCCGGGCCGGTCTCGAACTCCCGACCTAGTGATCCGCCCGCCTCGGCCTCCCAAAGACTGCTGGG
AGTACAGGCGTGAGCCACCACGCCCGGCCGATTCCTTCCTTTTTTTCAATCTTATTTTCTGAACGCTGCC
GTGTGTGTATGAACATACATTTACACACACACAGTGATAAAACTATGTAAATGATACTTCCATAATACGT
TTATATTATGTTACTTTTAATGGATGAATATGTATTAAAAACCCATTTCATTTACATACACGTGTGTATG
TATATCCTTCCTCCCTCCCTTCCTTCCATTTATTATTTGTTAATACTTTTCGTGTATTTATGTTCTTTTC
TTTTGGGGCTGGCCCGCCTGGTCTTCTCACTCTGGGCTCTGGTGACCTCAGCCTCCCAAATACCTGGGAC
TACAGGGATCTCTTCAGCCCGGGAGGGAGAGGCTAACGTGGGCTGTGATGGCGCACTTCCACTCCAGCTT
ACGTGAGGTGGGGTGGGGTGCGGGTGGGGTGGGGTGCAGAGAAAWTGCCTTTTAGCTTCATTCATACCCT
CTTATTTGCTTGTTTATTCTCATGGGTTATTCTATGTCATTGTCATGTTCATCGTTTGCTTGCCTGCTTC
CTTGCTTGTTTATTTCCTTGTTTATTTCCTTCCCTCCCTCCCTCCCTCCCTCCCTTCCTTACTGGCAGGG
TCTTCCTCTGCCTCTGCCGCCCAGGATCACCCCAACCTCAACGCTTTGGACCGACCGAACGGTCGTCCTG
CCTCTGATCCCTCCCATCCCCATTACCTGAGACTACAGGCACGCACCACCACACCGGTTGACTTTTAGGT
GGTTTCTCATGTTTTCCGTAGGTTGGTAGGTATGTATGTATGTGTGTAGGTAGGTATGTATGTATGTACG
TATGTATGTATGTATGTATGTGAGTGAGACGGGTTTCGGGGTTCTATCATGTTGCCCACGCTGGTCTCGA
ACTCCTCTTCTCACGCAATCCGCCTGCCTGCCTCGGCCGCCCACACTGCTGCTATGACAGGCGTGAGACA
CTGCACCTGGCTCATTCTATAGTTGCCTGCCTGCCTGCCTGTCTATCGATCGTCTTCTTTTGAGGACGGA
TGTGCTCTCGCTTTGGTGTCCATGCTCTGGGCACACGTGATCTCTTTTTAAACTTCTATGATGATTATTA
TTGTAGGTGTCATCTCACATGTCCGAGTGATCGCAAACTTTTAGGCTCCAGAGATCCTCCCGCATCGGCC
TCCCGGAGTGCTGTGATGACACGCGTGGGCACGGTACGCTCTGGTCATGTTTGTCATGGGTCGGTTCTTT
CCGTGTTTGATACGGGGACTGCGAACAAATAAAATGTGGAGACGCGTCTCACCGATCCGCCTTTTCTTTT
TTTTTCTTTTCTCCTTAGACGGAGTTTCACTCTTGTCGCCCAGGGTGGAGGACGATGGCGCGATGTCGGC
TCACCGCACCCTCCGCCTCCCAGGTTCGAGTGATTCTCCTGCCTCAGCCTTCACGAGTAGCTGGAATGAC
AGCAATGAGCCATCGTGCCCGGCTAGGTTTTCTAGTTTTAGTACACATGGGGTTTCTCCATCTTAGTCAG
GCTGGTCTTCAACTTCCGACCGTTGGAGAATTTTAACTTTCTTGGTGGTTGTTTTTCTTTTCTTTTCTCT
TCTTTTCTTTTCTTTTCTTTCCTTCTCCTTCCCCCCCCCNNNCTCCTCCTCCTCCTCCTCCTCCTCCTCC
TCCTGCTCTTTCATTTCTTTCAGCTGGGCTCTCCTACTTGTGTTGCTCTGTTACTCACGCTGGTCTCAAA
CTCCTGGCCTTGACACTTCTCCCGTCACATCCGCCGTCTGGTTGTTGAAATGAGCATCTCTCGTCAAATG
GAAAAGATGAAAGAAATAAACACGAAGACGAAAAGCACGGTGTGAAGGTTTCTCTTGCCGTCTCCCAGGG
TGTACCTTGGACCCAGAAACACGTTGGGAGCTTGGCTGAGTGAGTGGGTTTTCGGTGCTGAAACCTCCCG
AGGGCCTCCTTCCCTCTCCCCCTTGTCCCCGCTTCTCCCCCAGCCGAGGCTCCCACCGCCGCCCTGGCAT
TTTTCCATAGGAGAGGTATGGGAGAGGACTGACGCGCCTTCCACATCTATATCCTGCCGGACGTCTCTGG
CTCGGCGTGCCCCACCGGCTACCTGCCACCTTCCAGGGAGCTCTGAGGCGGATGCGCCCCCCCCTTCCCC
GTCAGGTCCCGCTACCCTCCCCCGGCTGGCCGTTGCCGGGCGACCCCAGGGGAACCGCGTGGACGCTGCC
TTCGGATCCTACGGCGAAGACTTCCACCGGATGCCCCCGGGTGGGCCGGATGGGATGAGACTGGACCACC
CCGGACCGGTGCTGTTCTTGGGAGTGGGTTGACGTACAGGGTGGACTGGCAGCCCCAGCATTGTAAAGGG
TGCACGGGTATGGAAATGTCACGTAGGATGCCCTCCTTCCCTTCGGTCTGCCTTCAGCTGCCTCAGGCGT
GAAGACAACTTCCCATCGGAACCTCTTTTCTTCCCTTTCTCCAGCACGCAGATGAGACGCATGAGAGGGA
GAAACAGCTCAATAGATACTGCTGACCTTCATTTGTGGAATCCTCAGTCATCTACACACAAGACAGGTGA
CTAGGCAGGGACACAGATCAAACACTATTTCCGGGTCCTCGTGGTGGGGATTGGTCTCTCTCTCTCTCTC
TCACACGCACGCACGCACACACACACACACACACACACACACACACACAGTTTCCATATCTAGTTCGCAA
AGCACACTCACTTCCCCTTTTCACGGTACGCAGGCTGAGTAAAACCCACCCCACCCTCCACCCGTTGGCT
GACGAAACCCCTTCTCTACAATGTATGAAAAAGATGATCTGGGCCGGGCACGCTGGCTCACGCCTGTCAT
TCCGGCACTTTGGGAGGCCGAGGCGGGTGGATCGCTTGGGGCCCGGAGTTCGAGACCGGGCTGGCCGACG
TGGCGAAACCCCGTCTCTCTGAAAAATAGAACGATGAGCCGGGCCTGGTGGCGTGGGCTTGGAATCACGA
CCGCTCGGGAGACTGGGGCGGGCGAGTTGTTCCAACCGGGGAGGCCGAGGTCGTGCCGTGGCAATCCAGC
CTGGATGACGGAGCGAGACCCTGTCTCGATAGAATCGTGATGTTTTTAGAAGGTGAGTTGTGCGTNCGTG
GTGATGGCCGCCTGGAGTCGCAGCTACTCGGGAGGCTGAGATAAGGAGAAGATCACTTGAGGCCCCACAG
GTCGAGGCTTCGGTCGTCCGTGACCCACTGTATCCTGGTCAGTCACCGGTCAAGGAGATAGGCCCCCTCC
CCGTTTGCTTTTCTTTTCTTCCCTTCTCTTTTCTTCTCTTTTCTTTTTTTCCTTCTTTCCTTCTTTCTTT
CTTCTCTTTCTTTCTTTCTTTCTTTCTTTCTTTCTTTCTTTCTTTCTTTCTTCCTTCCTTCCCCTCTTTC
TTTCCTGCCTTACTGCCTTCCTGCGTTTCTTCTTTTCTTCTTTCCTCCCTTCCTCCCTTCCTTCTTTCCT
CCCGCCTCAGCCTCCCAAAGTGCTGGGATGACTGGCGTGAGGCACCATGCCTGCTTGGCCTAAAGAGACC
GTCTTGGAAAGTGAGACACAGAGAGCGCCTTCCAGTGATCTCATTGACTGATTTAGAGACGGCATCTCGC
TCCGTCACCCCAGCAGTGGTGCCACCATAACTCACTCCCTGCAGCGTGGACGCTCCTGGACTCGAGCGAT
CCTTCCACCTCAGCCTCCAGAGTACAGAACCTGGGACCGCAGGCACGCGCCACTGTGCCCACACTATTTT
TAATTATTTTTTCCCCCCCGAGACAGAGTCTCCCTCTCGTGGCCTAGACTGCGGTGCGGTGGCGCCATCT
TGGCTCACCGCAACCTCTGCCTCCCGGTTTCAAGCGATTCTCCTGCATCGGCCTCCTGAGTAGCTGGGAT
GGCGGGCATGCGCCGCCACGTCTGGCTGATTTTGTATTTTTAGTGGAGACGGGGCTTCTCCATGTTGATC
GGGCTGGTCTCAAACTCCCGACCTCAGGTGATCCGCCCTCCCCGGCCTCCGGAAGTGCTGGGATGACAGG
CGTGGGCCACCGCGCCCGGCCTTCATTTTTAAATGTTTTCCCACAGACGGGGTCTCATCATTTCGTTGCA
ACCCTCCCGCCCGGCGTCTCAAAGTGCTGGCGTGACGTGCGTGAGCCACTGCGCCTGGACTCCGGGGAAT
GATTCACGATCGCTGTACTCATCCTTTCTTTCTTTCTTTCTTTCTTTCTTTCTTTCTTTCTTTCTTTCTT
TCTTTCTTTCTTTCTTATTTATTGATGAATTATTTTATGATTTATTTGGTCTCGCTCTGGGCGGGGCGGG
GCGAGGCGAGGCGAGGCACAGCGCATCGCTTTGGAAGCCGCGGCAACGCCTTTGAAAGCCCCATTCATAT
GCACAGAGCCTTATTCCCTTCCTGGAGTTGGAGCTCATGCCTTCCATAGCCTTGGGCTTCTCTCCATCCG
GAAGCTTTGACAGGCGCAACCCCACCCAGAGGCTGGCTGCGGCTGAGGATTAGGGGGTGTGTTGGGGCTT
GAAAAGTGGGTCCCCTAGTTTTGATACCTCAGCCGACACATCCGCCGACCACCATCGCTTTCTCGCCCTC
TGAGATCCCCCGCCTCCACCGCCTTGCAGGCTCACCTCTTACTTTCATTTCTTTCTTCCTTTCTTGCGTT
TGAGGAGGGGGTGCGGGAATGAGGGTGTGTGTGGGGAGGGGGTGCGGGGTGGGGACGGAGGAGAGCGTCC
TAAGGGTCCATTTAGTGTCATGCCTCTTTCACCGCCACCACCGAAGCTGAAAGCAACGATCCGCTAACTA
CCGCGTGTTCTCATCTAGAAGTGGGAACTTACAGATGAGAGTCCTTGCATGGGCAGAACGAGGGGGACCA
GGGACGCGGAAGCCTGCTTGGCGGAGGAGGGGTGCAAGGAGAGACACCTTCAGGAAAAAAAACAAAACAC
GAATACTGTCGGACACAGCACTGACTACCCGGGTGATGAAATCATCTGCACACTGAACACCCCCGTCACA
AGTTTACCTATGTAACAATCTTGCTCATGTATGCTTGAACCACAAATAAAAGGGGGGGGGGAGAGAGACA
GAGACAGAGAGAGAGAGAGAGAGAGGTAAAACGAAACACCACCTCCTTGACCTCCTTGACCTGAGTCAGG
GGGTTTCTGGCCTTTTGGGAGCACGTTCAACAACAATGCAGTATTTGGGCCTGTTCTTTTGTTTTTCTTC
TTTTCTTTCTTTTTTTTGGACTGAGTCTCTCTCGCTCTGTCACCCAGGCTGCGGTGCAGTGGCGCTCTCT
CGGCTCACTGAAACCTCTGCTTCCCGGGTTCCAGTGATTCTTCTCCGGGTAGCTGGGATTACAGGCGCGC
ACCATGACGGCCGGCTCGTATTTCTATTTTTAGTAGAGACGGGGTTTCTCCATGTTGGCCATGCTGGTCT
CGAACTCCTGACCTCAAATGATCCGCCTTCCTGGGCCTCCCAAGGTGCTGGGACGACAGGCCTGTGCCGC
CGGGATTTCAGCCTTTAAAAGCGCGGGCCCTGCCAACTTTCGCTGCGGCCCTTACGCTCAGAATGACGTG
TCCTCTCTGCCCTAGGTTGACTCCTTGAGTCCCCTAGGCCATTGCACTGTAGCCTGGGCAGCAAGAGCCA
AACTCCGTTCCCCCACCTCCCCACGCAAAAACTAACTAACTAACTAAACTAACTAACTAACTAAAATCTC
TACACGTCACCTCTAAGTGTGTGTTCCCGTGAGTGATTTCTAAGAAATGGCACTGTACACTGAACGCAGT
GGCTCACGTCTGTCATCCCGAGGTCAGGAGTTCGAGACCAGCCCGGCCAACGTGGTGAAACCCCGTCTCT
ACTGAAAATACGAAATTCAGTCAGGCGCCGTGGGGCAGGCACCTGTCATCCCAGCTACTCGGGAGGCTGG
GGCGGAAGAATTGCTTGAACCTGGCAGGCAGAGGTTGCAGTGACCCAAGATCGCGCCACTGCACTACAGC
CTGGGCGACAGAGTGAGACTCAGTCTCCAGATAAATACATACATACATACATACATACATACATACATCA
TACAAGAAAGACAAAAAGAAAAAAAAAGAAAAGAAAGAGAAAATGAAAGAAAAGGCACTGTATCGCTACT
GGGCTAGGACCTTCTCTCTGTCTGTTTCTCTCTGTCTCTGTCTTTCTCTCTGTGTCTCTTTCTCTGTCTG
TCTGTCTGTCTGTCTGTCTCTTTCTTTCTCTCTGTCTCTGTCTTTGTCTCTCTCTCTCCCTCTCTGCCTG
TCTCACTGTGTCTGTCTTCTGTCTTACTCTCTTTCTCTCCCCGTCTGTCTCTCTCTCTCTCCCTCCCTGT
CTGTTTCTCTCTCTCTCTTTATGTCTGTTTCTGTCTCTCTCTGTCTCTTTCTCTGTCTGTCTGCCCCTCT
CTTTCTTTTTCTGTGTCTCTCTGTCTGTCTGTCTCTCTCTCTCTCTCTCTCTCTCTCTCTCTCTGTGACT
ATCTTCTGTCTTACTCTCTTTCTCTGCCTGTCTGTCTGTCTCTCTCTGTCTCTCCCTCCCTTTCTGTTTC
TCTCTCTCTCCCTCTCTCGCTCTCTCTGTCTTTCTCTCTTTCTGTCTGTTTCTCTGTCTCTCTCTGTCCG
TCTCTGTCTTTTTCTATCTGTCTGTCTCTCTCTTTCTTTCTGTCTGTCTCTGTCTCTCTCTCTCTCTCTG
CTTGTCTCTCTCACTGTGTCTGTCTTCTGTCTTACTCTCCTTCTCTGCCTGTCCATCTGTCTGTCTGTCT
GTCTCTCTCTCTCTCTCTCCCTCCCTTTCTGTTTCTCTCTCTCTCGCTCTCTCTCTGCCTGTTTCTCTCT
TTCTCTGTCGGTCTCTGTCTGTCTCTTTCTCTCTGTCTCTGTCTCTCTCTCTCTCTCTGCCTGTCTCACT
GTGTCTGTCTTCTGTCTTATTCTCTTTCTCTCTCTGTCTGTCTCTCTCTCTCCCTTCCTGTCTGTTTCTC
TCTCTCTCTCTTTCTGCCTCTTTCTCTCTGTCTGTCTCTGTCTTTCTCTGTCTGTCTGCCTCTCTCTTTC
TTTTTCTGCGTCTCTCTGTCTCTCTCTCTCTGTTCCTATCTTCTGTCTTACTCTGTTTCTCTGCCTGCCT
GTCTGTCTGTCTGTCTGTCTCTCTTTCTGTCTTTCTCCCTCCCTTTCTCTTTCTCTCTCTCTGTCTGTCT
CTCTTTCTGTCTGTTTCTCTCTGTCTCTCTGTCCATCTCTCTTTCTCTGTCTCCCTCTTTCTCTCTGTCT
CTGCCTCTCTCTCGCTCTCTCTCTGTCTCTCTCACTGTGTGTGACTGTCTTCTGTCTTACTCTCCTTCTC
TGCCTGTCCGTCTGTCTGTCTGTCTCTCCCTCTCTCTCCCTCCCTTTCTGTTTCTCTCTCTCTCTCTTTC
TGTCTGTTTCTCTCTTTCTCTCTCTGTCTGTCTCTCTCTTTCTTTTTCTCTGTCTCTCTCTGCGTCTGTC
TCTCTGTCTGTGCCTATCTTCTGTCTTACTCTCTTTCTCTGCCTGTCTGTCTGTCTCTCTCTCTCTGTCT
GTCTCCCTCCCTCCCTCCCTCCCTGTCTGTCTGTTTCTCTCTCTGTCTCTCTCTCTCTGTCCATCTCTGT
CTGTCTCTTTCTCTTTCTCTCTCTTTCTTTCTCTCTGTCTCTGTCTCTCTCTCTCTCTCTCTCTGCCTGT
CTCTCTCACTGTGTCTGTCTTCTGTCTTACTCTCTTTCTCTGCCTGCCTGTCTTTCTGTCTGTCTGGCTC
TCTCCCTCCATGTGTCTCTCTCTCTCTCACTCACTCTCTCTCCGTCTCTCTCTCTTTCTGTCTGTTTCTC
TCTGTCTCTGTCTGTCTGTCTGTCTGTCTCTCTCTCTCTGTCTTTCTCCCTCCCTGTCTGTCTCTCTCTC
TCTCTCTCTGTCTCTGTCTCTCTCTCTTTCTCTTTCTGTCTGTTTCTCTCTATCTCTCGCCGTCCATCTC
TGTCTTTCTATGTCTCTCTCTTTCTCTGTCAGTCCGTCAGACACCCCCGTGCCGGGTAGGGCCCTGCCCC
TTCCACGAAAGTGAGAAGCGCGTGCTTCGGTGCTTAGAGAGGCCGAGAGGAATCTAGACAGACGGGCCTT
GCTGGGCTTCCCCACTCGGTGTATGATTTCGGGAGGTCGAGGCCGGGTCCCCGCTTGGATGCGAGGGGCA
TTTTCAGACTTTTCTCTCGGTCACGTCTGGCGTCCGGACTTCTCCTATTTCCCTGATAAGCTCCTCGACT
TAAACATAAACGGTTAAGGCCGGACCCAACACGGCGAAACCCCGTCTCTACTAAAACTACAAAGCCGAGT
CGGGAGCGGCGGGGCAGGCCCCTGTAATGCCAGCTCCTCGGGAGGCTGAGGCGGGAAAATCGCTTGAACC
TGGGAGGCGGAGGCTGCAGGGAGCCGAGATCGCGCCACTGCACTATGGCCCAGGCTGTAGAGTGAGTGAG
ACTCTGTCTCTAAATAAATAAGCAAATTCATGAATTCATTAATTCTTTTCCCTGCTGACGGACATTCGCA
GGCATCGGTTGTCTTCGGGCATCACCTAGCGGCCACTGTTATTGAAAGTCGAGGTGACACGGAGGGAGGT
CTCGCCGACTTCACCGAGCCTGGGGCAACGGGTTTCTCTCTCTCCCTTCTGGAGGCCCCTCCCTCTCTCC
CTCGTTGCCTAGGGAACCTCCGCCCTGGCGGGGGCCCTATTGTTCTTTGATCGGCGCTTTAGTTTTCTTT
GTGTTTTGGCGCCTAGACTCTTCTACTTGGGCTTTGGGAAGGGTCAGTTTAATTTTCAAGTTGCCCCCCG
GCTCCCCCCACTACCCACCTCCCTTCACCTTAATTTAGTGAGTCGGTTAGGTGGGTTTCCCCCAAAACCC
CCACCCCCCCGCCTCCCAACACCCCGCTTGGAAGCCTTCCAGAGCCACCCCGGTGTGCCTCCGTCTTCTC
TGCCCTTCCCCCACCCCTTGCCGGCGATCTCATTCTTGCCAGGCTGACATTTGCATCGGTGGGCGTCAGG
CCTCACTCAGGGGCCACCGTTTTGGAAGATGGGGGGCGGCACGGTCCCACTTCCCCAGAGGCAGCTTGGG
CCGATGGCATAGCCCTTGACCCGCGTGGGCAAGCGGGCGGGTCTGCAGTTGTGGGGCTTTTCCCCCCGCT
TTCCGCCTCAGGCCTCCCTCCCTAGGAAAGCTTCACCCTGGCTGGGTCTCCGTCACCTTTTATCATGATG
TTTTAGTTTCTCCGCCCTCCGGCCAGCATAGTTTCACAATGCGAAGGGCGTCACAGCTCTAGTGTGGGCC
CTCTTAGTACTTGCCCAAAATAGAAACGCTTTCTGAAAACTAATAACTTTGCTCACTTAAGATTTCCAGG
GACGGTGCCTTGGCCCGTGTTTCTTGGCTTGTTTTGTTTTGTTTTGTTTTGTTTTGTTTTGTTTTGTTTT
GTTCGTGTTTTTCCTTTCTGGTATGTATTTCTTTTCAAGTGAAGTAGAAATCCCTTTTCAAGTGAAGTAG
AAATCCCCAGTTTTCATGAGCTGCTGTTTTTTCCTGTTGTTAACTAGCGCTTTTGTGAATCCCTCAACGT
GCAGTGAGAGCCGGTTGATGTTTACTATACTTCATCATGACATCTTATTTTCTAGAAATCCGTAGGCGAA
TGCTGCTGCTGCTCTTGTTGCTGTTGTTGTTGTCGTTGCTGTTGTCGTTGTCGTTGTTGTTGTTGTTGTT
GTTGTTGTTGTTGTTTTCAAAGTATACCCTTCAAAGTATACCCCGGCCACCGTTTATGGGATCAAAAGCA
CTATAAAATATGTGTGATTATTTCTTGAGCACGCCCTTCCTCCCCCTCTCTCTGTCTGTCTGTCTGTCTC
TGTCTCTCTCTTTCTCTGTCTGTCTTCTCTCTCTGTGTGTGTGTCTCTCTCTCTCTGCCTGTCTGTTTCT
CTCTCTCTGTCTCTCTCTGCCTGTCTGTTTCTCTCGCTCTGTCTCTCTCTCTCTGCCTGTCTCTCTCACT
GTGTCTGTCTTCTGTCTTACTCCCTTTCTCTGCCTGGCTGTCTCTCTCACTCTCTGTCTCTGCGTCTATC
TCTCTCTTTCTGTCTGTTTCTCTCTGTCCGTCTCTGTCTCTCTCTGTCTGTCTCTTTGTATTTCTTTCTC
TCTGTCTCTGTCTCTCTCACTGTCTGTCTTCTGTCTTAGTCTCTCTCTCTCCCTGTCTGTCTGTTTGTCT
CTCTCTCTCTCCCTGTTTCTCTCTCTCTCTCTCTCTCTGTCTTTGTCTTTCTTTCTCTCTGTCTCTGTCT
CTCTCACTGTGTCTGTCTTCTGTCTTAGTCTCTCTCTCCCTGTCTGTCTGTTTGTCTCTCTCTCTCTCTC
CCTGTCTGTTTCTCTCTCTCTCTGGCTTTGTCTTTCTTTCTCTCTGTCTCTGTCTCTGTCTCTGTCTCTC
TCTCTCTCTCTCTCTCTCTCTCTCTCTCTCTCTCTCTCTCTGTCTGTCTTGTGTCTTACTGTCTTTCTCT
GCCTGTCTGTCTGTCTGTCTCTGTCTGTCTCTCTCTCTCTCTCCCCCTGTCGGCTGTTTCTCTGTCCCTG
TCTGTGTCTCTCTTTCTGTCTTTCTCTCTCTGTCTCTTTCTCTCTGTCTGTCTCTTTCTCTCTGTCTCTC
TCTGTCTCTCTCTCTGTGGGTGTGGGTGTGTGTGTGCATGTGTCTGCCTTCTGTCTTACTCTCTTTCTCT
GCCTGTCTGTCTGCCTGTCTGTTTGTCTCTCTCTCTCTCTGCCTGTCTCTCTCCCTTCCTGTCTCTGTTT
CTCTCTCTTTCTGTTTCTCTCTGTCTCTGTCCATCTCTGTCTTTCTCCGTCTGTCTCTTTATCTGTCTCT
CTCTCTTTCTGTCTTTCTCTCTTTGTGTATCGTTGTCTCTCTCTGTCTGTCTCTCTCTGTCTCTGTCTCT
GTCTCTCTCTCTCTCTCTCTGTCTCGGTCTCTGGCTCTCGCTCTCTCCCGCCCTCTCTTTTTTTTTGCAA
AATAAGCTCAAGTACATCTAATCTGATCCATTACCAAGGCCTGAATTCTTCACTTCTGACATCCCAGATT
TGATCTCCCTACAGAATGCTGTACAGAACGGGCGAGTTGATTTCTGGACTTGGATACCTCATAGATACTA
CATATGAATAAAGATCCAACCCTAAAATCTGGGGTGGCTTCTCCCTCAACTGTCTCGAAAAATCGTACCT
CTGTTCCCCTAGGATGCCGGAAGGGTTTTCTCAATGTGCATCTGCCCATGTCCTAAGTGATCTGTGACCG
AGCCCTGTCCGTTCTGTCTCAAATATGTATGTGCAAACACTTCTCTCCATTTCCACAACTACCCACGGCC
CCTTGTGGAACCACTGGCTCTTTGAAAAAAATCCCAGAAGTGGTTTTGGCTTTCTGGCTAGGAGGCCTAA
GCCTGCTGAGAACTTTCCTGCCCAGGATCCTGTGTGAACAAAAGTGCCTCTGCTGGGAGCTGGGATCCTT
GGGACCATGCTTGCTAGCGCTGGATGAGTCTCTGGAAGGATGCACGGGACTCCGCAAAGCTGACCTGTCC
CACCGAGGTCAAATGGATACCTCTGCATTGGCCCGAGGCCTCCAAAGTACATCACCGTCACCAACCGTCA
CCGTCAGCATCCTTGTGAGCCTGCCCAAGGCCCCGCCTCCGGGGAGACTCTCGGGAGCCCGGCCTTCGTC
GGCTAAAGAAGTCCAAAGGGATGGTGACTTCCACCCACAAGGTCCCCACTGAACGGCGAAGATGTGGAGC
GTAGGTCAGAGAGGGGACCAGGAGGGGAGACGTCCTGACAGGCGATGAGTTCCCTAGGCTCTGGCCACCC
CACCCACGTCCCGGGCACCCGCGGGACACCGCCGCTTTATCCCCGCCTTATCCCCTCCTCTGTCCGCAGC
CGGCCCCACGCAACCCACGCACACACGCTGGAGGTTCCAAAAGCACACGGTGTGAATAGAGCCTGACGGA
GCGAGAGCCCATTTCACGAGGTGGGAGGGGTGGGGGTGGGGTGGGGTGGGGTTTGTGGGGTCTGTGGAGA
GCCCGATTCTCCCTCTTGGGTGGCTACAGGCTAGAAATGAATATCGCTTCTTGGGCGGAGGGGCTTCTTT
AGGCCATCACCGCTTGCGGGACTGCCTCTCAAACCCTCCCTTGAGGCCACAAAATAGATTCCACCCCACC
CGTCGACGTTTCCCCCCGGGTGCTGGATGTATCCTGTCAAGAGACCTGAGCCTGACACCGTCGAATTAAA
CACCTTTACCGGCTTTGTGTGTTTGTTTGTTTCTGAGATGGAGTCTTGCTCTGTCCCCCCAGCCTGGAGT
GCAGTGGCGTGATCTCAGCTCACTGGAACCTCTGCCTCCTGGGTTCAAGTGATTCTCCTGTCTCAGCGCC
ACCATGGCCGCCTCATTTTTTTTTTTTTTTTTTTTTTTTTTTTTTTTTTTTTTTTTTAGTAGACACGGGG
TTTCACCCTCTTTCATTGGTTTTCACTGGAGATTCCAGATTGNNNNNNNNNNNNNNNNNNNNGAGACTTT
TTTTTTTTTTTTCTTTTTTTAAGCGCAACGCAACATGTCTGCCTTATTTGAGTGGCTTCATATATCATTA
TAATTGTGTTGTAGATGAAGAAAAGGTATTAAACACTGTGCTAATGATAGTGAAAGTGAAGACAAAAGAA
AGGCTATCTATTTTGTAGTTAGAGTAAAGTTGCTCAGTATTTAGAGCTGCCTAAATACGTCAGCATTTAA
ACTCTTCCTAGTAAAGGCTGGCCAATCTGAATAATCCTCCTTTAAACACGATTTTTGATAGGGTTAAGAT
TTTTTTAAGAATGCGACTCCTGCAAAATAGCTGAACAGACAATACACATTTAAAAAAATAACAACACAAG
GATCAACCAGACTTGGGAAAAAATCGAAAACGACACACGTCTTATGAAGAACTGAGTTCTTAAAATATGA
CGGAGAACATAGCTATCGGAAGAGAAGGCAGTATTGGCAAGTTGATTGTGACGTTGGTCAGCAGTAGCTG
GCGCTGTCTTTTTGGCCATCTTTCGGGCAATGTAACTACTACAGCAAAATGAGATATGATCCATTAAACA
ACATATTCACAAATCAAAAAATGTTTCAGTAATATAATGCTTCAGATTTAGAAGCAAATCAAATGATAGA
ACTCCGCTGCTGTAGTAAGTCAGATCACCGTATCTGACAAAATAACTACCACAGGGTTATGACTTCAGAA
TTATACTTTCTCTTGATATTTATTTATGTATGTATTTATTTTTTTAATTTATTTCTCTTGAGACGGCGTC
TCGCTCTGTCGCCCAGGCTGGGGTGCAATGGTGTGATCTCGGCTCACTGCAACCGCCACCTCTCTGGGTT
CAAGCGATTCTCCTGCCTCAGCCTCCCGAGTAGCTGGGACTACAGGTGCCCGCCACCACGCCCAGCTAAT
CTTTATACTTTTAATAGAGACGGGGTTTCACCGTGTTGGCCCGGATGGTCTCGATCTCTTGACCTCGTGA
CCCGCCCGCCTCGGCCTCCCAAAGTGCTGGGATGACAGGCGTGAGCCACTGCGCCCGGCCTTCTCTTGAC
GTTTAAAACTATGAAGTCAGTCCAGAAAAATGCAATAAATGTCAACGGTGAGTATGGTGTTGAGGCAGAA
GTAGGACCACGCATGTTCATATCGTATTCCGTTGATCACAATATGACCTAGGGAGTAATTTCCTATGTGC
CTACTTCTACACGAGTACAAAAGGGTAAAACGGAGAGACTGCTAAATTAAAGGGTACGTGAAGTTCTTAA
TAGTCACTCCGTAAACTGGAACGCTGTCAAAAAGCGGCAGCTAGTGAATTGTTTCCATCTATTTTTCTAT
TATCCAATAAGTGAACTATGCTATTCCTTTCCAATCTCCCAAGCACTTCTTGTCCCCAACCACTTCGGTG
CTCGAAGAAAAGGTAACAAATCAAGTAACACAACTAAAGAAACACACACACAAACCAAAGACAGCTACGG
TGTCTGCAAAAAAGCTTGCTAGAAGACTGAAACTGTTGAGTATAAGGATCTGGTATTCTACGATCATGAG
TTCATTTCAGAGTTTGTTAAAGACATACGTTTCATAAGGAAACATCTTAGTTAGAAGTTATTCAGCAGTA
TGTACCATCCCTAAGTATTTTTAACCAAATTCGTGACAATAAAGAGCTATCTAACCAGAAAAATTAGCGA
GTACCGGCACCATCCACAAGGCTTTGTCTTTACACTTCATTACCACTTACCATGCCTTACAATGTCTAGG
ATTGACTCTGATAGCATTTTTAAAACCAGCTAATGCTTTGTCCAATTCTTCAGTGAAGACAAGCTCACGC
CCTAATGCACTATAGGCATAAGCATCATTTGGATCCACTTCGAGAGTTCTCTGGAAGAATTGAATCGCAA
TATCGTGTTCCCGTTGCAGACCGAAACAGTTCCCTGCAGCACACCAGGCCTCTGGCTGGCGAATTTTTAT
CCATGTCTGTGAAGTCTTTGGACAGAATTGAAAGAGCAACACCTTCCGGAGGATGCCAAAGTGTGGTAGA
GTAGATCTCCACGCCTTCGACTCTGTAATTCTCAATCCTTCTAACCTCTGAGAATGTTCTTTCAGCTTGC
ATGGACTCTGAGAGTTTAAAATAGGCCCTTCCAATTTCGCACAGTACCCAACCGGTATTGCAGTGGTGAG
AAGCTAGATGGCTCAAGATATTGAGAGCTTCTTTGCCGTGGTAAGAACACAAAGCTAAATAACCTTTCTC
CCTTTCACGAAGAAGGCTCGTCGAGCCTTCCGCTGCTGCTTTTTGTAGATTAAAAGCCTGAATCTGAGGC
GCGATTGCGACTATTTTCCCTTCTGAAATGACGGAAGAGTCCAATTTTGTCACTTCCAGGCTATCACTTA
TGTTCGGTGGAGTTATTCCTCCTTTCTTAGTTTTACTTTTTGTTTTTCTGTTTGGGATTTTAGGTGGAAA
CTTCATTTTTAATTTTCTCCTATTCTCCTCGGTTGTGGAGCTGTCACTAGTCAAGAGTCGTGAATTTCTT
CGAGGCGGTGCCTTCGGGGGAGATGCCATAGTGGGGCTCAATACCTGAGGTGTTGCCCTTGTCGGCGGAC
CAGAACTTTGTGTTTTTGCAAGAATTGGAGTTACCTTTGGGCTCTTTCCCCTCTGCGAGAAGACAGACTG
TGTTCCGGTTTGGCCGATTCTGGCAACGGACTTTTTTGAAGGGGCTCCGGTGGATGGCACGTCAATGACA
GAAGGTGTCTAATACCAGTGCAGTTTTGTCAATAGGATCCGTCTCCGGGACTTGGGGTTTCTGATGGCAG
AATGTCAACACTTGGGGTTAATGGACTAACAGCTGCTGGTCCTCCTAATAAAACTGCGACCAGTTTTTGG
TTTATGTCGAACCTGTTTAGATCATATGGAAGTTCCTGTTCCCAGTGGGACAGTATCAGGTGAAAGGACA
GCTGAATCGATAGAGGACACTGGGGAGTCTGTATTCAAGGAGTACTTTGAATTGGAAGATTCTAAATTCA
ATCCGTTTAATTCAACGGTGTCCTGGGCTGTTTCCGTAAGAACGGTCTCAGGCTGTCTGTGACGTGAACT
AGGACGAGGCCCAAGTGTTGTGGCGCAACACTTGGACAGGCAGTTGCTAAAGCTCTCTAGAGATGTGAAT
CAAAATGTTTGGTCAGGATCCGGCTTTTCCCCCCTATTTCACACCATGATTCAAAGGGACACCAGAGGAA
AGGATTTCAACGAAGGCTCTTTTGGTCACATTCTGATCCTTTGGCAAGCCGATCTGTCTTGCAATATACA
TGTCCCAACAATGGAAGGGGAAAGCGAGCTGAATCACCAAACTCAGGAACAATAATATCATCATGGCTTT
TCTGCTTATGAAACACTCCACCCGATAAGATTTGTTCCCCTTCTGCAAGCTTGCTGAGATCAACACAACA
TTTCGCAAGCAGGTATTTGCAGTGCGGTGTAGTACAACTGTGTCCTTTCAAGAGTCTATATGTTTTATAG
GCCTTTCCTGAGCGGTAAGAACAGGTCGCCAGTAAAAACAAGGCTTCTTCTGAGTGTACTTCTGCATAAA
GGCGTTCTGCGAGGAAAACCGCATCTCGGTAGGCATAGTGGTTTAGTGCTTGCCATATAGCAGCCTGGAC
GGGTCCCTGCAGCACCGCCATCCTCGAGGCTCAGGCCCACTTTCTGCAGTGCCTCAGGCACCACCCCCCC
CCCCCCCCCCGCCCCGTAGCGGCTCCGGCCCGGCCAGCCCCGGCTCATTTAAAGTCACCAGCGACCGTTA
CCGACCGTTACCGGGGGATGGTGGGGGAGTCCGAGCCAGAATGACTTCTTTATCCTGCTGACTCGGGAAA
GCCCGGCCCCTTGTGATCCATTGCAAACCGAGAGTCACCTCGTGTTTAGAACACGGATCCACTCCCAAGT
TCAGTNGGGGGGGGGGGGGGGGATGTGAGGGATGTGGCATGGAGGACGAAGGACTCTCTTCCTTCTGATT
CGGTCTGCACAGTGGGGCCTAGGGCTGGAGCTCTCTCCGTGCGGACCGCTGACTCCCTCTACCTTGGGTT
CCATCGGCCCCACCCTGGAACGCGGGTCTTGGCAGATTCTGGCCCTTCCTGGCCCTTCAGTCGCTGTCAG
AAACCCCATCTCGTGCTCGGATGCCCCGAGTGACTGTGGCTCGCACCTCTCCGGAAACATTGGAAATCTC
TCCTCTACGCGCGGCCACCTGAAACCACAGGAGCTCGGGACACACGTGCTTTCGGGAGAGAATGCTGAGA
GTCTCTTGCCGACTCTCTCTTGACTTGAGTTCTTCGTGGGTGCGTGGTTAAGACGTAGTGAGACCAGATG
TATTAACTCAGGCCGGGTGCTGGTGGCCGAGGCCGTAGGGTCCCTCGAGGAATCGCCTAACCCTGGGGAG
GTTGAGGCTGCAGTGAGTGAGCCATAATTGTGTCAGTGAGCCATAATTGTGTCACTGCGCTCCAGTCTGG
GCGAAAGACAGAATGAGGCCCTGCCACAGGCAGGCAGGCAGGCAGGCAGGCAGGCAGGCAGGCAGGCAGG
CAGGCAGGCAGAAAGACAACAGCTGTATTATGTTCTTCTCAGGGTAGGAAGCAAAAATAACAGAATACAG
CACTTAGTTTCACTCTTGGTGCCCACGCTGGAGTGCAGTGGCACCATCTCGGCTCACCGCAACCTCCACC
TCCCGCGTTCAAACGATTCTCCTGCCTCAGCCTCCTGAGTAGCTGGGATTACAGGCACGGGCCACCACAC
CCGGCTGATTTTGTATTGTTAGTAGAGACGGCATTTCTCCATGTCGGTCAGGCTGGTCTCGAACTGGCGA
CCCCAGTGGATCTGCCCGCCTCGGCCTCCCAAAGTGCTGGGATGACAGGCGTGAGCCATCGTGACCGGCC
GGCTACATTTATTTTTTTTCTTAATTATTTTACCTTTTTTTAGTTTTCAATTTTAATCTATTTATTTATT
TACATTTATTTCTTTCCTTATTTACTTATTTATTTATTTTCGAGACAGACTCTCGCTCTGTTGCCCAGGC
TGGAGTGCAGCGGCGCGATCTCGGCTCACTGCAAGCTCTGCCTCCCGGGTTCATGCCATTCTCCTGCCTC
AGCCTCCCGAGTAGCTGGGACTACAGGCGCCCGCCACCGTGCCTGGCTAACTTTTTGTATTTTGAGTAGA
GACGGGGTTTCACTGTGGTAGCCAGGATGGTCCCGATCTCCCGATCCCGTGATCCGTCCACCTCGGCCTC
CCAAAGTGCTGGGATGACAGGCGTGAGCCACCGCCCCCGGCCTATTTATCTATTTATTAACTTGGAGTCC
AGGTTATGAAACCAGTTAGTTTGTGTAATTTTTTTTTTTTTTTTGAGACGAGGCTTCACCGTGTTGCCAA
GGCTTGGACCGAGGGATCCACCGGCCCTCGGCCTCCCAAAAGTGCGGGGATGACAGGCGCGAGCCTACCG
CGCCCGGACCCCCCCTTCCCCCCCTCCCCCGCTTGTCTTCCCGACAGACAGTTTCACGGCAGAGCGTTTG
GCTGGCGTGTTTAAATTCATTCTAAATAGAAATTTGGGATGTCAGCTTCTGGCCTCATGGACTCTGAGCT
GAGGAGTCCCCTGGTCTGTCTATCACAGGACCGTACACGTAAGGAGGAGAAAAATCGTAACGTTCAAAGT
CAGTAATTTTGTGATACAGAAATACACGGATTCACCCAAAACACAGAAACCAGTCTTTTAGAAATGGCCT
TAGTCCTGGTGTCCGTGACAGTGATTCTTTTCGGTTCGGACCTTGACTGAGAGAATTCCCAGTCGGTCTC
TCGTCTCTGGACGGAAGTTCCAGATGATCCGATGGGTGGGGGACTTAGGCTGCCTCCCCCCAGGAGCCCT
GGTCGATTAGTTGTGGGGATCGCCTTGGAGGGCGCGGTGACCCACTGTGCTGTGGGAACCTCCATCCTTC
CCCCCACCCCCTCCCCAGGGGATCCCAATTCATTCCAGGCTGACACTCTCACTGGCAGACGTCGGGCATC
ACCTAGCGGTCACTGTTACTCTGAAGACGGAGGCCTCACAGAGGAAGGGAGCACCAGGCCGCCTGCGCAC
AGCCTGGGGCAACTGTGTCTTCTCTACCGCCCCCGCCCCCACCTCCAAGTTCCTCCCTCCCTTGTTGCCT
AGGAAATCGCCACTTTGACGACTGGGTCTGATTGACCTTTGATCAGGCAAGAACGAACAAACAAATAAAT
AAATAAAATAACACCAAAGTAACTAACTAAATAAGATAAGCCATTACAATACAATACAATACGATACAAC
ACGATACGATAGGATACAGTAAATACAATACAATACAATACAATACAATACAATACAATACAATACAATA
CAATACAATACAATACAATACAATACAATACAATACAATACAACACAACACAATAGGCCAGGCGCGGTGG
CTCATGCCTGTCATCCCATCACTTTGGGATGCCGAGGTGGACGCATCACCTGAAGTCGGGAGTTGGAGAC
AAGCCCGACCAACATGGAGAAATCCCGTCTCAATTGAAAATACAAAATTAGCCGGGCGTGGTGGCACATG
CCTCTAATCCCAGCTGCTAGGAAGGCTGAGGCAGGAGAATCGCTTGAACCTGGGAAGCGGAGGTGGCGGT
GAGCCGAGATTGCGCCATCGCACTCCAGTCTGAGCAACAAGAGCGAAACTCCGTCTCAAAGAAATAAACT
AAGATAAATAAATAAATACATAAATACATAAATTAAAATAAATAAATAAATAAATAAAATAAAATAAATA
AATGGGCCCTGCGCGGTGGCTCAAGCCTGTCATCCCCTCACTTTGGGAGGCCAAGGCCGGTGGATCAAGA
GGCGGTCAGACCAACAGGGCCAGTATGCTCACAACACACCAAATTAGCCGGGTGCCGTGCTGTGCTGTAC
TGTCTGTAATCCCAGCTACTCGGGAGGCCGAGCTGAGGCAGGAGAATCGCTTGAACCTGGGAGGCGGAGG
GTGCAGTGAGCCGAGATCGCGCCACTGCACCCCAGCCTGGGCGACAGAGCGAGACTCCGTCTCAAAAAAA
TGAAAATGAAAATAAAAATGAAATGCAACAAAATAATTAAAAAGTGAGTTTCCGGGAAAAAAGAAAAAAG
GAAAAAAAAAAAAAAGAAGAAAACAACCCCACCGTGACGTACACATACGCCTCTCGCCTTTCCAGGCATC
AGACACGTTAGGAATCATGCGTGATTTCTTTTTTTAACTTAATTTTATTTTATCATGATGATTTATGTTT
CGAGACGGAGTCTCGGAGGCCCGCCCTCCCTCCGTCCCATTCCCTGGTTGCCCAGACCACCTCAGGAGAC
AGACCCTGGCTGGGCCAGATTGTTCTTCTCCTTGGTCAATGGTTTCCTTGTCTTTCTTCGTGTCTTTAAC
CCGCGTGGACGCTTCCGCTCGGGTTTTACAGATGGCAGCTCCACTTTAGGCCTTGTTGTTGTTGGGGACT
TTCCTGATTCTCCCCAGATGTAGTGAAAGCAGGTAGATTTGCCTTGCCTGGACTTGCCTGGCCTTGCCTT
TTCTTTCTTTCTTTATTACTTTCTCTTTTTTTTCTTCTTCTTCCTTTTTTTTTTTTTTTTTTGAGACAGA
GTTTCACTCCTGTTGCCCAGGCTAGAGGGCAATGGCGCGATCTCGGCCCACCGCACCCTCTGCCTCCCAG
GTTCAAGCGATTCTCCTGGCTCAGCCTCCTGATTAGCTGGGATTATAGGCATGGGCCACCGTGCCTGGCT
GATGTTTGTACTTTTAGTAGAGACGGTGTTTTTCCATGTTGGTCAGGCTGGTCTCCAACTCCGAACCTCA
GGTGATCCGCCTGCCTTGGCCTCCCAAAGTGCTGGGATGACAGGCGTGAGCCGCCGCGCCCAGCCTCTCT
CTCTCTCGCTTGCTTGCTTGCTTGCTTGCTTGCTTGCTTGCTTGCTTGCTTGCTTGTTTTCTTGCTTTCT
TGTTTTCTTGCTTTCTTGCTTGCTTGCTTGCTTTCGTGCTTTCTTGCTTTCCTGTTTTCTTTCTTTCTTT
CTTTCTTTCTTTCTTTCTTTCTTTCTTTCTTTCTTTCTTTCTTTCTTTCTTTCTTTTGTTTCTTTCTTGC
TTTCTTTTTTTCTTGCTTTCTTTCTTTCTTTTGTTTCTTTCTTGCTTGCTTTCTTGCTTCCTTGTTTTCT
TGCTTGCTTGCTTTCTTGCTTGCTTGCTTTTGTGCTTTCTTCTTTTCTTGCTTTCTTTCTTTCTTGCTTG
CTTGCTTGCTTTCGTGCTTTCTTGTTTTCTTGCTTTCTTTTGTTTCTTGCTTGCTTGCTTTCGTGCTTTC
TTGCTTGCTTTCTGTCTTTTGTTTCTTTCTTGCTTGCTTTCTTGCTTCCTTGTTTTCTTGCTTTCTTGCT
TTCTTGCTTGCTTGCTTTCGTGCTTTCTTTCTTGCTTTCTTTTCTTTCTTGCTTGCTTTCTTTTCTTTTT
CTTTCTTTCTTTCATTCATTCTTTCTTTCTTCTTTCTTTCTTTCTTTCTTTCTTTCTTTCTTTCTTTCTC
TGTTTCTTTCTGTTTCGTCCTTTTGAGACAGAGTTTCACTCTTGTTTCCACGGCTAGAGTGCCACGGCGC
GATCTTGGCTCACCGCACCTTCCGCCTCCCGGGTTCGAGCGCTTCTCCCGCCTCAGCCTCCTGATTAGCG
GGGATTACAGGGAGGCACCCCCACGCCTGGCTTGGCTGATGTTTGTATTTTTAGTAGGCACGCCGTGTCT
CTCCATGTGGGTCAGGCTGGTCTCCAACTCCCGACCTCATGTGATGCGCCCACCTCGGCCTCTCAAAGTG
CTGGGATGACAGGCGTGGGTCACCGTGCCCAGCCTGTTGACTCGTTTCGTTTTTTTGTTTCTTTCGTTTC
CATGTGTTCGCTTATATTTATCGACGTAAACGTTCGTATACATTTATATGTAAACGAAAATGTGTATCTT
TACGTTGAATACGCTTGTGTATAGTAAATACGCGTCGATTATGTAGAAACATACCTCTATGTGATAGATG
CAGGTGTTTATTTCGCATAAATGAATACACGTCGCTCTAGAAAGAAGCGATCGCCGACAAATACGTGTAT
GCTTACGTATGAAAAGTGTTGTATTTATGTTTCTAAATGAACGAGTGCACGTATTTGTCTCTGTTTTCTT
TCTTCCTCTCTTTTATGTTTTTCTTCCTTCCTTTCTACCTTTCTCTCCTTCTTTAGGCGTTTCTTCCTCT
CTTCCTTTCCTTCTTTCTCTCTTTCTGTTCTTTTTTCTTTCGTGCTTTATTTCTCTTTCGTTCCCTGTCT
TTCCTTCTTTTTTCTTTCCTCTCTGTTTCTTTTTCCCTTTTTTCCTTCGTTTCTTTCCTCATTCTTTCTC
TCTTTTTCATGTGTCTTTCCTTTCCGTCTGTCTTTTAAAAATGGACTGTTTCAAAAGTTTTCTTTGCGTA
TCTACGTTTTTTAAACGGTCTCTCTTTTCTCCATTTTCTTCCTCCCTCCCTGCTCCCTTCCCTCCCTCCT
TCCCTTTCGCCGTCTGTCTCTTTGCCCCATTCCCCCCGTCCCTCCCTCTTTCTCTCCCTCTGTCTGTCTC
TGTGTGGATTCTGGAAGAGCCTACGCATTCTGCCTCTCCGTGTGTCTGCAGCGACCGGCGACCGAGTCCT
TGTGTGTTCTTTCTCCCTCCCTCCCTCCCTCCCTCCCTCCCTCCCTGCTTCCGAGATGCATCTCCAAACA
CCCACACGCCGTGGGTTGTCTTCTGACTCTGTCGCGGTCGAGGCAGAGACCCGTTTTGGGTACCGTTTGT
GTGGGGTTGGGGTAGAGGGGCTGCGTTTTTGGCCTCGGGAAGAGCTTCTCGACTCACGGTTTCGCTTTTG
CGGTCCCCGGGCCGCCCTGCCATCCGGATCTGTCTCGCTGACGTTCGCGGCGGTCGTCGGGCTCCATCTG
GCGGCCGCTTTTAGATCGTGCTCTCGGCTTCCGGAGCTGCGGTGGCAGCTGCCGAGGGAGGGGACCGTCC
CCGCTGTGAGCTAGGCAGAGCTCCGGAAAGCCCGCGGTCGTCAGCCCGGCTGGCCCGGTGGCGCCAGAGC
TGTGGCGCGTCGCTTGTGAGTCAGAGCTCTGGCGTGCAGGTTTATGTGGGGGAGAGGCTGTCGCTGCGCT
TCTGGGCCCGAGCCGGGCGTGGGGCTGCCCGGGCTGGTCGACCAGCGTGCCGCAGCTCCCGAGGCCCGAG
CCGCGACCCGCGGGGACCCGCCGCGCGTGGCGAGGGAGGCTGGGGACGCCCTTCCCGGCCCGGTCGCGGG
TCCGTCCGCGCTCATCCTGGCCGTCTGAGGCGGTGGCCGAATTCGTTTCCGACGAGTCCCCGTGGGGAGC
CGGGGACCGTCCTGCCCCCGTCCCCCGGGTGCCGGGGAGCGGTCCCCGGGCCGGGCCGCCGTCCCTCTGC
CGCGATCCTTTCTGGCGAGTCCCCGTGCGGAGTCGGAGAGCGCTCCCTGAGTGCGCGTGCGGCCCGAGAG
GTCGCGCCTGGCCGGCCTTCGGTCCCTCGTGTGTCCCGGTCGTAGGAGGGGCCGGCCGAAAATGCTTCCG
GGTCCCGCTCTGGAGACACGGGCCGGCCCCCTGCGTGTGGCACGGGCGGCCGGGAGGGCGTCCCTGGCCC
GGCGCTGCTCCCGCGTGTGTCCTGGGGTTGACCAGAGGGCCCCGGGCGCTCCGTGTGTGGCCGCGATGGT
GGCGTTTTTGGGGACAGGTGTCCGTGTCGCGCGTTTCGTGGGCCGGCGGTGTGGTCGGTGACTCGACCTC
CCGGCCCCGGGGGAGGTATATCCCTCACTCCGAGTCGGCATTTTGGGCCACCGGGTTATT
>KX061875.1 Gorilla gorilla clone CH255-30A8 48S ribosomal RNA, 18S ribosomal RNA, 5.8S ribosomal RNA, and 28S ribosomal RNA genes, complete sequence
GCTGACACGCTGTCCTCTGGCGACCTGTCGCTGGAGAGGTTGGGCCTCTGGATGCGTGCGGGGCTCTGGC
CTACCGGTGACCCGGCTAGCCGGCCGTGCTCCTGCTTGAGCCGCCTGCTGGGGCCCGCGGGCCTGTGGTT
CTCTCGCGCGTCCGAGCGTCCCGACTCCCGGTGCCGGCCCGGGTCCGGGTCTCTGACCCACCCGGGGGGC
GGCGGGGAAGGCGGCGGGGGCCACCCTGCCCCCGTGCGCTCTCCGCTGCGGGCGCCCGGGGCGGCTGCGA
CAACCCCACCCCGCTGGCTCCGTGCCGTGCGTGTCAGGCGTTCTCGTCTCCGCTGGGTTGTCCGCCGCCC
CTTCCCCGGGGTGGGGAGCTGGCCGGGGCCGATCGGCTGGTCTGGCTGGCCGGCCGGCCGGGTGGCCGAC
CTCCGCTCCCGGGGGGCTCTTCGCGATCGATGTGGTGACGTCATGCTCTCCCGGGCCGGGTCCGAGCCGC
GCCGGGCGAGGGGCGGACGTTCGTGGCGAACGGGTCCGTTCTTCTCGCTCCGCCCCGCGGGGGCCCCTCG
TCTCTCCTCTCCCCGCCTGCGGGTGGTGCGTGTGGGAAGGCGTGGGGTGCGGAACCCGGCCTGACCTCGG
CGTCCCGCCCGCCGCCTTCTGCGTCGCGGGACGGGTCGGCGGGGTCCTCTGACGCGGCAGACACCCCTCG
CTGTCGCCTCCCGTGGTTGTCGACTTGCGGGCGGGCCCCCTCCGCGGCGGTGGGGGTGCCGTCCCGCCGG
CCCGTCGTGCTGCCCTCTCTGGGGGTTTGCTCGAGCGTCGGCTCCGCCTGGGCCCTTGCGGTGCTCCTGG
AGCGCTCCGGGTTGTCCCTCAGGTGCCCGAGGCCGAGCGGTGGTGTGTCGTTCCCGCCCCCAGTGCCCCC
CTCCTCCGGTCGCCACCGCGGTGTCCGCGTGTGGGTCCTGAGGGAGCTCGTAGGTGTGGGGTTCGAGGCG
GTTGAGTGAGACGAGACGCGCCCCTCCCACGCGGGGAAGGGCGCCCGCCTGGTCCGGCGAGTGCACGTCC
CGTGCTCCCCTTTGGCGGGTGCGCGCGGGCCGTGTGAGCGATCGCGGTGGGTTCGGGCCGGTGACGCGTG
CGCCGGCTGGCCGCCGAGGGGCTGCCGTTCCGCCTCCGACCGGTCGTGTGTGGGTTGACTTCGGAGGTGC
TTTGCCTCGGAAGGAAGGAGGTGGGGGGACGGGGGGGGCCTCGTGGGGTTGCGCGCACGCGCGCACCGGC
CGAGCCCCCGCCCTGACCGCGAACGCTCAAGGTGGCCGCACGCAGGTGTTTCCTCGTACCGCAGGCCCTC
TCCCTTCCCCAGGCGTCCCTCGGCGCCTCTGCGGGCCCGAGGAGGGGTGGCTGGCGGTTGGGGAGTGTGA
CCCACCCTCGGTGAGAAAGCCTTCTCTAGCGATCCGAGAGGTGTGCCTTGGGGTACCGGATCCCCCGGAC
TGCCGCCTCTGTCTCTGCCTCTGTTACGGTAGCGCTGCCGTAGCGACTCGCTCGCAGAGGACCCTCCTCC
GCTTCCCCCTCGACGGGGTTGAGGGGGGAGAGCGAGGGTTCCGCCGGCCACCGCGGTGGTGGCCGAGCGC
GGCTCGTCGCCTACTGTGGCCCGCGCCTCCCCCTTCCGAGTCGGGGGAGGATCCCGCCGGGCCGGGCCCG
GCGTCCTGGCGGGTTGGGACGTGGCGGCCGGCGAGCGGTGGTGGGTGTGTGCTGCGCGGTGTACCGCCCG
GCGCGTGAGTCCCTCCGCCGTGAGTCGGCTCTCCGCCCGCTCCCCTGCCGAGTCGTGACCGGTGTCGGCG
ACCGCGTTTTGCGTGGCGTGGGGTCGGGCCGCCTGGGCCCTGGGAAAGCGTCCCGCGGTGGGGGCGCGCC
GGTCTCCCGGAGCGGGGCCGGGCCGGAGGATGGACGAGAATCACGAGCGATGGTGGTGCTGGCGTTGGGT
TCGTGGCTGCGGTCGCTTCGGGGTCCCCGGTGGCGGGACCCCGGGGCTCGCGAGGCGGATCTCGGTGGGG
GGGCCGAGGGCCGTCCGGCGTCCCAGGCGGGGCGCCGCGGGACCGCCCTCGTGTCTGTGGCGGTGGGATC
CCGCGGCCGTGTTTTCCTGGTGGCCCGGCCGTACCCGAGGTTTCTCCCCCGAGCTGCCGCCTCTGTGGGC
TCCTGGGTGCCCTTGCCCGTCTGTGCCCTCTTCCCTGCCCGCCGCCTGCCGATTCCCCTCTTCTCCCCGA
GCGGCTCACCGGCTTCCCGTCGGTTGGCGGCCCCGCCTGGGACCGAACCAGGCACCGCCTCGTGGGGCGC
CGCCACCGGCCACTGGTTGGCCCGGTGTCCGCGTCCCCCGGCGCGCGCCTTCGGGACCGGGTCGGTGGCG
CCCCGCGTTGGGGCCCGGTGGGCTTCCCGGAGGGTTTCGGGGGTCGGCCTGCAGCGCGTGCGGGGCGAGA
GAGGGTTCCGGGGAACCGGCCGCGACTGCGGCGGCGGTGGGGGGGAGCCGCGGGGGTCGCCGAGGGCCGG
TTGGCCGCTGCTCCGGGTGCCGCGCGGGGCCGCCTTCGCGCTCGGAGGGTGCCGGCGGTGAGACCCCCGC
GTGTGTCCCGGCCGCGGTCGGCTGCGCTCGAGGGGTCACGTGGCGTCCCCCTTCCCCGCCGGCCGCCTTT
CTCGCGCCTTCCCCGTCGCCTCGGCCTCCTCGCCCGTGGTCTCTCGTCTTCTCCCGGCCCGCTCTTCCGA
ACCGGGTCGGCGCGTCCCCCGGGTGCGCCTCGCTTCCCGGGCCTGCCGCGGCCCTTCCCTGAGGCGTCCG
TCCCGGGCGTCGGCGTCGGGGAGAGCCCGTCCTCCCCGCGTGGCGTTGCCCCGTTCGGCGCGCGCGTGCG
CCCGAGCGCGGCCCGGTGGTCCCTCCCGGACAGGCGTTCGTGCGATGTGTGGCGCAGGTCGACCCTCCGC
CTTGCCGGTCGCTCGCCCTCTCCCCGGGTCGGGGGGTGGGGCCCGGGCCGGGGCCTCGGCCCCGGTCGCG
GTCCCTCGTCCCGGGCGGGGGCGGGCGCGCCGGCCGGCTTCGGTCGCCCTCCCTCGGCCGTCGTGTGGCG
TGTGCCACCNNNNNNNNNNNNNNNNNNNNNNNNNNNNNNNNNNNNNNNNNNNNNNNNNNNNNNNNCCTCG
ANNNNNNNNNNNNNNNNNNNNNNNNNNNNNACGGCGCGACTGTCCCCGGGCCGGGCACCGCGGTCCGCCT
CTCGCTCGCCGCCCGAACGTCGGGGNNNNNNNNNNNNNNNNNNNNNNNNNNNNNNNNNNNNNNNNNNNNN
NNNNNNNNNNNNNNNNNNNNNNNNNNNNNNNNNNNNCGGTCCCTCCCGGCCGCCTCCTCGCGGGCGGGCG
CGATGAAGGGTCGCGGGTCCGTGGCGTGAGCCCGGCGTGGGGCGCTGGCTGTGCCGTGCGGGGCGGGTGG
TTGGGGTGTCCGGTTCGCCGCGCCCCGCCCCCGCCRCCACCGTCCCGGCCGCCGCCCCGCGCCCGCCCGC
CGGCTGGCTCGCTCCCTCCCGTCCGTCCGTCTGTCGTCCTCCTCGCTTCCGGGGCGCCGGGCCCGTCCTC
GCGAGGCCCCCGGCCGGCCGCGTCGGGGCCTCGCCGCGCTCTACCTACCTGGTTGATCCTGCCAGTAGCA
TATGCTTGTCTCAAAGATTAAGCCATGCATGTCTAAGTACGCACGGCCGGTACAGTGAAACTGCGAATGG
CTCATTAAATCAGTTATGGTTCCTTTGGTCGCTCGCTCCTCTCCTACTTGGATAACTGTGGTAATTCTAG
AGCTAATACATGCCGACGGGCGCTGACCCCCTTCGCGGGGGGGATGCGTGCATTTATCAGATCAAAACCA
ACCCGGTCAGCCCCTCTCCGGCCCCGGCCGGGGGGCGGGCGCCGGCGGCTTTGGTGACTCTAGATAACCT
CGGGCCGATCGCACGCCCCCCGTGGCGGCGACGACCCATTCGAACGTCTGCCCTATCAACTTTCGATGGT
AGTCGCCGTGCCTACCATGGTGACCACGGGTGACGGGGAATCAGGGTTCGATTCCGGAGAGGGAGCCTGA
GAAACGGCTACCACATCCAAGGAAGGCAGCAGGCGCGCAAATTACCCACTCCCGACCCGGGGAGGTAGTG
ACGAAAAATAACAATACAGGACTCTTTCGAGGCCCTGTAATTGGAATGAGTCCACTTTAAATCCTTTAAC
GAGGATCCATTGGAGGGCAAGTCTGGTGCCAGCAGCCGCGGTAATTCCAGCTCCAATAGCGTATATTAAA
GTTGCTGCAGTTAAAAAGCTCGTAGTTGGATCTTGGGAGCGGGCGGGCGGTCCGCCGCGAGGCGAGCCAC
CGCCCGTCCCCGCCCCTTGCCTCTCGGCGCCCCCTCGATGCTCTTAGCTGAGTGTCCCGCGGGGCCCGAA
GCGTTTACTTTGAAAAAATTAGAGTGTTCAAAGCAGGCCCGAGCCGCCTGGATACCGCAGCTAGGAATAA
TGGAATAGGACCGCGGTTCTATTTTGTTGGTTTTCGGAACTGAGGCCATGATTAAGAGGGACGGCCGGGG
GCATTCGTATTGCGCCGCTAGAGGTGAAATTCTTGGACCGGCGCAAGACGGACCAGAGCGAAAGCATTTG
CCAAGAATGTTTTCATTAATCAAGAACGAAAGTCGGAGGTTCGAAGACGATCAGATACCGTCGTAGTTCC
GACCATAAACGATGCCGACCGGCGATGCGGCGGCGTTATTCCCATGACCCGCCGGGCAGCTTCCGGGAAA
CCAAAGTCTTTGGGTTCCGGGGGGAGTATGGTTGCAAAGCTGAAACTTAAAGGAATTGACGGAAGGGCAC
CACCAGGAGTGGAGCCTGCGGCTTAATTTGACTCAACACGGGAAACCTCACCCGGCCCGGACACGGACAG
GATTGACAGATTGATAGCTCTTTCTCGATTCCGTGGGTGGTGGTGCATGGCCGTTCTTAGTTGGTGGAGC
GATTTGTCTGGTTAATTCCGATAACGAACGAGACTCTGGCATGCTAACTAGTTACGCGACCCCCGAGCGG
TCGGCGTCCCCCAACTTCTTAGAGGGACAAGTGGCGTTCAGCCACCCGAGATTGAGCAATAACAGGTCTG
TGATGCCCTTAGATGTCCGGGGCTGCACGCGCGCTACACTGACTGGCTCAGCGTGTGCCTACCCTACGCC
GGCAGGCGCGGGTAACCCGTTGAACCCCATTCGTGATGGGGATCGGGGATTGCAATTATTCCCCATGAAC
GAGGAATTCCCAGTAAGTGCGGGTCATAAGCTTGCGTTGATTAAGTCCCTGCCCTTTGTACACACCGCCC
GTCGCTACTACCGATTGGATGGTTTAGTGAGGCCCTCGGATCGGCCCCGCCGGGGTCGGCCCACGGCCCT
GGCGGAGCGCTGAGAAGACGGTCGAACTTGACTATCTAGAGGAAGTAAAAGTCGTAACAAGGTTTCCGTA
GGTGAACCTGCGGAAGGATCATTAACGGAGCGAAGGGCGAGGCCGCGGCGGTGGCGCCGCCGCGTGCTTC
CCTCCCCCCACCGACGCGGCGCGTGCGCGGGCGGGGCCCGTGCCGTTCGTTCGTTCGCTGCCCGGCCCCG
CCGGCCGCGAGAGCCGGAGGACTCGGGAGGGAGACGGGGGGGAGAAGAGAAAGGAGGCCTGTCCGTGTGT
GCGTGTCGTGGGGCCGGCCGGCCGGCCTGGTGAGCGGCGGCGAGCCGTCCCCGGCCGCGGCCCCGACGAC
GTGTGTGTCGGCGGGTGCGGGGGCGGTTCTCGGCGGCGTCACGGCGGGTTTGGGGGCCTCGGTGCCCTCC
TCCCCGCCGGGGCCCGTCGTCCGGCCCNNNNNNNNNNNNNNNNNNNNNNNNNNNNNCGGCCGGGTTCCCG
TCGCCGCCGCCGCCGCCGTCGTCGCCTCCGCCGCGCCACCGGGCCCGGCCCCGCTCGCTCTCCCCGGCCT
TCCCGCTAGGGCGTCTCGAGGGTCGGGGGCCGGACGCCGGTCCCCCCCTCCTCGTCCGCCCCTCCCCGCC
GTTCCAGGTACCTAGCGCGTTCCGGCGCGGAGGTTTAAAGACCCCTTGGGGGATCGCCCGTCCGCCCCGT
GGGTCGGGGGTGGTGGGCCCGCGGGGGGGTCCCGTCGGGAGGGGCCCGGCCCCTCCCGCGCCTCCACCGC
GGACTCCGCCCCCCGGCCGGGGCCGCGGCGGCCGTCGGGTGGGGGCTTTACCCGGCGGCCGTGCGCCCCC
GCGCCGTGGGGGCGGGAACCCCCGGGCGCCTGTGGGGCGGTGTCAGCGCTCGCCCCCGCGTGGGCGGCGC
GCGCCTCCCCGTGGTGTGAAACCTTCCGACCCCTCTCCGGAGTCCGGTCCCGTTTGTTGCTGTCCGTCTG
GCCGGCCTGAGGCAACCCCCCCCTCCTCCGTGGGGGGGGGGGGGACGTGCCGCGCCAGGAGGGCCCTCCC
GGTGTCGGGAGCGCCCTCGCCAAATCGACCTCGTTACGACTCTTAGCGGTGGATCACTCGGCTCGTGCGT
CGATGAAGAACGCAGCTAGCTGCGAGAATTAATGTGAATTGCAGGACACATTGATCATCGACACTTCGAA
CGCACTTGCGGCCCCGGGTTCCTCCCGGGGCTACGCCTGTCTGAGCGTCGCTTGCCGATCAATCGCCCCC
GGGGGTGCCTCCGGGCTCCTCGGGGTGCGCGGCTGGGGGTTCCCTCGCAGGGCCCGCCGGGGCCCTCCGT
CCCCCTAAGCGCAGACCCGGCGACGTCCGCCCTCCTCTTCGTGCCGCGCCCGCCCCTTCCCCCTCCCCCC
CGCGGGCCCTGCGCGGTCACGCGTCGGGTGGCGCGGGGAAGGGGGGGGCGCCCGGCTGTGAGAGAGAGAG
AGAGGGAGGGCGGCGCCGCCGCCCGCGAAGACGGAGAGGGCAAGAGAGAGGCCGGCTCGGGCGGAGATCC
CGTGGCCGCCACCGCGGTCCGGGTTCCTCCCTCGGGGGCTCCCTCGCGCCGCACGCGGCTCGGGGTTCGG
GGTTCGTCGGCCCCGGCCGGGTGGAACGTCCCGTGCCCGTCGTCGTCGTCGCGCGTCGTCGGCGGTGGGG
GGCGTGTTGCCTGTGGTGGTCGGCGGGGAGGAAGGCGGGTCCGGAGGGAAGGGTTCCGGCGGGGAGAGAG
GGCGTGGGGGAGCGCGTCCCGGTCGCCGCGGTTCGCCGCCCGCCCCTGGTGGCGGCCCGGCGTTCGGCCN
NNNNNNNNNNNNNNNNNNNNNNNNNNNCCCGCCGCCCCTCCTCCGAGGCCCCNNNNNNNNNNNNNNNNNN
NNNNNNNNNNNNNNNNNNNNNNNNNNNNNNNNNNNNNNNNNNNNNNNNNNNNNNNNNNNNNNNNNNNNNN
NNNNNNNNNNNNNNNNNNNNNNNNNNNNNNNNNNNNNNNNNNNNNNNNNNNNNNNNNNNNNNNNNNNNNN
NNNNNNNNNNNNNNNNNNNNNNNNNNNNNNNNNNNNNNNNNNNNNNNNNNNNNNCGGGACCCCGTCCCGT
GCTTCCGCGTCGGGGCGGGGCGGCTCCGCCACCGCCGCCGCGTCCTCGGACCCGTCCCCCGCGGCCTCCG
CGGGGGAAGGGTCGGGGTGTGCGGTGCCCGTCCCGCCCCCGGCCCGTGCCCCTCCCTCCGGTCGTCCCGC
TCCGGCGGGGCGGCGCGGGGGTGCCGTCGGCCGCGGCTCTCTCTCCCGCCGCCTCTCCCCTCGCCGGGCC
CGTCTCCCGACGGAGCGTCGGGCGGGCGGGGCCGGTCGGCGCGATTCCGTCCGTCCGCCCGCCCGCCCGT
CGACCCCGTTCCCCTCCGAGACGCGACCTCAGATCAGACGTGGCGACCCGCTGAATTTAAGCATATTAGT
CAGCGGAGGAAAAGAAACTAACCAGGATTCCCTCAGTAACGGCGAGTGAACAGGGAAGAGCCCAGCGCCG
AATCCCCGCCCCGCGGCGGGGCGCGGGAAATGTGGCGTACGGAAGACCCACTCCCCGGCGCCGCTCGTGG
GGGGCCCAAGTCCTTCTGATCGAGGCCCAGCCCGTGGACGGTGTGAGGCCGGTAGCGGCCCCCGGCGCGC
CGGGCCCGGGTCTTCCCGGAGTCGGGTTGCTTGGGAATGCAGCCCAAAGCGGGTGGTAAACTCCATCTAA
GGCTAAATACCGGCACGAGACCGATAGTCAACAAGTACCGTAAGGGAAAGTTGAAAAGAACTTTGAAGAG
AGAGTTCAAGAGGGCGTGAAACCGTTAAGAGGTAAACGGGTGGGGTCCGCGCAGTCCGCCCGGAGGATTC
AACCCGGCGGCGGGTCCGGCCGTGTCGGCGGCCCGGCGGATCTTTCCCGCCCCCCGTTCCTCCCGACCCC
TCCACCCGCCCTCCCNNNNNNNNNNNNNNNNNNNNNNNNNNNNNNNNNNNNNNNNNNNNNNNNNNNNNNN
NNNNNNNNNNNNNNNNNNNNNNNNNNNNNNNNNNCGGGGGACCGTCCCCCGACCGGCGACCGGCCGCCGC
CGGGCGCATTTCCACCGCGGCGGTGCGCCGCGACCGGCTCCGGGACGGCTGGGAAGGCCCGGCGGGGAAG
GTGGCTCGGGGGGCCCCGTCCGTCCGTCCGTCCGTCCTCCTCCCCCGTCTCCGCCCCCCGGCCCCGCGTC
CTCCCTCGGGAAGGGGCGCGCGGGTCGGGGCGGCGGCGGCGGCGTTGGCGGCGGCGGCGGCGGCGGCGGG
ACCGAAACCCCCCCGAGTGTTACAGCCCCCCGGCAGCAGCACTCGCCGAATCCCGGGGCCGAGGGAGCGA
GACCCGTCGCCGCGCTCTCCCCCCTCCCGGCGCCCACCCCCGCGGGGGTCCCCCGCGAGGGGGTCCCCCC
CGCGGGGGCGCGCCGGCGTCTCCTCGTGGGGGGGCCGGGCCACCCCTCCCACGGCGCGACCGCTCTCCCA
CCCCTCGCTTCCCCGCACACTCCCCCGGCGACGGGGGGGCCGCGCGCGGGTCGGGGGGCGGGGCGGACTG
TCCCCAGTGCGCCCCGGGCGGGTCGCGCCGTCGGGCCCGGGGGAGGTTCTCCCGGGGCCACGCGCGCGTC
CCCCGAAGAGGGGGACGGCGGAGCGAGCGCACGGGGTCGGCGGCGATGTCGGCTACCCACCCGACCCGTC
TTGAAACACGGACCAAGGAGTCTAACACGTGCGCGAGTCGGGGGCTCGCACGAAAGCCACCGTGGCGCAA
TGAAGGTGAAGGCCGGCGCGCTCGCCGGCCGAGGTGGGATCCCGAGGCCTCTCCGGTCCGCCGAGGGCGC
ACCACCGGCCCGTCTCGCCCGCCGCGCCGGGGAGGTGGAGCACGAGCGCACGTGTTAGGACCCGAAAGAT
GGTGAACTATGCCTGGGCAGGGCGAAGCCAGAGGAAACTCTGGTGGAGGTCCGTAGCGGTCCTGACGTGC
AAATCGGTCGTCCGACCTGGGTATAGGGGCGAAAGACTAATCGAACCATCTAGTAGCTGGTTCCCTCCGA
AGTTTCCCTCAGGATAGCTGGCGCTCTCGCAGACCCCTCCTCCCCCCCCACGCAGTTTTATCCGGTAAAG
CGAATGATTAGAGGTCTTGGGGCCGAAACGATCTCAACCTATTCTCAAACTTTAAATGGGTAAGAAGCCC
GGCTCGCTGGCGTGGAGCCGGGCGTGGAATGCGAGTGCCTAGTGGGCCACTTTTGGTAAGCAGAACTGGC
GCTGCGGGATGAACCGAACGCCGGGTTAAGGCGCCCGATGCCGACGCTCATCAGACCCCAGAAAAGGTGT
TGGTTGATATAGACAGCAGGACGGTGGCCATGGAAGTCGGAATCCGCTAAGGAGTGTGTAACAACTCACC
TGCCGAATCAACTAGCCCTGAAAATGGATGGCGCTGGAGCGTCGGGCCCATACCCGGCCGTCGCCGGCAG
TCGAGAGTGGACGGGAGCGGCGGGGGCGGCGCGCGCGCGTGCGTGTGGGGTCGGAGGGCGGCGTGTGGGC
GGTGGGGTCCTCGCCCCCCTCCCCCGCGCCTCCCCTCCTCCCACCCCCGCTCCCCGCCCCCGGGAGCCCC
GCGGACGCTACGCCGCGACGAGTAGGAGGGCCGCTGCGGTGAGCCTTGAAGCCTAGGGCGCGGGCCCGGG
TGGAGCCGCCGCAGGTGCAGATCTTGGTGGTAGTAGCAAATATTCAAACGAGAACTTTGAAGGCCGAAGT
GGAGAAGGGTTCCATGTGAACAGCAGTTGAACATGGGTCAGTCGGTCCTGAGAGATGGGCGAGCGCCGTT
CCGAAGGGACGGGCGATGGCCTCCGTTGCCCTCGGCCGATCGAAAGGGAGTCGGGTTCAGATCCCCGAAT
CCGGAGTGGCGGAGATGGGCGCCGCGAGGCGTCCAGTGCGGTAACGCGACCGATCCCGGAGAAGCCGGCG
GGAGCCCCGGGGAGAGTTCTCTTTTCTTTGTGAAGGGCAGGGCGCCCTGGAATGGGTTCGCCCCGAGAGA
GGGGCCCGTGCCTTGGAAAGCGTCGCGGTTCCGGCGGCGTCCGGTGAGCTCTCGCTGGCCCTTGAAAATC
CGGGGGAGAGGGTGTAAATCTCGCGCCGGGCCGTACCCATATCCGCAGCAGGTCTCCAAGGTGAACAGCC
TCTGGCATGTTGGAACAATGTAGGTAAGGGAAGTCGGCAAGCCGGATCCGTAACTTCGGGATAAGGATTG
GCTCTAAGGGCTGGGTCGGTCGGGCTGGGGCGCGAAGCGGGGCTGGGCGCGCGCCGCGGCTGGACGAGGC
GCCGCCGCCCCCCCCACGCCCGGGGSGCCCCCCNNNNNNNNNNNNNNNNNNNNNNNNNNNNNNNNNNNGG
CGGCGANNCTGGACGCGAGCCGGGCCCTTCCCGNNNNNNNNNNNNNNNNNNNNNNNNNNNNNNNNNNNNN
NNNNNNNNNNNNNNNNNNNNNNNNNNNNNNNNNNNNNNNNNNNNNNNNNNNNNNNNNNNNNNNNNNNNNN
NNNNNNNNNNNNNNNNNNNNNNNNNNNNNNNNNNNNNNNNNNNNNNNNNNNNNNNNNNNNNNNNNNNNNN
NNNNNNNNNNNNNNNNNNNNNNNNNNNNNNNNNNNNNNNNNNNNNNNNNNGGCGGGGCCGCGGGCCGGTC
CCCCCCTCCGGGTCCGCCCCCGGGGCCGCGGTTCCGCGCGGCGCCTCGCCTCGGCCGGCGCCTAGCAGCC
GACTTAGAACTGGTGCGGACCAGGGGAATCCGACTGTTTAATTAAAACAAAGCATCGCGAAGGCCCGCGG
CGGGTGTTGACGCGATGTGATTTCTGCCCAGTGCTCTGAATGTCAAAGTGAAGAAATTCAATGAAGCGCG
GGTAAACGGCGGGAGTAACTATGACTCTCTTAAGGTAGCCAAATGCCTCGTCATCTAATTAGTGACGCGC
ATGAATGGATGAACGAGATTCCCACTGTCCCTACCTACTATCCAGCGAAACCACAGCCAAGGGAACGGGC
TTGGCGGAATCAGCGGGGAAAGAAGACCCTGTTGAGCTTGACTCTAGTCTGGCACGGTGAAGAGACATGA
GAGGTGTAGAATAAGTGGGAGGCCCCCGGCGCCCCCCCGGTGTCCCCGCGAGGGGTCCGGGGCGGGGTCC
GCCGGCCCTGCGGGCCGCCGGTGAAATACCACTACTCTGATCGTTTTTTCACTGACCCGGTGAGGCGGGG
GGGCGAGCCCCGAGGGGCTCTCGCTTCTGGCGCCAAGCGCCCGGCCGCGCGCCGGCCGGGCGCGACCCGC
TCCGGGGACAGTGCCAGGTGGGGAGTTTGACTGGGGCGGTACACCTGTCAAACGGTAACGCAGGTGTCCT
AAGGCGAGCTCAGGGAGGACAGAAACCTCCCGTGGAGCAGAAGGGCAAAAGCTCGCTTGATCTTGATTTT
CAGTACGAATACAGACCGTGAAAGCGGGGCCTCACGATCCTTCTGACCTTTTGGGTTTTAAGCAGGAGGT
GTCAGAAAAGTTACCACAGGGATAACTGGCTTGTGGCGGCCAAGCGTTCATAGCGACGTCGCTTTTTGAT
CCTTCGATGTCGGCTCTTCCTATCATTGTGAAGCAGAATTCACCAAGCGTTGGATTGTTCACCCACTAAT
AGGGAACGTGAGCTGGGTTTAGACCGTCGTGAGACAGGTTAGTTTTACCCTACTGATGATGTGTTGTTGC
CATGGTAATCCTGCTCAGTACGAGAGGAACCGCAGGTTCAGACATTTGGTGTATGTGCTTGGCTGAGGAG
CCAATGGGGCGAAGCTACCATCTGTGGGATTATGACTGAACGCCTCTAAGTCAGAATCCCGCCCAGGCGG
AACGATACGGCAGCGCCGCGGAGCCTCGGTTGGCCTCGGATAGCCGGTCCCCCGCCTGTCCCCGCCGGCG
GGCCGTCCCCCCACGCGCCCCGCGCGCGGGAAGGGCGCGCCCCGCCGCGCGCCGGGACCGGGGTCCGGTG
CGGAGTGCCCTTCGTCCTGGGAAACGGGGCGCGGCCGGAAAGGCGGCCGCCCCCTCGCCCGTCACGCACC
GCACGTTCGTGGGGAACCTGGCGCTAAACCATTCGTAGACGACCTGCTTCTGGGTCGGGGTTTCGTACGT
AGCAGAGCAGCTCCCTCGCTGCGATCTATTGAAAGTCAGCCCTCGACACAAGGGTTTGTCCGTCCGCGCG
CGTGCGGGGGTCCCGGCGGGGCGTGCGCGTCCGGCGCCGTCCGTCCGTCCGTTCGTCTTCCTGCCTCCTC
CCGTCCTCTCCCGCCGACCACGGGCGGTGGTGGGGGGAGGGCGCGCGTCCCCGGTCGGCGCGCCCCGCTT
CTCCGGTTCCCCCCTCCTCCCCGTTCACCGCCGGGGCGGCTCGTCCGCTCCGGGCCGGGACGGGGCCCGG
GGAGCGCGGGTGGGAACCGCGGAGGCGGCCGAGCCGGGCCCCGTGGCCCGCCGGCCCCCCGTCCCGGGGG
GTGGCCGCGCGGGCCCCCGGCCCTCGCGCGTCCCTCCTCCTCCTCTTTTCTCCGCACGGGTCGACCAGCA
GACCGCGGGCGGCGAGGCCGGGGGCGTCCCCGCACCCTGACGACTTGCGCTCGCGACCGCTCCTCGGTCG
GGCCTCCGGGGTCAGCCGGCGTCGCGGCGTGCGGGAATGCACGACGGGACGAGCCGGACCCGGAGCGTCC
GCTTCTCGGTCGCAACCTCCGGGGTCGACCAGCTGCCGCCTGCGAGCTCCGGACTTAGCCTGCGGCTTGC
CATCTCCCGGGTCGACCAGCAGGCGGCCGCTGGACGCTGCGGCGCAGCGACGCGAGGGCGCCGATTCCCG
TTCGCGCGCCGGCGGCCTTCACCGACCTCCGCCTTCGGTGGAGCTGGGACCACGCGGAACTCCCTCTCCT
ACATTTTTCTCAGCCCCACTGCGAGTTTGCGTCCGCGGGACTTTTAAGAGGGAGTCACTGTTGCCGTCAG
CCGGTAACACTTCCTCCTGTTTTGCTTTTTGGTTTGGCCTTGCGGTTTTTCTTTTTTTTCTTTCTTTCTT
TCTTTTACTTTCTTTCTTCTACTTTCTTTCTTCTCTCTCTCCCCTCCCTCCCTNCTCCCCCTCCCCCTCC
GTCTCTGTCTCTCGAGTCTCTTCCTTTCCTTGGTGCTTTCTCGGCTCGTGAGACTTAGCCGGTGTCTCGC
CGTGTCCCGGGTCGACCAGCCGGCCTTCTCGACCGAACGGCGGGCAGGAGTGCCCGACCCGGGCCCGGAA
CGTCCGCGTCCCGGTCGGAACCTCCGGGATCGACCGGCTGCCGCCCGCGAGCTCCGGACTTAGCCGGCGG
CTCGCCGCTGAACGCTGCGGCGCACCGATGCGAGGGTGTCGATTCCCGTTCAAGCGCCGGCGGTCTTCAC
CGGCCTCGGCCTTCGGTGGAGCTGGGACCACGCGGAACTCCCTCTCCTACATTTTTTTCAGCCCCACTGC
GAGTTTGCGTCCGCGGGACTTTTAAGAGGGAGTCACTGCTGCCGTCAGTCAGTAATACTTCCTCCTTTTT
AGCTTTTTGGTTTTGTCTTGCGTTTTTTTTTTTTCCTTTCTTTTTCTTTTTCTTTCTTTCTCTCTCTCTC
TCTCTCTCTCTCTCTCTCTCTCTCTCTCTCTCTCTCYCCCTCCCTCCCTCNNNNNNNNNNNNNNNNNNNN
NNNNNNNNNNNNNCCCCTCCCCCCGCTCCCTCTCTCTCTCTTTCCTTCCTTGGTGCCTTCTCGGCTCACT
GCTGCCGCTGCCTGTGCCTCCACGGTTCAAGCAAACAGCAATTTTTGTATTTCGAGTAAAGACGGGATTT
CACCATATTGGCCGGGCCGGTCTCGAACTCCCGACCTAGTGATCCGCCCGCCTCGGCCTCCCAAAGACTG
CTGGGAGTACAGGCGTGAGCCACCACGCCCGGCCGATTCCTTCCTTTTTTTCAATCTTATTTTCTGAACG
CTGCCGTGTGTGTATGAACATACATTTACACACACACAGTGATAAAACTATGTAAATGATACTTCCATAA
TACGTTTATATTATGTTACTTTTAATGGATGAATAGGTATTAAAAACCCATTTCATTTACATACACGTGT
GTATGTATATCCTTCCTCCCTCCCTTCCTTCCATTTATTATTTGTTAATACTTTTCGTGTATTTATGTTC
TTTTCTTTTGGGGCTGGCCCGCCTGGTCTTCTCACTCTGGGCTCTGGTGACCTCAGCCTCCCAAATACCT
GGGACTACAGGGATCTCTTCAGCCCGGGAGGGAGAGGCTAACGTGGGCTGTGATGGCGCACTTCCACTCC
AGCTTACGTGAGGTGGGGTGGGGTGGGGTGGGGTGGGGTGCAGCGTAATTGCCTTTTAGCTTCATTCATA
CCCTCTTATTTGCTTGTTTATTCTCATGGGTTATTCTATGTCATTGTCATGTTCATCGTTTGCTTGCCTG
CTTCCTTGCCTGCTTCCTTGCTTGTTTATTTCCTTCCCTCCCTCCCTCCCTCCCTCCCTCCCTTACTGGC
AGGGTCTTCCTCTGCCTCTGCCGCCCAGGATCACCCCAACCTCAACGCTTTGGACCGACCGAACGGTCGT
CCTGCCTCTGATCCCTCCCATCCCCATTACCTGAGACTACAGGCACGCACCACCACACCGGTTGACTTTT
AGGTGGTTTCTCATGTTTTCCGTAGGTTGGTAGGTATGTATGTATGTGTGTAGGTAGGTAGGTATGTATG
TACGTATGTATGTATGTATGTATGTGAGTGAGACGGGTTTCGGGGTTCTATCATGTTGCCCACGCTGGTC
TCGAACTCCTCTTCTCACGCAATCCGCCTGCCTGCCTCGGCCGCCCACACTGCTGCTATGACAGGCGTGA
GACACTGCACCTGGCTCATTCTATAGTTGCCTGCCTGCCTGCCTGTCTATCAATCGTCTTCTTTTGAGGA
CGGATGTGCTCTCGCTTTGGTGTCCATGCTCTGGGCACACGTGATCTCTTTTTAAACTTCTATGATGATT
ATTATTGTAGGTGTCATCTCACATGTCCGAGTGATCGCAAACTTTTAGGCTCCAGAGATCCTCCCGCATC
GGCCTCCCGGAGTGCTGTGATGACACGCGTGGGCACGGTACGCTCTGGTCATGTTTGTCATGGGTCGGTT
CTTTCCGTGTTTGATACGGGGACTGCGAACAAATAAAATGTGGAGACGCGTCTCACCGATCCGCCTTTTC
TTTTTTTTTCTTTTCTCCTTAGACGGAGTTTCACTCTTGTCGCCCAGGGTGGAGGACGATGGCGCGATGT
CGGCTCACCGCACCCTCCGCCTCCCAGGTTCGAGTGATTCTCCTGCCTCAGCCTTCACGAGTAGCTGGAA
TGACAGCAATGAGCCATCGTGCCCGGCTAGGTTTTCTAGTTTTAGTACACATGGGGTTTCTCCATCTTAG
TCAGGCTGGTCTTCAACTTCCGACCGTTGGAGAATTTTAACTTTCTTGGTGGTTGTTTTTCTTTTCTTTT
CTTTTCTTTTCTTTTCTTTCCTTCTCCTTCCCCCCCCCCMCCTCCTCCTCCTCCTCCTCCTCCTCCTCCT
CCTGCTCTTTCATTTCTTTCAGCTGGGCTCTCCTACTTGTGTTGCTCTGTTACTCACGCTGGTCTCAAAC
TCCTGGCCTTGACACTTCTCCCGTCACATCCGCCGTCTGGTTGTTGAAATGAGCATCTCTCGTCAAATGG
AAACGATGAAAGAAATAAACACGAAGACGAAAAGCACGGTGTGAAGGTTTCTCTTGCCGTCTCCCAGGGT
GTACCTTGGACCCAGAAACACGTTGGGAGCTTGGCTGAGTGAGTGGGTTTTCGGTGCTGAAACCTCCCGA
GGGCCTCCTTCCCTCTCCCCCTTGTCCCCGCTTCTCCCCCAGCCGAGGCTCCCACCGCCGCCCTGGCATT
TTCCATAGGAGAGGTATGGGAGAGGACTGACGCGCCTTCCACATCTATATCCTGCCGGACGTCTCTGGCT
CGGCGTGCCCCACCGGCTACCTGCCACCTTCCAGGGAGCTCTGAGGCGGATGCGCCCCCCCCTTCCCCGT
CAGGTCCCGCTACCCTCCCCCGGCTGGCCGTTGCCGGGCGACCCCAGGGGAACCGCGTGGACGCTGCCTT
CGGATCCTACGGCGAAGACTTCCACCGGATGCCCCCGGGTGGGCCGGATGGGATGAGACTGGACCACCCC
GGACCGGTGCTGTTCTTGGGAGTGGGTTGACGTACAGGGTGGACTGGCAGCCCCAGCATTGTAAAGGGTG
CACGGGTATGGAAATGTCACGTAGGATGCCCTCCTTCCCTTCGGTCTGCCTTCAGCTGCCTCAGGCGTGA
AGACAACTTCCCATCGGAACCTCTTTTCTTCCCTTTCTCCAGCATGCAGATGAGACGCATGAGAGGGAGA
AACAGCTCAATAGATACTGCTGACCTTCATTTGTGGAATCCTCAGTCATCTACACACAAGACAGGTGACT
AGGCAGGGACACAGATCAAACACTATTTCCGGGTCCTCGTGGTGGGGATTGGTCTCTCTCTCTCTCTCTC
ACACGCACGCACGCACGCACACACACACACACACACACACAATTTCCATATCTAGTTCGCAAAGCACACT
CACTTCCCCTTTTCACGGTACGCAGGCTGAGTAAAACCCACCCCACCCTCCACCCGTTGGCTGACGAAAC
CCCTTCTCTACAATGTATGAAAAAGATGATCTGGGCCGGGCACGCTGGCTCACGCCTGTCATTCCGGCAC
TTTGGGAGGCCGAGGCGGGTGGATCGCTTGGGGCCCGGAGTTCGAGACCGGGCTGGCCGACGTGGCGAAA
CCCCGTCTCTCTGAAAAATAGAACGATGAGCCGGGCCTGGTGGCGTGGGCTTGGAATCACGACCGCTCGG
GAGACTGGGGCGGGCGAGTTGTTCCAACCGGGGAGGCCGAGGTCGTGCCGTGGCAATCCAGCCTGGATGA
CGGAGCGAGACCCTGTCTCGATAGAATCGTGATGTTTTTAGAAGGTGAGTTGTGCGTGGTGATGGCCGCC
TGGAGTCGCAGCTACTCGGGAGGCTGAGATAAGGAGAAGATCACTTGAGGCCCCACAGGTCGAGGCTTCG
GTCGTCCGTGACCCACTGTATCCTGGTCAGTCACCGGTCAAGGAGATAGGCCCCCTCCCCGTTTGCTTTT
CTTTTCTTCCCTTCTCTTTTCTTCTCTTTTCTTTTTTTCCTTCTTTCCTTCTTTCTTTCTTCTCTTTCTT
TCTTTCTTTCTTTCTTTCTTTCTTTCTTTCTTTCTTCCTTCCTTCCTTCCCCTCTTTCTTTCCTGCCTTA
CTGCCTTCCTGCGTTTCTTCTTTTCTTCTTTCCTCCCTTCCTCCCTTCCTTCTTTCCTCCCGCCTCAGCC
TCCCAAAGTGCTGGGATGACTGGCGTGAGGCACCATGCCTGCTTGGCCTAAAGAGACCGTCTTGGAAAGT
GAGACACAGAGAGCGCCTTCCAGTGATCTCATTGACTGATTTAGAGACGGCATCTCGCTCCGTCACCCCA
GCAGTGGTGCCACCATAACTCACTCCCTGCAGCGTGGACGCTCCTGGACTCGAGCGATCCTTCCACCTCA
GCCTCCAGAGTACAGAACCTGGGACCGCAGGCACGCGCCACTGTGCCCACACTATTTTTAATTATTTTTT
CCCCCCCGAGACAGAGTCTCCCTCTCGTGGCCTAGACTGCGGTGCGGTGGCGCCATCTTGGCTCACCGCA
ACCTCTGCCTCCCGGTTTCAAGCGATTCTCCTGCATCGGCCTCCTGAGTAGCTGGGATGGCGGGCATGCG
CCGCCACGTCTGGCTGATTTTGTATTTTTAGTGGAGACGGGGCTTCTCCATGTTGATCGGGCTGGTCTCA
AACTCCCGACCTCAGGTGATCCGCCCTCCCCGGCCTCCGGAAGTGCTGGGATGACAGGCGTGGGCCACCG
CGCCCGGCCTTCATTTTTAAATGTTTTCCCACAGACGGGGTCTCATCATTTCGTTGCAACCCTCCCGCCC
GGCGTCTCAAAGTGCTGGCGTGACGTGCGTGAGCCACTGCGCCTGGACTCCGGGGAATGATTCACGATCG
CTGTACTCATCCTTTCTTTCTTTCTTTCTTTCTTTCTTTCTTTCTTTCTTTATTTATTGATGAATTACTT
TCTTATTTATTGATGAATTATTTTATGATTTATTTGGTCTCGCTCTGGGCGGGGCGGGGCGAGGCGAGGC
GAGGCACAGCGCATCGCTTTGGAAGCCGCGGCAACGCCTTTGAAAGCCCCATTCATATGCACAGAGCCTT
ATTCCCTTCCTGGAGTTGGAGCTCATGCCTTCCATAGCCTTGGGCTTCTCTCCATTCGGAAGCTTTGACA
GGCGCAACCCCACCCAGAGGCTGGCTGCGGCTGAGGATTAGGGGGTGTGTTGGGGCTTGAAAAGTGGGTC
CCCTAGTTTTGATACCTCAGCCGACACATCCGCCGACCACCATCGCTTTCTCGCCCTCTGAGATCCCCCG
CCTCCACCGCCTTGCAGGCTCACCTCTTACTTTCATTTCTTTCTTCCTTTCTTGCGTTTGAGGAGGGGGT
GCGGGAATGAGGGTGTGTGTGGGGAGGGGGTGCGGGGTGGGGACGGAGGAGAGCGTCCTAAGGGTCGATT
TAGTGTCATGCCTCTTTCACCGCCACCACCGAAGCTGAAAGCAACGATCCGCTAACTACCGCGTGTTCTC
ATCTAGAAGTGGGAACTTACAGATGAGAGTCCTTGCATGGGCAGAACGAGGGGGACCAGGGACGCGGAAG
CCTGCTTGGCGGAGGAGGGGTGCAAGGAGAGACACCTTCAGGAAAAAAAACAAAACACGAATACTGTCGG
ACACAGCACTGACTACCCGGGTGATGAAATCATCTGCACACTGAACACCCCCGTCACAAGTTTACCTATG
TAACAATCTTGCTCATGTATGCTTGAACCACAAATAAAAGGGGGGGGGGAGAGAGACAGAGAGAGAGAGA
GAGAGAGAGAGAGGTAAAACGAAACACCACCTCCTTGACCTCCTTGACCTGAGTCAGGGGGTTTCTGGCC
TTTTGGGAGCACGTTCAACAACAATGCAGTATTTGGGCCTGTTCTTTTGTTTTTCTTCTTTTCTTTCTTT
TTTTTGGACTGAGTCTCTCTCGCTCTGTCACCCAGGCTGCGGTGCAGTGGCGCTCTCTCGGCTCACTGAA
ACCTCTGCTTCCCGGGTTCCAGTGATTCTTCTCCGGGTAGCTGGGATTACAGGCGCGCACCATGACGGCC
GGCTCGTATTTCTATTTTTAGTAGAGACGGGGTTTCTCCATGTTGGCCATGCTGGTCTCGAACTCCTGAC
CTCAAATGATCCGCCTTCCTGGGCCTCCCAAGGTGCTGGGACGACAGGCCTGTGCCGCCGGGATTTCAGC
CTTTAAAAGCGCGGGCCCTGCCAACTTTCGCTGCGGCCCTTACGCTCAGAATGACGTGTCCTCTCTGCCC
TAGGTTGACTCCTTGAGTCCCCTAGGCCATTGCACTGTAGCCTGGGCAGCAAGAGCCAAACTCCGTTCCC
CCACCTCCCCACGCAAAAACTAACTAACTAACTAAACTAACTAACTAACTAAAATCTCTACACGTCACCT
CTAAGTGTGTGTTCCCGTGAGTGATTTCTAAGAAATGGCACTGTACACTGAACGCAGTGGCTCACGTCTG
TCATCCCGAGGTCAGGAGTTCGAGACCAGCCCGGCCAACGTGGTGAAACCCCGTCTCTACTGAAAATACG
AAATTCAGTCAGGCGCCGTGGGGCAGGCACCTGTCATCCCAGCTACTCGGGAGGCTGGGGCGGAAGAATT
GCTTGAACCTGGCAGGCAGAGGTTGCAGTGACCCAAGATCGCGCCACTGCACTACAGCCTGGGCGACAGA
GTGAGACTCAGTCTCCAGATAAATACATACATACATACATACATACATACATACATCATACAAGAAAGAC
AAAAAGAAAAAAAAAGAAAAGAAAGAGAAAATGAAAGAAAAGGCACTGTATCGCTACTGGGCTAGGACCT
TCTCTCTGTCTGTTTCTCTCTGTCTCTGTCTTTCTCTCTGTGTCTCTTTCTCTGTCTGTCTGTCTGTCTG
TCTCTTTCTTTCTCTCTGTCTCTGTCTTTGTCTCTCTCTCTCCCTCTCTGCCTGTCTCACTGTGTCTGTC
TTCTGTCTTACTCTCTTTCTCTCCCCGTCTGTCTCTCTCTCTCTCCCTCCCTGTCTGTTTCTCTCTCTCT
CTTTATGTCTGTTTCTGTCTCTCTCTGTCTCTTTCTCTGTCTGTCTGCCCCTCTCTTTCTTTTTCTGTGT
CTCTCTGTCTGTCTGTCTCTCTCTCTCTCTCTCTCTCTCTCTCTCTCTGTGACTATCTTCTGTCTTACTC
TCTTTCTCTGCCTGTCTGTCTGTCTCTCTCTGTCTCTCCCTCCCTTTCTGTTTCTCTCTCTCTCCCTCTC
TCGCTCTCTCTGTCTTTCTCTCTTTCTGTCTGTTTCTCTGTCTCTCTCTGTCCGTCTCTGTCTTTTTCTA
TCTGTCTGTCTCTCTCTTTCTTTCTGTCTGTCTCTGTCTCTCTCTCTCTCTCTCTCTGCTTGTCTCTCTC
ACTGTGTCTGTCTTCTGTCTTACTCTCCTTCTCTGCCTGTCCATCTGTCTGTCTGTCTGTCTCTCTCTCT
CTCTCCCTCCCTTTCTGTTTCTCTCTCTCTCGCTCTCTCTCTGCCTGTTTCTCTCTTTCTCTGTCGGTCT
CTGTCTGTCTCTTTCTCTCTGTCTCTGTCTCTCTCTCTCTCTGCCTGTCTCACTGTGTCTGTCTTCTGCC
TTATTCTCTTTCTCTCTCTGTCTGTCTCTCTCTCTCCCTTCCTGTCTGTTTCTCTCTCTCTCTCTCTTTC
TGCCTCTTTCTCTCTGTCTGTCTCTGTCTTTCTCTGTCTGTCTGCCTCTCTCTTTCTTTTTCTGCGTCTC
TCTGTCTCTCTCTCTCTGTTCCTATCTTCTGTCTTACTCTGTTTCTCTGCCTGCCTGTCTGTCTGTCTGT
CTGTCTCTCTTTCTGTCTTTCTCCCTCCCTTTCTCTTTCTCTCTCTCTGTCTGTCTCTCTTTCTGTCTGT
TTCTCTCTGTCTCTCTGTCCATCTCTCTTTCTCTGTCTCCCTCTTTCTCTCTGTCTCTGCCTCTCTCTCG
CTCTCTCTCTGTCTCTCTCACTGTGTGTGACTGTCTTCTGTCTTACTCTCCTTCTCTGCCTGTCCGTCTG
TCTGTCTGTCTCTCCCTCTCTCTCCCTCCCTTTCTGTTTCTCTCTCTCTCTCTTTCTGTCTGTTTCTCTC
TTTCTCTCTCTGTCTGTCTCTCTCTTTCTTTTTCTCTGTCTCTCTCTGCGTCTGTCTCTCTGTCTGTGCC
TATCTTCTGTCTTACTCTCTTTCTCTGCCTGTCTGTCTGTCTCTCTCTCTCTGTCTGTCTCCCTCCCTCC
CTCCCTCCCTGTCTGTCTGTTTCTCTCTCTGTCTCTCTCTCTCTGTCCATCTCTGTCTGTCTCTTTCTCT
TTCTCTCTCTTTCTTTCTCTCTGTCTCTGTCTCTCTCTCTCTCTCTCTCTGCCTGTCTCTCTCACTGTGT
CTGTCTTCTGTCTTACTCTCTTTCTCTGCCTGCCTGTCTTTCTGTCTGTCTGGCTCTCTCCCTCCATGTG
TCTCTCTCTCTCTCACTCACTCTCTCTCCGTCTCTCTCTCTCTCTTTCTGTCTGTTTCTCTCTGTCTCTG
TCTGTCTGTCTGTCTGTCTCTCTCTCTGTTTGTCTTTCTCCCTCCCTGTCTGTCTCTCTCTCTCTCTCTC
TGTCTCTGTCTCTCTCTCTTTCTCTTTCTGTCTGTTTCTCTCTATCTCTCGCCGTCCATCTCTGTCTTTC
TATGTCTCTCTCTTTCTCTGTCAGTCCGTCAGACACCCCCGTGCCGGGTAGGGCCCTGCCCCTTCCACGA
AAGTGAGAAGCGCGTGCTTCGGTGCTTAGAGAGGCCGAGAGGAATCTAGACAGACGGGCCTTGCTGGGCT
TCCCCACTCGGTGTATGATTTCGGGAGGTCGAGGCCGGGTCCCCGCTTGGATGCGAGGGGCATTTTCAGA
CTTTTCTCTCGGTCACGTCTGGCGTCCGGACTTCTCCTATTTCCCTGATAAGCTCCTCGACTTAAACATA
AACGGTTAAGGCCGGACCCAACACGGCGAAACCCCGTCTCTACTAAAACTACAAAGCCGAGTCGGGAGCG
GCGGGGCAGGCCCCTGTAATGCCAGCTCCTCGGGAGGCTGAGGCGGGAAAATCGCTTGAACCTGGGAGGC
GGAGGCTGCAGGGAGCCGAGATCGCGCCACTGCACTATGGCCCAGGCTGTAGAGTGAGTGAGACTCTGTC
TCTAAATAAATAAGCAAATTCATGAATTCATTAATTCTTTTCCCTGCTGACGGACATTCGCAGGCATCGG
TTGTCTTCGGGCATCACCTAGCGGCCACTGTTATTGAAAGTCGAGGTGACACGGAGGGAGGTCTCGCCGA
CTTCACCGAGCCTGGGGCAACGGGTTTCTCTCTCTCCCTTCTGGAGGCCCCTCCCTCTCTCCCTCGTTGC
CTAGGGAACCTCCGCCCTGGCGGGGGCCCTATTGTTCTTTGATCGGCGCTTTAGTTTTCTTTGTGTTTTG
GCGCCTAGACTCTTCTACTTGGGCTTTGGGAAGGGTCAGTTTAATTTTCAAGTTGCCCCCCGGCTCCCCC
CACTACCCACCTCCCTTCACCTTAATTTAGTGAGTCGGTTAGGTGGGTTTCCCCCAAAACCCCCACCCCC
CCGCCTCCCAACACCCCGCTTGGAAGCCTTCCAGAGCCACCCCGGTGTGCCTCCGTCTTCTCTGCCCTTC
CCCCACCCCTTGCCGGCGATCTCATTCTTGCCAGGCTGACATTTGCATCGGTGGGCGTCAGGCCTCACTC
AGGGGCCACCGTTTTGGAAGATGGGGGGCGGCACGGTCCCACTTCCCCAGAGGCAGCTTGGGCCGATGGC
ATAGCCCTTGACCCGCGTGGGCAAGCGGGCGGGTCTGCAGTTGTGGGGCTTTTCCCCCCGCTTTCCGCCT
CAGGCCTCCCTCCCTAGGAAAGCTTCACCCTGGCTGGGTCTCCGTCACCTTTTATCATGATGTTTTAGTT
TCTCCGCCCTCCGGCCAGCATAGTTTCACAATGCGAAGGGCGTCACAGCTCTAGTGTGGGCCCTCTTAGT
ACTTGCCCAAAATAGAAACGCTTTCTGAAAACTAATAACTTTGCTCACTTAAGATTTCCAGGGACGGTGC
CTTGGCCCGTGTTTCTTGGCTTGTTTTGTTTTGTTTTGTTTTGTTTTGTTTTGTTTTGTTTTGTTCGTGT
TTTTCCTTTCTGGTATGTATTTCTTTTCAAGTGAAGTAGAAATCCCTTTTCAAGTGAAGTAGAAATCCCC
AGTTTTCATGAGCTGCTGTTTTTTCCTGTTGTTAACTAGCGCTTTTGTGAATCCCTCAACGTGCAGTGAG
AGCCGGTTGATGTTTACTATACTTCATCATGACATCTTATTTTCTAGAAATCCGTAGGCGAATGCTGCTG
CTGCTCTTGTTGCTGTTGTTGTTGTCGTTGCTGTTGTCGTTGTCGTTGTTGTTGTTGTTGTTGTTGTTGT
TGTTGTTTTCAAAGTATTTTCAAAGTATACCCCGGCCACCGTTTATGGGATCAAAAGCACTATAAAATAT
GTGTNNTTATTTCTTGAGCACGCCCTTCCTCCCCCTCTCTCTGTCTGTCTGTCTGTCTCTGTCTCTCTCT
TTCTCTGTCTGTCTTCTCTCTCTGTGTGTGTGTCTCTCTCTCTCTGCCTGTCTGTTTCTCTCTCTCTGTC
TCTCTCTGCCTGTCTGTTTCTCTCGCTCTGTCTCTCTCTCTCTGCCTGTCTCTCTCACTGTGTCTGTCTT
CTGTCTTACTCCCTTTCTCTGCCTGCCTGTCTCTCTCACTCTCTGTCTCTGCGTCTATCTCTCTCTTTCT
GTCTGTTTCTCTCTGTCCGTCTCTGTCTCTCTCTGTCTGTCTCTTTGTATTTCTTTCTCTCTGTCTCTGT
CTCTCTCACTGTCTGTCTTCTGTCTTAGTCTCTCTCTCTCCCTGTCTGTCTGTTTGTCTCTCTCTCTCTC
CCTGTTTCTCTCTCTCTCTCTCTCTGTCTTTGTCTTTCTTTCTCTCTGTCTCTGTCTCTCTCACTGTGTC
TGTCTTCTGTCTTAGTCTCTCTCTCCCTGTCTGTCTGTTTGTCTCTCTCTCTCTCTCCCTGTCTGTTTCT
CTCTCTCTCTGGCTTTGTCTTTCTTTCTCTCTGTCTCTGTCTCTGTCTCTGTCTCTCTCTCTCTCTCTCT
CTCTCTCTCTCTCTCTCTCTCTCTCTCTGTCTGTCTTGTGTCTTACTGTCTTTCTCTGCCTGTCTGTCTG
TCTGTCTCTGTCTGTCTCTCTCTCTCTCTCCCCCTGTCGGCTGTTTCTCTGTCCCTGTCTGTGTCTCTCT
TTCTGTCTTTCTCTCTCTGTCTCTTTCTCTCTGTCTGTCTCTTTCTCTCTGTCTCTCTCTGTCTCTCTCT
CTGTGGGTGTGGGTGTGTGTGTGCATGTGTCTGCCTTCTGTCTTACTCTCTTTCTCTGCCTGTCTGTCTG
CCTGTCTGTTTGTCTCTCTCTCTCTCTGCCTGTCTCTCTCCCTTCCTGTCTCTGTTTCTCTCTCTTTCTG
TTTCTCTCTGTCTCTGTCCATCTCTGTCTTTCTCCGTCTGTCTCTTTATCTGTCTCTCTCTCTTTCTGTC
TTTCTCTCTTTGTGTATCGTTGTCTCTCTCTGTCTGTCTCTCTCTGTCTCTGTCTCTGTCTCTCTCTCTC
TCTCTGTCTCGGTCTCTGGCTCTCGCTCTCTCCCGCCCTCTCTTTTTTTTTGCAAAATAAGCTCAAGTAC
ATCTAATCTGATCCATTACCAAGGCCTGAATTCTTCACTTCTGACATCCCAGATTTGATCTCCCTACAGA
ATGCTGTACAGAACGGGCGAGTTGATTTCTGGACTTGGATACCTCATAGATACTACATATGAATAAAGAT
CCAACCCTAAAATCTGGGGTGGCTTCTCCCTCAACTGTCTCGAAAAATCGTACCTCTGTTCCCCTAGGAT
GCCGGAAGGGTTTTCTCAATGTGCATCTGCCCATGTCCTAAGTGATCTGTGACCGAGCCCTGTCCGTTCT
GTCTCAAATATGTATGTGCAAACACTTCTCTCCATTTCCACAACTACCCACGGCCCCTTGTGGAACCACT
GGCTCTTTGAAAAAAATCCCAGAAGTGGTTTTGGCTTTCTGGCTAGGAGGCCTAAGCCTGCTGAGAACTT
TCCTGCCCAGGATCCTGTGTGAACAAAAGTGCCTCTGCTGGGAGCTGGGATCCTTGGGACCATGCTTGCT
AGCGCTGGATGAGTCTCTGGAAGGATGCACGGGACTCCGCAAAGCTGACCTGTCCCACCGAGGTCAAATG
GATACCTCTGCATTGGCCCGAGGCCTCCAAAGTACATCACCGTCACCAACCGTCACCGTCAGCATCCTTG
TGAGCCTGCCCAAGGCCCCGCCTCCGGGGAGACTCTCGGGAGCCCGGCCTTCGTCGGCTAAAGAAGTCCA
AAGGGATGGTGACTTCCACCCACAAGGTCCCCACTGAACGGCGAAGATGTGGAGCGTAGGTCAGAGAGGG
GACCAGGAGGGGAGACGTCCTGACAGGCGATGAGTTCCCTAGGCTCTGGCCACCCCACCCACGTCCCGGG
CACCCGCGGGACACCGCCGCTTTATCCCCTCCTTATCCCCTCCTCTGTCCGCAGCCGGCCCCACCACGCA
ACCCACGCACACACGCTGGAGGTTCCAAAAGCACACGGTGTGAATAGAGCCTGACGGAGCGAGAGCCCAT
TTCACGAGGTGGGAGGGGTGGGGGTGGGGTGGGGTGGGGTTTGTGGGGTCTGTGGAGAGCCCGATTCTCC
CTCTTGGGTGGCTACAGGCTAGAAATGAATATCGCTTCTTGGGCGGAGGGGCTTCTTTAGGCCATCACCG
CTTGCGGGACTGCCTCTCAAACCCTCCCTTGAGGCCACAAAATAGATTCCACCCCACCCGTCGACGTTTC
CCCCCGGGTGCTGGATGTATCCTGTCAAGAGACCTGAGCCTGACACCGTCGAATTAAACACCTTTACCGG
CTTTGTGTGTTTGTTTGTTTCTGAGATGGAGTCTTGCTCTGTCCCCCCAGCCTGGAGTGCAGTGGCGTGA
TCTCAGCTCACTGGAACCTCTGCCTCCTGGGTTCAAGTGATTCTCCTGTCTCAGCGCCACCATGGCCGCC
TCATTTTTTTTTTTTTTTTTTTTTTTTTTTTTTTTTTTTTTTTTTAGTAGACACGGGGTTTCACCCTCTT
TCATTGGTTTTCACTGGAGATTCCAGATTCGAGNNNNNNNNCNNNNNNNNNAGACTTTTTTTTTTTTTTT
TTTTTTCTTTTTTTAAGCGCAACGCAACATGTCTGCCTTATTTGAGTGGCTTCATATATCATTATAATTG
TGTTGTAGATGAAGAAAAGGTATTAAACACTGTGCTAATGATAGTGAAAGTGAAGACAAAAGAAAGGCTA
TCTATTTTGTAGTTAGAGTAAAGTTGCTCAGTATTTAGAGCTGCCTAAATACGTCAGCATTTAAACTCTT
CCTAGTAAAGGCTGGCCAATCTGAATAATCCTCCTTTAAACACGATTTTTGATAGGGTTAAGATTTTTTT
AAGAATGCGACTCCTGCAAAATAGCTGAACAGACAATACACATTTAAAAAAATAACAACACAAGGATCAA
CCAGACTTGGGAAAAAATCGAAAACGACACACGTCTTATGAAGAACTGAGTTCTTAAAATATGACGGAGA
ACATAGCTATCGGAAGAGAAGGCAGTATTGGCAAGTTGATTGTGACGTTGGTCAGCAGTAGCTGGCGCTG
TCTTTTTGGCCATCTTTCGGGCAATGTAACTACTACAGCAAAATGAGATATGATCCATTAAACAACATAT
TCACAAATCAAAAAATGTTTCAGTAATATAATGCTTCAGATTTAGAAGCAAATCAAATGATAGAACTCCG
CTGCTGTAGTAAGTCAGATCACCGTATCTGACAAAATAACTACCACAGGGTTATGACTTCAGAATTATAC
TTTCTCTTGATATTTATTTATGTATGTATTTATTTTTTTAATTTATTTCTCTTGAGACGGCGTCTCGCTC
TGTCGCCCAGGCTGGGGTGCAATGGTGTGATCTCGGCTCACTGCAACCGCCACCTCTCTGGGTTCAAGCG
ATTCTCCTGCCTCAGCCTCCCGAGTAGCTGGGACTACAGGTGCCCGCCACCACGCCCAGCTAATCTTTAT
ACTTTTAATAGAGACGGGGTTTCACCGTGTTGGCCCGGATGGTCTCGATCTCTTGACCTCGTGACCCGCC
CGCCTCGGCCTCCCAAAGTGCTGGGATGACAGGCGTGAGCCACTGCGCCCGGCCTTCTCTTGACGTTTAA
AACTATGAAGTCAGTCCAGAAAAATGCAATAAATGTCAACGGTGAGTATGGTGTTGAGGCAGAAGTAGGA
CCACGCATGTTCATATCGTATTCCGTTGATCACAATATGACCTAGGGAGTAATTTCCTATGTGCCTACTT
ATACACGAGTACAAAAGGGTAAAACGGAGAGACTGCTAAATTAAAGGGTACGTGAAGTTCTTAATAGTCA
CTCCGTAAACTGGAACGCTGTCAAAAAGCGGCAGCTAGTGAATTGTTTCCATCTATTTTTCTATTATCCA
ATAAGTGAACTATGCTATTCCTTTCCAATCTCCCAAGCACTTCTTGTCTCCCAACCACTTCGGGGCTCGA
AGAAAAGGTAACAAATCAAGTAACACAACTAAAGAAACACACACACAAACCAAAGACAGCTACAGTGTCT
GCAAAAAAGCTTGCTAGAAGACTGAAACTGTTGAGTATAAGGATCTGGTATTCTACGATCATGAGTTCAT
TTCAGAGTTTGTTAAAGACATACGTTTCATAAGGAAACATCTTAGTTAGAAGTTATTCAGCAGTATGTAC
CATCCCTAAGTATTTTTAACCAAATTCGTGACAATAAAGAGCTATCTAACCAGAAAAATTAGCGAGTACC
GGCACCATCCATAAGGCTTTGTCTTTACACTTCATTACCACTTACCATGCCTTACAATGTCTAGGATTGA
CTCTGATAGCATTTTTAAAACCAGCTAATGCTTTGTCCAATTCTTCAGTGAAGACAAGCTCACGCCCTAA
TGCACTATAGGCATAAGCATCATTTGGATCCACTTCGAGAGTTCTCTGGAAGAATTGAATCGCAATATCG
TGTTCCCGTTGCAGACCGAAACAGTTCCCTGCAGCACACCAGGCCTCTGGCTGGCGAATTTTTATCCATG
TCTGTGAAGTCTTTGGACAGAATTGAAAGAGCAACACCTTCCGGAGGATGCCAAAGTGTGGTAGAGTAGA
TCTCCACGCCTTCGACTCTGTAATTCTCAATCCTTCTAACCTCTGAGAATGTTCTTTCAGCTTGCATGGA
CTCTGAGAGTTTAAAATAGGCCCTTCCAATTTCGCACAGTACCCAACCGGTATTGCAGTGGTGAGAAGCT
AGATGGCTCAAGATATTGAGAGCTTCTTTGCCGTGGTAAGAACACAAAGCTAAATAACCTTTCTCCCTTT
CACGAAGAAGGCTCATCGAGCCTTCCGCTGCTGCTTTTTGTAGATTAAAAGCCTGAATCTGAGGCGCGAT
TGCGACTATTTTCCCTTCTGAAATGACGGAAGAGTCCAATTTTGTCACTTCCAGGCTATCACTTATGTTC
GGTGGAGTTATTCCTCCTTTCTTAGTTTTACTTTTTGTTTTTCTGTTTGGGATTTTAGGTGGAAACTTCA
TTTTTAATTTTCTCCTATTCTCCTCGGTTGTGGAGCTGTCACTAGTCAAGAGTCGTGAATTTCTTCGAGG
CGGTGCGTTCGGGGGAGATGCCATAGTGGGGCTCAATACCTGAGGTGTTGCCCTTGTCGGCGGACCAGAA
CTTTGTGTTTTTGCAAGAATTGGAGTTACCTTTGGGCTCTTTCCCCTCTGCGAGAAGACAGACTGTGTTC
CGGTTTGGCCGATTCTGGCAACGGACTTTTTTGAAGGGGCTCCGGTGGATGGCACGCCAATGACAGAAGG
TGTCTAATACCAGTGCAGTTTTGTCAATAGGATCCGTCTCCGGGACTTGGGGTTTCTGATGGCAGAATGT
CAACACTTGGGGTTAATGGACTAACAGCTGCTGGTCCTCCTAATAAAACTGCGACCAGTTTTTGGTTTAT
GTCGAACCTGTTTAGATCATATGGAAGTTCCTGTTCCCAGTGGGACAGTATCAGGTGAAAGGACAGCTGA
ATCGATAGAGGACACTGGGGAGTCTGTATTCAAGGAGTACTTTGAATTGGAAGATTCTAAATTCAATCCG
TTTAATTCAACGGTGTCCTGGGCTGTTTCCGTAAGAACGGTCTCAGGCTGTCTGTGACGTGAACTAGGAC
GAGGCCCAAGTGTTGTGGCGCAACACTTGGACAGGCAGTTGCTAAAGCTCTCTAGAGATGTGAATCAAAA
TGTTTGGTCAGGATCCGGCTTTTCCCCCCTATTTCACACCATGATTCAAAGGGACACCAGAGGAAAGGAT
TTCAACGAAGGCTCTTTTGGTCACATTCTGATCCTTTGGCAAGCCGATCTGTCTTGCAATATACATGTCC
CAACAATGGAAGGGGAAAGCGAGCTGAATCACCAAACTCAGGAACAATAATATCATCATGGCTTTTCTGC
TTATGAAACACTCCACCCGATAAGATTTGTTCCCCTTCTGCAAGCTTGCTGAGATCAACACAACATTTCG
CAAGCAGGTATTTGCAGTGCGGTGTAGTACAACTGTGTCCTTTCAAGAGTCTATATGTTTTATAGGCCTT
TCCTGAGCGGTAAGAACAGGTCGCCAGTAAAAACAAGGCTTCTTCTGAGTGTACTTCTGCATAAAGGCGT
TCTGCGAGGAAAACCGCATCTCGGTAGGCATAGTGGTTTAGTGCTTGCCATATAGCAGCCTGGACGGGTC
CCTGCAGCACCGCCATCCTCGAGGCTCAGGCCCACTTTCTGCAGTGCCTCAGGCACCACCCCCCACCCCC
CCCCCGCCCCGTAGCGGCTCCGGCCCGGCCAGCCCCGGCTCATTTAAAGTCACCAGCGACCGTTACCGAC
CGTTACCGGGGGATGGTGGGGGAGTCCGAGCCAGAATGACTTCTTTATCCTGCTGACTCGGGAAAGCCCG
GCCCCTTGTGATCCATTGCAAACCGAGAGTCACCTCGTGTTTAGAACACGGATCCACTCCCAAGTTCAGT
GGGGGGGGGGGGGGATGTGAGGGATGTGGCATGGAGGACGAAGGACTCTCTTCCTTCTGATTCGGTCTGC
ACAGTGGGGCCTAGGGCTGGAGCTCTCTCCGTGCGGACCGCTGACTCCCTCTACCTTGGGTTCCATCGGC
CCCACCCTGGAACGCGGGTCTTGGCAGATTCTGGCCCTTCCTGGCCCTTCAGTCGCTGTCAGAAACCCCA
TCTCGTGCTCGGATGCCCCGAGTGACTGTGGCTCGCACCTCTCCGGAAACATTGGAAATCTCTCCTCTAC
GCGCGGCCACCTGAAACCACAGGAGCTCGGGACACACGTGCTTTCGGGAGAGAATGCTGAGAGTCTCTTG
CCGACTCTCTCTTGACTTGAGTTCTTCGTGGGTGCGTGGTTAAGACGTAGTGAGACCAGATGTATTAACT
CAGGCCGGGTGCTGGTGGCTCAGGCCGTAGGGTCCCTCGAGGAATCGCCTAACCCTGGGGAGGTTGAGGC
TGCAGTGAGTGAGCCATAATTGTGTGAGTGAGCCATAATTGTGTCACTGCGCTCCAGTCTGGGCGAAAGA
CAGAATGAGGCCCTGCCACAGGCAGGCAGGCAGGCAGGCAGGCAGGCAGGCAGGCAGGCAGGCAGGCAGG
CAGAAAGACAACAGCTGTATTATGTTCTTCTCAGGGTAGGAAGCAAAAATAACAGAATACAGCACTTAAT
TTTTCGGACGGAGTTTCACTCTTGGTGCCCACGCTGGAGTGCAGTGGCACCATCTCGGCTCACCGCAACC
TCCACCTCCCGCGTTCAAACGATTCTCCTGCCTCAGCCTCCTGAGTAGCTGGGATTACAGGCACGGGCCA
CCACACCCGGCTGATTTTGTATTGTTAGTAGAGACGGCATTTCTCCATGTCGGTCAGGCTGGTCTCGAAC
TGGCGACCCCAGTGGATCTGCCCGCCTCGGCCTCCCAAAGTGCTGGGATGACAGGCGTGAGCCATCGTGA
CCGGCCGGCTACATTTATTTTTTTTCTTAATTATTTTACCTTTTTTTAGTTTTCAATTTTAATCTATTTA
TTTATTTACATTTATTTCTTTCCTTATTTACTTATTTATTTATTTTCGAGACAGACTCTCGCTCTGTTGC
CCAGGCTGGAGTGCAGCGGCGCGATCTCGGCTCACTGCAAGCTCTGCCTCCCGGGTTCATGCCATTCTCC
TGCCTCAGCCTCCCGAGTAGCTGGGACTACAGGCGCCCGCCACCGTGCCTGGCTAACTTTTTGTATTTTG
AGTAGAGACGGGGTTTCACTGTGGTAGCCAGGATGGTCCCGATCTCCCGATCCCGTGATCCGTCCACCTC
GGCCTCCCAAAGTGCTGGGATGACAGGCGTGAGCCACCGCCCCCGGCCTATTTATCTATTTATTAACTTG
GAGTCCAGGTTATGAAACCAGTTAGTTTGTGTAATTTTTTTTTTTTTTTTGAGACGAGGCTTCACCGTGT
TGCCAAGGCTTGGACCGAGGGATCCACCGGCCCTCGGCCTCCCAAAAGTGCGGGGATGACAGGCGCGAGC
CTACCGCGCCCGGACCCCCCCTTCCCCCCCTCCCCCGCTTGTCTTCCCGACAGACAGTTTCACGGCAGAG
CGTTTGGCTGGCGTGTTTAAATTCATTCTAAATAGAAATTTGGGATGTCAGCTTCTGGCCTCATGGACTC
TGAGCTGAGGAGTCCCCTGGTCTGTCTATCACAGGACCGTACACGTAAGGAGGAGAAAAATCGTAACGTT
CAAAGTCAGTAATTTTGTGATACAGAAATACACGGATTCACCCAAAACACAGAAACCAGTCTTTTAGAAA
TGGCCTTAGTCCTGGTGTCCGTGACAGTGATTCTTTTCGGTTCGGACCTTGACTGAGAGAATTCCCAGTC
GGTCTCTCGTCTCTGGACGGAAGTTCCAGATGATCCGATGGGTGGGGGACTTAGGCTGCCTCCCCCCAGG
AGCCCTGGTCGATTAGTTGTGGGGATCGCCTTGGAGGGCGCGGTGACCCACTGCGCTGTGGGAACCTCCA
TCCTTCCCCCCACCCCCTCCCCAGGGGATCCCAATTCATTCCAGGCTGACACTCTCACTGGCAGACGTCG
GGCATCACCTAGCGGTCACTGTTACTCTGAAGACGGAGGCCTCACAGAGGAAGGGAGCACCAGGCCGCCT
GCGCACAGCCTGGGGCAACTGTGTCTTCTCTACCGCCCCCGCCCCCACCTCCAAGTTCCTCCCTCCCTTG
TTGCCTAGGAAATCGCCACTTTGACGACTGGGTCTGATTGACCTTTGATCAGGCAAGAACGAACAAACAA
ATAAATAAATAAAATAACACCAAAGTAACTAACTAAATAAGATAAGCCATTACAATACAATACAATACGA
TACAACACGATACGATAGGATACAGTAAATACAATACAATACAATACAATACAATACAATACAATACAAT
ACAATACAATACAATACAATACAATACAATACAATACAATACAATACAACACAACACAATAGGCCAGGCG
CGGTGGCTCATGCCTGTCATCCCATCACTTTGGGATGCCGAGGTGGACGCATCACCTGAAGTCGGGAGTT
GGAGACAAGCCCGACCAACATGGAGAAATCCCGTCTCAATTGAAAATACAAAATTAGCCGGGCGTGGTGG
CACATGCCTCTAATCCCAGCTGCTAGGAAGGCTGAGGCAGGAGAATCGCTTGAACCTGGGAAGCGGAGGT
GGCGGTGAGCCGAGATTGCGCCATCGCACTCCAGTCTGAGCAACAAGAGCGAAACTCCGTCTCAAAGAAA
TAAACTAAGATAAATAAATAAATACATAAATACATAAATTAAAATAAATAAATAAATAAATAAAATAAAA
TAAAATAAATGGGCCCTGCGCGGTGGCTCAAGCCTGTCATCCCCTCACTTTGGGAGGCCAAGGCCGGTGG
ATCAAGAGGCGGTCAGACCAACAGGGCCAGTATGGTCAAACACACCAAATTAGCCGGGTGCCGTGCTGTG
CTGTACTGTCTGTAATCCCAGCTACTCGGGAGGCCGAGCTGAGGCAGGAGAATCGCTTGAACCTGGGAGG
CGGAGGGTGCAGTGAGCCGAGATCGCGCCACTGCACCCCAGCCTGGGCGACAGAGCGAGACTCCGTCTCA
AAAAAATGAAAATGAAAATAAAAATGAAATGCAACAAAATAATTAAAAAGTGAGTTTCCGGGAAAAAAGA
AAAAAGGAAAAAAAAAAAAAAGAAGAAAACAACCCCACCGTGACGTACACATACGCCTCTCGCCTTTCCA
GGCATCAGACACGTTAGGAATCATGCGTGATTTCTTTTTTTAACTTAATTTTATTTTATCATGATGATTT
ATGTTTCGAGACGGAGTCTCGGAGGCCCGCCCTCCCTCCGTCCCATTCCCTGGTTGCCCAGACCACCTCA
GGAGACAGACCCTGGCTGGGCCAGATTGTTCTTCTCCTTGGTCAATGGTTTCCTTGTCTTTCTTCGTGTC
TTTAACCCGCGTGGACGCTTCCGCTCGGGTTTTACAGATGGCAGCTCCACTTTAGGCCTTGTTGTTGTTG
GGGACTTTCCTGATTCTCCCCAGATGTAGTGAAAGCAGGTAGATTTGCCTTGCCTGGACTTGCCTGGCCT
TGCCTTTTCTTTCTTTCTTTATTACTTTCTCTTTTTTTTCTTCTTCTTTCTTTTTTTTTTTTTTTTTTGA
GACAGAGTTTCACTCCTGTTGCCCAGGCTAGAGGGCAATGGCGCGATCTCGGCCCACCGCACCCTCTGCC
TCCCAGGTTCAAGCGATTCTCCTGGCTCAGCCTCCTGATTAGCTGGGATTATAGGCATGGGCCACCGTGC
CTGGCTGATGTTTGTACTTTTAGTAGAGACGGTGTTTTTCCATGTTGGTCAGGCTGGTCTCCAACTCCGA
ACCTCAGGTGATCCGCCTGCCTTGGCCTCCCAAAGTGCTGGGATGACAGGCGTGAGCCGCCGCGCCCAGC
CTCTCTCTCTCTCGCTTGCTTGCTTGCTTGCTTGCTTGCTTGCTTGCTTGCTTGCTTGCTTGCTTTCTTG
CTTTCTTGTTTTCTTGCTTTCTTGCTTGCTTGCTTGCTTTCGTGCTTTCTTGCTTTCCTGTTTTCTTTCT
TTCTTTCTTTCTTTCTTTCTTTCTTTCTTTCTTTCTTTCTTTCTTTCTTTCTTTCTTTCTTTTGTTTCTT
TCTTGCTTTCTTGTTTTCTTGCTTTCTTTCTTTCTTTTGTTTCTTTCTTGCTTGCTTTCTTGCTTCCTTG
TTTTCTTGCTTGCTTGCTTTCTTGCTTGCTTGCTTTTGTGCTTTCTTCTTTTCTTGCTTTCTTTCTTTCT
TGCTTGCTTGCTTGCTTTCGTGCTTTCTTGTTTTCTTGCTTTCTTTTGTTTCTTGCTTGCTTGCTTTCGT
GCTTTCTTGCTTGCTTTCTGTCTTTTGTTTCTTTCTTGCTTGCTTTCTTGCTTCCTTGTTTTCTTGCTTT
CTTGCTTTCTTGCTTGCTTGCTTTCGTGCTTTCTTTCTTGCTTTCTTTTCTTTCTTGCTTGCTTTCTTTT
CTTTTTCTTTCTTTCTTTCTTTCATTCTTTCTTTCTTCTTTCTTTCTTTCTTTCTTTCTTTCTTTCTTTC
TTTCTCTGTTTCTTTCTGTTTCGTCCTTTTGAGACAGAGTTTCACTCTTGTTTCCACGGCTAGAGTGCCA
CGGCGCGATCTTGGCTCACCGCACCTTCCGCCTCCCGGGTTCGAGCGCTTCTCCCGCCTCAGCCTCCTGA
TTAGCGGGGATTACAGGGAGGCACCCCCACGCCTGGCTTGGCTGATGTTTGTATTTTTAGTAGGCACGCC
GTGTCTCTCCATGTGGGTCAGGCTGGTCTCCAACTCCCGACCTCATGTGATGCGCCCACCTCGGCCTCTC
AAAGTGCTGGGATGACAGGCGTGGGTCACCGTGCCCAGCCTGTTGACTCGTTTCGTTTTTTTGTTTCTTT
CGTTTCCATGTGTTCGCTTATATTTATCGACGTAAACGTTCGTATACATTTATATGTAAACGAAAATGTG
TATCTTTACGTTGAATACGCTTGTGTATAGTAAATACGCGTCGATTATGTAGAAACATACCTCTATGTGA
TAGATGCAGGTGTTTATTTCGCATAAATGAATACACGTCGCTCTAGAAAGAAGCGATCGCCGACAAATAC
GTGTATGCTTACGTATGAAAAGTGTTGTATTTATGTTTCTAAATGAACGAGTGCACGTATTTGTCTCTGT
TTTCTTTCTTCCTCTCTTTTATGTTTTTCTTCCTTCCTTTCTACCTTTCTCTCCTTCTTTAGGCGTTTCT
TCCTCTCTTCCTTTCCTTCTTTCTCTCTTTCTGTTCTTTTTTCTTTCGTGCTTTATTTCTCTTTCGTTCC
CTGTCTTTCCTTCTTTTTTCTTTCCTCTCTGTTTCTTTTTCCCTTTTTTCCTTCGTTTCTTTCCTCATTC
TTTCTCTCTTTTTCATGTGTCTTTCCTTTCCGTCTGTCTTTTAAAAATGGACTGTTTCAAAAGTTTTCTT
TGCGTATCTACGTTTTTTAAACGGTCTCTCTTTTCTCCATTTTCTTCCTCCCTCCCTGCTCCCTTCCCTC
CCTCCTTCCCTTTCGCCGTCTGTCTCTTTGCCCCATTCCCCCCGTCCCTCCCTCTTTCTCTCCCTCTGTC
TGTCTCTGTGTGGATTCTGGAAGAGCCTACGCATTCTGCCTCTCCGTGTGTCTGCAGCGACCGGCGACCG
AGTCCTTGTGTGTTCTTTCTCCCTCCCTCCCTCCCTCCCTCCCTCCCTCCCTGCTTCCGAGATGCATCTC
CAAACACCCACACGCCGTGGGTTGTCTTCTGACTCTGTCGCGGTCGAGGCAGAGACCCGTTTTGGGTACC
GTTTGTGTGGGGTTGGGGTAGAGGGGCTGCGTTTTTGGCCTCGGGAAGAGCTTCTCGACTCACGGTTTCG
CTTTTGCGGTCCCCGGGCCGCCCTGCCATCCGGATCTGTCTCGCTGACGTTCGCGGCGGTCGTCGGGCTC
CATCTGGCGGCCGCTTTTAGATCGTGCTCTCGGCTTCCGGAGCTGCGGTGGCAGCTGCCGAGGGAGGGGA
CCGTCCCCGCTGTGAGCTAGGCAGAGCTCCGGAAAGCCCGCGGTCGTCAGCCCGGCTGGCCCGGTGGCGC
CAGAGCTGTGGCGCGTCGCTTGTGAGTCAGAGCTCTGGCGTGCAGGTTTATGTGGGGGAGAGGCTGTCGC
TGCGCTTCTGGGCCCGAGCCGGGCGTGGGGCTGCCCGGGCTGGTCGACCAGCGTGCCGCAGCTCCCGAGG
CCCGAGCCGCGACCCGCGGGGACCCGCCGCGCGTGGCGAGGGAGGCTGGGGACGCCCTTCCCGGCCCGGT
CGCGGGTCCGTCCGCGCTCATCCTGGCCGTCTGAGGCGGTGGCCGAATTCGTTTCCGACGAGTCCCCGTG
GGGAGCCGGGGACCGTCCTGCCCCCGTCCCCCGGGTGCCGGGGAGCGGTCCCCGGGCCGGGCCGCCGTCC
CTCTGCCGCGATCCTTTCTGGCGAGTCCCCGTGCGGAGTCGGAGAGCGCTCCCTGAGTGCGCGTGCGGCC
CGAGAGGTCGCGCCTGGCCGGCCTTCGGTCCCTCGTGTGTCCCGGTCGTAGGAGGGGCCGGCCGAAAATG
CTTCCGGGTCCCGCTCTGGAGACACGGGCCGGCCCCCTGCGTGTGGCACGGGCGGCCGGGAGGGCGTCCC
TGGCCCGGCGCTGCTCCCGCGTGTGTCCTGGGGTTGACCAGAGGGCCCCGGGCGCTCCGTGTGTGGCCGC
GATGGTGGCGTTTTTGGGGACAGGTGTCCGTGTCGCGCGTTTCGTGGGCCGGCGGTGTGGTCGGTGACTC
GACCTCCCGGCCCCGGGGGAGGTATATCCCTCACTCCGAGTCGGCATTTTGGGCCACCGGGTTATK
>KX061874.1 Gorilla gorilla clone CH255-37M20 48S ribosomal RNA, 18S ribosomal RNA, 5.8S ribosomal RNA, and 28S ribosomal RNA genes, complete sequence
GCTGACACGCTGTCCTCTGGCGACCTGTCGCTGGAGAGGTTGGGCCTCTGGATGCGTGCGGGGCTCTGGC
CTACCGGTGACCCGGCTAGCCGGCCGTGCTCCTGCTTGAGCCGCCTGCTGGGGCCCGCGGGCCTGTGGTT
CTCTCGCGCGTCCGAGCGTCCCGACTCCCGGTGCCGGCCCGGGTCCGGGTCTCTGACCCACCCGGGGGGC
GGCGGGGAAGGCGGCGGGGGCCACCCTGCCCCCGTGCGCTCTCCGCTGCGGGCGCCCGGGGCGGCTGCGA
CAACCCCACCCCGCTGGCTCCGTGCCGTGCGTGTCAGGCGTTCTCGTCTCCGCTGGGTTGTCCGCCGCCC
CTTCCCCGGGGTGGGGAGTTGGCCGGGGCCGATCGGCTGGTCTGGCTGGCCGGCCGGCCGGGTGGCCGAC
CTCCGCTCCCGGGGGGCTCTTCGCGATCGATGTGGTGACGTCATGCTCTCCCGGGCCGGGTCCGAGCCGC
GCCGGGCGAGGGGCGGACGTTCGTGGCGAACGGGTCCGTTCTTCTCGCTCCGCCCCGCGGGGGCCCCTCG
TCTCTCCTCTCCCCGCCTGCGGGTGGTGCGTGTGGGAAGGCGTGGGGTGCGGAACCCGGCCTGACCTCGG
CGTCCCGCCCGCCGCCTTCTGCGTCGCGGGACGGGTCGGCGGGGTCCTCTGACGCGGCAGACACCCCTCG
CTGTCGCCTCCCGTGGTTGTCGACTTGCGGGCGGGCCCCCTCCGCGGCGGTGGGGGTGCCGTCCCGCCGG
CCCGTCGTGCTGCCCTCTCCGGGGGTTTGCTCGAGCGTCGGCTCCGCCTGGGCCCTTGCGGTGCTCCTGG
AGCGCTCCGGGTTGTCCCTCAGGTGCCCGAGGCCGAGCGGTGGTGTGTCGTTCCCGCCCCCAGTGCCCCC
CTCCTCCGGTCGCCACCGCGGTGTCCGCGCGTGGGTCCTGAGGGAGCTCGTAGGTGTGTGGGGTTCGAGG
CGGTTGAGTGAGACGAGACGCGCCCCTCCCACGCGGGGAAGGGCGCCCGCCTGGTCCGGCGAGTGCACGT
CCCGTGCTCCCCCTTGGCGGGTGCGCGCGGGCCGTGTGAGCGATCGCGGTGGGTTCGGGCCGGTGACGCG
TGCGCCGGCTGGCCGCCGAGGGGCTGCCGTTCCGCCTCCGACCGGTCGTGTGTGGGTTGACTTCGGAGGT
GCTTTGCCTCAGAAGGAAGGAGGTGGGGGGACGGGGGGGGCCTCGTGGGGTTGCGCGCACGCGCGCACCG
GCCGAGCCCCCGCCCTGACCGCGAACGCTCAAGGTGGCCGCACGCAGGTGTTTCCTCGTACCGCAGGCCC
TCTCCCTTCCCCAGGCGTCCCTCGGCGCCTCTGCGGGCCCGAGGAGGGGTGGCTGGCGGTTGGGGAGTGT
GACCCACCCTCGGTGAGAAAGCCTTCTCTAGCGATCCGAGAGGTGTGCCTTGGGGTACCGGATCCCCCGG
ACTGCCGCCTCTGTCTCTGCCTCTGTTATGGTAGCGCTGCCGTAGCGACTCGCTCGCAGAGGACCCTCCT
CCGCTTCCCCCTCGACGGGGTTGAGGGGGGAGAGCGAGGGTTCCGCCGGCCACCGCGGTGGTGGCCGAGC
GCGGCTCGTCGCCTACTGTGGCCCGCGCCTCCCCCTTCCGAGTCGGGGGAGGATCCCGCCGGGCCGGGCC
CGGCGTCCTGGCGGGTTGGGACGTGGCGGCCGGCGAGCGGTGGTGGGTGTGTGCTGCGCGGTGTACCGTC
CGGCGCGTGAGTCCCTCCGCCGTGAGTCGGCTCTCCGCCCGCTCCCCTGCCGAGTCGTGACCGGTGTCGG
CGACCGCGTTTTGCGTGGCGTGGGGTCGGGCCGCCTGGGCCCTGGGAAAGCGTCCCGCGGTGGGGGCGCG
CCGGTCTCCCGGAGCGGGGCCGGGCCGGAGGATGGACGAGAATCACGAGCGATGGTGGTGCTGGCGTTGG
GTTCGTGGCTGCGGTCGCTTCGGGGTCCCCGGTGGCGGGACCCCGGGGCTCGCGAGGCGGATCTCGGTGG
GGGGGCCGAGGGCCGTCCGGCGTCCCAGGCGGGGCGCCGCGGGACCGCCCTCGTGTCTGTGGCGGTGGGA
TCCCGCGGCCGTGTTTTCCTGGTGGCCCGGCCGTACCCGAGGTTTCTCCCCCGAGCCGCCGCCTCTGTGG
GCTCCTGGGTGCCCTTGCCCGTCTGTGCCCTCTTCCCTGCCCGCCGCCTGCCGATTCCCCTCTTCTCCCC
GAGCGGCTCACCGGCTTCCCGTCGGTTGGCGGCCCCGCCTGGGACCGAACCAGGCACCGCCTCGTGGGGC
GCCGCCACCGGCCACTGGTTGGCCCGGTGTCCGCGTCCCCCGGCGCGCGCCTTCGGGACCGGGTCGGTGG
CGCCCCGCGTTGGGGCCCGGTGGGCTTCCCGGAGGGTTTCGGGGGTCGGCCTGCAGCGCGTGCGGGGCGA
GAGAGGGTTCTGGGGAACCGGCCGCGACTGCGGCGGCGGTGGGGGGGGAGCCGCGGGGGTCGCCGAGGGC
CGGTTGGCCGCTCCGGGTGCCGCGCGGGGCCGCCTTCGCGCTCGGAGGCTGCCGGCGGTGAGACCCCCGC
GTGTGTCCCGGCCGCGGTCGGCTGCGCTCGAGGGGTCACGTGGCGTCCCCCTTCCCCGCCGGCCGCCTTT
CTCGCGCCTTCCCCGTCGCCTCGGCCTCCTCGCCCGTGGTCTCTCGTCTTCTCCCGGCCCGCTCTTCCGA
ACCGGGTCGGCGCGTCCCCCGGGTGCGCCTCGCTTCCCGGGCCTGCCGCGGCCCTTCCCTGAGGCGTCCG
TCCCGGGCGTCGGCGTCGGGGAGAGCCCGTCCTCCCCGCGTGGCGTTGCCCCGTTCGGCGCGCGCGTGCG
CCCGAGCGCGGCCCGGTGGTCCCTCCCGGACAGGCGTTCGTGCGATGTGTGGCGCAGGTCGACCCTCCGC
CTTGCCGGTCGCTCGCCCTCTCCCCGGGTCGGGGGGTGGGGCCCGGGCCGGGGCCTCGGCCCCGGTCGCG
GTCCCTCGTCCCGGGCGGGGGCGGGCGCGCCGGCCGGCTTCGGTCGCCCTCCCTCGGCCGTCGTGTGGCG
TGTGCCACCCCTGCGCCCGCGCCCGCCGGCGGGGCTCGGAGCCGGGCTTCGGCCGGGCCCCGGGCCCTCG
ACCGGACCGGTGCGCGGGCGCTGCGGCCGCACGGCGCGACTGTCCCCGGGCCGGGCACCGCGGTCCGCCT
CTCGCTCGCCGCCCGAACGTCGGGGCCGCCCCGCGGGGCGGGCGGAGCGCCGTCCCCGCCCCGCCGCCGC
CCACGGGCGCCAGCCGCGCGCGCGCGTGTGGCCGCCGGTCCCTCCCGGCCGCCTCCTCGCGGGCGGGCGC
GACGAAGGGTCGCGGGTCCGTGGCGTGAGCCCGGCGTGGGGCGGTGGCTGTGCCGTGCGGGGCGGGTGGT
TGGGGTGTCCGGTTCGCCGCGCCCCGCCCCCGCCGCCACGGTCCCGGCCGCCGCCCCGCGCCCGCCCGCC
GGCTGGCTCGCTCCCTCCCCGTCCGTCCGTCCGTCGTCCTCCTCGCTTCCGGGGCGCCGGGCCCGTCCTC
GCGAGGCCCCCGGCCGGCCGCGTCGGGGCCTCGCCGCGCTCTACCTACCTGGTTGATCCTGCCAGTAGCA
TATGCTTGTCTCAAAGATTAAGCCATGCATGTCTAAGTACGCACGGCCGGTACAGTGAAACTGCGAATGG
CTCATTAAATCAGTTATGGTTCCTTTGGTCGCTCGCTCCTCTCCTACTTGGATAACTGTGGTAATTCTAG
AGCTAATACATGCCGACGGGCGCTGACCCCCTTCGCGGGGGGGATGCGTGCATTTATCAGATCAAAACCA
ACCCGGTCAGCCCCTCTCCGGCCCCGGCCGGGGGGCGGGCGCCGGCGGCTTTGGTGACTCTAGATAACCT
CGGGCCGATCGCACGCCCCCCGTGGCGGCGACGACCCATTCGAACGTCTGCCCTATCAACTTTCGATGGT
AGTCGCCGTGCCTACCATGGTGACCACGGGTGACGGGGAATCAGGGTTCGATTCCGGAGAGGGAGCCTGA
GAAACGGCTACCACATCCAAGGAAGGCAGCAGGCGCGCAAATTACCCACTCCCGACCCGGGGAGGTAGTG
ACGAAAAATAACAATACAGGACTCTTTCGAGGCCCTGTAATTGGAATGAGTCCACTTTAAATCCTTTAAC
GAGGATCCATTGGAGGGCAAGTCTGGTGCCAGCAGCCGCGGTAATTCCAGCTCCAATAGCGTATATTAAA
GTTGCTGCAGTTAAAAAGCTCGTAGTTGGATCTTGGGAGCGGGCGGGCGGTCCGCCGCGAGGCGAGCCAC
CGCCCGTCCCCGCCCCTTGCCTCTCGGCGCCCCCTCGATGCTCTTAGCTGAGTGTCCCGCGGGGCCCGAA
GCGTTTACTTTGAAAAAATTAGAGTGTTCAAAGCAGGCCCGAGCCGCCTGGATACCGCAGCTAGGAATAA
TGGAATAGGACCGCGGTTCTATTTTGTTGGTTTTCGGAACTGAGGCCATGATTAAGAGGGACGGCCGGGG
GCATTCGTATTGCGCCGCTAGAGGTGAAATTCTTGGACCGGCGCAAGACGGACCAGAGCGAAAGCATTTG
CCAAGAATGTTTTCATTAATCAAGAACGAAAGTCGGAGGTTCGAAGACGATCAGATACCGTCGTAGTTCC
GACCATAAACGATGCCGACCGGCGATGCGGCGGCGTTATTCCCATGACCCGCCGGGCAGCTTCCGGGAAA
CCAAAGTCTTTGGGTTCCGGGGGGAGTATGGTTGCAAAGCTGAAACTTAAAGGAATTGACGGAAGGGCAC
CACCAGGAGTGGAGCCTGCGGCTTAATTTGACTCAACACGGGAAACCTCACCCGGCCCGGACACGGACAG
GATTGACAGATTGATAGCTCTTTCTCGATTCCGTGGGTGGTGGTGCATGGCCGTTCTTAGTTGGTGGAGC
GATTTGTCTGGTTAATTCCGATAACGAACGAGACTCTGGCATGCTAACTAGTTACGCGACCCCCGAGCGG
TCGGCGTCCCCCAACTTCTTAGAGGGACAAGTGGCGTTCAGCCACCCGAGATTGAGCAATAACAGGTCTG
TGATGCCCTTAGATGTCCGGGGCTGCACGCGCGCTACACTGACTGGCTCAGCGTGTGCCTACCCTACGCC
GGCAGGCGCGGGTAACCCGTTGAACCCCATTCGTGATGGGGATCGGGGATTGCAATTATTCCCCATGAAC
GAGGAATTCCCAGTAAGTGCGGGTCATAAGCTTGCGTTGATTAAGTCCCTGCCCTTTGTACACACCGCCC
GTCGCTACTACCGATTGGATGGTTTAGTGAGGCCCTCGGATCGGCCCCGCCGGGGTCGGCCCACGGCCCT
GGCGGAGCGCTGAGAAGACGGTCGAACTTGACTATCTAGAGGAAGTAAAAGTCGTAACAAGGTTTCCGTA
GGTGAACCTGCGGAAGGATCATTAACGGAGCGAAGGGCGAGGCCGCGGCGGTGGCGCCGCCGCGTGCTTC
CCTCCCCCCCACCGACGCGGCGCGTGCGCGGGCGGGGCCCGTGCCGTTCGTTCGTTCGTTCGTTCGCTGC
CCGGCCCCGCCGGCCGCGAGAGCCGGAGGACTCGGGAGGGAGACGGGGGGGAGAAGAGAAAGGAGGCCTG
TCCGTGTGTGCGTGTCGTGGGGCCGGCCGGCCGGCCTGGTGAGCGGCGGCGAGCCGTCCCCGGCCGCGGC
CCCGACGACGTGTGTGTCGGCGGGTGCGGGGGCGGTTCTCGGCGGCGTCACGGCGGGTTTGGGGGCCTCG
GTGCCCTCCTCCCCGCCGGGGCCCGTCGTCCGGCCCCGCCGCGCCGGCCCCCCGTCGTCGGGGCCGGCCG
GGTTCCCGTCGCCGCCGCCGCCGCCGCCGTCGTCGCCTCCGCCGCGCCACCGGGCCCGGCCCCGCTCGCT
CTCCCCGGCCTTCCCGCTAGGGCGTCTCGAGGGTCGGGGGCCGGACGCCGGTCCCCCCCTCCTCGTCCGC
CCCTCCCCGCCGTTCCAGGTACCTAGCGCGTTCCGGCGCGGAGGTTTAAAGACCCCTTGGGGGATCGCCC
GTCCGCCCCGTGGGTCGGGGGCGGTGGGCCCGCGGGGGGGTCCCGTCGGGAGGGGCCCGGCCCCTCCCGC
GCCTCCACCGCGGACTCCGCCCCCCGGCCGGGGCCGCGGCGGCCGTCGGGTGGGGGCTTTACCCGGCGGC
CGTGCGCCCCCGCGCCGTGGGGGCGGGAACCCCCGGGCGCCTGTGGGGCGGTGTCAGCGCTCGCCCCCGC
GTGGGCGGCGCGCGCCTCCCCGTGGTGTGAAACCTTCCGACCCCTCTCCGGAGTCCGGTCCCGTTTGTTG
CTGTCCGTCTGGCCGGCCTGAGGCAACCCCCCCCTCCTCCGGGGGGGGGGGGGGGACGTGCCGCGCCAGG
AGGGCCTCCCGGTGTCGGGAGCGCCCTCGCCAAATCGACCTCGTTACGACTCTTAGCGGTGGATCACTCG
GCTCGTGCGTCGATGAAGAACGCAGCTAGCTGCGAGAATTAATGTGAATTGCAGGACACATTGATCATCG
ACACTTCGAACGCACTTGCGGCCCCGGGTTCCTCCCGGGGCTACGCCTGTCTGAGCGTCGCTTGCCGATC
AATCGCCCCCGGGGGTGCCTCCGGGCTCCTCGGGGTGCGCGGCTGGGGGTTCCCTCGCAGGGCCCGCCGG
GGCCCTCCGTCCCCCTAAGCGCAGACCCGGCGACGTCCGCCCTCCTCTTCGTGCCGCGCCCGCCCCTTCC
CCCTCCCCCCCGCGGGCCCTGCGCGGTCACGCGTCGGGTGGCGCGGGGAAGGGGGGGGGCGCCCGGCTGT
GAGAGAGAGAGAGAGGGAGGGCGGCGCCGCCGCCCGCGAAGACGGAGAGGGCAAGAGAGAGGCCTGCTCG
GGCGGAGATCCCGTGGCCGCCACCGCGGTCCGGGTTCCTCCCTCGGGGGCTCCCTCGCGCCGCACGCGGC
TCGGGGTTCGGGGTTCGTCGGCCCCGGCCGGGTGGAACGTCCCGTGCCCGTCGTCGTCGTCGTCGCGCGT
CGTCGGCGGTGGGGGGCGTGTTGCCTGTGGTGGTCGGCGGGGAGGAAGGCGGGTCCGGAGGGAAGGGTTC
CGGCGGGGAGAGAGGGCGTGGGGGAGCGCGTCCCGGTCGCCGCGGTTCGCCGCCCGCCCCTGGTGGCGGC
CCGGCGTTCGGCCGACCGCCGCTCCCCCGCCCCTCCTCCTCCCCGCCGCCCCTCCTCCGAGGCCCCGTCT
CCCCCTCGCCCTACCGCCCGCACGCACGCCCGCCCGNNNNNNNNNNNNNNNNNNGGTCCGGGGCCGGAAG
CCCGCCCCGCGGCCCGCCCGGCCGCGCCCGTGGCCGCGGTCCCGGGGTTCGCGTGTCCCCGGCGGCGACC
CGCGGGACGCCGCGGTGTCGTCCGCCGTCGCGCGCCCGCCTCCGGCTCGCGGCCGCGCCGCGCCGTGCCG
GGACCCCGTCCCGTGCTTCCGCGTCGGGGCGGGGCGGCTCCGCCACCGCCGCCGCGTCCTCGGACCCGTC
CCCCGCGGCCTCCGCGGGGGAAGGGTCGGGGTGTGCGGTGCCCGTCCCGCCCCCGGCCCGTGCCCCTCCC
TCCGGTCGTCCCGCTCCGGCGGGGCGGCGCGGGGGTGCCGTCGGCCGCGGCTCTCTCTCCCGCCGCCTCT
CCCCTCGCCGGGCCCGTCTCCCGACGGAGCGTCGGGCGGGCGGGGCCGGTCGGCGCGATTCCGTCCGTCC
GCCCGCCCGCCCGTCGACCCCGTTCCCCTCCGAGACGCGACCTCAGATCAGACGTGGCGACCCGCTGAAT
TTAAGCATATTAGTCAGCGGAGGAAAAGAAACTAACCAGGATTCCCTCAGTAACGGCGAGTGAACAGGGA
AGAGCCCAGCGCCGAATCCCCGCCCCGCGGCGGGGCGCGGGAAATGTGGCGTACGGAAGACCCACTCCCC
GGCGCCGCTCGTGGGGGGCCCAAGTCCTTCTGATCGAGGCCCAGCCCGTGGACGGTGTGAGGCCGGTAGC
GGCCCCCGGCGCGCCGGGCCCGGGTCTTCCCGGAGTCGGGTTGCTTGGGAATGCAGCCCAAAGCGGGTGG
TAAACTCCATCTAAGGCTAAATACCGGCACGAGACCGATAGTCAACAAGTACCGTAAGGGAAAGTTGAAA
AGAACTTTGAAGAGAGAGTTCAAGAGGGCGTGAAACCGTTAAGAGGTAAACGGGTGGGGTCCGCGCAGTC
CGCCCGGAGGATTCAACCCGGCGGCGGGTCCGGCCGTGTCGGCGGCCCGGCGGATCTTTCCCGCCCCCCG
TTCCTCCCGACCCCTCCACCCGCCCTCCCTTCCCCCGCCGCCCCTNNNNNNNNNNNNNNNNNNNNNNNNN
NNNNNNNNNNNNNNNNNNNNNNNNNNNNNNGGCCGGGGGTGGGGTCGGCGGGGGACCGTCCCCCGACCGG
CGACCGGCCGCCGCCGGGCGCATTTCCACCGCGGCGGTGCGCCGCGACCGGCTCCGGGACGGCTGGGAAG
GCCCGGCGGGGAAGGTGGCTCGGGGGGCCCCGTCCGTCCGTCCGTCCGTCCTCCTCCCCCGTCTCCGCCC
CCCGGCCCCGCGTCCTCCCTCGGGAAGGGGCGCGCGGGTCGGGGCGGCGGCGGCGGCGTTGGCGGCGGCG
GCGGCGGCGGCGGGACCGAAACCCCCCCGAGTGTTACAGCCCCCCGGCAGCAGCACTCGCCGAATCCCGG
GGCCGAGGGAGCGAGACCCGTCGCCGCGCTCTCCCCCCTCCCGGCGCCCACCCCCGCGGGGGTCCCCCGC
GAGGGGGTCCCCCCCGCGGGGGCGCGCCGGCGTCTCCTCGTGGGGGGGCCGGGCCACCCCTCCCACGGCG
CGACCGCTCTCCCACCCCTCGCTTCCCCGCACGCTCCCCCGGCGACGGGGGGGCCGCGCGCGGGTCGGGG
GGCGGGGCGGACTGTCCCCAGTGCGCCCCGGGCGGGTCGCGCCGTCGGGCCCGGGGGAGGTTCTCCCGGG
GCCACGCGCGCGTCCCCCGAAGAGGGGGACGGCGGAGCGAGCGCACGGGGTCGGCGGCGATGTCGGCTAC
CCACCCGACCCGTCTTGAAACACGGACCAAGGAGTCTAACACGTGCGCGAGTCGGGGGCTCGCACGAAAG
CCGCCGTGGCGCAATGAAGGTGAAGGCCGGCGCGCTCGCCGGCCGAGGTGGGATCCCGAGGCCTCTCCGG
TCCGCCGAGGGCGCACCACCGGCCCGTCTCGCCCGCCGCGCCGGGGAGGTGGAGCACGAGCGCACGTGTT
AGGACCCGAAAGATGGTGAACTATGCCTGGGCAGGGCGAAGCCAGAGGAAACTCTGGTGGAGGTCCGTAG
CGGTCCTGACGTGCAAATCGGTCGTCCGACCTGGGTATAGGGGCGAAAGACTAATCGAACCATCTAGTAG
CTGGTTCCCTCCGAAGTTTCCCTCAGGATAGCTGGCGCTCTCGCAGACCCCTCCTCCCCCCCCACGCAGT
TTTATCCGGTAAAGCGAATGATTAGAGGTCTTGGGGCCGAAACGATCTCAACCTATTCTCAAACTTTAAA
TGGGTAAGAAGCCCGGCTCGCTGGCGTGGAGCCGGGCGTGGAATGCGAGTGCCTAGTGGGCCACTTTTGG
TAAGCAGAACTGGCGCTGCGGGATGAACCGAACGCCGGGTTAAGGCGCCCGATGCCGACGCTCATCAGAC
CCCAGAAAAGGTGTTGGTTGATATAGACAGCAGGACGGTGGCCATGGAAGTCGGAATCCGCTAAGGAGTG
TGTAACAACTCACCTGCCGAATCAACTAGCCCTGAAAATGGATGGCGCTGGAGCGTCGGGCCCATACCCG
GCCGTCGCCGGCAGTCGAGAGTGGACGGGAGCGGCGGGGGCGGCGCGCGCGCGTGCGTGTGGGGTCGGAG
GGCGGCGTGTGGGCGGTGGGGTCCTCGCCCCCCTCCCCCGCGCCTCCCCTCCTCCCACCCCCGCTCCCCG
CCCCCGGGAGCCCCGCGGACGCTACGCCGCGACGAGTAGGAGGGCCGCTGCGGTGAGCCTTGAAGCCTAG
GGCGCGGGCCCGGGTGGAGCCGCCGCAGGTGCAGATCTTGGTGGTAGTAGCAAATATTCAAACGAGAACT
TTGAAGGCCGAAGTGGAGAAGGGTTCCATGTGAACAGCAGTTGAACATGGGTCAGTCGGTCCTGAGAGAT
GGGCGAGCGCCGTTCCGAAGGGACGGGCGATGGCCTCCGTTGCCCTCGGCCGATCGAAAGGGAGTCGGGT
TCAGATCCCCGAATCCGGAGTGGCGGAGATGGGCGCCGCGAGGCGTCCAGTGCGGTAACGCGACCGATCC
CGGAGAAGCCGGCGGGAGCCCCGGGGAGAGTTCTCTTTTCTTTGTGAAGGGCAGGGCGCCCTGGAATGGG
TTCGCCCCGAGAGAGGGGCCCGTGCCTTGGAAAGCGTCGCGGTTCCGGCGGCGTCCGGTGAGCTCTCGCT
GGCCCTTGAAAATCCGGGGGAGAGGGTGTAAATCTCGCGCCGGGCCGTACCCATATCCGCAGCAGGTCTC
CAAGGTGAACAGCCTCTGGCATGTTGGAACAATGTAGGTAAGGGAAGTCGGCAAGCCGGATCCGTAACTT
CGGGATAAGGATTGGCTCTAAGGGCTGGGTCGGTCGGGCTGGGGCGCGAAGCGGGGCTGGGCGCGCGCCG
CGGCTGGACGAGGCGCCGCCGCCCCCCCCACGCCCGGGGCACCCCCCTCGCGGGGGGCCCGGGCACCCGG
GGGGCCGGCGGCGGCGGCGACTCTGGACGCGAGCCGGGCCCTTCCCGTGGATCGCCCCAGCTGCGGCGGG
CGTCGCGGCCGCCCCCGGGGAGCCCGGCGGGCGCCGGCGCGCCCCCCCCACCCCACCGTCTCGTCGCGCG
CGCGGGGGCGGGGAGCGGTCGGGCGGCGGCGGTNNNNNNNNNNNNNNNNGGGGCGGTTCGTCCCCCCGCC
CTTTCCGCCCCCGGCCCCGTCCGCCCCCCGTTCCCCCCTCTCCTCGCCGCGCGGTGGCGGCGGCGGCGGC
GGCGGGGCCGCGGGCCGGTCCCCCCCTCCGGGTCCGCCCCCGGGGCCGCGGTTCCGCGCGGCGCCTCGCC
TCGGCCGGCGCCTAGCAGCCGACTTAGAACTGGTGCGGACCAGGGGAATCCGACTGTTTAATTAAAACAA
AGCATCGCGAAGGCCCGCGGCGGGTGTTGACGCGATGTGATTTCTGCCCAGTGCTCTGAATGTCAAAGTG
AAGAAATTCAATGAAGCGCGGGTAAACGGCGGGAGTAACTATGACTCTCTTAAGGTAGCCAAATGCCTCG
TCATCTAATTAGTGACGCGCATGAATGGATGAACGAGATTCCCACTGTCCCTACCTACTATCCAGCGAAA
CCACAGCCAAGGGAACGGGCTTGGCGGAATCAGCGGGGAAAGAAGACCCTGTTGAGCTTGACTCTAGTCT
GGCACGGTGAAGAGACATGAGAGGTGTAGAATAAGTGGGAGGCCCCCGGCGCCCCCCCGGTGTCCCCGCG
AGGGGTCCGGGGCGGGGTCCGCCGGCCCTGCGGGCCGCCGGTGAAATACCACTACTCTGATCGTTTTTTC
ACTGACCCGGTGAGGCGGGGGGGCGAGCCCCGAGGGGCTCTCGCTTCTGGCGCCAAGCGCCCGGCCGCGC
GCCGGCCGGGCGCGACCCGCTCCGGGGACAGTGCCAGGTGGGGAGTTTGACTGGGGCGGTACACCTGTCA
AACGGTAACGCAGGTGTCCTAAGGCGAGCTCAGGGAGGACAGAAACCTCCCGTGGAGCAGAAGGGCAAAA
GCTCGCTTGATCTTGATTTTCAGTACGAATACAGACCGTGAAAGCGGGGCCTCACGATCCTTCTGACCTT
TTGGGTTTTAAGCAGGAGGTGTCAGAAAAGTTACCACAGGGATAACTGGCTTGTGGCGGCCAAGCGTTCA
TAGCGACGTCGCTTTTTGATCCTTCGATGTCGGCTCTTCCTATCATTGTGAAGCAGAATTCACCAAGCGT
TGGATTGTTCACCCACTAATAGGGAACGTGAGCTGGGTTTAGACCGTCGTGAGACAGGTTAGTTTTACCC
TACTGATGATGTGTTGTTGCCATGGTAATCCTGCTCAGTACGAGAGGAACCGCAGGTTCAGACATTTGGT
GTATGTGCTTGGCTGAGGAGCCAATGGGGCGAAGCTACCATCTGTGGGATTATGACTGAACGCCTCTAAG
TCAGAATCCCGCCCAGGCGGAACGATACGGCAGCGCCGCGGAGCCTCGGTTGGCCTCGGATAGCCGGTCC
CCCGCCTGTCCCCGCCGGCGGGCCGTCCCCCCCACGCGCCCCGCGCGCGGGAAGGGCGCGCCCCGCCGCG
CGCCGGGACCGGGGTCCGGTGCGGAGTGCCCTTCGTCCTGGGAAACGGGGCGTGGCCGGAAAGGCGGCCG
CCCCCTCGCCCGTCACGCACCGCACGTTCGTGGGGAACCTGGCGCTAAACCATTCGTAGACGACCTGCTT
CTGGGTCGGGGTTTCGTACGTAGCAGAGCAGCTCCCTCGCTGCGATCTATTGAAAGTCAGCCCTCGACAC
AAGGGTTTGTCCGTCCGCGCCCGTGCGGGGGTCCCGGCGGGGCGTGCGCGTCCGGCGCCGTCCGTCCGTC
CGTTCGTCTTCCTGCCTCCTCCCGTCCTCTCCCGCCGACCACGGGCGGTGGTGGGGGGGGGGGCGCGCGT
CCCCGGTCGGCGCGCCCCGCTTCTCCGGTTCCCCCCTCCTCCCCGTTCACCGCCGGGGCGGCTCGTCCGC
TCCGGGCCGGGACGGGGCCCGGGGAGCGCGGGTGGGAACCGCGGAGGCGGCCGAGCCGAGCCGGGCCCCG
TGGCCCGCCGGCCCCCCGTCCCGGGGGGTGGCCGCGCGGGCCCCCGGCCCTCGCGCGTCCCTCCTCCTCT
TTTCTCCGCACGGGTCGACCAGCAGGCCGGGGGCGTCCCCGCACCCTGCCGACTTGCGCTCGCGACCGCT
CCTCGGTCGGGCCTCCGGGGTCAGCCGGCGTCGCGGCGTGCGGGAATGCACGACGGGACGAGCCGGACCC
GGAGCGTCCGCTTCTCGGTCGCAACCTCCGGGGTCGACCAGCTGCCGCCTGCGAGCTCCGGACTTAGCCT
GCGGCTTGCCATCTCCCGGGTCGACCAGCAGGCGGCCGCTGGACGCTGCGGCGCAGCGACGCGAGGGCGC
CGATTCCCGTTCGCGCGCCGGCGGCCTTCACCGACCTCCGCCTTCGGTGGAGCTGGGACCACGCGGAACT
CCCTCTCCTACATTTTTCTCAGCCCCACTGCGAGTTTGCGTCCGCGGGACTTTTAAGAGGGAGTCACTGT
TGCCGTCAGCCGGTAACACTTCCTCCTGTTTTGCTTTTTGGTTTGGCCTTGCGGTTTTTCTTTTTTTTCT
TTCTTTCTTTCTTTCTTTCTTTCTTTTACTTTCTTTCTTCTCTCTCTCCCCTCCCTCCCCCTCCCCCTCC
CTCTCCGTCTCTGTCTCTCGAGTCTCTTCCTTTCCTTGGTGCTTTCTCGGCTCGTGAGACTTAGCCGGTG
TCTCGCCGTGTCCCGGGTCGACCAGCCGGCCTTCTCGACCGAACGGCGGGCAGGAGTGCCCGACCCGGGC
CCGGAACGTCCGCGTCCCGGTCGGAACCTCCGGGATCGACCGGCTGCCGCCCGCGAGCTCCGGACTTAGC
CGGCGGCTCGCCGCTGAACGCTGCGGCGCACCGATGCGAGGGCGCCGATTCCCGTTCAAGCGCCGGCGGT
CTTCACCGGCCTCGGCCTTCGGTGGAGCTGGGACCACGCGGAACTCCCTCTCCTACATTTTTTTCAGCCC
CACTGCGAGTTTGCGTCCGCGGGACTTTTAAGAGGGAGTCACTGCTGCCGTCAGTCAGTAATACTTCCTC
CTTTTTAGCTTTTTGGTTTTGTCTTGCGTTTTTTTTTTTTTCCTTTCTTTTTCTTTTTCTTTCTCTCTCT
CTCTCTCTCTCTCTCTCTCTCTCTCTCTCTCTCTCTCTCTCTCCCCCTCCCTCCCTCCNNNNNNNNNNNN
NNNNNNNNNNNCTCTCTCTCTCCCTCCCCCCGCTCCCTCTCTCTCTCTTTCCTTCCTTGGTGCCTTCTCG
GCTCACTGCTGCCGCTGCCTGTGCCTCCACGGTTCAAGCAAACAGCAATTTTTGTATTTCGAGTAAAGAC
GGGATTTCACCATATTGGCCGGGCCGGTCTCGAACTCCCGACCTAGTGATCCGCCCGCCTCGGCCTCCCA
AAGACTGCTGGGAGTACAGGCGTGAGCCACCACGCCCGGCCGATTCCTTCCTTTTTTTCAATCTTATTTT
CTGAACGCTGCCGTGTGTGTATGAACATACATTTACACACACACAGTGATAAAACTATGTAAATGATACT
TCCATAATACGTTTATATTATGTTACTTTTAATGGATGAATATGTATTAAAAACCCATTTCATTTACATA
CACGTGTGTATGTATATCCTTCCTCCCTCCCTTCCTTCCATTTATTATTTGTTAATACTTTTCGTGTATT
TATGTTCTTTTCTTTTGGGGCTGGCCCGCCTGGTCTTCTCACTCTGGGCTCTGGTGACCTCAGCCTCCCA
AATACCTGGGACTACAGGGATCTCTTCAGCCCGGGAGGGAGAGGCTAACGTGGGCTGTGATGGCGCACTT
CCACTCCAGCTTACGTGAGGTGGGGTGGGGTGCGGGTGGGGTGGGGTGCAGAGAAAATGCCTTTTAGCTT
CATTCATACCCTCTTATTTGCTTGTTTATTCTCATGGGTTATTCTATGTCATTGTCATGTTCATCGTTTG
CTTGCCTGCTTCCTTGCCTGCTTCCTTGCTTGTTTATTTCCTTCCCTCCCTCCCTCCCTCCCTCCCTTCC
TTACTGGCAGGGTCTTCCTCTGCCTCTGCCGCCCAGGATCACCCCAACCTCAACGCTTTGGACCGACCGA
ACGGTCGTCCTGCCTCTGATCCCTCCCATCCCCATTACCTGAGACTACAGGCACGCACCACCACACCGGT
TGACTTTTAGGTGGTTTCTCATGTTTTCCGTAGGTTGGTAGGTATGTATGTATGTGTGTAGGTAGGTATG
TATGTATGTACGTATGTATGTATGTATGTATGTGAGTGAGACGGGTTTCGGGGTTCTATCATGTTGCCCA
CGCTGGTCTCGAACTCCTCTTCTCACGCAATCCGCCTGCCTGCCTCGGCCGCCCACACTGCTGCTATGAC
AGGCGTGAGACACTGCACCTGGCTCATTCTATAGTTGCCTGCCTGCCTGCCTGTCTATCGATCGTCTTCT
TTTGAGGACGGATGTGCTCTCGCTTTGGTGTCCATGCTCTGGGCACACGTGATCTCTTTTTAAACTTCTA
TGATGATTATTATTGTAGGTGTCATCTCACATGTCCGAGTGATCGCAAACTTTTAGGCTCCAGAGATCCT
CCCGCATCGGCCTCCCGGAGTGCTGTGATGACACGCGTGGGCACGGTACGCTCTGGTCATGTTTGTCATG
GGTCGGTTCTTTCCGTGTTTGATACGGGGACTGCGAACAAATAAAATGTGGAGACGCGTCTCACCGATCC
GCCTTTTCTTTTTTTTTCTTTTCTCCTTAGACGGAGTTTCACTCTTGTCGCCCAGGGTGGAGGACGATGG
CGCGATGTCGGCTCACCGCACCCTCCGCCTCCCAGGTTCGAGTGATTCTCCTGCCTCAGCCTTCACGAGT
AGCTGGAATGACAGCAATGAGCCATCGTGCCCGGCTAGGTTTTCTAGTTTTAGTACACATGGGGTTTCTC
CATCTTAGTCAGGCTGGTCTTCAACTTCCGACCGTTGGAGAATTTTAACTTTCTTGGTGGTTGTTTTTCT
TTTCTTTTCTCTTCTTTTCTTTTCTTTTCTTTCCTTCTCCTTCCCCCCCCCCCCCTCCTCCTCCTCCTCC
TCCTCCTCCTCCTCCTGCTCTTTCATTTCTTTCAGCTGGGCTCTCCTACTTGTGTTGCTCTGTTACTCAC
GCTGGTCTCAAACTCCTGGCCTTGACACTTCTCCCGTCACATCCGCCGTCTGGTTGTTGAAATGAGCATC
TCTCGTCAAATGGAAAAGATGAAAGAAATAAACACGAAGACGAAAAGCACGGTGTGAAGGTTTCTCTTGC
CGTCTCCCAGGGTGTACCTTGGACCCAGAAACACGTTGGGAGCTTGGCTGAGTGAGTGGGTTTTCGGTGC
TGAAACCTCCCGAGGGCCTCCTTCCCTCTCCCCCTTGTCCCCGCTTCTCCCCCAGCCGAGGCTCCCACCG
CCGCCCTGGCATTTTTCCATAGGAGAGGTATGGGAGAGGACTGACGCGCCTTCCACATCTATATCCTGCC
GGACGTCTCTGGCTCGGCGTGCCCCACCGGCTACCTGCCACCTTCCAGGGAGCTCTGAGGCGGATGCGCC
CCCCCCTTCCCCGTCAGGTCCCGCTACCCTCCCCCGGCTGGCCGTTGCCGGGCGACCCCAGGGGAACCGC
GTGGACGCTGCCTTCGGATCCTACGGCGAAGACTTCCACCGGATGCCCCCGGGTGGGCCGGATGGGATGA
GACTGGACCACCCCGGACCGGTGCTGTTCTTGGGAGTGGGTTGACGTACAGGGTGGACTGGCAGCCCCAG
CATTGTAAAGGGTGCACGGGTATGGAAATGTCACGTAGGATGCCCTCCTTCCCTTCGGTCTGCCTTCAGC
TGCCTCAGGCGTGAAGACAACTTCCCATCGGAACCTCTTTTCTTCCCTTTCTCCAGCACGCAGATGAGAC
GCATGAGAGGGAGAAACAGCTCAATAGATACTGCTGACCTTCATTTGTGGAATCCTCAGTCATCTACACA
CAAGACAGGTGACTAGGCAGGGACACAGATCAAACACTATTTCCGGGTCCTCGTGGTGGGGATTGGTCTC
TCTCTCTCTCTCTCACACGCACGCACGCACACACACACACACACACACACACACAGTTTCCATATCTAGT
TCGCAAAGCACACTCACTTCCCCTTTTCACGGTACGCAGGCTGAGTAAAACCCACCCCACCCTCCACCCG
TTGGCTGACGAAACCCCTTCTCTACAATGTATGAAAAAGATGATCTGGGCCGGGCACGCTGGCTCACGCC
TGTCATTCCGGCACTTTGGGAGGCCGAGGCGGGTGGATCGCTTGGGGCCCGGAGTTCGAGACCGGGCTGG
CCGACGTGGCGAAACCCCGTCTCTCTGAAAAATAGAACGATGAGCCGGGCCTGGTGGCGTGGGCTTGGAA
TCACGACCGCTCGGGAGACTGGGGCGGGCGAGTTGTTCCAACCGGGGAGGCCGAGGTCGTGCCGTGGCAA
TCCAGCCTGGATGACGGAGCGAGACCCTGTCTCGATAGAATCGTGATGTTTTTAGAAGGTGAGTTGTGCG
TGGTGATGGCCGCCTGGAGTCGCAGCTACTCGGGAGGCTGAGATAAGGAGAAGATCACTTGAGGCCCCAC
AGGTCGAGGCTTCGGTCGTCCGTGACCCACTGTATCCTGGTCAGTCACCGGTCAAGGAGATAGGCCCCCT
CCCCGTTTGCTTTTCTTTTCTTCCCTTCTCTTTTCTTCTCTTTTCTTTTTTTCCTTCTTTCCTTCTTTCT
TTCTTCTCTTTCTTTCTTTCTTTCTTTCTTTCTTTCTTTCTTTCTTTCTTTCTTCCTTCCTTCCCCTCTT
TCTTTCCTGCCTTACTGCCTTCCTGCGTTTCTTCTTTTCTTCTTTCCTCCCTTCCTCCCTTCCTTCTTTC
CTCCCGCCTCAGCCTCCCAAAGTGCTGGGATGACTGGCGTGAGGCACCATGCCTGCTTGGCCTAAAGAGA
CCGTCTTGGAAAGTGAGACACAGAGAGCGCCTTCCAGTGATCTCATTGACTGATTTAGAGACGGCATCTC
GCTCCGTCACCCCAGCAGTGGTGCCACCATAACTCACTCCCTGCAGCGTGGACGCTCCTGGACTCGAGCG
ATCCTTCCACCTCAGCCTCCAGAGTACAGAACCTGGGACCGCAGGCACGCGCCACTGTGCCCACACTATT
TTTAATTATTTTTTCCCCCCCGAGACAGAGTCTCCCTCTCGTGGCCTAGACTGCGGTGCGGTGGCGCCAT
CTTGGCTCACCGCAACCTCTGCCTCCCGGTTTCAAGCGATTCTCCTGCATCGGCCTCCTGAGTAGCTGGG
ATGGCGGGCATGCGCCGCCACGTCTGGCTGATTTTGTATTTTTAGTGGAGACGGGGCTTCTCCATGTTGA
TCGGGCTGGTCTCAAACTCCCGACCTCAGGTGATCCGCCCTCCCCGGCCTCCGGAAGTGCTGGGATGACA
GGCGTGGGCCACCGCGCCCGGCCTTCATTTTTAAATGTTTTCCCACAGACGGGGTCTCATCATTTCGTTG
CAACCCTCCCGCCCGGCGTCTCAAAGTGCTGGCGTGACGTGCGTGAGCCACTGCGCCTGGACTCCGGGGA
ATGATTCACGATCGCTGTACTCATCCTTTCTTTCTTTCTTTCTTTCTTTCTTTCTTTCTTTCTTTCTTTC
TTTCTTTYTTTCTTTCTTATTTATTGATGAATTATTTTATGATTTATTTGGTCTCGCTCTGGGCGGGGCG
GGGCGAGGCGAGGCGAGGCACAGCGCATCGCTTTGGAAGCCGCGGCAACGCCTTTGAAAGCCCCATTCAT
ATGCACAGAGCCTTATTCCCTTCCTGGAGTTGGAGCTCATGCCTTCCATAGCCTTGGGCTTCTCTCCATC
CGGAAGCTTTGACAGGCGCAACCCCACCCAGAGGCTGGCTGCGGCTGAGGATTAGGGGGTGTGTTGGGGC
TTGAAAAGTGGGTCCCCTAGTTTTGATACCTCAGCCGACACATCCGCCGACCACCATCGCTTTCTCGCCC
TCTGAGATCCCCCGCCTCCACCGCCTTGCAGGCTCACCTCTTACTTTCATTTCTTTCTTCCTTTCTTGCG
TTTGAGGAGGGGGTGCGGGAATGAGGGTGTGTGTGGGGAGGGGGTGCGGGGTGGGGACGGAGGAGAGCGT
CCTAAGGGTCCATTTAGTGTCATGCCTCTTTCACCGCCACCACCGAAGCTGAAAGCAACGATCCGCTAAC
TACCGCGTGTTCTCATCTAGAAGTGGGAACTTACAGATGAGAGTCCTTGCATGGGCAGAACGAGGGGGAC
CAGGGACGCGGAAGCCTGCTTGGCGGAGGAGGGGTGCAAGGAGAGACACCTTCAGGAAAAAAAACAAAAC
ACGAATACTGTCGGACACAGCACTGACTACCCGGGTGATGAAATCATCTGCACACTGAACACCCCCGTCA
CAAGTTTACCTATGTAACAATCTTGCTCATGTATGCTTGAACCACAAATAAAAGGGGGGGGGGAGAGAGA
CAGAGACAGAGAGAGAGAGAGAGAGAGGTAAAACGAAACACCACCTCCTTGACCTCCTTGACCTGAGTCA
GGGGGTTTCTGGCCTTTTGGGAGCACGTTCAACAACAATGCAGTATTTGGGCCTGTTCTTTTGTTTTTCT
TCTTTTCTTTCTTTTTTTTGGACTGAGTCTCTCTCGCTCTGTCACCCAGGCTGCGGTGCAGTGGCGCTCT
CTCGGCTCACTGAAACCTCTGCTTCCCGGGTTCCAGTGATTCTTCTCCGGGTAGCTGGGATTACAGGCGC
GCACCATGACGGCCGGCTCGTATTTCTATTTTTAGTAGAGACGGGGTTTCTCCATGTTGGCCATGCTGGT
CTCGAACTCCTGACCTCAAATGATCCGCCTTCCTGGGCCTCCCAAGGTGCTGGGACGACAGGCCTGTGCC
GCCGGGATTTCAGCCTTTAAAAGCGCGGGCCCTGCCAACTTTCGCTGCGGCCCTTACGCTCAGAATGACG
TGTCCTCTCTGCCCTAGGTTGACTCCTTGAGTCCCCTAGGCCATTGCACTGTAGCCTGGGCAGCAAGAGC
CAAACTCCGTTCCCCCACCTCCCCACGCAAAAACTAACTAACTAACTAAACTAACTAACTAACTAAAATC
TCTACACGTCACCTCTAAGTGTGTGTTCCCGTGAGTGATTTCTAAGAAATGGCACTGTACACTGAACGCA
GTGGCTCACGTCTGTCATCCCGAGGTCAGGAGTTCGAGACCAGCCCGGCCAACGTGGTGAAACCCCGTCT
CTACTGAAAATACGAAATTCAGTCAGGCGCCGTGGGGCAGGCACCTGTCATCCCAGCTACTCGGGAGGCT
GGGGCGGAAGAATTGCTTGAACCTGGCAGGCAGAGGTTGCAGTGACCCAAGATCGCGCCACTGCACTACA
GCCTGGGCGACAGAGTGAGACTCAGTCTCCAGATAAATACATACATACATACATACATACATACATACAT
CATACAAGAAAGACAAAAAGAAAAAAAAAGAAAAGAAAGAGAAAATGAAAGAAAAGGCACTGTATCGCTA
CTGGGCTAGGACCTTCTCTCTGTCTGTTTCTCTCTGTCTCTGTCTTTCTCTCTGTGTCTCTTTCTCTGTC
TGTCTGTCTGTCTGTCTGTCTCTTTCTTTCTCTCTGTCTCTGTCTTTGTCTCTCTCTCTCCCTCTCTGCC
TGTCTCACTGTGTCTGTCTTCTGTCTTACTCTCTTTCTCTCCCCGTCTGTCTCTCTCTCTCTCCCTCCCT
GTCTGTTTCTCTCTCTCTCTTTATGTCTGTTTCTGTCTCTCTCTGTCTCTTTCTCTGTCTGTCTGCCCCT
CTCTTTCTTTTTCTGTGTCTCTCTGTCTGTCTGTCTCTCTCTCTCTCTCTCTCTCTCTCTCTCTCTGTGA
CTATCTTCTGTCTTACTCTCTTTCTCTGCCTGTCTGTCTGTCTCTCTCTGTCTCTCCCTCCCTTTCTGTT
TCTCTCTCTCTCCCTCTCTCGCTCTCTCTGTCTTTCTCTCTTTCTGTCTGTTTCTCTGTCTCTCTCTGTC
CGTCTCTGTCTTTTTCTATCTGTCTGTCTCTCTCTTTCTTTCTGTCTGTCTCTGTCTCTCTCTCTCTCTC
TGCTTGTCTCTCTCACTGTGTCTGTCTTCTGTCTTACTCTCCTTCTCTGCCTGTCCATCTGTCTGTCTGT
CTGTCTCTCTCTCTCTCTCTCCCTCCCTTTCTGTTTCTCTCTCTCTCGCTCTCTCTCTGCCTGTTTCTCT
CTTTCTCTGTCGGTCTCTGTCTGTCTCTTTCTCTCTGTCTCTGTCTCTCTCTCTCTCTCTGCCTGTCTCA
CTGTGTCTGTCTTCTGTCTTATTCTCTTTCTCTCTCTGTCTGTCTCTCTCTCTCCCTTCCTGTCTGTTTC
TCTCTCTCTCTCTTTCTGCCTCTTTCTCTCTGTCTGTCTCTGTCTTTCTCTGTCTGTCTGCCTCTCTCTT
TCTTTTTCTGCGTCTCTCTGTCTCTCTCTCTCTGTTCCTATCTTCTGTCTTACTCTGTTTCTCTGCCTGC
CTGTCTGTCTGTCTGTCTGTCTCTCTTTCTGTCTTTCTCCCTCCCTTTCTCTTTCTCTCTCTCTGTCTGT
CTCTCTTTCTGTCTGTTTCTCTCTGTCTCTCTGTCCATCTCTCTTTCTCTGTCTCCCTCTTTCTCTCTGT
CTCTGCCTCTCTCTCGCTCTCTCTCTGTCTCTCTCACTGTGTGTGACTGTCTTCTGTCTTACTCTCCTTC
TCTGCCTGTCCGTCTGTCTGTCTGTCTCTCCCTCTCTCTCCCTCCCTTTCTGTTTCTCTCTCTCTCTCTT
TCTGTCTGTTTCTCTCTTTCTCTCTCTGTCTGTCTCTCTCTTTCTTTTTCTCTGTCTCTCTCTGCGTCTG
TCTCTCTGTCTGTGCCTATCTTCTGTCTTACTCTCTTTCTCTGCCTGTCTGTCTGTCTCTCTCTCTCTGT
CTGTCTCCCTCCCTCCCTCCCTCCCTGTCTGTCTGTTTCTCTCTCTGTCTCTCTCTCTCTGTCCATCTCT
GTCTGTCTCTTTCTCTTTCTCTCTCTTTCTTTCTCTCTGTCTCTGTCTCTCTCTCTCTCTCTCTCTGCCT
GTCTCTCTCACTGTGTCTGTCTTCTGTCTTACTCTCTTTCTCTGCCTGCCTGTCTTTCTGTCTGTCTGGC
TCTCTCCCTCCATGTGTCTCTCTCTCTCTCACTCACTCTCTCTCCGTCTCTCTCTCTTTCTGTCTGTTTC
TCTCTGTCTCTGTCTGTCTGTCTGTCTGTCTCTCTCTCTCTGTCTTTCTCCCTCCCTGTCTGTCTCTCTC
TCTCTCTCTCTGTCTCTGTCTCTCTCTCTTTCTCTTTCTGTCTGTTTCTCTCTATCTCTCGCCGTCCATC
TCTGTCTTTCTATGTCTCTCTCTTTCTCTGTCAGTCCGTCAGACACCCCCGTGCCGGGTAGGGCCCTGCC
CCTTCCACGAAAGTGAGAAGCGCGTGCTTCGGTGCTTAGAGAGGCCGAGAGGAATCTAGACAGACGGGCC
TTGCTGGGCTTCCCCACTCGGTGTATGATTTCGGGAGGTCGAGGCCGGGTCCCCGCTTGGATGCGAGGGG
CATTTTCAGACTTTTCTCTCGGTCACGTCTGGCGTCCGGACTTCTCCTATTTCCCTGATAAGCTCCTCGA
CTTAAACATAAACGGTTAAGGCCGGACCCAACACGGCGAAACCCCGTCTCTACTAAAACTACAAAGCCGA
GTCGGGAGCGGCGGGGCAGGCCCCTGTAATGCCAGCTCCTCGGGAGGCTGAGGCGGGAAAATCGCTTGAA
CCTGGGAGGCGGAGGCTGCAGGGAGCCGAGATCGCGCCACTGCACTATGGCCCAGGCTGTAGAGTGAGTG
AGACTCTGTCTCTAAATAAATAAGCAAATTCATGAATTCATTAATTCTTTTCCCTGCTGACGGACATTCG
CAGGCATCGGTTGTCTTCGGGCATCACCTAGCGGCCACTGTTATTGAAAGTCGAGGTGACACGGAGGGAG
GTCTCGCCGACTTCACCGAGCCTGGGGCAACGGGTTTCTCTCTCTCCCTTCTGGAGGCCCCTCCCTCTCT
CCCTCGTTGCCTAGGGAACCTCCGCCCTGGCGGGGGCCCTATTGTTCTTTGATCGGCGCTTTAGTTTTCT
TTGTGTTTTGGCGCCTAGACTCTTCTACTTGGGCTTTGGGAAGGGTCAGTTTAATTTTCAAGTTGCCCCC
CGGCTCCCCCCACTACCCACCTCCCTTCACCTTAATTTAGTGAGTCGGTTAGGTGGGTTTCCCCCAAAAC
CCCCACCCCCCCGCCTCCCAACACCCCGCTTGGAAGCCTTCCAGAGCCACCCCGGTGTGCCTCCGTCTTC
TCTGCCCTTCCCCCACCCCTTGCCGGCGATCTCATTCTTGCCAGGCTGACATTTGCATCGGTGGGCGTCA
GGCCTCACTCAGGGGCCACCGTTTTGGAAGATGGGGGGCGGCACGGTCCCACTTCCCCAGAGGCAGCTTG
GGCCGATGGCATAGCCCTTGACCCGCGTGGGCAAGCGGGCGGGTCTGCAGTTGTGGGGCTTTTCCCCCCG
CTTTCCGCCTCAGGCCTCCCTCCCTAGGAAAGCTTCACCCTGGCTGGGTCTCCGTCACCTTTTATCATGA
TGTTTTAGTTTCTCCGCCCTCCGGCCAGCATAGTTTCACAATGCGAAGGGCGTCACAGCTCTAGTGTGGG
CCCTCTTAGTACTTGCCCAAAATAGAAACGCTTTCTGAAAACTAATAACTTTGCTCACTTAAGATTTCCA
GGGACGGTGCCTTGGCCCGTGTTTCTTGGCTTGTTTTGTTTTGTTTTGTTTTGTTTTGTTTTGTTTTGTT
TTGTTCGTGTTTTTCCTTTCTGGTATGTATTTCTTTTCAAGTGAAGTAGAAATCCCTTTTCAAGTGAAGT
AGAAATCCCCAGTTTTCAGGCATGTTAGCTGCTGTTTTTTCCTGTTGTTAACTAGCGCTTTTGTGAATCC
CTCAACGTGCAGTGAGAGCCGGTTGATGTTTACTATACTTCATCATGACATCTTATTTTCTAGAAATCCG
TAGGCGAATGCTGCTGCTGCTCTTGTTGCTGTTGTTGTTGTCGTTGCTGTTGTCGTTGTCGTTGTTGTTG
TTGTTGTTGTTGTTGTTGTTGTTTTCAAAGTATACCTTTCAAAGTATACCCCGGCCACCGTTTATGGGAT
CAAAAGCACTATAAAATATGTGTTGAGCACGCCCTTCCTCCCCCTCTCTCTGTCTGTCTGTCTGTCTCTG
TCTCTCTCTTTCTCTGTCTGTCTTCTCTCTCTGTGTGTGTGTCTCTCTCTCTCTGCCTGTCTGTTTCTCT
CTCTCTGTCTCTCTCTGCCTGTCTGTTTCTCTCGCTCTGTCTCTCTCTCTCTGCCTGTCTCTCTCACTGT
GTCTGTCTTCTGTCTTACTCCCTTTCTCTGCCTGGCTGTCTCTCTCACTCTCTGTCTCTGCGTCTATCTC
TCTCTTTCTGTCTGTTTCTCTCTGTCCGTCTCTGTCTCTCTCTGTCTGTCTCTTTGTATTTCTTTCTCTC
TGTCTCTGTCTCTCTCACTGTCTGTCTTCTGTCTTAGTCTCTCTCTCTCCCTGTCTGTCTGTTTGTCTCT
CTCTCTCTCCCTGTTTCTCTCTCTCTCTCTCTCTCTGTCTTTGTCTTTCTTTCTCTCTGTCTCTGTCTCT
CTCACTGTGTCTGTCTTCTGTCTTAGTCTCTCTCTCCCTGTCTGTCTGTTTGTCTCTCTCTCTCTCTCCC
TGTCTGTTTCTCTCTCTCTCTGGCTTTGTCTTTCTTTCTCTCTGTCTCTGTCTCTGTCTCTGTCTCTCTC
TCTCTCTCTCTCTCTCTCTCTCTCTCTCTCTCTCTCTCTGTCTGTCTTGTGTCTTACTGTCTTTCTCTGC
CTGTCTGTCTGTCTGTCTCTGTCTGTCTCTCTCTCTCTCTCCCCCTGTCGGCTGTTTCTCTGTCCCTGTC
TGTGTCTCTCTTTCTGTCTTTCTCTCTCTGTCTCTTTCTCTCTGTCTGTCTCTTTCTCTCTGTCTCTCTC
TGTCTCTCTCTCTGTGGGTGTGGGTGTGTGTGTGCATGTGTCTGCCTTCTGTCTTACTCTCTTTCTCTGC
CTGTCTGTCTGCCTGTCTGTTTGTCTCTCTCTCTCTCTGCCTGTCTCTCTCCCTTCCTGTCTCTGTTTCT
CTCTCTTTCTGTTTCTCTCTGTCTCTGTCCATCTCTGTCTTTCTCCGTCTGTCTCTTTATCTGTCTCTCT
CTCTTTCTGTCTTTCTCTCTTTGTGTATCGTTGTCTCTCTCTGTCTGTCTCTCTCTGTCTCTGTCTCTGT
CTCTCTCTCTCTCTCTCTGTCTCGGTCTCTGGCTCTCGCTCTCTCCCGCCCTCTCTTTTTTTTTGCAAAA
TAAGCTCAAGTACATCTAATCTGATCCATTACCAAGGCCTGAATTCTTCACTTCTGACATCCCAGATTTG
ATCTCCCTACAGAATGCTGTACAGAACGGGCGAGTTGATTTCTGGACTTGGATACCTCATAGATACTACA
TATGAATAAAGATCCAACCCTAAAATCTGGGGTGGCTTCTCCCTCAACTGTCTCGAAAAATCGTACCTCT
GTTCCCCTAGGATGCCGGAAGGGTTTTCTCAATGTGCATCTGCCCATGTCCTAAGTGATCTGTGACCGAG
CCCTGTCCGTTCTGTCTCAAATATGTATGTGCAAACACTTCTCTCCATTTCCACAACTACCCACGGCCCC
TTGTGGAACCACTGGCTCTTTGAAAAAAATCCCAGAAGTGGTTTTGGCTTTCTGGCTAGGAGGCCTAAGC
CTGCTGAGAACTTTCCTGCCCAGGATCCTGTGTGAACAAAAGTGCCTCTGCTGGGAGCTGGGATCCTTGG
GACCATGCTTGCTAGCGCTGGATGAGTCTCTGGAAGGATGCACGGGACTCCGCAAAGCTGACCTGTCCCA
CCGAGGTCAAATGGATACCTCTGCATTGGCCCGAGGCCTCCAAAGTACATCACCGTCACCAACCGTCACC
GTCAGCATCCTTGTGAGCCTGCCCAAGGCCCCGCCTCCGGGGAGACTCTCGGGAGCCCGGCCTTCGTCGG
CTAAAGAAGTCCAAAGGGATGGTGACTTCCACCCACAAGGTCCCCACTGAACGGCGAAGATGTGGAGCGT
AGGTCAGAGAGGGGACCAGGAGGGGAGACGTCCTGACAGGCGATGAGTTCCCTAGGCTCTGGCCACCCCA
CCCACGTCCCGGGCACCCGCGGGACACCGCCGCTTTATCCCCTCCTTATCCCCTCCTCTGTCCGCAGCCG
GCCCCACCACGCAACCCACGCACACACGCTGGAGGTTCCAAAAGCACACGGTGTGAATAGAGCCTGACGG
AGCGAGAGCCCATTTCACGAGGTGGGAGGGGTGGGGGTGGGGTGGGGTGGGGTTTGTGGGGTCTGTGGAG
AGCCCGATTCTCCCTCTTGGGTGGCTACAGGCTAGAAATGAATATCGCTTCTTGGGCGGAGGGGCTTCTT
TAGGCCATCACCGCTTGCGGGACTGCCTCTCAAACCCTCCCTTGAGGCCACAAAATAGATTCCACCCCAC
CCGTCGACGTTTCCCCCCGGGTGCTGGATGTATCCTGTCAAGAGACCTGAGCCTGACACCGTCGAATTAA
ACACCTTTACCGGCTTTGTGTGTTTGTTTGTTTCTGAGATGGAGTCTTGCTCTGTCCCCCCAGCCTGGAG
TGCAGTGGCGTGATCTCAGCTCACTGGAACCTCTGCCTCCTGGGTTCAAGTGATTCTCCTGTCTCAGCGC
CACCATGGCCGCCTCATTTTTTTTTTTTTTTTTTTTTTTTTTTTTTTTTTTTTTTTTTAGTAGACACGGG
GTTTCACCCTCTTTCATTGGTTTTCACTGGAGATTCCAGATTNGGAGATTCCAGATNNNNNNSAGAGACT
TCTTTTTTTTTTTTTTTTTTCTTTTTTTAAGCGCAACGCAACATGTCTGCCTTATTTGAGTGGCTTCATA
TATCATTATAATTGTGTTGTAGATGAAGAAAAGGTATTAAACACTGTGCTAATGATAGTGAAAGTGAAGA
CAAAAGAAAGGCTATCTATTTTGTAGTTAGAGTAAAGTTGCTCAGTATTTAGAGCTGCCTAAATACGTCA
GCATTTAAACTCTTCCTAGTAAAGGCTGGCCAATCTGAATAATCCTCCTTTAAACACGATTTTTGATAGG
GTTAAGATTTTTTTAAGAATGCGACTCCTGCAAAATAGCTGAACAGACAATACACATTTAAAAAAATAAC
AACACAAGGATCAACCAGACTTGGGAAAAAATCGAAAACGACACACGTCTTATGAAGAACTGAGTTCTTA
AAATATGACGGAGAACATAGCTATCGGAAGAGAAGGCAGTATTGGCAAGTTGATTGTGACGTTGGTCAGC
AGTAGCTGGCGCTGTCTTTTTGGCCATCTTTCGGGCAATGTAACTACTACAGCAAAATGAGATATGATCC
ATTAAACAACATATTCACAAATCAAAAAATGTTTCAGTAATATAATGCTTCAGATTTAGAAGCAAATCAA
ATGATAGAACTCCGCTGCTGTAGTAAGTCAGATCACCGTATCTGACAAAATAACTACCACAGGGTTATGA
CTTCAGAATTATACTTTCTCTTGATATTTATTTATGTATGTATTTATTTTTTTAATTTATTTCTCTTGAG
ACGGCGTCTCGCTCTGTCGCCCAGGCTGGGGTGCAATGGTGTGATCTCGGCTCACTGCAACCGCCACCTC
TCTGGGTTCAAGCGATTCTCCTGCCTCAGCCTCCCGAGTAGCTGGGACTACAGGTGCCCGCCACCACGCC
CAGCTAATCTTTATACTTTTAATAGAGACGGGGTTTCACCGTGTTGGCCCGGATGGTCTCGATCTCTTGA
CCTCGTGACCCGCCCGCCTCGGCCTCCCAAAGTGCTGGGATGACAGGCGTGAGCCACTGCGCCCGGCCTT
CTCTTGACGTTTAAAACTATGAAGTCAGTCCAGAAAAATGCAATAAATGTCAACGGTGAGTATGGTGTTG
AGGCAGAAGTAGGACCACGCATGTTCATATCGTATTCCGTTGATCACAATATGACCTAGGGAGTAATTTC
CTATGTGCCTACTTCTACACGAGTACAAAAGGGTAAAACGGAGAGACTGCTAAATTAAAGGGTACGTGAA
GTTCTTAATAGTCACTCCGTAAACTGGAACGCTGTCAAAAAGCGGCAGCTAGTGAATTGTTTCCATCTAT
TTTTCTATTATCCAATAAGTGAACTATGCTATTCCTTTCCAATCTCCCAAGCACTTCTTGTCCCCAACCA
CTTCGGTGCTCGAAGAAAAGGTAACAAATCAAGTAACACAACTAAAGAAACACACACACAAACCAAAGAC
AGCTACGGTGTCTGCAAAAAAGCTTGCTAGAAGACTGAAACTGTTGAGTATAAGGATCTGGTATTCTACG
ATCATGAGTTCATTTCAGAGTTTGTTAAAGACATACGTTTCATAAGGAAACATCTTAGTTAGAAGTTATT
CAGCAGTATGTACCATCCCTAAGTATTTTTAACCAAATTCGTGACAATAAAGAGCTATCTAACCAGAAAA
ATTAGCGAGTACCGGCACCATCCACAAGGCTTTGTCTTTACACTTCATTACCACTTACCATGCCTTACAA
TGTCTAGGATTGACTCTGATAGCATTTTTAAAACCAGCTAATGCTTTGTCCAATTCTTCAGTGAAGACAA
GCTCACGCCCTAATGCACTATAGGCATAAGCATCATTTGGATCCACTTCGAGAGTTCTCTGGAAGAATTG
AATCGCAATATCGTGTTCCCGTTGCAGACCGAAACAGTTCCCTGCAGCACACCAGGCCTCTGGCTGGCGA
ATTTTTATCCATGTCTGTGAAGTCTTTGGACAGAATTGAAAGAGCAACACCTTCCGGAGGATGCCAAAGT
GTGGTAGAGTAGATCTCCACGCCTTCGACTCTGTAATTCTCAATCCTTCTAACCTCTGAGAATGTTCTTT
CAGCTTGCATGGACTCTGAGAGTTTAAAATAGGCCCTTCCAATTTCGCACAGTACCCAACCGGTATTGCA
GTGGTGAGAAGCTAGATGGCTCAAGATATTGAGAGCTTCTTTGCCGTGGTAAGAACACAAAGCTAAATAA
CCTTTCTCCCTTTCACGAAGAAGGCTCGTCGAGCCTTCCGCTGCTGCTTTTTGTAGATTAAAAGCCTGAA
TCTGAGGCGCGATTGCGACTATTTTCCCTTCTGAAATGACGGAAGAGTCCAATTTTGTCACTTCCAGGCT
ATCACTTATGTTCGGTGGAGTTATTCCTCCTTTCTTAGTTTTACTTTTTGTTTTTCTGTTTGGGATTTTA
GGTGGAAACTTCATTTTTAATTTTCTCCTATTCTCCTCGGTTGTGGAGCTGTCACTAGTCAAGAGTCGTG
AATTTCTTCGAGGCGGTGCCTTCGGGGGAGATGCCATAGTGGGGCTCAATACCTGAGGTGTTGCCCTTGT
CGGCGGACCAGAACTTTGTGTTTTTGCAAGAATTGGAGTTACCTTTGGGCTCTTTCCCCTCTGCGAGAAG
ACAGACTGTGTTCCGGTTTGGCCGATTCTGGCAACGGACTTTTTTGAAGGGGCTCCGGTGGATGGCACGT
CAATGACAGAAGGTGTCTAATACCAGTGCAGTTTTGTCAATAGGATCCGTCTCCGGGACTTGGGGTTTCT
GATGGCAGAATGTCAACACTTGGGGTTAATGGACTAACAGCTGCTGGTCCTCCTAATAAAACTGCGACCA
GTTTTTGGTTTATGTCGAACCTGTTTAGATCATATGGAAGTTCCTGTTCCCAGTGGGACAGTATCAGGTG
AAAGGACAGCTGAATCGATAGAGGACACTGGGGAGTCTGTATTCAAGGAGTACTTTGAATTGGAAGATTC
TAAATTCAATCCGTTTAATTCAACGGTGTCCTGGGCTGTTTCCGTAAGAACGGTCTCAGGCTGTCTGTGA
CGTGAACTAGGACGAGGCCCAAGTGTTGTGGCGCAACACTTGGACAGGCAGTTGCTAAAGCTCTCTAGAG
ATGTGAATCAAAATGTTTGGTCAGGATCCGGCTTTTCCCCCCTATTTCACACCATGATTCAAAGGGACAC
CAGAGGAAAGGATTTCAACGAAGGCTCTTTTGGTCACATTCTGATCCTTTGGCAAGCCGATCTGTCTTGC
AATATACATGTCCCAACAATGGAAGGGGAAAGCGAGCTGAATCACCAAACTCAGGAACAATAATATCATC
ATGGCTTTTCTGCTTATGAAACACTCCACCCGATAAGATTTGTTCCCCTTCTGCAAGCTTGCTGAGATCA
ACACAACATTTCGCAAGCAGGTATTTGCAGTGCGGTGTAGTACAACTGTGTCCTTTCAAGAGTCTATATG
TTTTATAGGCCTTTCCTGAGCGGTAAGAACAGGTCGCCAGTAAAAACAAGGCTTCTTCTGAGTGTACTTC
TGCATAAAGGCGTTCTGCGAGGAAAACCGCATCTCGGTAGGCATAGTGGTTTAGTGCTTGCCATATAGCA
GCCTGGACGGGTCCCTGCAGCACCGCCATCCTCGAGGCTCAGGCCCACTTTCTGCAGTGCCTCAGGCACC
ACCCCCCCCCCCCCCCCCGCCCCGTAGCGGCTCCGGCCCGGCCAGCCCCGGCTCATTTAAAGTCACCAGC
GACCGTTACCGACCGTTACCGGGGGATGGTGGGGGAGTCCGAGCCAGAATGACTTCTTTATCCTGCTGAC
TCGGGAAAGCCCGGCCCCTTGTGATCCATTGCAAACCGAGAGTCACCTCGTGTTTAGAACACGGATCCAC
TCCCAAGTTCAGGGGGGGGGGGGGGGGATGTGAGGGATGTGGCATGGAGGACGAAGGACTCTCTTCCTTC
TGATTCGGTCTGCACAGTGGGGCCTAGGGCTGGAGCTCTCTCCGTGCGGACCGCTGACTCCCTCTACCTT
GGGTTCCATCGGCCCCACCCTGGAACGCGGGTCTTGGCAGATTCTGGCCCTTCCTGGCCCTTCAGTCGCT
GTCAGAAACCCCATCTCGTGCTCGGATGCCCCGAGTGACTGTGGCTCGCACCTCTCCGGAAACATTGGAA
ATCTCTCCTCTACGCGCGGCCACCTGAAACCACAGGAGCTCGGGACACACGTGCTTTCGGGAGAGAATGC
TGAGAGTCTCTTGCCGACTCTCTCTTGACTTGAGTTCTTCGTGGGTGCGTGGTTAAGACGTAGTGAGACC
AGATGTATTAACTCAGGCCGGGTGCTGGTGGCCGAGGCCGTAGGGTCCCTCGAGGAATCGCCTAACCCTG
GGGAGGTTGAGGCTGCAGTGAGTGAGCCATAATTGTGTGAGTGAGCCATAATTGTGTCACTGCGCTCCAG
TCTGGGCGAAAGACAGAATGAGGCCCTGCCACAGGCAGGCAGGCAGGCAGGCAGGCAGGCAGGCAGGCAG
GCAGGCAGGCAGGCAGAAAGACAACAGCTGTATTATGTTCTTCTCAGGGTAGGAAGCAAAAATAACAGAA
TACAGCACTTAGTTTCACTCTTGGTGCCCACGCTGGAGTGCAGTGGCACCATCTCGGCTCACCGCAACCT
CCACCTCCCGCGTTCAAACGATTCTCCTGCCTCAGCCTCCTGAGTAGCTGGGATTACAGGCACGGGCCAC
CACACCCGGCTGATTTTGTATTGTTAGTAGAGACGGCATTTCTCCATGTCGGTCAGGCTGGTCTCGAACT
GGCGACCCCAGTGGATCTGCCCGCCTCGGCCTCCCAAAGTGCTGGGATGACAGGCGTGAGCCATCGTGAC
CGGCCGGCTACATTTATTTTTTTTCTTAATTATTTTACCTTTTTTTAGTTTTCAATTTTAATCTATTTAT
TTATTTACATTTATTTCTTTCCTTATTTACTTATTTATTTATTTTCGAGACAGACTCTCGCTCTGTTGCC
CAGGCTGGAGTGCAGCGGCGCGATCTCGGCTCACTGCAAGCTCTGCCTCCCGGGTTCATGCCATTCTCCT
GCCTCAGCCTCCCGAGTAGCTGGGACTACAGGCGCCCGCCACCGTGCCTGGCTAACTTTTTGTATTTTGA
GTAGAGACGGGGTTTCACTGTGGTAGCCAGGATGGTCCCGATCTCCCGATCCCGTGATCCGTCCACCTCG
GCCTCCCAAAGTGCTGGGATGACAGGCGTGAGCCACCGCCCCCGGCCTATTTATCTATTTATTAACTTGG
AGTCCAGGTTATGAAACCAGTTAGTTTGTGTAATTTTTTTTTTTTTTTTGAGACGAGGCTTCACCGTGTT
GCCAAGGCTTGGACCGAGGGATCCACCGGCCCTCGGCCTCCCAAAAGTGCGGGGATGACAGGCGCGAGCC
TACCGCGCCCGGACCCCCCCTTCCCCCCCTCCCCCGCTTGTCTTCCCGACAGACAGTTTCACGGCAGAGC
GTTTGGCTGGCGTGTTTAAATTCATTCTAAATAGAAATTTGGGATGTCAGCTTCTGGCCTCATGGACTCT
GAGCTGAGGAGTCCCCTGGTCTGTCTATCACAGGACCGTACACGTAAGGAGGAGAAAAATCGTAACGTTC
AAAGTCAGTAATTTTGTGATACAGAAATACACGGATTCACCCAAAACACAGAAACCAGTCTTTTAGAAAT
GGCCTTAGTCCTGGTGTCCGTGACAGTGATTCTTTTCGGTTCGGACCTTGACTGAGAGAATTCCCAGTCG
GTCTCTCGTCTCTGGACGGAAGTTCCAGATGATCCGATGGGTGGGGGACTTAGGCTGCCTCCCCCCAGGA
GCCCTGGTCGATTAGTTGTGGGGATCGCCTTGGAGGGCGCGGTGACCCACTGTGCTGTGGGAACCTCCAT
CCTTCCCCCCACCCCCTCCCCAGGGGATCCCAATTCATTCCAGGCTGACACTCTCACTGGCAGACGTCGG
GCATCACCTAGCGGTCACTGTTACTCTGAAGACGGAGGCCTCACAGAGGAAGGGAGCACCAGGCCGCCTG
CGCACAGCCTGGGGCAACTGTGTCTTCTCTACCGCCCCCGCCCCCACCTCCAAGTTCCTCCCTCCCTTGT
TGCCTAGGAAATCGCCACTTTGACGACTGGGTCTGATTGACCTTTGATCAGGCAAGAACGAACAAACAAA
TAAATAAATAAAATAACACCAAAGTAACTAACTAAATAAGATAAGCCATTACAATACAATACAATACGAT
ACAACACGATACGATAGGATACAGTAAATACAATACAATACAATACAATACAATACAATACAATACAATA
CAATACAATACAATACAATACAATACAATACAATACAATACAATACAACACAACACAATAGGCCAGGCGC
GGTGGCTCATGCCTGTCATCCCATCACTTTGGGATGCCGAGGTGGACGCATCACCTGAAGTCGGGAGTTG
GAGACAAGCCCGACCAACATGGAGAAATCCCGTCTCAATTGAAAATACAAAATTAGCCGGGCGTGGTGGC
ACATGCCTCTAATCCCAGCTGCTAGGAAGGCTGAGGCAGGAGAATCGCTTGAACCTGGGAAGCGGAGGTG
GCGGTGAGCCGAGATTGCGCCATCGCACTCCAGTCTGAGCAACAAGAGCGAAACTCCGTCTCAAAGAAAT
AAACTAAGATAAATAAATAAATACATAAATACATAAATTAAAATAAATAAATAAATAAATAAAATAAAAT
AAATAAATGGGCCCTGCGCGGTGGCTCAAGCCTGTCATCCCCTCACTTTGGGAGGCCAAGGCCGGTGGAT
CAAGAGGCGGTCAGACCAACAGGGCCAGTATGGTCAAACACACCAAATTAGCCGGGTGCCGTGCTGTGCT
GTACTGTCTGTAATCCCAGCTACTCGGGAGGCCGAGCTGAGGCAGGAGAATCGCTTGAACCTGGGAGGCG
GAGGGTGCAGTGAGCCGAGATCGCGCCACTGCACCCCAGCCTGGGCGACAGAGCGAGACTCCGTCTCAAA
AAAATGAAAATGAAAATAAAAATGAAATGCAACAAAATAATTAAAAAGTGAGTTTCCGGGAAAAAAGAAA
AAAGGAAAAAAAAAAAAAAGAAGAAAACAACCCCACCGTGACGTACACATACGCCTCTCGCCTTTCCAGG
CATCAGACACGTTAGGAATCATGCGTGATTTCTTTTTTTAACTTAATTTTATTTTATCATGATGATTTAT
GTTTCGAGACGGAGTCTCGGAGGCCCGCCCTCCCTCCGTCCCATTCCCTGGTTGCCCAGACCACCTCAGG
AGACAGACCCTGGCTGGGCCAGATTGTTCTTCTCCTTGGTCAATGGTTTCCTTGTCTTTCTTCGTGTCTT
TAACCCGCGTGGACGCTTCCGCTCGGGTTTTACAGATGGCAGCTCCACTTTAGGCCTTGTTGTTGTTGGG
GACTTTCCTGATTCTCCCCAGATGTAGTGAAAGCAGGTAGATTTGCCTTGCCTGGACTTGCCTGGCCTTG
CCTTTTCTTTCTTTCTTTATTACTTTCTCTTTTTTTTCTTCTTCTTCCTTTTTTTTTTTTTTTTTTGAGA
CAGAGTTTCACTCCTGTTGCCCAGGCTAGAGGGCAATGGCGCGATCTCGGCCCACCGCACCCTCTGCCTC
CCAGGTTCAAGCGATTCTCCTGGCTCAGCCTCCTGATTAGCTGGGATTATAGGCATGGGCCACCGTGCCT
GGCTGATGTTTGTACTTTTAGTAGAGACGGTGTTTTTCCATGTTGGTCAGGCTGGTCTCCAACTCCGAAC
CTCAGGTGATCCGCCTGCCTTGGCCTCCCAAAGTGCTGGGATGACAGGCGTGAGCCGCCGCGCCCAGCCT
CTCTCTCTCTCGCTTGCTTGCTTGCTTGCTTGCTTGCTTGCTTGCTTGCTTGCTTTCGTGTTTTCTTGCT
TTCTTGTTTTCTTGCTTTCTTGCTTGCTTGCTTGCTTTCGTGCTTTCTTGCTTTCCTGTTTTCTTTCTTT
CTTTCTTTCTTTCTTTCTTTCTTTCTTTCTTTCTTTCTTTCTTTCTTTCTTTCTTTCTTTTGTTTCTTTC
TTGCTTTCTTGTTTTCTTGCTTTCTTTCTTTCTTTTGTTTCTTTCTTGCTTGCTTTCTTGCTTCCTTGTT
TTCTTGCTTGCTTGCTTTCTTGCTTGCTTGCTTTTGTGCTTTCTTCTTTTCTTGCTTTCTTTCTTTCTTG
CTTGCTTGCTTGCTTTCGTGCTTTCTTGTTTTCTTGCTTTCTTTTGTTTCTTGCTTGCTTGCTTTCGTGC
TTTCTTGCTTGCTTTCTGTCTTTTGTTTCTTTCTTGCTTGCTTTCTTGCTTCCTTGTTTTCTTGCTTTCT
TGCTTTCTTGCTTGCTTGCTTTCGTGCTTTCTTTCTTGCTTTCTTTTCTTTCTTGCTTGCTTTCTTTTCT
TTTTCTTTCTTTCTTTCATTCATTCTTTCTTTCTTCTTTCTTTCTTTCTTTCTTTCTTTCTTTCTTTCTT
TCTCTGTTTCTTTCTGTTTCGTCCTTTTGAGACAGAGTTTCACTCTTGTTTCCACGGCTAGAGTGCCACG
GCGCGATCTTGGCTCACCGCACCTTCCGCCTCCCGGGTTCGAGCGCTTCTCCCGCCTCAGCCTCCTGATT
AGCGGGGATTACAGGGAGGCACCCCCACGCCTGGCTTGGCTGATGTTTGTATTTTTAGTAGGCACGCCGT
GTCTCTCCATGTGGGTCAGGCTGGTCTCCAACTCCCGACCTCATGTGATGCGCCCACCTCGGCCTCTCAA
AGTGCTGGGATGACAGGCGTGGGTCACCGTGCCCAGCCTGTTGACTCGTTTCGTTTTTTTGTTTCTTTCG
TTTCCATGTGTTCGCTTATATTTATCGACGTAAACGTTCGTATACATTTATATGTAAACGAAAATGTGTA
TCTTTACGTTGAATACGCTTGTGTATAGTAAATACGCGTCGATTATGTAGAAACATACCTCTATGTGATA
GATGCAGGTGTTTATTTCGCATAAATGAATACACGTCGCTCTAGAAAGAAGCGATCGCCGACAAATACGT
GTATGCTTACGTATGAAAAGTGTTGTATTTATGTTTCTAAATGAACGAGTGCACGTATTTGTCTCTGTTT
TCTTTCTTCCTCTCTTTTATGTTTTTCTTCCTTCCTTTCTACCTTTCTCTCCTTCTTTAGGCGTTTCTTC
CTCTCTTCCTTTCCTTCTTTCTCTCTTTCTGTTCTTTTTTCTTTCGTGCTTTATTTCTCTTTCGTTCCCT
GTCTTTCCTTCTTTTTTCTTTCCTCTCTGTTTCTTTTTCCCTTTTTTCCTTCGTTTCTTTCCTCATTCTT
TCTCTCTTTTTCATGTGTCTTTCCTTTCCGTCTGTCTTTTAAAAATGGACTGTTTCAAAAGTTTTCTTTG
CGTATCTACGTTTTTTAAACGGTCTCTCTTTTCTCCATTTTCTTCCTCCCTCCCTGCTCCCTTCCCTCCC
TCCTTCCCTTTCGCCGTCTGTCTCTTTGCCCCATTCCCCCCGTCCCTCCCTCTTTCTCTCCCTCTGTCTG
TCTCTGTGTGGATTCTGGAAGAGCCTACGCATTCTGCCTCTCCGTGTGTCTGCAGCGACCGGCGACCGAG
TCCTTGTGTGTTCTTTCTCCCTCCCTCCCTCCCTCCCTCCCTCCCTCCCTGCTTCCGAGATGCATCTCCA
AACACCCACACGCCGTGGGTTGTCTTCTGACTCTGTCGCGGTCGAGGCAGAGACCCGTTTTGGGTACCGT
TTGTGTGGGGTTGGGGTAGAGGGGCTGCGTTTTTGGCCTCGGGAAGAGCTTCTCGACTCACGGTTTCGCT
TTTGCGGTCCCCGGGCCGCCCTGCCATCCGGATCTGTCTCGCTGACGTTCGCGGCGGTCGTCGGGCTCCA
TCTGGCGGCCGCTTTTAGATCGTGCTCTCGGCTTCCGGAGCTGCGGTGGCAGCTGCCGAGGGAGGGGACC
GTCCCCGCTGTGAGCTAGGCAGAGCTCCGGAAAGCCCGCGGTCGTCAGCCCGGCTGGCCCGGTGGCGCCA
GAGCTGTGGCGCGTCGCTTGTGAGTCAGAGCTCTGGCGTGCAGGTTTATGTGGGGGAGAGGCTGTCGCTG
CGCTTCTGGGCCCGAGCCGGGCGTGGGGCTGCCCGGGCTGGTCGACCAGCGTGCCGCAGCTCCCGAGGCC
CGAGCCGCGACCCGCGGGGACCCGCCGCGCGTGGCGAGGGAGGCTGGGGACGCCCTTCCCGGCCCGGTCG
CGGGTCCGTCCGCGCTCATCCTGGCCGTCTGAGGCGGTGGCCGAATTCGTTTCCGACGAGTCCCCGTGGG
GAGCCGGGGACCGTCCTGCCCCCGTCCCCCGGGTGCCGGGGAGCGGTCCCCGGGCCGGGCCGCCGTCCCT
CTGCCGCGATCCTTTCTGGCGAGTCCCCGTGCGGAGTCGGAGAGCGCTCCCTGAGTGCGCGTGCGGCCCG
AGAGGTCGCGCCTGGCCGGCCTTCGGTCCCTCGTGTGTCCCGGTCGTAGGAGGGGCCGGCCGAAAATGCT
TCCGGGTCCCGCTCTGGAGACACGGGCCGGCCCCCTGCGTGTGGCACGGGCGGCCGGGAGGGCGTCCCTG
GCCCGGCGCTGCTCCCGCGTGTGTCCTGGGGTTGACCAGAGGGCCCCGGGCGCTCCGTGTGTGGCCGCGA
TGGTGGCGTTTTTGGGGACAGGTGTCCGTGTCGCGCGTTTCGTGGGCCGGCGGTGTGGTCGGTGACTCGA
CCTCCCGGCCCCGGGGGAGGTATATCCCTCACTCCGAGTCGGCATTTTGGGCCACCGGGTTATT
>KX061889.1 Nomascus leucogenys precursor 48S ribosomal RNA, 18S ribosomal RNA, 5.8S ribosomal RNA, and 28S ribosomal RNA genes, complete sequence (WGA)
GCTGACACGCTGTCCTCTGGCGACCTGTCGCTGGAGAGGTTGGGCCTCTGGATGCGAGCGGGACTCTGGC
CTCCCGGTGACCCGGCTAGCCGGCCCTGCTCCCGCTTGAGCCGCCTGCTGGGGCCCGTGAGCCTGCGGCC
CTCTCGTGCGTCCGAGCGTCCCGACTCCCCCCGGTGCCGGCCCGGGTCCGGGTCTCTGACCCACCTGGGG
GCGGCGGGGAAGGCGGCGAGGGCTACCCTGCCCCCGTGCGCTCTCCGCTGCGGGCACCCGGGGCGGCCGT
GACAACCCCCCCCCCACCCCGTTGGCTCCGTGCCGTTGCGTGTCAGGCGTTCTCGTCTCCGCGGGGTTGT
CCGCCGCCCCTCCCCCCAGAGCGGGGAACGGCCGGGCTGGTCGGCTCGGCTCGCTGGCTGGCCGGCTGGC
CGGCTCCCGCTCCTGGGGGCTCTTCGTGATCGATGTGGTGGCGTCATGCTCTCCCGGGCAGGGTCCGAGC
CGCGGCGACGGGCGAGGGGCGGACATTCGTGGCGAATGGGACCGTTCTTCTCGCTCCGCCCGCGGGGGCC
CCTCGTCTCTCCTCCCCGCCTGCGGGTGGTGCGCTGGGGAAGGCGAGGGGCGCGGAACCCGGCCCGACCT
CGCTGTCCCGTCCCTGCCTTCCGCCTCGCGGGGCGGGTCGGCGGGGTCCTCTGACGCGGCGGGCACCCCT
CGCTCTCGCCTCCTGTGGTTGTCGACTCGCGGGCGGCCCCCCTCCGCGGCGGTGGGGTGCTGTCCCGCCG
GCCCGTCGTGCTGCCCTCTCGGGGTTCGCGCGAGCGTTGGCTCCGCCCGGGCCTTTGCGGTGCTCCTGGA
GCGCTCCGGGTTGTCCCTCAGGTGCCCGAGGCCGAGCGGTGGTGTGTCTTTCCCGCCCCCGGCGCCCCCT
CTTCCGGTCGCCGCCGCGGTGTCCGCGCGTGGCTCCTTGAGGGAGCTCGTTGGTGTCGGGGGGGTCGAGG
CGGTGGAGTGAGACGCGCCCCTCCCACGCGGGGAAGGGCGCCGCGTGGTCCGGCGAGCGCACGTGTCCCG
TGCTTCCCCCCCTGGCGGGTGCGCGCGGGGGCCGTGTGAGCGGTCGCGGTGGGCTCTCGGGCCGGTGACG
CGTGCGCCGGCCGGCGGGCCGCCGAGGGGCTACCGTCCTGCCTCCGACCGGCCGTGTGTGGGTTGACTTC
GGAGGTGCTTTGCCTCGGAAGGAAGGAGGCCGGTGGACGTGGGGGGGCCCCGGGGGGTCGCGCGCATGCG
CGCCGGCCGGGTCCCCCGCCCTGACCGCGAACGCTCGAGGTTGCCGCACGCGGGTGTGTTTCCTCTTACC
GCGGGCCCCTCCCTCCCTCGCGTGGTCCCCGGGCGTCCCCGAGCGCCTCTGCGGACCCGACGAGGGGCGA
CTGGCGGGTGGGGAGAGTGACCCGCCCTCGGTGAGAAAGCCTTCTCTAGCGATCCGAGAGGTTGTGCCTT
GGGGTACCGGATCCCCCGGCCCGCCGCCTCTCTCTGTGCGTTGATGGTAGCGCTCGCCGTAGCGACCCGC
TTGCGGCGGACCCTCCTCCGCTTCCCCCTCGACGGGGTGAGGGGGGGAGAGCGAGGGTTCCGCCGGCCCC
CGACCGCGGTGGTGGGGGGCCGAGCGCGGCTCGTCGCCTACTGTGGCCCGCGCCTCCCCCTTCCGAGTCG
GGGGAGGATCCCGCCGGGCCGGGCCCGGCGTCCTTAGCGGTTCGGAGGCTGTGCCGCGAGCGGCGGGTGT
GCGCGGCGTTCCGTCCGGCGCGTGTGACCCCTCTCCGCTGTCGAGCCGGCTGTCCGCCCGCTCCCGTGCC
GAGTCGCGACCGGTGCCGGTGACCGCGTCTGCGCGGCAAGGGTTTGGGCCGCCTGGCCCCCGGAAAGCGT
CCCACGGTGGGGGCGCGCCGGTCTCCCGGAGCGGGACCGGGTCGGAGGATGGACGAGAATCCCGGGCGAC
GCGGCCCTGGCGTCGGGTGTGTGGCTGTGGTCGCCTCGTGGGGTGGGGTTCCCGGTGGCCGGGGCCCCGG
GTCTCGTGAGGAGGCGGGTCTCGGTGGGTGCCGAGGGCCGTCCGGCGTCCCAGGCGGTGCGCCGCGGGAA
CCGCCCTCGTGTCTGTGGCGGTGGGATCCCGTGGCCGTGTTTTCCTGGTGGCCCGGCCGTGCCTGAGGTT
TCTCCCCCGAGCCGCCCCTCCGCGGGCTCCCGGGGGCCCTCGCCCTCGCGGTCCCTGGCCCCCCTCGCCT
CTCCGCGTTGGCGCCCCCTTCCCCGCCCGCCGCCTGCCGAGTCCCCTCTCCCCGAGCGGCTCACCGCCGG
CTTTACCGTCGGTGGCGGCCCCGTCCGGGCCCGAACCCGGCACCGCCTCGTGGGGCGCCGCCGCCGGCCA
CCGGTTGGCCCGGTGTCCGCGTCCCCCGGCGCGTGCGCGCTTTCGGGGCCGGGTCGGTGGCGCGCCCCGG
CTTGGGCCCGGTGGGCGCCCGGAGGGTTTTGGGGGTCGGCCCGCGGTGCGTGCGGGGGGAGGAGGGCGTT
CCGGGGGGCTGGCCGCGACCGCGGCGGCGTTGGGGGGGGGGCCGCGGGGATCCGCCGAGGGCCGGTCGTC
CGCTCCGGGTGCCGCGCGCGGGGGGCCGCCTCCGTGCGTGTGCCCCCGGCCGCGGTCGGCTGCGCTCGAC
GGGTTCCCGCGGTGTCCCCCTCCCCCGCCGGCCGCCCTTCTCGCGCCTTCCCCGTCGCCTCGGCCTCGCC
CCGGCGTTTCTCGTCTTCTCCCGTCCCGCTGTTCCGCCTCGGGTCGGTCGGCGCGGCCCCGGGTGCGCCT
CGCTTCCCGGGCACGCCGCGGCCCTTCCCTGAGAGGCGTCTGTCCCGGGCGTCGGCGTCCGGGGAGAGCC
CCTCCTCCTCCTCCCCCGCGTGGCGTTGCCCCGTTCGGCGCGCGCGTGCGCCCGAGCGCGGCCCGGTGGT
CCCTCCCGGCCAGGCGTTCGTGCGATGGGTGGCGCGAGGGTCGACCTCCGCCTCTGCCGGCCGCTCGCCC
CCCTTTCCCCCGGGTCGGGGGGTGGGGCCCGGACCGGGGCCTCGGCCCCGGTCGCGGTCCCTCGTCCCGG
GCGTTGGGGGGCGGGCGCGCCGGCCGGCTTCGGTCGGCCCTCCCTCCCTCGGCCGTCGCGTGGCGTGTGC
CACCCCTGCCCCCGCGCCCGCCGGGGGGCGGGGCTCGGGGCCGGGCTTCGGCCGGGCCCCGGGCCTCGAC
CCGGACCGGTGCGCGGGTGCTGCGGCCGCACGGCGCGACTGTCCCCGGGCTGGGGCACCGCGGTCCGCCT
CTCGCTCGCCGCCCGGACGTCGGGGCCGCCCCGCTGGGCGGGTGGGGAGCGCCGTCCCCGCCTCGCCGCC
GCCCCGCCGCGCCCGCCGCGCGCGCGCGCGTCGGCCGCCGGTCCCTCGCGGCTGCCGGTCACACGGGCCG
GGCGGTCCGCCTCCTCCTCGCACGCGGGCGCGTGAAGGGGGGTGGTGTGTGTGTCGGGTGGGTGTGTGCG
GGTGGGGCGTCCGGTTCGCCGCGCCCCCACGCCCGCCCGCCCGGCCGCGCGCCGCCCTACCTCGCTCGCT
CGCTCGCTCGCTCCCTCCCTCCCTCCCGGGCGCCGGGCCCGTCCTCGCGAGGCCCCCCGGCGTGGCGTCG
TCGTCGGGGCCTCGCCGCGCTCCACCTACCTGGTTGATCCTGCCAGTAGCATATGCTTGTCTCAAAGATT
AAGCCATGCATGTCTAAGTACGCACGGCCGGTACAGTGAAACTGCGAATGGCTCATTAAATCAGTTATGG
TTCCTTTGGTCGCTCGCTCCTCTCCTACTTGGATAACTGTGGTAATTCTAGAGCTAATACATGCCGACGG
GCGCTGACCCCCTTCGCGGGGGGGATGCGTGCATTTATCAGATCAAAACCAACCCGGTCAGCCCCTCTCC
GGCCCCGGCCGGGGGGCGGGCGCCGGCGGCTTTGGTGACTCTAGATAACCTCGGGCCGATCGCACGCCCC
CCGTGGCGGCGACGACCCATTCGAACGTCTGCCCTATCAACTTTCGATGGTAGTCGCCGTGCCTACCATG
GTGACCACGGGTGACGGGGAATCAGGGTTCGATTCCGGAGAGGGAGCCTGAGAAACGGCTACCACATCCA
AGGAAGGCAGCAGGCGCGCAAATTACCCACTCCCGACCCGGGGAGGTAGTGACGAAAAATAACAATACAG
GACTCTTTCGAGGCCCTGTAATTGGAATGAGTCCACTTTAAATCCTTTAACGAGGATCCATTGGAGGGCA
AGTCTGGTGCCAGCAGCCGCGGTAATTCCAGCTCCAATAGCGTATATTAAAGTTGCTGCAGTTAAAAAGC
TCGTAGTTGGATCTTGGGAGCGGGCGGGCGGTCCGCCGCGAGGCGAGCCACCGCCCGTCCCCGCCCCTTG
CCTCTCGGCGCCCCCTCGATGCTCTTAGCTGAGTGTCCCGCGGGGCCCGAAGCGTTTACTTGAAAAAATT
AGAGTGTTCAAAGCAGGCCCGAGCCGCCTGGATACCGCAGCTAGGAATAATGGAATAGGACCGCGGTTCT
ATTTTGTTGGTTTTCGGAACTGAGGCCATGATTAAGAGGGACGGCCGGGGGCATTCGTATTGCGCCGCTA
GAGGTGAAATTCTTGGACCGGCGCAAGACGGACCAGAGCGAAAGCATTTGCCAAGAATGTTTTCATTAAT
CAAGAACGAAAGTCGGAGGTTCGAAGACGATCAGATACCGTCGTAGTTCCGACCATAAACGATGCCGACT
GGCGATGCGGCGGCGTTATTCCCATGACCCGCCGGGCAGCTTCCGGGAAACCAAAGTCTTTGGGTTCCGG
GGGGAGTATGGTTGCAAAGCTGAAACTTAAAGGAATTGACGGAAGGGCACCACCAGGAGTGGAGCCTGCG
GCTTAATTTGACTCAACACGGGAAACCTCACCCGGCCCGGACACGGACAGGATTGACAGATTGATAGCTC
TTTCTCGATTCCGTGGGTGGTGGTGCATGGCCGTTCTTAGTTGGTGGAGCGATTTGTCTGGTTAATTCCG
ATAACGAACGAGACTCTGGCATGCTAACTAGTTACGCGACCCCCGAGCGGTCGGCGTCCCCCAACTTCTT
AGAGGGACAAGTGGCGTTCAGCCACCCGAGATTGAGCAATAACAGGTCTGTGATGCCCTTAGATGTCCGG
GGCTGCACGCGCGCTACACTGACTGGCTCAGCGTGTGCCTACCCTACGCCGGCAGGCGCGGGTAACCCGT
TGAACCCCATTCGTGATGGGGATCGGGGATTGCAATTATTCCCCATGAACGAGGAATTCCCAGTAAGTGC
GGGTCATAAGCTTGCGTTGATTAAGTCCCTGCCCTTTGTACACACCGCCCGTCGCTACTACCGATTGGAT
GGTTTAGTGAGGCCCTCGGATCGGCCCCGCCGGGGTCGGCCCACGGCCCTGGCGGAGCGCTGAGAAGACG
GTCGAACTTGACTATCTAGAGGAAGTAAAAGTCGTAACAAGGTTTCCGTAGGTGAACCTGCGGAAGGATC
ATTAACGGGACGGAGGAGGCTCGGCTCGGCTCGGCCGACCGCGTCCTTCCGAAACCCCTGCGGCGCGTGA
GCGGGCGGGGCCCGTGGTGCCCAAGTTCGTTCGTGCCTTCCGAGGTTCGTTCGTTCGTCGCCCGGCCCCG
CCGGCCGCGAGAGCCGGAGAACTCGGGAGGGAGAGAGCGGGGAGAGAGAGACGAGAGACGCGTGTGCGGG
GGACGGGACCGTGCGTGCGCGCGCGCGTGTCGTCGGGGGCGGGCCGGCCCGCCGAGCGGCCCCGACGCGT
GTGTCGGCGGGCGGGGGGGCGGATCTCGGCGGCGTCGCGGCGGGGTCGGGGGTCTCGGTGCCCTCCCCGC
CGGGGCCCGTCGTCCGGCCCCGCCCGGCCGGCTCCCGTCGGGGGCCGTCCGGGTTCCCGCCGTCGTCGCC
GCCTCCGCCGCGCCGCGCCGCCCGGCCCGCTCGCTCGCTCGCTCGATCGCTCGCTCTCCCCGGCCTTCCC
GCTAGGGCGTCTCGCGGGTCGGGGGCCGGACGCCGGCCCCCCCCTCCTCGTCCGCCCCCCACGCCGTCCA
GGTACCTAGCGCGTCCCGGCGCGGAGGTTTAAAGACCCCTTGGGGGATGGCCCGTCCGCCCGTGGGTCGG
GGGCGGTGGGCCCGCGGGGGAGTTCCCGTCGGGAGGGGCCCGGCCCCTCCCCGCGCCTCCCTCGCGGACT
CCGGTCCCCCCGGCCGGGGCCGCGCCGCGCTCGCGTGCCGCCGTCGACGCCGCGGTCGCGGCGGCCGCCG
GGTGGGGGCTTTACCCGGCGGCCGTCGTGCCGTCGCGCGCGTGCCGCGCGGGCGTGTCGTGTGTGCCCCG
CGCCGTGGGGGCGGGAACCCCCGGGCGCCTGTGGGGTGGTGTCCGCGCTCGCCCCCGCGTGTGGGCGGCG
CGCGCCTCCTCCCCGTGGTGTGAAACCTTCCGACCCCTCTCCGGAGTCCGGTCCCGTTGCTCGTCTGACT
GGCCGGCCTGAGGCAACCCCCCCCTCCGGGGGGACGTGCCGCGCCAGGAGGGCCTCCCGGTGCGTCGGGG
GCGCCCTCGCCAAATCGACCTCGTACGACTCTTAGCGGTGGATCACTCGGCTCGTGCGTCGATGAAGAAC
GCAGCTAGCTGCGAGAATTAATGTGAATTGCAGGACACATTGATCATCGACACTTCGAACGCACTTGCGG
CCCCGGGTTCCTCCCGGGGCTACGCCTGTCTGAGCGTCGCTTGCCGATCAATCGCCCCCCGGGGGGTGCC
TCCGGGCCCCTCGGGGCGCGCGGCTGGGGGTTCCCTCGCAGGGCCCGCCGGGGTCCTCCGTCCCCCCAAG
CGCAGACCCGGCGACGTCCGTCCTCCCGTTCCGCCGCGCCGGCCCCTTCCCCCTCCCCCCGCGGGCCCTG
CGCGGTCGACGCGTGGGGTGGCGGGGGGGGAGGGGGGGCCCGGCCGGGAGAAGGGAGGGAGGGCGGCGCC
GCCGCCCGCGAAGGCGGAGAGGGGGAAGAGAGAGAAGCCGGCTCGGGCCGGGTCCCCGTGGCCGCCGACG
CGGTCCGGGTTCCCCCCCTCGGGGGCTCCCTCGCGCCGCACGCGGCTCGGGGCTCGGGGTTCGTTGGCCC
TGGCCGGCCGGGTGGAAGGTCCCGCGCCGTGCCGTCGTCGCGCGTCGGCGGCGGCGGGGGCGGGAAGGCG
AGCCCCGGAAGGGTCTGGCGCCGCCCGGGCCCCCCCCCCCCGCCCGTCGTCGGCCCCGTTCCCCTCCGAG
ACGCGACCTCAGATCAGACGTGGCGACCCGCTGAATTTAAGCATATTAGTCAGCGGAGGAAAAGAAACTA
ACCAGGATTCCCTCAGTAACGGCGAGTGAACAGGGAAGAGCCCAGCGCCGAATCCCCGCCCCGCGGTGGG
GCGCGGGAGATGTGGCGTACGGAAGACCCACTCCCCGGCGCCGCTCGTGGGGGGCCCAAGTCCTTCTGAT
CGAGGCCCAGCCCGTGGACGGTGTGAGGCCGGTAGCGGCCCCCGGCGCGCCGGGCCCGGGTCTTCCCGGA
GTCGGGTTGCTTGGGAATGCAGCCCAAAGCGGGTGGTAAACTCCATCTAAGGCTAAATACCGGCACGAGA
CCGATAGTCAACAAGTACCGTAAGGGAAAGTTGAAAAGAACTTTGAAGAGAGTTCAAGAGGGCGTGAAAC
CGTTAAGAGGTAAACGGGTGGGGTCCGCGCAGTCCGCCCGGAGGATTCAACCCGGCGGCGGGTCCGGCCG
TGTCGGCGGCCCGGCGGATCTTTCCCGCCCCCCGTTCCTCCCGACCCCTCCACCCGCCCTCCCTCCCCCG
CCGTCCCTCCTCCTCCTCCCCGGAGGGGGGCGGGCTCCGGCGGGCGCGGGGGTGGGCGGGCGGGGCCGGG
GGTGGGGTCGGCGGGGGACCGTCCCCCGACCGGCGACCGGCCGCCGCCGGGCGCATTTCCACCGCGGCGG
TGCGCCGCGACCGGCTCCGGGACGGCTGGGAAGGCCCGGCGGGGAAGGTGGCTCGGGGGGCCCCGTCCGT
CCGTCCGTCCGTCCTCCCGTCTTCCCCCCGGCCCCGCGCGTCCTCCCCCGGGAGGGCGCGCGGGTCGGGG
CGGCGGCGGCGGCGGGCGGCCGGCGGCGGCGGGACCGAACCCCCCCGAGTGTTACAGCCCCCCGGCAGCA
GCACTCGCCGGATCCCGGGGCCGAGGGAGCGAGACCCGTCGCCGCGCTCTCCCCCCTCCCGGCGCCCACC
CCCGCGGGGGTCCCCCGCGAGGGGGTCCCCCCCGCGGGGGCGCGCCGGCGTCTCCTCGCGGGGGGGCCGG
GCCGCCCCTCCCACGGCGCGACCGCTCTCCCACCCCCCCTCCCCGCGCCCCCGCCCGGCGACGGGTGGGT
CCCGCGCGGGTGGGGGGGCGGGGCGGACTGTCCCCAGTGCGCCCCGGGCGGGTCGCGCCGTCGGGCCCGG
GGGAAAGAGAGGGAGGTCCTCTCGGGGCCACGCGCGCGTCCCTCGAAGAGGGGGACGGCGGAGCGAGCGC
ACGGGGTCGGCGGCGATGTCGGCCACCCACCCGACCCGTCTTGAAACACGGACCAAGGAGTCTAACACGT
GCGCGAGTCGGGGGCTCGCACGAAAGCCGCCGTGGCGCAATGAAGGTGAAGGCCGGCGCGCTCGCCGGCC
GAGGTGGGATCCCGAGGCCTCTCCAGTCCGCCGAGGGCGCACCACCGGCCCGTCTCGCCCGCCGCGCCGG
GGAGGTGGAGCACGAGCGCACGTGTTAGGACCCGAAAGATGGTGAACTATGCCTGGGCAGGGCGAAGCCA
GAGGAAACTCTGGTGGAGGTCCGTAGCGGTCCTGACGTGCAAATCGGTCGTCCGACCTGGGTATAGGGGC
GAAAGACTAATCGAACCATCTAGTAGCTGGTTCCCTCCGAAGTTTCCCTCAGGATAGCTGGCGCTCTCGC
AGACCCACGCACGCAGTTTTATCCGGTAAAGCGAATGATTAGAGGTAGAGGTCTTGGGGCCGAAACGATC
TCAACCTATTCTCAAACTTTAAATGCCCGGCTCGCTGGCGTGGAGCCGGGCGTGGAATGCGAGTGCCTAG
TGGGCCACTTTTGGTAAGCAGAACTGGCGCTGCGGGATGAACCGAACGCCGGGTTAAGGCGCCCGATGCC
GACGCTCATCAGACCCCAGAAAAGGTGTTGGTTGATATAGACAGCAGGACGGTGGCCATGGAAGTCGGAA
TCCGCTAAGGAGTGTGTAACAACTCACCTGCCGAATCAACTAGCCCTGAAAATGGATGGCGCTGGAGCGT
CGGGCCCATACCCGGCCGTCGCCGGCAGTCGAGAGTGGACGGGAGCGGCGGGGGGCGTGCGCGCGCGGGG
AAGGGAGCGCGTGGGGGTGTGGGGGTCCTCCCCCCTCCCTCCCTCCCTCCCTCCCCGCCCTCCCCCCCGG
AGCCCCGCGGACGCTACGCCGCGACGAGTAGGAGGGCCGCTGCGGTGAGCCTTGAAGCCTAGGGCGCGGG
CCCGGGTGGAGCCGCCGCAGGTGCAGATCTTGGTGGTAGTAGCAAATATTCAAACGAGAACTTTGAAGGC
CGAAGTGGAGAAGGGTTCCATGTGAACAGCAGTTGAACATGGGTCAGTCGGTCCTGAGAGATGGGCGAGC
GCCGTTCCGAAGGGACGGGCGATGGCCTCCGTTGCCCTCGGCCGATCGAAAGGGAGTCGGGTTCAGATCC
CCGAATCCGGAGTGGCGGAGATGGGCGCCGCGAGGCGTCCAGTGCGGTAACGCGACCGATCCCGGAGAAG
CCGGCGGGAGCCCCGGGGAGAGTTCTCTTTTCTTTGTGAAGGGCAGGGCGCCCTGGAATGGGTTCGCCCC
GAGAGAGGGGCCCGCGCCTTGGAAAGCGTCGCGGTTCCGGCGGCGTCCGGTGAGCTCTCGCTGGCCCTTG
AAAATCCGGGGGAGAGGGTGTAAATCTCGCGCCGGGCCGTACCCATATCCGCAGCAGGTCTCCAAGGTGA
ACAGCCTCTGGCATGTTGGAACAATGTAGGTAAGGGAAGTCGGCAAGCCGGATCCGTAACTTCGGGATAA
GGATTGGCTCTAAGGGCTGGGTCGGTCGGGCTGGGGCGCGAAGCGGGGCTGGGCGCGCGCCGCGGCTGGA
CGAGGCGCCGCCGCCCCCCTCACGCCCGGGGCACCCCCCCTCGCGGCCCTCCCCCGCCCCACCCCGCGCG
CCGCTGGCCCGCTCGCTCCCTCCCTCCCCCGCGCCCCCTCTCTCCCCGTCCTCCGCCCCCCCTCCCCGGG
GTCGGCGGTGCGCCGTGGGGGGGGGGGGGAAGGGTCGGGCGGAGGGGCGCGGCCCCGTCCGCCCCCCGTT
CCCCCCCCTCTCCTCGCCGCGGCGGCGTCGGCGGCGGCGGCGGCGTCGCGGGGGGGGCCGCGGGCCGGTC
CCCCCCGCCGGGTCCGCCCCCGGGGCCGCGGTTCCGCGCGGCGCCTCGCCTCGGCCGGCGCCTAGCAGCC
GACTTAGAACTGGTGCGGACCAGGGGAATCCGACTGTTTAATTAAAACAAAGCATCGCGAAGGCCCGCGG
CGGGTGTTGACGCGATGTGATTTCTGCCCAGTGCTCTGAATGTCAAAGTGAAGAAATTCAATGAAGCGCG
GGTAAACGGCGGGAGTAACTATGACTCTCTTAAGGTAGCCAAATGCCTCGTCATCTAATTAGTGACGCGC
ATGAATGGATGAACGAGATTCCCACTGTCCCTACTACTATCCAGCGAAACCACAGCCAAGGGAACGGGCT
TGGCGGAATCAGCGGGGAAAGAAGACCCTGTTGAGCTTGACTCTAGTCTGGCACGGTGAAGAGACATGAG
AGGTGTAGAATAAGTGGGAGGCCCCCGGCGCCCCCCCGTCCCCGCGAGGGGGCGGGGCGGGGTCCGCCGG
CCTTGCGGGCCGCCGGTGAAATACCACTACTCTGATCGTTTTTTCACTGACCCGGTGAGGCGGGGGGGCG
AGCCCCGAGGGGCTCTCGCTTCTGGCGCCAAGCGCCCGGCCGCGCGCCGGCCGGGCGCGACCCGCTCCGG
GGACAGTGCCAGGTGGGGAGTTTGACTGGGGCGGTACACCTGTCAAACGGTAACGCAGGTGTCCTAAGGC
GAGCTCAGGGAGGACAGAAACCTCCCGTGGAGCAGAAGGGCAAAAGCTCGCTTGATCTTGATTTTCAGTA
CGAATACAGACCGTGAAAGCGGGGCCTCACGATCCTTCTGACCTTTTGGGTTTTAAGCAGGAGGTGTCAG
AAAAGTTACCACAGGGATAACTGGCTTGTGGCGGCCAAGCGTTCATAGCGACGTCGCTTTTTGATCCTTC
GATGTCGGCTCTTCCTATCATTGTGAAGCAGAATTCACCAAGCGTTGGATTGTTCACCCACTAATAGGGA
ACGTGAGCTGGGTTTAGACCGTCGTGAGACAGGTTAGTTTTACCCTACTGATGATGTGTTGTTGCCATGG
TAATCCTGCTCAGTACGAGAGGAACCGCAGGTTCAGACATTTGGTGTATGTGCTTGGCTGAGGAGCCAAT
GGGGCGAAGCTACCATCTGTGGGATTATGACTGAACGCCTCTAAGTCAGAATCCCGCCCAGGCGGAACGA
TACGGCAGCGCCGCGGAGCCTCGGTCGGCCTCGGATAGCCGGTCCCCCGCCTGTCCCCGCCGGCGGGCCG
CGTCCCCGCCCCGCGCGGGGCCGCGCCCCCCGCCGCGCGCCGGGACCGGGGTCCGGTGCGGAGTGCCCTT
CGTCCTGGGAAACGGGGTGCGGCCGGAAAGGCGGCCGCCCCCTCGCCCGTCACGCAACGCACGTTCGTGG
GGAACCTGGCGCTAAACCATTCGTAGACGACCTGCTTCTGGGTCGGGGTTTCGTACGTAGCAGAGCAGCT
CCCTCGCTGCGATCTATTGAAAGTCAGCCCTCGACACAAGGGTTTGTCGGGGCCCGGCGGGCGGGGCGCG
CGCCTCCGGCGCCGTCCGTCCGTCCGTCCACCTTCCTCCTCCCTCCCGGCCTCCCGCCCGCCGCGGGCGG
GGGCGGGGGCGGAGGGGGGGAGGGGCGCGCGCGTCCCCGGTCGGCGCGCCCCGCTTCTCCGGTTCCCGCC
TCCTCCCCGTTCACCGCCGGGGTGGCCCGTCCGCCCCGGGCTGGGACCGGGGCACGGGGAGCGTGGGTGG
GGAACCGCGGAGGCGGCCGCCGCGCCGAGCGGGGGCTCCCGCGGCCCGCCGGCCCCTGTCCCGGGGGTGT
CCGCGCGGGCCCGGGGGACGGCCACCCACCCGGGGTTCCGTCCCTCGCGCGTCCTTCCTCCTCTTTCCTC
CGCGCGGGTCGACCAGCAGACCGCGGGGTGGGCCCCCCCCCACACACACACACACGAGGCCGACCTCAGG
GTCGCGACGCGACTCCCGCGGGAGGGTCGGGCCTCCGGGGGGGTCGACCGGCCGCCGCCCGCGGGCGTGA
GACTCAGCCGGCGGCTCGCCGAGTGAGTCGCAGGTCGACCGAGCGTCCGCGGCTCGGTCGGAACTTCCGA
GGTCGACCAGCTGCCGCCCGCGAGCTCCGGACTCGGCCGGCGGCTCGCCGCGCCTCAGGTCGACCGGCAG
GCGGCCGGCGGCCGGAGACGGTCCCGCCGGTCGCTCCGGCGCACCGGCGCGAGGGCCCCTATCCCCGTTC
CGGCGCGGGTGGCCCTCACCGGCCTCAGCCTTCGGTGTAGCCGCGACCACGCGGAACTCCCTCTCCTGCA
TTTTTTTCAGCCCCACTTGGAGTTTGCTTCCGCGGGACTTTTAAGAGGGAGTCACCGTTGCCGTCGCTCA
GCAATACTTCCTCCTCCTGTTTTTTTTTCTTTGGCTTTTGTCTTCTTGGGCTTCTCCCGCAGCCCCCGCC
TTCTTCTGGAGACGGAGTCTCGCTCCGTCGCCCGGGCTGGAGCTGGAGTCGGGAGTGCAGTGGTGCCTTA
CTCGGCCTCACTGCTGCCGCTGACTCTGCCCCCAGGGTTCGACCGACCAGCAATTTTTGTCTCGAGTGAA
GACGGAATGTCACCATATTGGCCGGGCTGATCTCGAACTCCTGACCTCGGACGGACGGACACACACACAC
ACACACACACACACACACACACACACACGTACACACGTACGTAGTGATGAAACTATATTTCCATAATTTA
TGTTTATATTATAAATACTGATTTTAATATATGAATATGTATTAAAACCCCATTTCATTTACATATAAAT
GTATATGTATTTCCTTCCTTCCTTCCCACACACACACACACACACACACGTAGTGATGAAACTATATTTC
CATAATTTATACGCTTATATTATAAATACTGATTTTAATATATGAATATGTATTAAAACCCCATTTCATT
TACATATAATGTATATGTATTTCCTTCCTTCCTTCCTTCCTTCCTTCCTCACACACACACGTAGTGATGA
AACTATATTTCCATAATTTATACGCTTATATTATAAATACTGATTTTAATATATGAATCGATCTCGGCTC
ACTGCAAGCTCCGCCTCCCGGGTTCACGCCATTCTCCTGCCTCAGCCTCTCCGAGTAGCTGGGACTACAG
GCGCGCCCGCCACCACGCCCGGCTAATCTTTCGTATTTTTAGTGGAGACGGAGTTTCACCGTGGTCTCGA
TCTCCTGACCTCCTGATCCGCCCGCCTCGGCCTCCCAAAGTGCTGGGATGACAAGCGTGAGCCACCGCGC
CCGGCCCTTCTTTCATTATTTATTATGTTTTATATTTATTTGGGTTTATTGTTTTTCTTTTCTTCTTTGG
CCCGCCTGATCTTCTCACTCTGGGCTCTGGTGACCTCAGCCCCCCGAGTAGCTAGGACTACGGGGATCTC
TTAATCTCTTAAGCCCGAACGTGGGCTGCGATCGCGCACTTCCACTCCAGCTTACGTGGGGTCCAGCTTA
CGTGGGGTGGGGTGAAAACAATTGATTGTGATCTTCACTACCTTTTAGCTGTATGCGTGCCCTCTTATTT
GCTTGTTTATTCTCATGGGTTATTCTATGTCGCTGTCACGTTCATCGTTTGCCGGCTTGCTGGCTTATGT
ATTTACTCACTTCCTTACTTTCTTCCTTACTTACTGGCACGGTCTTCCCCTGTCTCTGTCGCTTCCCCTG
TCTCTGTCGCCCAGGATCACCCCAGCCTCCACGCTTTGGACCGACCAAGAAGAGGTCGTCCTGCCTCTGA
TCCCTCCCATCCCCGTTACCTGGGACTACAGGCACGCACCACCACACCGGTTGACTTTTATGTGGTTTCT
CATGTTTTCCGTATGTAGGTAGGCAGGTAGGTAGGTAGGTAGGTGTGTATGTAGGTACGTGAGCGAGATG
TGTATGTAGGTACGTGAGCGAGATGGGGTTCGGGGTTCTATCATGTTGCCCTGGCCGATCTCGAACCTGC
CTCGGCCGCCCACACTGCTGCTATTACAGGCGTGAGACACTGCACCTGGCTCATTTTCTATATGTGCCTG
CGTGCCTGCGTGCCTGCGTGCCTGCGTGCCTGCGTGCCTGCGTGCCTGCCTGCCTGCCTGCCAATCCTCT
TCTTTTTAGTACGGATGCCTGCCTGCCAATCCTCTTCTTTTTAGTACGGATGAACACTCGCTTTGTTCTC
CACGCTCTGGGCACATATAATCTCTTTTTAAACTTCTGTGATGATTATTATTGCAGGTGTCGTCTCACAT
GTCGACGTGATCTCAACCTTTTAGGCTCCAGCGATCCTCCCACGTCGGCCTCCCAGAGTGCTGTGATGAC
AGGTGTGGGCACGGTACGCTCCGGTCCTATGTGTCATGTGTCGGTTCTTTCCGTTCTTACTACGGGGACT
GCAAACAAATAAAATGTTGAGACGCACCCCACCAATCTCACCAATCTGCCTTTTCTTTCTTTCTTCCTTC
CTTCCTTCCTTCCTTCCTTCCTTCCTTCCTTCCTTCCTTCCTTCCTTCCTTCCTTCCTCTTTCTGTCTCT
CTCTCTCTCTCTCTCTCTTTCTCTCTCTTTCTTTCTTTCTTTCTTCCTTTTCTTTCTTTTTTTTTTCTTT
AGACGCAGTTTCACTCTTGTCGCCCAGGGTGGAGTACGATGGCGCGATCTCCGCTCACCGCAACCTCCGC
CTCCCAGGATCGACTGATGCTCCTGCCTCAGCCTTCCCGAGTAGCTGGAATGACGGGAATGCGCCATCAT
GCCCGGCTAATTTTCCTATTTTCGGTACGCGTGGGGTCTCTCCATCTTGGTCAGTCTCGTCTTCAACTTC
CGACCGTTGGAGAATTTTAACTTTCTTGGTGGTTGTTTCTCTTTTTTTTTTTTTTTTCTTTTCTTTCCTT
CTCCTCCCCCACCCCCACCCCCCATGTTCTCCTCCTCCTCCTGCTCCTCCTCCTCCTCCTCCTCCTCCTC
CTTCTTTTTCATTTTTTTTCAGCTGGGCTCTCCTACTTGTCTTGCTCTGTTGCTCACGCTGGTCTCAAAC
CCCTGGCCTTGACGCTTCTCCCGTCACCTCCACCGTCTGGTTGTTGAAATGAGCATCTCTTGTAACATGG
AAATGATGAAAAAAATAAAGAGAAAGACAAGAAGCGCGGAGTGAACGTTTCTCTTGCCGTCTGCCAGGGT
GGACCTTGGACCCGATGAGATGGACGGAGCTTGGCTGAGTGGGTTCTCGGTGCTAAATCCTCCCGAGGGC
CTCCTTCCCTCTCCCCCGGTCCCCGCTTCTCCCCCCGCCAACGCTCCCGCCGCCGCCGCCGTGGCATTTT
CCGCAGGAGAGGTGTGGGAGAGGACTGACGCGGCTTCCGGGTCTATATCCTGCCACACGTCTCTGCCTCG
GCGTCCCCCACCGGCTACCTGCCACCTTCCGGGCGGAATGCCCGCCCTACGATCGCGTCCCGCTACCCTC
CCCCGGCTGGCCTTTCCCGGGCGACCCCAGGGGAACCGTGTGGACGCTGCTTTCGAATCCTCCGGCGGAG
ACTTCCACCAGATGCCCCCCCCCCCCCCCGGGTGGGCCGGATGGGATGAGACCGGACCACCGCGGACCGT
GCTGTTCTTGGGGGTGGGTTGACGTACAGGGTGGACTGGCAGCCCCAGCCTTGTCAAGGGGGCCCGGGTA
TGGAAATGGCACATAGGATGCCCTCCTTCCAGTCAGCCTGCCTGCAGCTTCCTCAGGCGTGAAGACGACT
TCCCGTCACAACCTGCTTTCTTCCCTTTCTCCACCACATGAGAGGGAGAAACAGCCCCATAGATACTTGT
TGACCTTCATTTGTGGAATCCTCAGTCATCGACAGACAGACAGGTGACCAGACAGGTGACCAGACAGGGA
GCCAAATCAAACACCATTTCCGGGTCCTCGTGGTGGGATTGGTCTCTCTCTCTCTCTCTCTCTCTCTCTC
ACACACACACACACACACACACACACACACACACACACACACACAATTTCCGCATCTAGTTCACAAACCA
CACTCACTTATCCTTTGCACGGTACCCTCCACCCGTCGGCTGATGAAACCCCTTCTCTACGGTTGATTAA
AACGACTATCTGGGCCGGGCACGGTGGCTCACGCCTGTCATTCCAGCGCTTTGGGAGGCCGAGGCGGGTG
GATCCCTCGTGGCCAGGAGTTCAAGACCAGGCTGGCCGACGTGGCGAAACCCCATCACTATGAAATCTAG
AACAATTAGCCAGGCCTGGTGGCATAGGCTTGGAACCACGACTACTCGGGAGACTGGGGCGGGCGAGTTG
CTTCAACCGGGGAGGCCGAGCTTGCGGTGAGCTGACGATCGTGCCACGGCCATCCAGCCCGGGTGACGGT
GCGAGACTCCGTCTCAATAAAATCATGATATTATTAGAAGATGAGTTGTGCGCGGTGATGCCCGCCTCTA
CTCGCAGCTACACGGGAGGCTGAGATGAGGAGGAGACCACTTGAGGCCCCACAGGTCGAGGCTTCAGTCA
GCCGTGACCCACTGTATCCTGGGCAGTCACCGGTCAAGGAGATATGCCCCCTCCCCGTTTTCTTTTCTTT
TCTTCCCTTCTCTTTTCTTCTTTTTTCTTCTCTTCTCTTCTCTTCTCTTCTTTCCTTCCTTCCTTCCTTC
CTTCTTTCTTCTTTCTTTCCTGCCTGACTGCCTTCCTGCCTTTCTTCCTTCCTCCCTTCCTCCCTCGCTC
CCTTCCTTCTTTCTTCCCACCTCGGCCTCCCAAAGTGCTGGGATGACTGGCGTGAGGCACCATGCCTGCT
GGGCCTAAAGACACACGCTTTGAAAGGAAGGCGCAAAGAGCGCCTTCCAGTGATCTGATGGATGGACTGA
TTGAGAGACGGCGTCTCGCTCTGTCACCCTGGCAGTGGTGCCATGGTAACTCACTCACTGCAGCGTGGAC
GCTCCTGGGCTCAACCGATCCTTCCACCTCAGCCTCCAGAGTACCGCACGCATGCGCCACTGTGCCCAGA
TCATTTTTAATTTTCTGTTTTTCCCGAGACAGACAGGGTTTCGCTCTTGTTGCCCAGACTGCAGTGCGAT
GGCGTGATCTTGGCTCACCGCAACCTCTGCCTCCCGGGTTCAAGCGATCCTCCTGCGTCAGCCTCCCGAG
TAGCTGGGATGGCAGGCGTGCGACACCACGTCTGGCTGATTTTGTATTTTTTACTAGAGACGGGGCTTCT
CTGTGTTGGTCAGGCTGGTCTCGAACTCCCGACCTCAGGTGATCCGCCCTCCCCGGCCTCGCCAAGTGCC
GCCACGCCCGGCCTTCAATTTTGAATGTGTTTCCACAGACGGGGTCTCATCATTTTGTTGCAACCTTCCT
GATCCGGCGACTCAAATTGCTGGCGTGACGGGCGTGAGCCACTGCGCCTGGACTCCGGGGAATGATTGAC
TCCGGGGAATGATTCACGACCACGACCGCTGTACTGATTCTTTCTTTATCTTTCTTTCTTTCTGTCTTTC
TTTCTGTCTTTCTGTCTTTCTGTCTTTCTTTCTTTCTTTCTTTCTTTCTGTCTTTCTTTCTGTCTTTCTT
TCTTTCTGTCTTTCTCTCTTTCTGTCTTTCTTTCTTTCTGTCTTTCTCTTTCTGTCTTTCTCTCTCTCTC
TCTCTCTTTACTGATGAATTTTTTATTATTTATTGATTTATTTGTTTGTTCGTTTATTTTGAGACGGAGT
CTCGCTCTGGGCGAGGCGAGGCGAGGCGCATCGCTTTGGGCGCCGCGGCACCGCCTTCTAGAGCCCCATT
CATATGCACAGAGCCCTATTCCCTTCCTGGAGTTGGAGCCGAGGCCTTCCATAGCCTCGGGCTTCTCTCC
ATTCAGAAGCTTTTACGGGCGCAACCCCACCCAGAGGCTGGCTGCGGCTGAGGAATAGGGGGTGTGGTGG
GGGCTGGAAAGTGGGTCCCCTATTTTTCATAGCTCGGCCGAGACATCTCCCGACCCCCATCGCTTGCTCA
CCCTTTGTGATCCCCCGCCTCCACCGCCTTGGAGGCTCACCTCTTACTTTCATTTCTGTCTTTCTCCCTT
TCTTGCGTTTGAGGAGGGGGTGCGGGAATGCGGGTGTGTGTGGGGAGGGGGTGCCGGGTGGGGACGGAGG
GGAGCGTCCTAAGGGTCGATTGAGTTGTCATGCCTCTTTCACCGCCACCACCGAAGATGAAAGCGACCGT
CAGCTAAATACCGCGTGTTCTCATCTAGAAGTGGGAACTTATAGATGAGACTTCTGCATGGGCAGAACGA
GGGGAACGAGAGACGCGGGAGCCTACTTGAGGGAGGAGGGCTGGAAGGAGAGACAGCTTCAGGAAAAGAC
AAAACACACAAAAAACGCAGCGCTGAGGATCCGGGTGATGAAATCATCTGCACACTGAACCCCCCAGTCA
GAAGTCCCCCAGTCAGAAGTGTACCTATGTGACGATCTTGCAAATAAAAGTTAGGGGAGAAAGAGAGATA
GGGGAGAAAGAGAGAGAGAGAGAGAGAGAGAGAGAGAGAGAGAGAGAGAGAGAGAGAGAGAGGGAGAGGG
AGAGAGGAGAAGTAAAATGAAACACCACCTCCTTGACCTCAGTCAGGGGGTTTCTGGCCTTTTGGGGGAA
CGTTCAGCGACAATGCAGTATTGGGGTCTGTTCTTTCTTTGTTCTTTTCTTTTTTTTTGGGACCTTCTCT
CGCTCTGTCACCCAGACTGCGGTGCAGTGGCGCTCTCTCGGCTCACCCTCTCCTGTCAACTATTTCCCCC
TTCCCTATAGGATAGCACTGTTCTCCACCGTGCATATACATACAAGCCAACATAGACTTTTTCCCATCAG
CAGGTGTTGCATATATATTCCTAGAATCAGGTACCCATACATTAAACAAGTTTTCCAGGATGTATCTGTA
GCTCCTAGACTGTTTCACATTGAATGCCTGCTCTGCTTCAGTATGTTTCTCTCAGCTACTGACTGTCAAC
CTACCTCTGTTCGTGTTTATTCGGTCTAGGAGATGGCCTTCAAGACTTTCAAATGAGGGACACGTTAGGA
TCGGATTCACGATAGGTTTCATAGTATAACCATCTTAAGATCGTGTGTCGGTCATCGACATTCTAATGTA
TGGGTAACTGAGCAGACTTCAGTGGCCATTCTTCCTAGCGTAGTGTACCAGATGACACCGTGTTCACCGC
AGGGGATTCGCTCCGTTTCCTAAAATCAAAACTGGGAGTAAATGAGTGAGGTAAAAGGAGGTTCCCAAGA
GTGATGAAACCAGACAGCAGACCACAGCCAACGGTCTATCCTCCTAGGAGGCCGATGCTTACGGATGATA
AACCGTCTCTGAATGACGGAGGCTCGGGAGACATGGGCTTAAGAAGCTGATGGGTTACAATCAGGGAAAG
ACACATTGGAATGTGACGACTGAGAACATTTCTTTTCTTTTTGTTGTTGTTGTGGTTGTGGTTGTGGTTG
TGGAGACGGGGCCTGGCTCTGTTGCCCGGGCTGGAGTGCAGCGGCGCAATCTTGGCTCCCTGCAACTGCA
GTCTCCGCCTCTGGGGCTCAAGCCATTCTTTCACCTCAATCTCCTGAGTAGCTGGAACTACAGGCATTCA
CCACCGTGCCCAGCTCATTTTTTTTTTTTTTTTTTGTAGAGATGGGGTTTTGCCACGTTGCCCAGGCTGG
TCTCCAACTCCTGAGCTCGAGCAATCTGCTCACCTTGGCCTCCTAAAGTGCTGAGATTACAGGTGTGAGC
CACCGGGCCTGGCCTACATTCCATTTAATGGCATAATTTTTAGGAAGCATTACTGTAATTTCCTCAGAAT
AGGAGTTATGGACTAAAAATGTCATGGGGAAGACTCTCCAAAGCCGGCCCTAAAAGCTGCGATATCTGAG
GGATAATGGCCTAGAGGATATCTGACAGGGTAGCATTAAGAGAAGTAAGAGAGGACTGGGCGTGGTGGCT
CATGCTTGCAATCCCAGGCTTTGGGAGGCTTAGGCAGGAGGATTGCTTGAGGCCAGGAGTTCAAGACCGG
CCTAGGCAATAGAGCGAGGTCCCGTCTGTACAAAAAAAAAATTAAAAAAAAAAAAATGTTTTCATTAGCC
GGGTGTGGTGGTGCCTATCTGTGGTCCTAACTACCCCAGAGGCTGAGGCGGGAGGATCACTTGAGCCCAG
GAGTTTGAGGCTGCGGTGAACCGTGACTGTAGCACTGCACTCCAGCCTGGGTGACAGTAAGAGACCCCGT
CTGAAAAAGAATAAAAAAAGAGTAAATGACCATAGGGAAGGCACAGTGAGGTGGAACGTGGTCACTGGCG
GTTATAAGGAACGGAAACTCCATGGGTTTCAGAGTCAGAGGAAGACGCTAGGGCTTATTCACCCAGAAAT
GCGTTCTAAGTCAAGGTCAACACCGTCGACTTTGACCTCGGGTCTCGGTTTTGCCTCCGTGCTGGTTTTT
GCTAAGGATCCCTCTTGGATACGAGAGCCTTCCTACTCATCGTGGAAATAACACACAAAAGCCACTTGAT
GACGGTGTTACGAGTTTCCTATTGCTACTGTCACAAAATTACCGTCAAATGGGTGGCTTAAAGCAAGGAA
AATGTATTATCTTATAGTTCTGGAGATTAGAAACCCAAAATTAGTCTCTCTAGGCTACAACGGGTGTCAG
CAGAGCTGCATTCCTCTGGAGACTCTAGGAAAGAATCAATTGCTCTTACTTTTCCGGCTGCTAGAGGCTA
TCTGCGTTTCTTAGCCTGTGACCCCCTTCCAGCAATCACAGCACCCTGACCTCTGCTTCCATGATTGCAT
CTCTTTCTTTGATTCTTACTCACCTGCCCTCTATTATAAGGACACTTGTAATTATATTGGGCCCACCTGG
ATCATCTGGGCTTCTCTTCCTGTCTCAAAATACTTAATTCCATTTGTCAAGTTCTCTTTGCTATTTAAAG
TAACATATCCACAGGTCCCAGGGATGAGGGTATGGACATATTTGAGGAACCATTATGCTGCCTACCGTCG
GCAGTGTCTTCACTGAAGGACAGAAAGCACTGATCTATGCTGAACGTGGTGAGTAACTCAGGACCCAAAG
AGCTCAAGGAAAATGGCTCACTGTTCCAAAAGTAAAAGGATTGACTGTAGCCTAGTTTGTCGACTTAAAA
TCTTTAAACGCTTAACATCGCTTCTTGCTCCAAGAAACTCTCTCCTTAAATACGTCATCGTTATTTTTTA
CATTAACCAAACAATTACTGCGATTTTTGTGTTCTGAAAACAGGAACGTGACAGTCGGCTTCTCTCCCAG
AAACCTTTCACGTTTCTTTTTACCTAGGAGTGTTATGAAAATCATCTCTAACGTGTATGCAACCAGAGCA
GCGCACTAGCATGCTGCCGTGTCCTGGCTAAAACTCTCCTGGGATGCTCACACCCAAGAGAGCGTGGCAG
GATGGCCACTCGCTACTTTTGCCCAATCAGAGGAGGATTTTGTGGCTAGGCAGGGATTTACACTTACAAA
ACTTCAGACGGAAGTGCTAGTCAGAGACTGAAGACTTCACTTCTCCCGCAATCGGTCAAATCCTGTCAAT
ACTACCTCCTTCATCTCTTTCCATCCCTCCCCTTTCCTCTCCAACCTTATGCCTTTTCTCAAGGCGGCGT
GACGCATTGCAGGGATTCCCCAAAATGACTTGATCCTATTAACCGTCTAGGGTGTATAGTAAACATGCAG
ATTCCTAGGCACCTCACTTAAAATTCTTTTATTCTAAGTCTTGGCAAGGGCTTTGGAATCTAAGCGTGTG
ATAAATATGCCAAAGGGACCCTTATGATTAGGCTAGGATGGGCAAAACGGACAGGATGAGATAGGACGAC
GGGCTTAGAAATCAGGCACACCTTTGTTGGAACATTTTTCAAGCCGATGAACTTGGAAAAGTGACTTAGC
TACTCTGATCCTGTACAACGAAGAGTTCATTGGTTGTTTGGAGAGTCGAATGGAATCGTCTGTGCGTTTC
ACTGCACACAAAGCCCAGAGGTCGATAACTGGGAATTATCTTCTCTTACCACCCTTCGTGTCTCTCCCTA
TATTATAATACCTGCCATATGATAGTTTTCACCCCTGAGGGATGCTGACTGACTCTGCAGATGTCACAGA
CAGACAACCGGGAACACTCGTCTGAGTCCTCTGCCAGGACCTTCCCTATCTGTCCGGTTGTCAACCGCAT
CCTGTAACGACACAGGCTTTGCAGAGCTCTCCCTGCTCCACGGCTTCCTCTCATTCACGAGAAAACGGTG
GGCTTCATCGTGCGAGGCCTTGTACACCATCGTGGGGATTCAGGCTTTTTCTAGTCCTCTGTGATTTTCC
TTTCCTAAGGTCTTCAGACTAGATATCCTTATCTGCCTCCCTATTTTACCTACAATCCTATCCCCTTCCC
CAACCGTTGCTCCCTTGCAGGCAGTCTCTGCTCGACCGGGTCATGTTCCTCCTACTCTATGGGCGACAAC
TTGACAACTTTGTCCACCGTGTTTTTTACCTGTTCACCTGCCACACTGTTCTTCAAAGTTCACGTCGTAT
CGCTTTCCCTAAAACCTTCCACGGAATCCCCAGACTAACACCCCGTGAAGGCAGGTTGTCCTTAAACCTT
GGGTGACACACGAGCCTTCAAATAGGAACCACTCTATGGTGCTCAGTCAGCTGGTAGTCGTGGGCCAATG
CTGTCTCTCTCCTTGGGAATAGGGACTGCTGCTTCTCCCACCTCAACGGTGTCTGCTGCAGGAACACACC
TGGCTTCGATCGATATGCCGGGCGTTGTGAAATGCCTTCTCTAACAAATACTTCAGGCTTGAACACCTCA
TCTGGAGTGGTAACGGAACAGGTTTTGGGAGGTCAGAGCAAATGCAGAGAAAACACATTCTACCTTAAAC
TGTACTTTATCTCCACAAATATCCTTGAAATGCTGCAAGAAAGCCCCGATACTATGGGACATACAGGTAG
AAAACTGAAGGACTAATACAATTTCCAGTAGCCCATAGGATAGTAAGCAAGAAAATGAGTTGCGTCCACA
GTTAATAATCCTAATAATGTGTTATGGACTTCAAAATTGCTAAAAGAATAGATTTGTAATATTCTCCCCC
CGAAAAGGTCCTAAGTTGGTGAGGTGATGAATATGTTGCTTAGCTCGATTGAGTCTTTCTACGATGCATA
CGTAGATCAAACTATCACGATATACCTCATAAATGTACACAATTATTATCGGTCCATTAAAAATATATTT
AAAATGAGTTAAGCATCCTTTTCTATGCTTTTAGAGCTGCCTCTGCCTTCCCAAACTACCCCAGTATTCA
CTCCCCCACACCCTGGGTAGTCAGCCACTGACAGGAGAGGCTCGGCTTCCCTGGTTCCGGGGATTCTTCT
TCGGTAGCTGGGATGACAGGCACGCACCACCACAGCTGGCTAATTTTTCTAGTTTTAGTAGAGACGGGGT
TTCTTCTTGTTGGCCACCCTGGTCTCGAACTCCTGGCCTCAAGTGATCCGCCCTCCTGGGCCTCCCAAAG
TGCTGGGACGACAGGCCTGCGCCGCCGGGATCTCAGCCTTTAAAAGCGCGGGCCCTGCCACCTTTCGCTG
AGGCCCTTACGCTCTGAATGATGTGTCTGTCCTCTCTGCCATAAGTTGACTCCTTGTGTCCCCTATGCCA
TTGCACTCTAGCCTGGGCAGCGAGAGCGAAACTCCGTCCCCCCACCTCCCCGCGTAATGAATACATACAT
GCATACATACATACATACATACATACATACACAAATACATTAAAAAAAATCTCTACATGTGACCTATAAC
TATGTGTTCCCGTCAGTGATTTCTAAGAAATGGCACTGTACACTGAACGCAGTGGCTCACGTCTGTCATC
CCGAGGTCAGGAGTTCGAGACCAGCCTGGCCAACGTGGTGAAACCCCGTCTCTACTGAAAATGCGAAACC
GGGGTCGGGCGCGGTGGGGCAGGCCCCTGCACTCCCAGCTACTCGGGAGGCCGAGGCGGAAGAATGGCCT
GAACCTGGCGGGCGGAGGTTGAGGTGACCCAAGATCGCGCCACTGCACTACAGCCTGGGCGGCAGAGTGA
GACTCGGTCTCCAGATAAATTAAGAAATACATGAAAGAAAGAAAAAAAGGAAAGAAAAGAAAGAGAAAAT
GAAACAAAAGGCACCGTAGCGCTCCTAGGCTAGGACCTTCTCTCTTTCTATCTGTTTCTCTCTTGTCTCT
CTCTGTTCCTCTCTGTCTTTCTCTCTCTGTCTCTTTCTCTGTCTGTCTGCCTGTCTGTCTCTTTCTTTCT
CTCTGTCTCTGTCTCTCTCTCTGCCTGTCTCACCGTGTCTGTCTTGTCTTACTCTCTTTCTCTGCCTGTC
TGTCTGTGTCTCTCTCTCCCTCCCTGTCTGTGTCTCTCTCTCTCTTTCTGTCTGTTTCTGTCTCTTTCTC
TGTCTGTCTGCCTCTCTCTTTCTCTTTCCGTGTCTCTCTGTCTCTCTCTCTCTGCCTATCTTCTGTCCGA
CTCTCTCTCTCTGCCAGTCTGTCTCTTTCTCTGTCTCTCTCTTTCTCTCTGTTTCTCTCTGTCTCTCTCT
GTCCATCTCTGTCTTTCTCTGTCTGTCTCTCTCTTTCTTTCTCTCTGTCTCTCTGTCTCTCTGCCTGTCT
CTCTCACTGTGGCTGTCTTCTGTCTTACTCTCCTTCTCTGTCTGTCTGCCTGTCTCTCTCTCCCTCCCTC
CCGTTCTATTTCTCTCTCTCTCTGTCTCTCTCTCTCTCTTCTGTCTGTTTCTCCCTTTCTCTCTCTGTCT
GTCTCTGTCTTTCTCTGTCTGTCTCTTTCTCTGTTTGTTTGTCTCTCTCTCTCTCTCCGTCTTCTGTCTT
ATTCTCTTTCTCTGCCTTCTGTCTTATTCTCTTTCTCTGCCTGTCTGTCTGTCTCTCTCTCTCTCCCTTC
CTGTCTGTGTCTCTCTCTCTCTCTTTCTGTCTGTTTCTCTCTGTCTCTCTCTGTTTTTCTCTGTCTGTCT
CTTTCCCTATCTGCCTCTCTCTTTCTTTTTCTGTGTCTCTCTGTGCCTATCTTCTGTCTGACTCTCCTTC
TCGGCCTGTCTGTCTGTCTGTCTGTCCCTCTCCCTCCCTTTCTGTTTCTCTCTCTCTCTCTGTGTCTCTC
TCTCTCTTTCTGTCTGTTTCTCTCTGTCCATCTCTGTCTTTCTCTGTCTGTCTCTCTCTTTCTCTCTGTC
TCTCTCTCTCTCTCTCTCTGCCTGTCTCTCTCACTGTGTCTCTCTTCTGTCTTACTCTCCTTCTCTGCCT
GTCCATCTGTCTGTCTCTCTCTGTCTCTTCTCTGCCTGTCCATCTGTCTCTCTCTCTCCCTCCCTCCCTT
TCTGTTTCTCTCTCCCTCTCCCTCTCTGTCTCTCTCTCTTTCTGTCTGTGTATCTCTTTCTCTGTCTGTC
CGTCACTGTCTTTCTCTGTATGTCTCTTTCTCTGTCTGTCTGTCTCTCTCTTTCTTTTTCTCTGTCCTTC
TGTCTCTCTCCGTGTGCCTGTCTTCTGTCTTACTCTCTTTCTCTGCGTCTCTCTCTCTCTCTCTCTGTCT
GTCTCCCTCCCTCCCTGTCTGTCTGTCTCTCTCTTTCTTTTTCTCTGTCCTTCTGTCTCTCTCCGTGTGC
CTGTCTTCTGCCTTACTCTCTTTCTCGGCGTCTCTCTCTCTCTCTGTCTGTCTCTCTCCCTCCCTGTCTG
TCTGTGTCTCTCTCTCTCTCTCTGTCTCTGTCTCTCTCTCTTTCTGTCTGTTTCTCTCTATCTCTCCCCG
TCCATCTCTGTCTTTCTATGTCTGTCTCTTTCTCTGTCAGTCTGTCAGACGCCCCGTGCCGGGGAGGGCC
CTGACCCTTCCATGAAAGTGAGAAGTGCGTGCTTAGGTGCTTCGAGGGGCCGAGAGGAATCTGGACAGAC
TGGGCCCTTGCTGGGCTTCCCCACTCGGTGTATGATTTCGGGAGGTCGAGGCCGGGTCCCCACTTGGATG
CGAGGGGCGTTTTCAGACTTTTCTCTCTGTCACGTGTGGCGTCTGTACTTCTCCTATTTCCCTGATAAGC
TCCTCGACTTAAAAATAAACAGTTAAGGCCGGGCGCGGTGGCTCACATCTGTCATCCCAGCACTTTGGGA
GGCCGAGGCGGGTGGATCATCTGAGGTTGGGAGTTCGAGACCAGCCTTGCCAACACGGCGAAACCCCGTC
TCTACTAAAAATACAAAACTGAGTCTGGAGCGGTGGGTGGGGCAGGTGCCTGTGATGCCAGCTACTCGGG
AGGCGGAGGCTGCAGTGAGCCGAGATCGCGCCACTGCACTACAGCCCAGGCTGCAGAGTGAGTCTCTAAA
TAAATAAATAAATAAATAAATAAATAAATAAATAAATAAATTCTCTTCCGTGCTGACTGACACTGACACT
TGCAGGCATCGGTTGTCTTGGGGCATCACCTAGCGGCCACTGTTATGGAAAGTCGACGTGACGCGGAGGG
AGGTCTCGCCGACTTCACCGAGCCTGGGGCAACTGGTTTCTCTCTCTCCCTTCTGGAGGCCCCTCCCTCT
CTCCCTCGTTGCCTAGGGAACCTCCGCCCTGGCGGGGGCCCTATTGTTCTTTGATCGATGGGCGCTTTAG
TTTTCTTTGTGTTTTGGTTTCTTTCGTGCGCATAGACTCTTCGACTTGGGCTTTAGTTTCATTTTCGAGT
CGCCCCCCCGGCTCCCCCCACTACCCACGTCCCGTTACCTTCATTTAGTGAGTCAGTTAGGTGGGTTGCC
CCCAAAACCCCTACCCCCCGCCTCCCAACACCCTGCTTGGAAACCTTCCAGATCCACCCCGGTGTGCCTC
GGTCTTCTCTCCCCTTCCCCCACCCCTTGCCGGCGATCTCATGCTTGCCAGGCTGACATTTGCATCGGTG
GGCGTCAGGCCTCACTCGGTGGCCACCGTTTTTGAAGATGGGGGCGGCACGGCCCCACTTCCGCAGAGGC
AGCTTGGGCCGATGGCGTAGCCCCTGACCCGCGTGGGCAAGCGGGCGGGTCTGCAGTTGTGGGGTTTTTC
CCCCGCTCCCCTCCTCGGGCCTCCCTCCCTGGGAAAGCTTCCCCCTGGCTGGGTCTCAATCACCTTTTAT
CATGATGTTTTAGTTTCTCCTCCCTCCCTCCCTCCCTCCCTCCGGCCAGCATAGTTTCACAATGGGAACG
GCGTCACAGCTCTAGTCTGGGCCTTCTCAGTATTTGCCCGAAATAGAAACGCTTTCTGAAAACTCATACT
TTGCTCACTTGAGATTTCCAGGGACGGTGGGGGGAGGGGGAACGGATAGCATTAGGAGATACACCTAATG
CTAAATGACGAGTTAATGGGTGCAGCACTCCAACATGGCACATGGATGCATATGTAACACACCCGCACGT
TGTGCACATGTACCCTAAAACTTCAAGTACAAAAAAAAGAAGAAAAAAAAAAAAAGATTTCCAGGGACGG
TGCCTTGGCCCGTGTTTGTTGGCTTGTTTTGTTTTGTTCGTGTTTTCCCTTTTTCGTATGTGTTTCTTTT
CAGGTGAAGTAGCAATCCCCAGTTTTCAGGAAGACGTATATTTTCCCCAAGACATGTGAGCTGCTGTTTT
CTCCTGTTGTTAACTAACGCTTTTCTGCGTCTCTCCACGTGCAGTGAGAGCCGGTTCACGTTTCCTCTAC
TTCATAACATCTTATTTTCTAGAAATCCGTAAGCGAATGCTGCTGCTGCTCTTGTTGCTCTCGCTGTTGT
TGTAGTTGTCGTCGTCGTTCTTGTTGTTGTTTTCAAAGTGGACCCCCGGCCACAGTGTATGGGATCAAAA
GCATCATAATATATGTGTCATTATTTCTGGAGCACGCCCTTCCTCCCCCTCTCTCTGTGCCTCTGTCTGT
CTCTGTCTCTCTCTCTTTCTCTGTCTTCTCTCTCTCTCTCTCTCTCTCTCTCTCTGCCTGTCTGTCTCTC
TCTCTCTCTCTCTCTCTCTCTCTCTGCCTGTCTCTCTCACTGTGTCTGTCTTCCGTCTTACTCCCTCTCT
GCCTGTCTGTCTGTCGGTCTGTCTCTCTCTCCCCCTCTCTGTCTGTTTCTCTCTGTCTCTGTCTCTCTCT
CTTTCTGTTTCTCTCTGTCCGTCTCCGTCTTTCTCTGTCTCTCTGTCTCTCTCTTTCTTTCTCTCTGTCT
CTCTCTCTCTGCCTGTCTCTCTCACTGTGTCTGTCTTCTGTCTTACTCTCTTTCTCTGCCTGCCTCTCTC
TCTCTCTGTCTCTCTTTCTGTCTGTCTCTCTCTGTCCGTCTCTGTCTTTCTCTGTGTGTCTCTTTGTCTG
TCTGTCTGTCTTTCTCTTTTTTCTCTCTGTCTCTGTCTCTCTCTGTCTGTCTCTCTCACTGTGTCTGTCT
TCTGTCTTATTCGCTTCCTCTGCCTGTCTGTGTGTCGGTCGGTCTCTCTCTCTCTCTCTCTCTCCCTGTC
TGTCTATTTGTCTCTCTCTCTCTCTCTGCCCATCTGTTTCTCTCTCTGTCTCTCTGTCTCTGCCTGTCTC
TCTCTCTCTGTGTCTGTCTTGTGTCTTACCGTCTTTCTCTGTCTGTCTGTCTGTCTGTCTGTCTCTCTCT
CTCTCTCTCCCTCCCTGTCTGTCTGTTTCTCTCTCTCTCTCTCTCTCTCTCTCTCTCTCTCTTTGTGTGT
GTCTCTCTCTTTCTGTCTGTTTCTCTCTGTCTGTCTTTCTCTCTCTGTCTCTTTTTCTCTGTCTGTCTCT
CTCTCTCTCTCTCTCTGTCTCTCTTTGTGTGTGTCTCTCTCTTTCTGTCTGTTTCTCTCTGTCTGTCTTT
CTCTCTCTGTCTCTTTTTCTCTGTCTGTCTCTTTCTTTCTCTCTGTCTCTCTGTCTGTCTCTGTCTCTCT
CCCTCTCTCTCTCTCACTCTGTGTGTGTCTGCCTTCCATCTTACTCTCTTTCTCTGCCTGTCTGTCTGTC
TGTCTCTCACTCTGTCTGTCTCTCTCCCTCTCTCTCTCCCCCTCTGTGTGTGTCTGCCTGTCTGCCTTCC
ATCTTACTCTCTTTCTCTGCCTGTCTGTCATCCTGTCTGTCTGTCTCTCTCTCCCTCTCTCTCTCCCCCT
CTGTGTGTGTCTGCCTTCCATCTTACTCTCTTTCTCTGCCTGTCTGTCATCCTGTCTGTCTGTCTGTCTC
TCACTCAGTCTGTCTCTCTCCCTTCCTGTCTCCCTGTTTCTCTCTCTTTCTGTTTCTCTCTGTCTCTGTC
CATCTCTGTCTTTCTGTGTCTCTCTCTCTCTGTCTCTCTCTCTCTGTCTCTCTTTGTCTCTCTTTCTGTC
TCTCTCTGTCTCTGTCTCTCTGTCTCTGTCTCTCTGTCTCTCTCTCTCTCTCTCTCTCTCTCTCTCTCTC
TCTCTTGCTCGCTCGCTCGCTCGCTCTCTGGCTCTCACTATCTCCCGCCCTCTCTTTCTTTGCAAAATAA
GCTCAAGTACATCTAATCTCATCCATTACCAAGGCCTGAATTCTTAACATCGGACATCCCAGATTTGATC
TCCCTACAGAATGCTGTACAGAACTGGCGAGTTGATTTCTGGACTTGGATACCTCATAGATACTACATAT
GAATAAAGATCCAACCCTAAAATCTGGGGTTGCTTCTCCCTCGACAGTCTCGAAAAATCATGCCTCTGTT
CACCTAGGATGCTGGGAGGGTTTTCTCCATGCGCATCTGCCCGTGTCCTAAATGACCTGTGACCGAGCCC
TGTCCGTTCTGTCTCAAATATGTATCTGCAAACACTTCTCTCCATTTCCACAACTACCCACGGCCCCCTG
TGGAACCACTGGCTCTTTGAAAAAAAAATCCCAGAAGTGGTTTTGGGTTTTTGGCTGGAGGCCTAAGCCT
GCTGAGAACTTTCCTGCCCAGGATCCTGTGTGAACAAAAGTGCCTCTGCTGGGAGCTGGGATCCTCGGGA
CGGTGCTTGCTAGCGCTGGATGAGTCTCTGGAAGGACGCACGGGACTCCGCAAAGCTGACCTGTCCCACC
GAGGTCAAATGGATACCTCTGCATTGGCCCGAGGCCTCCAACGTACATCACCGTCACCAACCGTCACCGT
CAGCATCCTCGTGAGCCTGCCCAAGGCCCCGACTCTGGGGAGACTCCTGGGAGCCCGGCCTTGGTCGGCT
AAAGTCCAGAGGGATGGTGACTTCCACCCACAAGGTCCCCACTGAACTGCGAAGATGTGGAGCGTAGGTC
AGAGAGGGGACCGGGGTGGAGGGTGGGGGAGACGTCCTGACAGGCGAGGAGTTCCCTAGGCTCTGGCCAC
CCCACCCACGTCCCACGTCCCGGGCACCCGCGGGACACCGCCGCTTTATCCCCTCCTCTGTCCACAGCCA
CCCCCACCACACCCCGCAACCCACGCACACACGCTGGAGGTTACAAAACCACACGGCGTGAATAGAGCCC
GGCGGAGCGAGAGCCCATTTCACGAGGCGGGGCGGGGGGGGGGGGGTGCGGGTTGTGGGGTCTGTAGAGA
GCCCGATTCTCCCTCTTGGGTGGCTACAGGCTAGAAATGAATATTGCTTCTTGGGCGGAGGGGCTTCCTT
AGGCCATCACCGTTTGCGGGACTATCTCTCAAACCCTCCCTTGAGGCCACAAAATAGATTCCGCCCCACC
CCTCGACGTTCCCCCCCACCCCCCGGTGCTGGATGTATCCTGTCAAGAGACCTGAGCCCGACACGTTGAG
CTAAACGCCTTCATTGGCTTTGCGTGTTTGTTTCTTTCTGAGATGGAGTCTTGCTCTGTCGCCCAGGCTG
GAGTGCAGTGGCGTGACCTCAGCTCACTGCAACCTCTGCCTCCTGGGTTCAAGTGATTCTCCTGCCTCAG
CGCCACCATGCCCGGCTCATTTTTTTATTTTTAGTAGGCACGGGGTTTCACCCTGTCTCATGGGTTTTCA
CTGGAGATTCTAGATTCGAGCCACACCTCATGCCGTGCCACAGAAAGGCTTCTTTTTTTCTTTTTTTTTG
AAAGCACAACGTATCTGCTTTATTTCAGTGGCTTCGTATATCATTGTAGTGGTGTTATAGATGAAGAGAA
GGTATTAAACACTGTGCTAATGATCGTGAAAGTGAAGACAAACGAAAGGCTATCTATTTTGTAGTTAAAA
TACAGTGGCTCAGAATTCAGAGCTACCTAAATACGTCAGCATTGACACTCTTGCTAGGAAAAGCTTGCCG
ATCTGGATCTTCCTCCTTTAAAGACAATTTTTGATAGGGTGAAGTTTTTTAAGAATGCGACTCCTGCAAA
ATAGCCGAACAGACGATACGCATTTACAGAAAACAACACGAGGATCCACCAGACTTGGGAAAAAATAAAA
AACAACACAAGTCTCACGAAGGACTGAGTTCTTAAACTCTGACGGGGAACACAGCTATCGGAAGAGAAGG
CGGTATTGGCAAGTCGATTGTTACATTGGTCAGCGATAGCTAGCACTGTGTTTTTGGCCATCTTTCAGGC
AACGTAACTACTACAGCAAAATGAGATAGAATCCATTAAACGACATATTCACAAATCAAAAAATGTTTTA
GTCATAGAATGCTTCAGATGCAGAAGCAAATCAAATGATACAACTCCACTGCTGTAACGCTTCACCCCAA
AGAGAACCGTATCTGACAAAAAAAACTACCACAGAGTTATGACTTCAGAATTATAGTTTCTCTTGGTATT
TATTTATGGGTTTTTTTTTTATTTATTTATTTTTTTTCTTCAGACGGCGTCTCGCTCTGTCGCCCAGGCT
GGAGTGCAACGGGGTGATCTCGGCTCACTGCCGCCTCCACCTCCCGGGTTCAAGCGATTCTCCTGCCTCA
GCCTCCCGCGTAGCTGGGACTACAGGCGCCCTCCACCACGGCCACCTAAGTTTTATACTCTTAATACAGA
CGGGGTTCCACCACGTTGGCCAGGATGGTCTCGATCTCTTGACCTTGTGACCCGCCCGCCTCGGCCTCCG
AAAGTGCCGGGATGGCGGCAGGCGTGAGCCACCACGTCCGGCCTTCTCTTGATGTGTAAACTATTTCTTT
TTTTCTTCTTTTTGAGACGGAGTCTCGCTCCGTCGCCCAGGCTGGAGTGCAGGGGCGCGATCTCGGCTCA
CCGCAAGCTCCGCCTCCCGGGTTCACGCCATTCTCCTGCCTCAGCCTCCCGAGTAGCTGGGACTACAGGC
GCCTGCCAACACGCCCGGCTAATTTTTTGTATTTTTAGTAGAGACCGGGTTTCACCGTGTTAGCCAGGAT
GGTCTCGATCTCCTGACCTCGTGATCCGCCCGCCTGGGCCTCCCAAAGTGCTGGGATGACAGCCACCGCG
GCCGGCCACCTGATGTGTCAACTATTAAGTCAGTCCAGAAAAATACAACCAACGTCAACAGTACGTATGG
TGTTGAGGCAGAAGTAGGACCAAACGTTTTCATATCTTATTCAGTTGATAACCATATGACCTGGGCAGTA
ATTTCCGATGTGTCTACTTATACACAAGTACAAAACAGTCAAACAGAGATACTGCTAACTTCCTAATAGT
AACTAACTTCCTAATAGTAACTCCATCAACGGGAACACTGTCAAAAAGCAATATTGTTTTCTATTGTTGC
AATATTGTTTTCTATTGTCCGTCCTTTCCGATTTCCCAAGCACTTTTTGCCCCCATCACCATTTCGGTGT
TCGAATTCGGTGTTCGAAGAAAAAGTCACACATCGAGTCACAAAACTAAAGAAACACACACACACACACA
CACACACACACACGAAAGACAACTACAGTATCTGCAAAACTGAAACTGTGGAGTATAAGGATCTGGTATT
CTATTATCACGAGTTAATTTAAGAGTTAATTTAAGAGTTTGTTAAAGACATACATTTCGTAAGAGAGCAT
TTCAGTTAGACGTTGTTATTGACCAGTATGTACCATCCCTAGGTATTTGTAACCAAATTCATGGCAATAA
AGAGCTATAAAGAGCTATCTAACAAGAAAAATTAGCGAGTACCGGCACCATCGATAGGAGCTCGTCTTTA
CACTTCATTACCGCTTACCATGCGTTACAATGTCTAGGATGGACTCTGATAGCATTTCGAAAACAAGCTC
ATGCTTTGTCCGATTCTACAGTGAAGACAAACTCCCGCCCTAATACAGGAGAGGCCTAAGCATGATCTGG
[truncated: 388,653 more chars]
