# Supplementary material for: The conservation landscape of the human ribosomal RNA gene repeats
Source: PLoS One. 2018 Dec 5;13(12):e0207531. doi: 10.1371/journal.pone.0207531 (PMC6281188; doi:10.1371/journal.pone.0207531)
Supplement: S2 Appendix — (ZIP) [file pone.0207531.s002.zip]

Archive with 4 entries (3 files):
- S2_Appendix_phastCons/
- S2_Appendix_phastCons/phastCons_ncrna.mod
- S2_Appendix_phastCons/phastCons_ncrna_background.mod
- S2_Appendix_phastCons/phastCons_profile.wig
