# Supplementary material for: The conservation landscape of the human ribosomal RNA gene repeats
Source: PLoS One. 2018 Dec 5;13(12):e0207531. doi: 10.1371/journal.pone.0207531 (PMC6281188; doi:10.1371/journal.pone.0207531)
Supplement: S2 Appendix — (ZIP) [file pone.0207531.s002.zip › S2_Appendix_phastCons/phastCons_ncrna.mod]

ALPHABET: A C G T 
ORDER: 0
SUBST_MOD: REV
TRAINING_LNL: -14025.742554
BACKGROUND: 0.272792 0.211435 0.232980 0.282793 
RATE_MAT:
  -0.859420    0.168288    0.609541    0.081592 
   0.217123   -1.234515    0.231131    0.786261 
   0.713700    0.209757   -1.139975    0.216519 
   0.078707    0.587863    0.178380   -0.844950 
TREE: (((((hg19:0.00580114,panTro4:0.00452425):0.00218946,gorGor3:0.0062963):0.00771304,ponAbe2:0.0175393):0.00107095,nomLeu3:0.0154045):0.0232983,rheMac3:0.0232983);
