# Supplementary material for: The conservation landscape of the human ribosomal RNA gene repeats
Source: PLoS One. 2018 Dec 5;13(12):e0207531. doi: 10.1371/journal.pone.0207531 (PMC6281188; doi:10.1371/journal.pone.0207531)
Supplement: S2 Appendix — (ZIP) [file pone.0207531.s002.zip › S2_Appendix_phastCons/phastCons_ncrna_background.mod]

ALPHABET: A C G T 
ORDER: 0
SUBST_MOD: REV
TRAINING_LNL: -139695.444736
BACKGROUND: 0.300807 0.191534 0.182265 0.325394 
RATE_MAT:
  -0.821625    0.137570    0.565984    0.118071 
   0.216055   -1.298399    0.223235    0.859110 
   0.934090    0.234587   -1.418556    0.249879 
   0.109149    0.505690    0.139966   -0.754804 
TREE: (((((hg19:0.00548222,panTro4:0.00520574):0.00175262,gorGor3:0.00755082):0.00902891,ponAbe2:0.0164129):0.00242692,nomLeu3:0.0181433):0.022301,rheMac3:0.022301);
