# Supplementary material for: The conservation landscape of the human ribosomal RNA gene repeats
Source: PLoS One. 2018 Dec 5;13(12):e0207531. doi: 10.1371/journal.pone.0207531 (PMC6281188; doi:10.1371/journal.pone.0207531)
Supplement: S2 Appendix — (ZIP) [file pone.0207531.s002.zip › S2_Appendix_phastCons/phastCons_profile.wig]

fixedStep chrom=primate_msa1 start=1 step=1
0.544
0.525
0.494
0.526
0.491
0.502
0.493
0.529
0.556
0.530
0.495
0.522
0.482
0.499
0.496
0.470
0.496
0.501
0.572
0.594
0.578
0.572
0.519
0.521
0.512
0.493
0.529
0.500
0.536
0.566
0.546
0.523
0.574
0.579
0.539
0.564
0.537
0.573
0.563
0.501
0.503
0.573
0.594
0.578
0.515
0.500
0.465
0.480
0.504
0.556
0.555
0.499
0.491
0.545
0.540
0.530
0.455
0.575
0.583
0.605
0.592
0.541
0.427
0.459
0.455
0.496
0.532
0.581
0.586
0.548
0.510
0.454
0.374
0.465
0.521
0.566
0.560
0.517
0.545
0.514
0.537
0.554
0.573
0.600
0.591
0.543
0.492
0.502
0.562
0.569
0.584
0.612
0.610
0.577
0.554
0.532
0.541
0.563
0.533
0.496
0.521
0.535
0.514
0.549
0.526
0.494
0.524
0.557
0.535
0.576
0.571
0.575
0.588
0.560
0.533
0.515
0.568
0.572
0.584
0.626
0.643
0.643
0.627
0.586
0.559
0.535
0.505
0.398
0.467
0.447
0.524
0.533
0.535
0.531
0.538
0.487
0.500
0.520
0.471
0.444
0.459
0.437
0.454
0.432
0.448
0.423
0.367
0.474
0.492
0.486
0.474
0.514
0.538
0.557
0.522
0.566
0.560
0.535
0.495
0.517
0.525
0.523
0.510
0.500
0.499
0.476
0.551
0.562
0.577
0.603
0.595
0.548
0.585
0.581
0.588
0.610
0.600
0.578
0.566
0.577
0.613
0.618
0.596
0.537
0.556
0.578
0.610
0.610
0.580
0.504
0.495
0.463
0.481
0.472
0.516
0.489
0.507
0.508
0.491
0.450
0.459
0.431
0.355
0.589
0.631
0.650
0.656
0.651
0.633
0.647
0.647
0.631
0.647
0.649
0.637
0.604
0.537
0.534
0.593
0.613
0.603
0.629
0.632
0.614
0.621
0.601
0.626
0.626
0.602
0.543
0.474
0.473
0.509
0.529
0.540
0.517
0.564
0.561
0.562
0.566
0.564
0.566
0.575
0.537
0.578
0.574
0.580
0.541
0.499
0.520
0.529
0.549
0.569
0.595
0.583
0.585
0.613
0.611
0.632
0.632
0.611
0.558
0.508
0.535
0.555
0.576
0.624
0.645
0.651
0.644
0.621
0.625
0.604
0.549
0.493
0.504
0.439
0.496
0.474
0.490
0.482
0.475
0.542
0.540
0.533
0.518
0.491
0.508
0.518
0.539
0.554
0.570
0.538
0.558
0.594
0.591
0.550
0.507
0.532
0.548
0.564
0.528
0.569
0.560
0.555
0.551
0.490
0.551
0.554
0.559
0.512
0.533
0.491
0.510
0.512
0.569
0.576
0.537
0.493
0.446
0.441
0.487
0.471
0.508
0.527
0.481
0.492
0.478
0.521
0.552
0.599
0.611
0.645
0.644
0.627
0.586
0.501
0.482
0.522
0.492
0.525
0.547
0.583
0.576
0.579
0.593
0.569
0.552
0.534
0.510
0.470
0.481
0.497
0.507
0.499
0.471
0.426
0.367
0.322
0.313
0.294
0.293
0.445
0.495
0.467
0.348
0.324
0.294
0.390
0.515
0.568
0.572
0.584
0.611
0.495
0.500
0.487
0.497
0.485
0.517
0.479
0.471
0.517
0.548
0.560
0.520
0.468
0.469
0.485
0.418
0.389
0.587
0.604
0.588
0.586
0.614
0.613
0.581
0.609
0.628
0.624
0.594
0.581
0.579
0.534
0.536
0.535
0.534
0.541
0.554
0.568
0.534
0.493
0.513
0.517
0.509
0.586
0.622
0.631
0.617
0.576
0.565
0.522
0.468
0.467
0.448
0.473
0.461
0.412
0.424
0.480
0.451
0.452
0.498
0.522
0.478
0.474
0.524
0.508
0.559
0.558
0.503
0.513
0.453
0.451
0.426
0.443
0.503
0.543
0.557
0.568
0.529
0.482
0.492
0.478
0.520
0.550
0.579
0.618
0.630
0.619
0.581
0.555
0.584
0.571
0.509
0.442
0.502
0.542
0.578
0.570
0.596
0.585
0.588
0.623
0.601
0.598
0.559
0.585
0.625
0.639
0.635
0.610
0.610
0.578
0.624
0.646
0.651
0.643
0.619
0.621
0.597
0.536
0.496
0.435
0.422
0.441
0.502
0.543
0.524
0.579
0.589
0.560
0.549
0.481
0.455
0.460
0.515
0.498
0.481
0.379
0.499
0.522
0.532
0.479
0.481
0.473
0.433
0.432
0.467
0.468
0.522
0.563
0.553
0.560
0.565
0.575
0.595
0.577
0.572
0.575
0.588
0.615
0.613
0.635
0.638
0.621
0.577
0.487
0.447
0.497
0.521
0.533
0.537
0.535
0.548
0.566
0.536
0.511
0.470
0.482
0.467
0.503
0.520
0.525
0.539
0.547
0.568
0.561
0.566
0.576
0.596
0.579
0.574
0.577
0.607
0.603
0.621
0.646
0.654
0.651
0.642
0.616
0.560
0.588
0.576
0.573
0.523
0.551
0.533
0.592
0.611
0.600
0.528
0.544
0.586
0.547
0.496
0.485
0.414
0.536
0.593
0.611
0.597
0.547
0.585
0.580
0.602
0.590
0.537
0.548
0.556
0.566
0.581
0.609
0.604
0.566
0.533
0.493
0.527
0.496
0.512
0.511
0.495
0.542
0.550
0.501
0.480
0.518
0.486
0.514
0.526
0.529
0.522
0.447
0.497
0.525
0.542
0.509
0.459
0.532
0.541
0.545
0.524
0.482
0.497
0.491
0.532
0.509
0.468
0.466
0.515
0.548
0.571
0.606
0.607
0.576
0.521
0.547
0.602
0.623
0.620
0.590
0.579
0.579
0.610
0.610
0.648
0.648
0.633
0.596
0.521
0.519
0.503
0.469
0.487
0.479
0.527
0.509
0.544
0.575
0.561
0.550
0.559
0.515
0.457
0.485
0.430
0.468
0.471
0.512
0.515
0.520
0.511
0.487
0.522
0.544
0.508
0.455
0.449
0.457
0.512
0.551
0.534
0.511
0.471
0.484
0.470
0.439
0.527
0.549
0.584
0.575
0.521
0.540
0.548
0.499
0.514
0.549
0.527
0.484
0.414
0.375
0.500
0.545
0.604
0.629
0.631
0.610
0.612
0.608
0.570
0.560
0.553
0.546
0.537
0.523
0.497
0.535
0.566
0.603
0.606
0.632
0.635
0.618
0.627
0.612
0.568
0.640
0.652
0.651
0.636
0.601
0.529
0.534
0.476
0.388
0.471
0.465
0.511
0.539
0.563
0.592
0.582
0.584
0.615
0.617
0.590
0.580
0.580
0.593
0.566
0.565
0.570
0.527
0.559
0.538
0.512
0.556
0.545
0.531
0.509
0.470
0.484
0.472
0.512
0.537
0.598
0.621
0.618
0.590
0.529
0.460
0.448
0.464
0.516
0.498
0.460
0.513
0.551
0.533
0.576
0.574
0.580
0.542
0.521
0.575
0.581
0.544
0.504
0.531
0.549
0.567
0.535
0.496
0.510
0.580
0.605
0.596
0.549
0.502
0.435
0.430
0.462
0.544
0.566
0.594
0.584
0.532
0.557
0.528
0.489
0.511
0.517
0.509
0.570
0.582
0.551
0.589
0.587
0.599
0.575
0.561
0.570
0.587
0.619
0.623
0.601
0.543
0.502
0.527
0.486
0.504
0.503
0.498
0.472
0.500
0.507
0.565
0.574
0.535
0.574
0.567
0.567
0.572
0.586
0.558
0.601
0.609
0.585
0.576
0.575
0.529
0.542
0.567
0.597
0.591
0.545
0.582
0.575
0.521
0.540
0.499
0.522
0.477
0.488
0.473
0.489
0.474
0.514
0.539
0.560
0.583
0.565
0.552
0.539
0.520
0.490
0.435
0.501
0.491
0.546
0.540
0.540
0.535
0.524
0.502
0.460
0.466
0.439
0.450
0.507
0.546
0.582
0.576
0.525
0.547
0.568
0.541
0.510
0.477
0.510
0.526
0.531
0.550
0.585
0.577
0.524
0.546
0.509
0.540
0.566
0.599
0.595
0.608
0.590
0.587
0.542
0.579
0.572
0.516
0.483
0.507
0.513
0.536
0.545
0.563
0.608
0.620
0.605
0.557
0.579
0.558
0.538
0.527
0.506
0.410
0.344
0.488
0.546
0.548
0.562
0.524
0.629
0.613
0.588
0.522
0.385
0.423
0.496
0.546
0.539
0.595
0.612
0.600
0.607
0.582
0.512
0.513
0.493
0.533
0.509
0.538
0.505
0.538
0.510
0.535
0.498
0.508
0.536
0.508
0.532
0.498
0.513
0.539
0.513
0.541
0.520
0.555
0.591
0.587
0.598
0.573
0.556
0.541
0.521
0.490
0.518
0.534
0.543
0.548
0.574
0.608
0.611
0.637
0.644
0.634
0.603
0.538
0.536
0.598
0.622
0.621
0.592
0.581
0.525
0.536
0.542
0.543
0.485
0.477
0.481
0.542
0.543
0.491
0.499
0.488
0.533
0.588
0.601
0.579
0.579
0.535
0.552
0.514
0.551
0.532
0.504
0.527
0.532
0.496
0.523
0.539
0.549
0.558
0.515
0.541
0.508
0.457
0.513
0.518
0.509
0.484
0.432
0.430
0.468
0.560
0.598
0.599
0.627
0.631
0.612
0.563
0.603
0.609
0.626
0.618
0.636
0.635
0.658
0.653
0.636
0.599
0.582
0.576
0.524
0.547
0.511
0.544
0.519
0.550
0.524
0.486
0.365
0.414
0.493
0.565
0.585
0.620
0.627
0.610
0.629
0.626
0.598
0.444
0.464
0.534
0.598
0.624
0.624
0.600
0.595
0.608
0.588
0.539
0.568
0.548
0.547
0.510
0.548
0.585
0.580
0.586
0.551
0.601
0.615
0.621
0.600
0.600
0.619
0.610
0.570
0.536
0.640
0.633
0.605
0.598
0.610
0.590
0.586
0.595
0.568
0.615
0.633
0.629
0.602
0.540
0.473
0.460
0.499
0.517
0.522
0.458
0.442
0.472
0.470
0.531
0.528
0.515
0.488
0.520
0.540
0.556
0.517
0.533
0.558
0.586
0.572
0.510
0.521
0.566
0.561
0.572
0.536
0.579
0.577
0.599
0.585
0.556
0.472
0.441
0.451
0.443
0.459
0.439
0.458
0.523
0.576
0.584
0.550
0.606
0.629
0.630
0.616
0.572
0.538
0.517
0.500
0.548
0.538
0.523
0.496
0.533
0.562
0.543
0.541
0.524
0.566
0.526
0.540
0.530
0.580
0.586
0.550
0.583
0.573
0.515
0.535
0.584
0.591
0.558
0.592
0.588
0.542
0.562
0.586
0.568
0.604
0.629
0.631
0.611
0.559
0.453
0.343
0.371
0.440
0.435
0.469
0.560
0.598
0.602
0.571
0.492
0.474
0.469
0.520
0.560
0.547
0.549
0.495
0.419
0.410
0.346
0.429
0.521
0.544
0.572
0.552
0.509
0.538
0.561
0.588
0.602
0.580
0.569
0.566
0.513
0.537
0.524
0.538
0.546
0.551
0.557
0.581
0.562
0.546
0.528
0.501
0.539
0.516
0.548
0.558
0.571
0.537
0.496
0.455
0.465
0.510
0.538
0.504
0.451
0.444
0.394
0.447
0.528
0.542
0.497
0.515
0.567
0.568
0.576
0.595
0.575
0.565
0.587
0.588
0.551
0.515
0.554
0.549
0.522
0.498
0.461
0.474
0.451
0.472
0.478
0.456
0.479
0.474
0.487
0.493
0.505
0.498
0.545
0.533
0.513
0.578
0.608
0.606
0.571
0.544
0.514
0.468
0.479
0.463
0.496
0.507
0.500
0.473
0.513
0.537
0.556
0.542
0.524
0.494
0.568
0.591
0.574
0.566
0.509
0.520
0.518
0.502
0.468
0.471
0.477
0.548
0.561
0.578
0.551
0.523
0.483
0.501
0.500
0.563
0.575
0.596
0.580
0.520
0.536
0.545
0.552
0.559
0.514
0.522
0.559
0.542
0.590
0.599
0.572
0.566
0.511
0.529
0.483
0.503
0.505
0.574
0.595
0.579
0.575
0.523
0.499
0.505
0.579
0.619
0.640
0.644
0.632
0.598
0.526
0.513
0.429
0.493
0.479
0.520
0.493
0.511
0.514
0.501
0.468
0.501
0.514
0.512
0.494
0.539
0.579
0.574
0.522
0.543
0.506
0.519
0.463
0.440
0.442
0.469
0.534
0.534
0.499
0.444
0.430
0.453
0.436
0.459
0.444
0.472
0.538
0.543
0.544
0.485
0.469
0.506
0.525
0.552
0.522
0.550
0.522
0.552
0.542
0.570
0.573
0.529
0.561
0.541
0.516
0.477
0.494
0.574
0.617
0.632
0.626
0.595
0.525
0.529
0.548
0.564
0.586
0.567
0.498
0.477
0.511
0.528
0.545
0.558
0.575
0.600
0.591
0.541
0.498
0.451
0.531
0.545
0.557
0.572
0.538
0.500
0.440
0.422
0.353
0.288
0.333
0.375
0.346
0.319
0.416
0.473
0.470
0.442
0.432
0.457
0.437
0.462
0.442
0.463
0.475
0.483
0.551
0.562
0.521
0.518
0.572
0.578
0.595
0.575
0.564
0.589
0.567
0.560
0.556
0.497
0.503
0.558
0.560
0.565
0.521
0.533
0.537
0.557
0.578
0.556
0.534
0.423
0.500
0.500
0.480
0.530
0.515
0.544
0.514
0.490
0.510
0.514
0.502
0.471
0.493
0.492
0.467
0.493
0.495
0.469
0.494
0.505
0.516
0.534
0.544
0.552
0.540
0.523
0.494
0.529
0.553
0.523
0.551
0.594
0.598
0.566
0.483
0.421
0.392
0.347
0.392
0.495
0.564
0.608
0.620
0.605
0.556
0.524
0.506
0.507
0.559
0.559
0.577
0.551
0.593
0.596
0.563
0.444
0.454
0.510
0.549
0.587
0.584
0.594
0.621
0.622
0.596
0.576
0.585
0.581
0.589
0.613
0.606
0.621
0.609
0.566
0.614
0.631
0.626
0.651
0.637
0.603
0.589
0.591
0.554
0.609
0.598
0.617
0.607
0.620
0.605
0.557
0.511
0.534
0.550
0.510
0.538
0.561
0.531
0.510
0.472
0.487
0.498
0.501
0.543
0.527
0.586
0.602
0.584
0.579
0.586
0.606
0.592
0.596
0.562
0.531
0.493
0.517
0.527
0.526
0.516
0.492
0.444
0.439
0.473
0.476
0.525
0.507
0.540
0.512
0.554
0.612
0.639
0.648
0.641
0.618
0.565
0.587
0.569
0.500
0.481
0.519
0.544
0.567
0.595
0.586
0.591
0.628
0.641
0.636
0.612
0.612
0.636
0.639
0.625
0.585
0.559
0.535
0.506
0.495
0.484
0.480
0.475
0.453
0.477
0.472
0.435
0.449
0.537
0.561
0.590
0.578
0.521
0.486
0.509
0.505
0.519
0.463
0.395
0.333
0.402
0.357
0.325
0.442
0.458
0.521
0.568
0.572
0.584
0.610
0.614
0.588
0.576
0.595
0.609
0.591
0.588
0.545
0.442
0.533
0.559
0.590
0.542
0.575
0.562
0.569
0.536
0.560
0.541
0.572
0.574
0.586
0.575
0.589
0.564
0.486
0.472
0.463
0.369
0.452
0.495
0.527
0.492
0.529
0.557
0.603
0.615
0.598
0.607
0.584
0.574
0.518
0.468
0.325
0.331
0.336
0.437
0.491
0.500
0.482
0.522
0.550
0.543
0.476
0.379
0.449
0.426
0.485
0.462
0.472
0.393
0.486
0.552
0.561
0.519
0.463
0.457
0.457
0.503
0.531
0.550
0.513
0.535
0.552
0.568
0.535
0.496
0.520
0.532
0.535
0.474
0.482
0.547
0.554
0.562
0.575
0.541
0.571
0.555
0.559
0.567
0.524
0.554
0.530
0.565
0.572
0.587
0.561
0.506
0.518
0.461
0.456
0.414
0.345
0.324
0.442
0.460
0.511
0.545
0.577
0.563
0.553
0.481
0.530
0.561
0.591
0.581
0.582
0.541
0.598
0.575
0.504
0.414
0.429
0.539
0.587
0.594
0.478
0.484
0.548
0.603
0.625
0.621
0.591
0.580
0.581
0.594
0.568
0.549
0.529
0.609
0.602
0.560
0.537
0.508
0.462
0.452
0.533
0.550
0.510
0.481
0.494
0.553
0.558
0.561
0.511
0.530
0.540
0.546
0.550
0.579
0.605
0.620
0.622
0.643
0.647
0.637
0.629
0.598
0.597
0.615
0.604
0.613
0.593
0.589
0.601
0.577
0.507
0.505
0.484
0.522
0.547
0.571
0.604
0.601
0.564
0.601
0.603
0.625
0.622
0.593
0.525
0.551
0.576
0.612
0.617
0.594
0.532
0.557
0.585
0.594
0.564
0.608
0.618
0.602
0.587
0.606
0.591
0.538
0.547
0.543
0.506
0.520
0.465
0.445
0.411
0.490
0.509
0.555
0.573
0.545
0.576
0.561
0.536
0.498
0.462
0.482
0.418
0.430
0.477
0.439
0.440
0.480
0.531
0.573
0.592
0.573
0.507
0.515
0.462
0.498
0.461
0.472
0.559
0.591
0.585
0.535
0.496
0.494
0.537
0.519
0.572
0.578
0.539
0.494
0.512
0.459
0.535
0.547
0.502
0.522
0.547
0.514
0.466
0.474
0.468
0.605
0.617
0.601
0.549
0.439
0.457
0.522
0.547
0.571
0.602
0.598
0.557
0.603
0.615
0.602
0.628
0.629
0.608
0.554
0.557
0.562
0.571
0.587
0.618
0.622
0.598
0.539
0.522
0.492
0.525
0.547
0.510
0.590
0.563
0.610
0.624
0.614
0.600
0.552
0.445
0.456
0.513
0.497
0.544
0.588
0.592
0.556
0.634
0.618
0.596
0.574
0.579
0.562
0.549
0.535
0.534
0.597
0.621
0.619
0.590
0.576
0.571
0.519
0.539
0.569
0.607
0.612
0.587
0.575
0.518
0.532
0.538
0.539
0.535
0.594
0.614
0.604
0.623
0.617
0.582
0.607
0.599
0.610
0.591
0.587
0.613
0.608
0.627
0.621
0.590
0.500
0.531
0.555
0.579
0.560
0.543
0.524
0.493
0.525
0.545
0.507
0.536
0.503
0.536
0.563
0.578
0.547
0.599
0.615
0.602
0.618
0.605
0.559
0.600
0.605
0.577
0.502
0.477
0.508
0.521
0.521
0.510
0.426
0.531
0.570
0.562
0.557
0.555
0.497
0.504
0.435
0.405
0.401
0.421
0.475
0.497
0.498
0.563
0.577
0.545
0.596
0.608
0.589
0.585
0.594
0.620
0.619
0.590
0.577
0.575
0.526
0.487
0.515
0.528
0.532
0.562
0.540
0.582
0.581
0.537
0.475
0.469
0.515
0.517
0.526
0.541
0.568
0.569
0.578
0.541
0.569
0.548
0.542
0.548
0.574
0.580
0.598
0.588
0.560
0.534
0.521
0.497
0.541
0.524
0.586
0.605
0.591
0.537
0.494
0.513
0.516
0.505
0.565
0.597
0.596
0.557
0.579
0.556
0.536
0.509
0.465
0.473
0.532
0.529
0.533
0.532
0.539
0.562
0.590
0.580
0.599
0.584
0.555
0.547
0.538
0.525
0.503
0.548
0.573
0.552
0.505
0.440
0.348
0.393
0.384
0.438
0.502
0.534
0.532
0.517
0.482
0.506
0.552
0.570
0.584
0.571
0.533
0.502
0.452
0.445
0.405
0.424
0.477
0.501
0.505
0.489
0.546
0.545
0.558
0.572
0.596
0.583
0.582
0.594
0.567
0.546
0.524
0.564
0.554
0.544
0.532
0.455
0.409
0.365
0.415
0.410
0.446
0.440
0.435
0.466
0.465
0.501
0.511
0.522
0.537
0.547
0.555
0.565
0.580
0.551
0.591
0.592
0.609
0.594
0.541
0.484
0.458
0.405
0.482
0.530
0.570
0.562
0.501
0.421
0.373
0.339
0.314
0.349
0.291
0.252
0.311
0.355
0.469
0.492
0.537
0.590
0.602
0.580
0.599
0.606
0.579
0.563
0.552
0.548
0.544
0.480
0.497
0.493
0.555
0.562
0.517
0.401
0.470
0.507
0.527
0.480
0.474
0.505
0.519
0.520
0.567
0.565
0.512
0.442
0.499
0.534
0.562
0.538
0.508
0.461
0.464
0.523
0.538
0.634
0.652
0.658
0.653
0.590
0.605
0.587
0.583
0.591
0.560
0.533
0.498
0.536
0.567
0.604
0.608
0.579
0.561
0.548
0.540
0.508
0.549
0.534
0.525
0.592
0.620
0.621
0.595
0.587
0.594
0.617
0.613
0.578
0.571
0.515
0.530
0.537
0.538
0.493
0.515
0.466
0.541
0.552
0.563
0.579
0.592
0.622
0.626
0.605
0.583
0.581
0.599
0.581
0.575
0.522
0.458
0.441
0.465
0.540
0.580
0.576
0.525
0.406
0.476
0.516
0.541
0.583
0.581
0.537
0.571
0.612
0.624
0.609
0.632
0.632
0.611
0.614
0.589
0.550
0.554
0.558
0.608
0.580
0.565
0.510
0.581
0.612
0.616
0.594
0.580
0.578
0.586
0.609
0.600
0.554
0.595
0.598
0.564
0.478
0.362
0.408
0.481
0.526
0.560
0.597
0.597
0.560
0.595
0.593
0.618
0.391
0.409
0.455
0.479
0.534
0.598
0.624
0.625
0.601
0.544
0.569
0.601
0.599
0.560
0.524
0.477
0.491
0.461
0.450
0.503
0.416
0.514
0.539
0.558
0.525
0.567
0.558
0.569
0.530
0.562
0.542
0.530
0.551
0.541
0.518
0.492
0.469
0.381
0.470
0.488
0.516
0.497
0.542
0.568
0.602
0.628
0.630
0.611
0.559
0.453
0.426
0.473
0.488
0.565
0.592
0.579
0.577
0.586
0.554
0.522
0.422
0.438
0.382
0.492
0.521
0.618
0.624
0.606
0.609
0.580
0.543
0.550
0.501
0.549
0.586
0.580
0.536
0.569
0.619
0.640
0.644
0.631
0.596
0.541
0.581
0.576
0.582
0.599
0.581
0.576
0.600
0.603
0.572
0.493
0.496
0.554
0.580
0.563
0.551
0.554
0.502
0.499
0.568
0.588
0.566
0.559
0.555
0.536
0.477
0.473
0.528
0.518
0.541
0.561
0.584
0.565
0.551
0.554
0.557
0.564
0.595
0.589
0.542
0.576
0.565
0.558
0.555
0.573
0.601
0.592
0.581
0.608
0.603
0.593
0.544
0.535
0.562
0.537
0.506
0.495
0.545
0.561
0.563
0.514
0.497
0.501
0.521
0.472
0.477
0.395
0.494
0.513
0.531
0.542
0.548
0.553
0.572
0.547
0.521
0.499
0.533
0.507
0.548
0.535
0.545
0.498
0.517
0.522
0.518
0.582
0.603
0.590
0.608
0.621
0.607
0.615
0.595
0.537
0.557
0.580
0.559
0.562
0.568
0.598
0.591
0.600
0.573
0.555
0.574
0.574
0.526
0.538
0.581
0.580
0.558
0.482
0.464
0.488
0.487
0.519
0.538
0.519
0.570
0.573
0.528
0.558
0.524
0.534
0.536
0.533
0.522
0.499
0.476
0.513
0.534
0.548
0.560
0.576
0.545
0.548
0.597
0.608
0.588
0.583
0.590
0.558
0.527
0.487
0.512
0.509
0.510
0.495
0.541
0.584
0.585
0.576
0.545
0.510
0.460
0.456
0.497
0.517
0.531
0.537
0.538
0.508
0.543
0.575
0.565
0.560
0.559
0.576
0.602
0.597
0.506
0.507
0.491
0.534
0.569
0.557
0.557
0.559
0.565
0.524
0.521
0.542
0.503
0.466
0.461
0.502
0.489
0.515
0.526
0.471
0.469
0.435
0.439
0.482
0.470
0.510
0.534
0.551
0.568
0.536
0.546
0.553
0.562
0.574
0.539
0.465
0.442
0.418
0.426
0.468
0.477
0.456
0.339
0.378
0.426
0.512
0.581
0.605
0.596
0.576
0.580
0.595
0.572
0.501
0.494
0.500
0.529
0.492
0.522
0.533
0.537
0.528
0.566
0.609
0.620
0.604
0.554
0.589
0.584
0.592
0.561
0.534
0.499
0.529
0.550
0.514
0.463
0.462
0.511
0.544
0.574
0.613
0.623
0.606
0.556
0.507
0.496
0.553
0.553
0.555
0.574
0.546
0.592
0.598
0.567
0.543
0.516
0.474
0.486
0.489
0.467
0.411
0.375
0.538
0.532
0.588
0.603
0.584
0.577
0.525
0.523
0.503
0.532
0.497
0.526
0.545
0.577
0.619
0.634
0.628
0.599
0.588
0.537
0.565
0.599
0.596
0.593
0.606
0.587
0.571
0.648
0.649
0.636
0.603
0.535
0.529
0.535
0.562
0.537
0.506
0.493
0.471
0.454
0.483
0.485
0.460
0.518
0.539
0.555
0.572
0.597
0.586
0.588
0.550
0.596
0.605
0.580
0.574
0.522
0.543
0.576
0.564
0.558
0.554
0.551
0.548
0.487
0.486
0.544
0.599
0.617
0.608
0.621
0.607
0.616
0.596
0.609
0.591
0.589
0.547
0.588
0.588
0.602
0.582
0.574
0.574
0.584
0.552
0.589
0.586
0.613
0.609
0.629
0.625
0.597
0.586
0.590
0.609
0.597
0.547
0.581
0.571
0.514
0.526
0.528
0.521
0.501
0.547
0.560
0.576
0.602
0.594
0.547
0.542
0.533
0.586
0.597
0.572
0.570
0.519
0.541
0.573
0.579
0.540
0.581
0.579
0.587
0.554
0.592
0.591
0.551
0.570
0.540
0.591
0.605
0.585
0.595
0.567
0.436
0.523
0.542
0.501
0.525
0.539
0.491
0.517
0.510
0.486
0.522
0.546
0.568
0.540
0.509
0.460
0.459
0.542
0.560
0.574
0.597
0.583
0.526
0.548
0.569
0.540
0.508
0.543
0.575
0.560
0.549
0.536
0.391
0.384
0.341
0.442
0.499
0.534
0.563
0.612
0.630
0.626
0.598
0.609
0.642
0.658
0.664
0.661
0.651
0.627
0.578
0.624
0.643
0.646
0.634
0.600
0.586
0.586
0.600
0.578
0.510
0.546
0.579
0.623
0.641
0.642
0.626
0.560
0.539
0.512
0.555
0.600
0.608
0.585
0.575
0.574
0.582
0.602
0.588
0.533
0.556
0.581
0.585
0.602
0.585
0.526
0.542
0.554
0.568
0.587
0.574
0.570
0.517
0.536
0.548
0.575
0.611
0.616
0.593
0.531
0.627
0.651
0.661
0.662
0.655
0.636
0.652
0.655
0.647
0.624
0.630
0.613
0.621
0.602
0.605
0.628
0.628
0.605
0.602
0.621
0.613
0.575
0.546
0.531
0.560
0.592
0.585
0.535
0.564
0.598
0.595
0.447
0.476
0.475
0.460
0.493
0.503
0.494
0.478
0.549
0.596
0.605
0.581
0.569
0.563
0.506
0.516
0.512
0.436
0.509
0.509
0.577
0.599
0.584
0.583
0.540
0.576
0.567
0.583
0.557
0.534
0.503
0.523
0.531
0.530
0.522
0.501
0.546
0.533
0.512
0.536
0.554
0.574
0.602
0.596
0.607
0.586
0.579
0.583
0.600
0.581
0.574
0.658
0.654
0.654
0.663
0.664
0.657
0.639
0.602
0.585
0.595
0.623
0.625
0.603
0.616
0.600
0.605
0.631
0.634
0.617
0.572
0.535
0.511
0.556
0.604
0.616
0.601
0.605
0.630
0.633
0.615
0.568
0.528
0.553
0.579
0.616
0.624
0.606
0.556
0.507
0.440
0.414
0.422
0.421
0.455
0.509
0.546
0.581
0.587
0.552
0.585
0.604
0.617
0.624
0.605
0.622
0.612
0.627
0.617
0.635
0.632
0.607
0.549
0.573
0.551
0.529
0.583
0.593
0.621
0.621
0.595
0.587
0.594
0.562
0.534
0.569
0.632
0.632
0.611
0.614
0.587
0.574
0.514
0.508
0.486
0.522
0.490
0.538
0.552
0.567
0.587
0.622
0.631
0.618
0.578
0.547
0.627
0.630
0.611
0.561
0.514
0.543
0.568
0.599
0.595
0.608
0.589
0.529
0.545
0.559
0.577
0.549
0.519
0.477
0.490
0.478
0.523
0.555
0.534
0.506
0.544
0.579
0.571
0.569
0.591
0.573
0.564
0.561
0.561
0.509
0.496
0.529
0.554
0.524
0.568
0.618
0.640
0.643
0.630
0.594
0.591
0.603
0.582
0.572
0.572
0.579
0.597
0.578
0.570
0.618
0.636
0.635
0.614
0.633
0.630
0.606
0.550
0.592
0.594
0.558
0.593
0.590
0.603
0.581
0.570
0.568
0.515
0.534
0.546
0.555
0.566
0.583
0.556
0.532
0.500
0.542
0.580
0.575
0.578
0.609
0.607
0.595
0.600
0.569
0.545
0.519
0.480
0.476
0.485
0.504
0.559
0.564
0.575
0.544
0.510
0.460
0.535
0.550
0.566
0.590
0.586
0.613
0.610
0.631
0.629
0.626
0.599
0.590
0.541
0.580
0.574
0.577
0.535
0.575
0.569
0.614
0.614
0.586
0.587
0.602
0.583
0.576
0.580
0.539
0.477
0.495
0.508
0.502
0.478
0.509
0.522
0.560
0.600
0.604
0.575
0.556
0.586
0.576
0.577
0.589
0.563
0.423
0.414
0.352
0.464
0.541
0.559
0.526
0.503
0.552
0.601
0.616
0.603
0.556
0.513
0.465
0.462
0.509
0.540
0.565
0.499
0.497
0.474
0.505
0.517
0.480
0.501
0.501
0.425
0.298
0.319
0.475
0.541
0.603
0.630
0.634
0.618
0.601
0.571
0.520
0.423
0.407
0.370
0.363
0.349
0.391
0.446
0.426
0.477
0.521
0.560
0.549
0.525
0.573
0.569
0.583
0.556
0.574
0.549
0.553
0.558
0.586
0.576
0.590
0.600
0.577
0.607
0.608
0.618
0.603
0.605
0.576
0.555
0.561
0.556
0.489
0.483
0.517
0.485
0.509
0.465
0.444
0.440
0.496
0.478
0.513
0.482
0.506
0.513
0.448
0.467
0.430
0.410
0.452
0.497
0.516
0.465
0.498
0.453
0.453
0.357
0.426
0.389
0.481
0.488
0.450
0.508
0.533
0.572
0.600
0.592
0.545
0.557
0.514
0.542
0.566
0.595
0.587
0.538
0.503
0.535
0.576
0.571
0.573
0.601
0.593
0.601
0.575
0.558
0.543
0.526
0.497
0.484
0.498
0.490
0.501
0.508
0.500
0.512
0.550
0.482
0.501
0.500
0.495
0.529
0.527
0.483
0.379
0.451
0.467
0.410
0.365
0.476
0.514
0.538
0.556
0.542
0.525
0.498
0.484
0.448
0.455
0.479
0.473
0.437
0.487
0.527
0.524
0.511
0.539
0.563
0.559
0.557
0.558
0.561
0.526
0.482
0.505
0.557
0.522
0.476
0.484
0.514
0.552
0.590
0.577
0.583
0.604
0.619
0.592
0.592
0.599
0.608
0.598
0.583
0.581
0.591
0.566
0.549
0.547
0.540
0.531
0.543
0.553
0.511
0.531
0.544
0.556
0.517
0.542
0.564
0.593
0.585
0.579
0.586
0.606
0.595
0.573
0.560
0.469
0.507
0.528
0.508
0.500
0.500
0.481
0.518
0.544
0.514
0.471
0.481
0.548
0.555
0.563
0.603
0.608
0.582
0.588
0.608
0.597
0.604
0.631
0.637
0.623
0.584
0.558
0.534
0.504
0.475
0.500
0.505
0.491
0.538
0.580
0.579
0.588
0.556
0.594
0.595
0.558
0.554
0.551
0.547
0.542
0.533
0.585
0.594
0.568
0.549
0.527
0.567
0.578
0.598
0.605
0.599
0.593
0.597
0.620
0.624
0.490
0.490
0.535
0.565
0.572
0.532
0.568
0.611
0.624
0.611
0.567
0.549
0.531
0.505
0.545
0.583
0.577
0.582
0.598
0.579
0.571
0.515
0.443
0.414
0.405
0.420
0.452
0.447
0.405
0.383
0.461
0.483
0.478
0.444
0.451
0.489
0.500
0.492
0.545
0.540
0.473
0.461
0.499
0.459
0.451
0.488
0.500
0.491
0.543
0.536
0.522
0.496
0.518
0.470
0.474
0.518
0.491
0.441
0.415
0.419
0.440
0.501
0.486
0.445
0.446
0.490
0.454
0.464
0.439
0.453
0.429
0.425
0.439
0.477
0.429
0.401
0.398
0.418
0.454
0.520
0.518
0.502
0.467
0.467
0.518
0.500
0.461
0.455
0.495
0.457
0.466
0.441
0.457
0.462
0.500
0.462
0.473
0.522
0.559
0.543
0.523
0.562
0.604
0.613
0.592
0.587
0.596
0.567
0.488
0.470
0.489
0.482
0.518
0.484
0.507
0.457
0.439
0.445
0.478
0.482
0.543
0.544
0.543
0.482
0.462
0.477
0.547
0.559
0.518
0.463
0.457
0.415
0.387
0.378
0.382
0.387
0.395
0.409
0.450
0.451
0.482
0.428
0.411
0.421
0.449
0.521
0.524
0.460
0.444
0.471
0.467
0.428
0.425
0.456
0.535
0.551
0.511
0.539
0.563
0.535
0.501
0.532
0.555
0.524
0.481
0.496
0.488
0.455
0.469
0.450
0.475
0.470
0.432
0.432
0.453
0.435
0.456
0.524
0.524
0.457
0.421
0.419
0.432
0.466
0.466
0.517
0.499
0.544
0.530
0.451
0.418
0.401
0.391
0.402
0.438
0.428
0.454
0.511
0.495
0.526
0.491
0.431
0.409
0.399
0.396
0.416
0.451
0.445
0.466
0.539
0.550
0.561
0.575
0.543
0.576
0.619
0.635
0.630
0.603
0.597
0.554
0.512
0.540
0.507
0.525
0.532
0.531
0.522
0.502
0.462
0.471
0.534
0.589
0.604
0.640
0.657
0.664
0.664
0.656
0.638
0.600
0.525
0.508
0.560
0.560
0.563
0.515
0.537
0.497
0.435
0.396
0.380
0.378
0.391
0.407
0.451
0.456
0.491
0.446
0.428
0.445
0.420
0.411
0.414
0.432
0.471
0.478
0.457
0.466
0.511
0.539
0.562
0.590
0.578
0.521
0.537
0.547
0.578
0.564
0.555
0.548
0.540
0.527
0.517
0.494
0.534
0.566
0.604
0.608
0.564
0.566
0.573
0.590
0.622
0.628
0.610
0.615
0.646
0.662
0.669
0.670
0.667
0.657
0.638
0.653
0.655
0.646
0.622
0.626
0.606
0.607
0.631
0.632
0.613
0.617
0.594
0.532
0.463
0.443
0.465
0.539
0.550
0.505
0.526
0.482
0.479
0.447
0.458
0.432
0.444
0.482
0.435
0.412
0.417
0.437
0.481
0.498
0.492
0.549
0.604
0.624
0.619
0.588
0.570
0.560
0.498
0.483
0.527
0.560
0.541
0.517
0.549
0.580
0.567
0.561
0.558
0.558
0.561
0.567
0.581
0.550
0.603
0.621
0.614
0.631
0.626
0.598
0.587
0.535
0.547
0.556
0.510
0.518
0.512
0.490
0.444
0.423
0.437
0.490
0.518
0.476
0.474
0.510
0.530
0.484
0.497
0.489
0.541
0.533
0.517
0.488
0.433
0.416
0.413
0.439
0.422
0.421
0.437
0.407
0.404
0.427
0.485
0.517
0.479
0.482
0.543
0.543
0.484
0.484
0.526
0.501
0.541
0.578
0.569
0.566
0.570
0.526
0.557
0.534
0.505
0.456
0.455
0.485
0.488
0.465
0.478
0.546
0.557
0.513
0.539
0.504
0.519
0.522
0.512
0.556
0.603
0.614
0.595
0.539
0.563
0.536
0.571
0.614
0.628
0.617
0.579
0.494
0.457
0.451
0.490
0.505
0.570
0.587
0.562
0.485
0.467
0.502
0.516
0.459
0.435
0.449
0.508
0.549
0.589
0.588
0.547
0.574
0.553
0.603
0.617
0.603
0.555
0.577
0.553
0.530
0.499
0.532
0.501
0.520
0.469
0.456
0.473
0.528
0.574
0.573
0.525
0.467
0.460
0.486
0.486
0.460
0.467
0.441
0.439
0.477
0.486
0.469
0.488
0.551
0.557
0.509
0.514
0.574
0.587
0.558
0.533
0.568
0.555
0.543
0.597
0.614
0.602
0.610
0.586
0.577
0.522
0.455
0.420
0.400
0.389
0.397
0.427
0.477
0.497
0.495
0.471
0.484
0.471
0.510
0.533
0.548
0.562
0.525
0.546
0.564
0.588
0.627
0.641
0.638
0.616
0.564
0.586
0.566
0.496
0.489
0.526
0.496
0.530
0.499
0.516
0.520
0.454
0.419
0.401
0.391
0.385
0.380
0.391
0.406
0.432
0.411
0.402
0.403
0.428
0.474
0.489
0.548
0.549
0.493
0.483
0.445
0.451
0.416
0.412
0.438
0.503
0.548
0.536
0.586
0.595
0.567
0.544
0.518
0.479
0.497
0.436
0.415
0.408
0.412
0.445
0.521
0.528
0.470
0.449
0.456
0.511
0.493
0.520
0.479
0.494
0.486
0.452
0.447
0.401
0.380
0.374
0.381
0.387
0.396
0.411
0.456
0.462
0.432
0.440
0.488
0.524
0.530
0.549
0.568
0.538
0.571
0.556
0.486
0.460
0.483
0.478
0.444
0.436
0.467
0.549
0.575
0.553
0.602
0.615
0.599
0.547
0.492
0.483
0.516
0.479
0.499
0.497
0.560
0.569
0.529
0.566
0.552
0.539
0.521
0.560
0.546
0.531
0.576
0.575
0.583
0.604
0.591
0.593
0.557
0.466
0.428
0.410
0.403
0.421
0.473
0.493
0.490
0.532
0.510
0.472
0.488
0.477
0.438
0.422
0.424
0.459
0.527
0.529
0.521
0.445
0.412
0.392
0.392
0.377
0.377
0.390
0.406
0.434
0.484
0.450
0.462
0.523
0.516
0.496
0.538
0.519
0.487
0.498
0.431
0.401
0.395
0.396
0.403
0.420
0.452
0.515
0.506
0.480
0.510
0.524
0.470
0.468
0.503
0.463
0.472
0.535
0.535
0.472
0.447
0.466
0.450
0.479
0.566
0.601
0.601
0.566
0.605
0.611
0.640
0.651
0.649
0.633
0.650
0.653
0.644
0.619
0.621
0.597
0.536
0.553
0.571
0.597
0.586
0.589
0.608
0.594
0.598
0.565
0.607
0.615
0.595
0.592
0.549
0.575
0.555
0.536
0.511
0.538
0.561
0.587
0.571
0.564
0.561
0.563
0.513
0.533
0.546
0.556
0.568
0.587
0.565
0.549
0.532
0.506
0.463
0.470
0.529
0.524
0.507
0.473
0.492
0.488
0.544
0.598
0.614
0.600
0.606
0.579
0.562
0.550
0.537
0.519
0.488
0.517
0.531
0.482
0.474
0.520
0.498
0.454
0.457
0.423
0.423
0.455
0.519
0.513
0.492
0.532
0.508
0.536
0.501
0.532
0.499
0.531
0.553
0.577
0.611
0.614
0.642
0.652
0.650
0.633
0.596
0.576
0.566
0.563
0.507
0.504
0.550
0.540
0.526
0.445
0.407
0.396
0.406
0.428
0.400
0.397
0.416
0.466
0.426
0.405
0.394
0.388
0.385
0.383
0.383
0.398
0.438
0.501
0.488
0.519
0.482
0.501
0.445
0.430
0.452
0.435
0.439
0.468
0.534
0.535
0.531
0.587
0.602
0.581
0.573
0.574
0.583
0.549
0.584
0.576
0.578
0.590
0.563
0.541
0.514
0.557
0.546
0.477
0.448
0.462
0.510
0.540
0.567
0.544
0.517
0.546
0.517
0.474
0.486
0.541
0.535
0.466
0.432
0.420
0.439
0.437
0.458
0.527
0.529
0.466
0.439
0.436
0.472
0.546
0.562
0.525
0.548
0.569
0.596
0.587
0.592
0.558
0.470
0.436
0.441
0.401
0.386
0.374
0.373
0.385
0.414
0.474
0.446
0.461
0.525
0.523
0.453
0.429
0.441
0.493
0.536
0.573
0.563
0.501
0.488
0.520
0.539
0.566
0.544
0.588
0.590
0.554
0.517
0.467
0.453
0.485
0.434
0.405
0.401
0.421
0.457
0.526
0.528
0.589
0.611
0.601
0.555
0.580
0.616
0.624
0.607
0.612
0.641
0.653
0.652
0.639
0.606
0.540
0.469
0.435
0.439
0.484
0.501
0.442
0.424
0.424
0.458
0.541
0.563
0.589
0.575
0.571
0.574
0.532
0.480
0.486
0.536
0.522
0.567
0.562
0.504
0.513
0.451
0.418
0.401
0.392
0.403
0.440
0.432
0.462
0.541
0.560
0.526
0.552
0.577
0.612
0.618
0.595
0.589
0.544
0.494
0.492
0.535
0.515
0.550
0.585
0.577
0.524
0.529
0.525
0.510
0.547
0.527
0.567
0.557
0.549
0.483
0.460
0.469
0.514
0.488
0.438
0.411
0.412
0.442
0.514
0.514
0.499
0.464
0.462
0.494
0.447
0.428
0.429
0.465
0.412
0.387
0.381
0.390
0.419
0.395
0.377
0.374
0.382
0.391
0.403
0.441
0.435
0.451
0.497
0.464
0.466
0.503
0.520
0.468
0.453
0.468
0.518
0.499
0.544
0.587
0.588
0.548
0.575
0.557
0.484
0.470
0.508
0.529
0.485
0.483
0.524
0.498
0.519
0.528
0.470
0.450
0.475
0.468
0.498
0.451
0.432
0.451
0.499
0.526
0.542
0.499
0.520
0.528
0.471
0.467
0.499
0.453
0.453
0.500
0.526
0.541
0.496
0.498
0.479
0.432
0.406
0.406
0.417
0.442
0.494
0.522
0.482
0.484
0.545
0.546
0.546
0.543
0.480
0.458
0.399
0.518
0.564
0.560
0.560
0.507
0.506
0.572
0.590
0.623
0.631
0.616
0.628
0.617
0.576
0.546
0.456
0.414
0.402
0.400
0.419
0.471
0.492
0.488
0.459
0.462
0.516
0.498
0.529
0.550
0.571
0.599
0.591
0.600
0.628
0.632
0.615
0.569
0.530
0.551
0.515
0.465
0.466
0.518
0.557
0.598
0.601
0.570
0.490
0.456
0.452
0.478
0.475
0.442
0.434
0.448
0.490
0.450
0.456
0.424
0.426
0.462
0.549
0.577
0.560
0.491
0.482
0.532
0.573
0.623
0.647
0.656
0.653
0.639
0.605
0.538
0.534
0.467
0.452
0.467
0.533
0.536
0.476
0.471
0.520
0.499
0.458
0.449
0.467
0.522
0.508
0.477
0.501
0.449
0.426
0.422
0.434
0.401
0.391
0.402
0.421
0.457
0.526
0.527
0.462
0.431
0.421
0.444
0.509
0.501
0.543
0.580
0.574
0.521
0.525
0.588
0.610
0.600
0.554
0.510
0.518
0.512
0.490
0.514
0.522
0.519
0.572
0.577
0.537
0.561
0.532
0.580
0.584
0.546
0.575
0.557
0.541
0.521
0.574
0.580
0.598
0.580
0.517
0.439
0.403
0.392
0.385
0.380
0.390
0.419
0.481
0.458
0.467
0.443
0.460
0.442
0.448
0.483
0.490
0.542
0.590
0.598
0.569
0.490
0.457
0.455
0.484
0.485
0.461
0.485
0.482
0.522
0.549
0.575
0.611
0.615
0.591
0.582
0.585
0.602
0.584
0.524
0.522
0.508
0.546
0.582
0.574
0.520
0.522
0.512
0.555
0.544
0.473
0.440
0.448
0.500
0.475
0.489
0.478
0.507
0.463
0.452
0.487
0.509
0.458
0.438
0.459
0.511
0.492
0.449
0.450
0.411
0.399
0.410
0.449
0.448
0.491
0.509
0.455
0.431
0.444
0.500
0.534
0.562
0.539
0.595
0.613
0.601
0.553
0.590
0.588
0.544
0.583
0.578
0.529
0.555
0.527
0.490
0.496
0.567
0.587
0.567
0.552
0.538
0.461
0.434
0.445
0.413
0.412
0.438
0.489
0.459
0.477
0.551
0.568
0.536
0.582
0.585
0.547
0.575
0.557
0.541
0.463
0.421
0.412
0.431
0.487
0.461
0.484
0.480
0.533
0.522
0.443
0.407
0.397
0.394
0.396
0.421
0.478
0.506
0.515
0.454
0.423
0.426
0.447
0.495
0.522
0.480
0.479
0.518
0.544
0.512
0.532
0.488
0.489
0.465
0.491
0.493
0.557
0.567
0.528
0.479
0.470
0.514
0.488
0.435
0.421
0.425
0.446
0.426
0.441
0.480
0.435
0.429
0.458
0.519
0.567
0.565
0.569
0.524
0.538
0.546
0.552
0.558
0.566
0.581
0.552
0.592
0.592
0.609
0.595
0.542
0.571
0.608
0.612
0.587
0.575
0.517
0.530
0.534
0.531
0.520
0.497
0.453
0.438
0.446
0.413
0.410
0.434
0.411
0.418
0.455
0.523
0.524
0.583
0.599
0.579
0.514
0.504
0.474
0.482
0.533
0.520
0.579
0.593
0.569
0.551
0.477
0.459
0.489
0.494
0.545
0.537
0.524
0.500
0.525
0.540
0.549
0.558
0.513
0.522
0.462
0.437
0.451
0.510
0.496
0.529
0.497
0.443
0.414
0.400
0.410
0.432
0.476
0.489
0.548
0.548
0.492
0.496
0.479
0.518
0.488
0.518
0.479
0.479
0.536
0.531
0.517
0.489
0.437
0.424
0.445
0.493
0.461
0.463
0.514
0.494
0.537
0.574
0.620
0.638
0.637
0.617
0.569
0.527
0.561
0.543
0.521
0.556
0.593
0.591
0.604
0.585
0.578
0.526
0.464
0.453
0.472
0.459
0.479
0.470
0.514
0.487
0.503
0.500
0.562
0.572
0.535
0.491
0.508
0.509
0.561
0.561
0.565
0.519
0.545
0.513
0.550
0.531
0.504
0.457
0.459
0.492
0.502
0.493
0.460
0.476
0.531
0.577
0.578
0.589
0.615
0.612
0.579
0.557
0.606
0.622
0.611
0.624
0.613
0.626
0.615
0.575
0.487
0.459
0.464
0.503
0.523
0.532
0.533
0.471
0.462
0.502
0.466
0.465
0.499
0.512
0.509
0.489
0.444
0.425
0.440
0.495
0.528
0.496
0.527
0.492
0.503
0.580
0.612
0.614
0.586
0.516
0.502
0.553
0.605
0.622
0.614
0.575
0.490
0.450
0.455
0.506
0.482
0.431
0.401
0.380
0.375
0.382
0.389
0.416
0.474
0.500
0.506
0.494
0.459
0.457
0.501
0.470
0.475
0.520
0.551
0.527
0.562
0.546
0.470
0.432
0.416
0.429
0.479
0.501
0.501
0.482
0.505
0.453
0.447
0.467
0.524
0.514
0.574
0.587
0.614
0.611
0.577
0.497
0.481
0.437
0.416
0.425
0.453
0.511
0.496
0.459
0.471
0.536
0.538
0.534
0.468
0.453
0.484
0.432
0.402
0.396
0.412
0.442
0.497
0.474
0.504
0.517
0.515
0.498
0.546
0.535
0.519
0.488
0.433
0.415
0.428
0.476
0.438
0.440
0.467
0.459
0.485
0.483
0.524
0.553
0.582
0.569
0.563
0.561
0.563
0.515
0.536
0.551
0.511
0.454
0.443
0.457
0.435
0.450
0.495
0.517
0.526
0.467
0.445
0.464
0.535
0.543
0.491
0.485
0.537
0.527
0.450
0.418
0.418
0.449
0.509
0.495
0.544
0.534
0.586
0.597
0.570
0.551
0.531
0.504
0.542
0.577
0.566
0.504
0.494
0.546
0.595
0.606
0.584
0.575
0.575
0.584
0.607
0.597
0.605
0.635
0.644
0.636
0.609
0.550
0.575
0.609
0.612
0.584
0.569
0.561
0.558
0.579
0.610
0.611
0.581
0.562
0.547
0.531
0.592
0.614
0.606
0.621
0.608
0.564
0.593
0.583
0.587
0.549
0.510
0.540
0.509
0.531
0.487
0.488
0.533
0.513
0.548
0.582
0.572
0.515
0.528
0.533
0.473
0.452
0.460
0.431
0.439
0.488
0.456
0.455
0.416
0.408
0.412
0.444
0.433
0.461
0.521
0.513
0.559
0.553
0.490
0.473
0.494
0.436
0.416
0.412
0.421
0.446
0.498
0.473
0.503
0.512
0.450
0.432
0.436
0.462
0.453
0.473
0.532
0.526
0.454
0.429
0.440
0.492
0.519
0.534
0.486
0.497
0.555
0.558
0.508
0.527
0.479
0.471
0.501
0.511
0.505
0.566
0.576
0.596
0.578
0.516
0.509
0.553
0.543
0.472
0.439
0.447
0.413
0.392
0.392
0.413
0.446
0.507
0.551
0.538
0.463
0.452
0.490
0.504
0.503
0.487
0.466
0.462
0.471
0.392
0.412
0.458
0.504
0.474
0.503
0.534
0.506
0.459
0.514
0.554
0.550
0.558
0.525
0.422
0.311
0.402
0.482
0.534
0.523
0.463
0.457
0.461
0.498
0.555
0.558
0.564
0.574
0.564
0.596
0.612
0.598
0.603
0.574
0.520
0.492
0.441
0.431
0.457
0.445
0.392
0.337
0.577
0.573
0.579
0.535
0.520
0.500
0.442
0.475
0.480
0.441
0.385
0.440
0.480
0.494
0.514
0.523
0.524
0.516
0.498
0.501
0.470
0.410
0.399
0.336
0.353
0.344
0.486
0.544
0.598
0.615
0.603
0.612
0.591
0.586
0.539
0.572
0.558
0.601
0.609
0.639
0.651
0.650
0.634
0.653
0.658
0.654
0.638
0.603
0.589
0.590
0.606
0.589
0.604
0.435
0.481
0.449
0.452
0.493
0.511
0.463
0.463
0.474
0.455
0.429
0.404
0.397
0.329
0.300
0.333
0.438
0.540
0.580
0.577
0.567
0.563
0.507
0.447
0.513
0.536
0.572
0.612
0.596
0.570
0.495
0.523
0.572
0.573
0.582
0.605
0.615
0.595
0.605
0.602
0.599
0.591
0.601
0.589
0.601
0.633
0.643
0.637
0.632
0.638
0.624
0.607
0.557
0.578
0.553
0.598
0.607
0.616
0.617
0.590
0.523
0.466
0.316
0.391
0.504
0.494
0.547
0.599
0.613
0.598
0.546
0.561
0.601
0.605
0.576
0.565
0.503
0.449
0.392
0.374
0.399
0.465
0.517
0.499
0.551
0.546
0.562
0.527
0.552
0.522
0.549
0.521
0.550
0.525
0.456
0.464
0.497
0.459
0.443
0.333
0.373
0.293
0.340
0.369
0.424
0.378
0.360
0.348
0.359
0.331
0.283
0.285
0.290
0.321
0.349
0.409
0.449
0.501
0.500
0.478
0.492
0.512
0.561
0.557
0.546
0.568
0.555
0.509
0.539
0.507
0.541
0.515
0.564
0.562
0.564
0.515
0.537
0.497
0.520
0.532
0.540
0.598
0.625
0.635
0.630
0.609
0.604
0.622
0.620
0.598
0.345
0.380
0.440
0.503
0.518
0.464
0.395
0.489
0.502
0.438
0.462
0.394
0.487
0.497
0.457
0.512
0.495
0.514
0.519
0.511
0.487
0.479
0.479
0.486
0.510
0.572
0.586
0.615
0.614
0.583
0.565
0.553
0.557
0.564
0.529
0.554
0.581
0.534
0.550
0.565
0.530
0.577
0.577
0.575
0.526
0.551
0.521
0.563
0.610
0.626
0.617
0.635
0.633
0.609
0.553
0.587
0.579
0.624
0.644
0.647
0.635
0.628
0.598
0.559
0.465
0.358
0.432
0.472
0.480
0.542
0.601
0.625
0.623
0.623
0.620
0.589
0.546
0.480
0.471
0.430
0.514
0.582
0.606
0.597
0.606
0.582
0.551
0.486
0.520
0.493
0.626
0.623
0.644
0.649
0.640
0.613
0.582
0.507
0.510
0.497
0.547
0.596
0.606
0.584
0.594
0.567
0.545
0.523
0.490
0.517
0.530
0.535
0.554
0.574
0.574
0.583
0.606
0.595
0.601
0.628
0.632
0.639
0.628
0.594
0.576
0.568
0.567
0.516
0.536
0.549
0.505
0.546
0.562
0.583
0.560
0.550
0.556
0.563
0.576
0.598
0.584
0.555
0.531
0.537
0.579
0.578
0.586
0.609
0.600
0.555
0.511
0.547
0.552
0.557
0.557
0.558
0.510
0.529
0.538
0.515
0.563
0.616
0.640
0.646
0.636
0.606
0.599
0.602
0.560
0.567
0.581
0.608
0.602
0.561
0.488
0.476
0.519
0.536
0.546
0.554
0.507
0.525
0.533
0.480
0.502
0.505
0.465
0.493
0.499
0.526
0.551
0.575
0.553
0.499
0.485
0.443
0.448
0.522
0.583
0.578
0.583
0.602
0.585
0.583
0.537
0.485
0.406
0.476
0.516
0.542
0.600
0.621
0.616
0.638
0.623
0.604
0.371
0.312
0.372
0.416
0.490
0.539
0.527
0.504
0.549
0.563
0.527
0.481
0.491
0.478
0.521
0.551
0.579
0.587
0.610
0.602
0.559
0.518
0.464
0.461
0.507
0.535
0.556
0.580
0.559
0.541
0.538
0.600
0.625
0.625
0.600
0.595
0.553
0.531
0.501
0.536
0.564
0.541
0.573
0.557
0.563
0.519
0.546
0.572
0.609
0.637
0.644
0.636
0.607
0.601
0.615
0.601
0.550
0.568
0.592
0.578
0.574
0.595
0.579
0.518
0.533
0.542
0.546
0.550
0.541
0.531
0.546
0.561
0.582
0.582
0.594
0.559
0.527
0.486
0.504
0.503
0.482
0.518
0.542
0.505
0.535
0.558
0.583
0.566
0.399
0.459
0.482
0.478
0.444
0.447
0.457
0.471
0.453
0.444
0.445
0.487
0.505
0.503
0.552
0.544
0.477
0.466
0.490
0.489
0.463
0.487
0.555
0.568
0.589
0.568
0.554
0.485
0.476
0.526
0.565
0.610
0.623
0.611
0.623
0.610
0.620
0.604
0.553
0.572
0.543
0.453
0.410
0.395
0.401
0.417
0.447
0.505
0.488
0.514
0.526
0.528
0.521
0.501
0.547
0.604
0.638
0.654
0.657
0.649
0.627
0.482
0.465
0.499
0.554
0.554
0.555
0.558
0.563
0.516
0.541
0.562
0.586
0.564
0.563
0.567
0.577
0.543
0.585
0.601
0.597
0.555
0.600
0.630
0.637
0.636
0.642
0.631
0.633
0.636
0.622
0.586
0.637
0.634
0.611
0.631
0.630
0.628
0.602
0.597
0.609
0.618
0.598
0.598
0.610
0.627
0.620
0.586
0.509
0.521
0.455
0.493
0.524
0.544
0.561
0.526
0.566
0.612
0.627
0.618
0.582
0.626
0.645
0.648
0.636
0.604
0.593
0.598
0.623
0.622
0.594
0.571
0.556
0.543
0.526
0.535
0.545
0.553
0.562
0.563
0.567
0.559
0.554
0.521
0.496
0.449
0.360
0.412
0.477
0.511
0.550
0.589
0.587
0.544
0.526
0.497
0.532
0.559
0.588
0.539
0.541
0.549
0.555
0.564
0.577
0.617
0.629
0.617
0.632
0.652
0.658
0.655
0.641
0.609
0.602
0.615
0.601
0.608
0.583
0.572
0.577
0.538
0.530
0.578
0.582
0.586
0.605
0.591
0.594
0.575
0.527
0.562
0.601
0.606
0.632
0.637
0.621
0.634
0.627
0.595
0.581
0.580
0.533
0.569
0.612
0.625
0.613
0.570
0.619
0.641
0.645
0.633
0.599
0.529
0.449
0.414
0.408
0.430
0.495
0.536
0.571
0.614
0.627
0.616
0.631
0.624
0.592
0.576
0.570
0.515
0.541
0.577
0.569
0.585
0.585
0.599
0.579
0.571
0.535
0.577
0.575
0.583
0.605
0.595
0.594
0.569
0.568
0.518
0.541
0.556
0.519
0.501
0.407
0.492
0.497
0.465
0.439
0.471
0.511
0.536
0.554
0.573
0.601
0.595
0.605
0.582
0.571
0.562
0.545
0.609
0.641
0.655
0.657
0.650
0.628
0.637
0.626
0.591
0.515
0.495
0.537
0.548
0.558
0.571
0.591
0.628
0.640
0.635
0.609
0.607
0.571
0.544
0.513
0.552
0.536
0.598
0.623
0.623
0.601
0.546
0.582
0.574
0.520
0.538
0.495
0.514
0.519
0.569
0.571
0.581
0.547
0.512
0.546
0.577
0.564
0.555
0.548
0.540
0.528
0.552
0.558
0.567
0.525
0.558
0.628
0.636
0.623
0.640
0.639
0.620
0.627
0.611
0.620
0.601
0.603
0.495
0.497
0.477
0.513
0.532
0.545
0.555
0.566
0.526
0.562
0.547
0.421
0.510
0.525
0.543
0.501
0.509
0.481
0.493
0.483
0.445
0.450
0.500
0.528
0.548
0.510
0.524
0.528
0.522
0.505
0.469
0.486
0.476
0.521
0.555
0.589
0.584
0.535
0.550
0.507
0.532
0.550
0.583
0.572
0.515
0.528
0.531
0.526
0.511
0.264
0.247
0.186
0.182
0.217
0.330
0.426
0.417
0.437
0.413
0.428
0.398
0.357
0.437
0.470
0.558
0.591
0.585
0.592
0.615
0.610
0.573
0.545
0.514
0.553
0.536
0.583
0.586
0.548
0.509
0.475
0.479
0.514
0.533
0.545
0.555
0.566
0.515
0.450
0.433
0.452
0.431
0.461
0.458
0.480
0.558
0.593
0.600
0.581
0.618
0.637
0.646
0.649
0.646
0.636
0.652
0.662
0.666
0.667
0.664
0.655
0.634
0.592
0.593
0.589
0.545
0.583
0.578
0.583
0.601
0.584
0.597
0.572
0.555
0.540
0.589
0.598
0.570
0.572
0.596
0.597
0.562
0.568
0.566
0.554
0.541
0.523
0.493
0.526
0.548
0.568
0.595
0.585
0.532
0.557
0.532
0.545
0.508
0.517
0.546
0.516
0.558
0.602
0.610
0.588
0.524
0.575
0.578
0.592
0.568
0.550
0.531
0.504
0.542
0.578
0.568
0.565
0.567
0.557
0.494
0.478
0.518
0.545
0.513
0.535
0.516
0.483
0.508
0.516
0.433
0.450
0.497
0.522
0.479
0.476
0.444
0.454
0.425
0.429
0.470
0.549
0.570
0.598
0.589
0.540
0.572
0.555
0.484
0.456
0.475
0.463
0.486
0.482
0.535
0.582
0.586
0.548
0.508
0.536
0.558
0.526
0.569
0.564
0.563
0.511
0.528
0.536
0.481
0.468
0.506
0.470
0.471
0.510
0.475
0.479
0.524
0.558
0.539
0.515
0.545
0.516
0.473
0.484
0.537
0.528
0.510
0.561
0.560
0.562
0.512
0.516
0.450
0.412
0.387
0.381
0.391
0.405
0.428
0.488
0.466
0.495
0.446
0.424
0.420
0.448
0.520
0.524
0.516
0.563
0.559
0.501
0.493
0.461
0.462
0.428
0.413
0.427
0.477
0.440
0.429
0.453
0.438
0.447
0.500
0.533
0.501
0.519
0.524
0.499
0.453
0.453
0.499
0.524
0.482
0.481
0.521
0.550
0.522
0.482
0.483
0.457
0.478
0.556
0.578
0.612
0.615
0.589
0.578
0.578
0.588
0.614
0.609
0.573
0.489
0.466
0.494
0.498
0.482
0.523
0.552
0.581
0.622
0.637
0.633
0.607
0.548
0.487
0.486
0.529
0.562
0.544
0.523
0.490
0.519
0.478
0.493
0.485
0.535
0.523
0.568
0.564
0.566
0.517
0.539
0.557
0.521
0.473
0.479
0.542
0.544
0.544
0.541
0.477
0.454
0.476
0.468
0.450
0.460
0.519
0.565
0.560
0.558
0.559
0.563
0.572
0.649
0.657
0.656
0.643
0.613
0.552
0.575
0.553
0.532
0.503
0.540
0.572
0.612
0.621
0.603
0.551
0.498
0.514
0.516
0.503
0.555
0.610
0.632
0.632
0.611
0.558
0.596
0.598
0.618
0.610
0.625
0.616
0.578
0.551
0.609
0.634
0.639
0.624
0.584
0.501
0.484
0.525
0.526
0.518
0.496
0.536
0.571
0.558
0.547
0.604
0.626
0.624
0.596
0.586
0.590
0.609
0.597
0.603
0.631
0.647
0.647
0.633
0.597
0.523
0.523
0.512
0.485
0.517
0.536
0.548
0.502
0.522
0.530
0.529
0.519
0.497
0.452
0.452
0.480
0.549
0.562
0.578
0.549
0.520
0.547
0.516
0.540
0.560
0.583
0.619
0.627
0.611
0.619
0.600
0.580
0.573
0.517
0.533
0.542
0.546
0.493
0.501
0.488
0.450
0.457
0.426
0.346
0.412
0.373
0.343
0.311
0.381
0.431
0.524
0.548
0.570
0.601
0.596
0.609
0.590
0.586
0.563
0.586
0.568
0.556
0.533
0.503
0.454
0.450
0.488
0.516
0.530
0.535
0.534
0.525
0.554
0.555
0.557
0.561
0.568
0.583
0.610
0.610
0.633
0.637
0.626
0.594
0.579
0.574
0.580
0.609
0.609
0.632
0.634
0.630
0.604
0.544
0.565
0.592
0.589
0.602
0.580
0.569
0.510
0.519
0.586
0.610
0.603
0.561
0.604
0.614
0.593
0.606
0.585
0.619
0.626
0.608
0.558
0.452
0.350
0.408
0.499
0.582
0.622
0.634
0.627
0.532
0.546
0.519
0.480
0.484
0.439
0.393
0.360
0.369
0.354
0.300
0.322
0.278
0.436
0.488
0.527
0.503
0.529
0.493
0.503
0.484
0.489
0.435
0.386
0.363
0.396
0.459
0.555
0.596
0.599
0.606
0.632
0.636
0.621
0.633
0.625
0.609
0.617
0.596
0.594
0.608
0.591
0.590
0.604
0.584
0.578
0.581
0.597
0.577
0.566
0.506
0.496
0.534
0.508
0.565
0.597
0.593
0.551
0.577
0.558
0.610
0.631
0.630
0.425
0.415
0.448
0.510
0.499
0.537
0.512
0.541
0.509
0.540
0.538
0.529
0.512
0.531
0.523
0.504
0.551
0.597
0.607
0.583
0.554
0.525
0.534
0.481
0.460
0.346
0.396
0.474
0.520
0.554
0.590
0.585
0.613
0.602
0.583
0.577
0.581
0.541
0.497
0.430
0.451
0.486
0.494
0.564
0.582
0.612
0.611
0.579
0.578
0.589
0.614
0.610
0.574
0.490
0.467
0.507
0.500
0.473
0.505
0.518
0.517
0.503
0.555
0.639
0.656
0.663
0.662
0.652
0.630
0.584
0.559
0.550
0.541
0.527
0.504
0.547
0.589
0.590
0.606
0.589
0.587
0.599
0.576
0.562
0.579
0.606
0.600
0.614
0.598
0.506
0.497
0.553
0.609
0.633
0.635
0.616
0.569
0.618
0.614
0.636
0.639
0.623
0.580
0.492
0.467
0.493
0.496
0.421
0.379
0.505
0.555
0.549
0.543
0.600
0.618
0.636
0.633
0.609
0.608
0.630
0.630
0.607
0.551
0.579
0.563
0.495
0.474
0.491
0.525
0.493
0.522
0.539
0.551
0.564
0.525
0.565
0.555
0.546
0.503
0.526
0.491
0.516
0.531
0.489
0.507
0.510
0.448
0.421
0.445
0.372
0.460
0.511
0.489
0.527
0.556
0.531
0.579
0.604
0.595
0.604
0.580
0.568
0.505
0.510
0.498
0.408
0.503
0.578
0.606
0.602
0.619
0.608
0.565
0.649
0.649
0.635
0.636
0.617
0.569
0.500
0.349
0.359
0.260
0.277
0.417
0.446
0.503
0.496
0.550
0.559
0.574
0.549
0.535
0.552
0.516
0.550
0.532
0.572
0.586
0.561
0.581
0.565
0.598
0.596
0.560
0.571
0.553
0.552
0.498
0.517
0.549
0.525
0.507
0.540
0.593
0.611
0.601
0.612
0.600
0.560
0.512
0.533
0.549
0.567
0.537
0.482
0.438
0.501
0.490
0.421
0.413
0.432
0.488
0.572
0.610
0.619
0.604
0.576
0.544
0.537
0.577
0.608
0.609
0.634
0.641
0.634
0.608
0.551
0.565
0.530
0.556
0.531
0.544
0.504
0.480
0.492
0.502
0.583
0.621
0.636
0.634
0.613
0.565
0.591
0.581
0.583
0.542
0.552
0.507
0.533
0.551
0.570
0.596
0.584
0.532
0.558
0.588
0.580
0.584
0.604
0.592
0.598
0.570
0.495
0.484
0.532
0.573
0.571
0.577
0.595
0.578
0.573
0.578
0.595
0.577
0.571
0.574
0.587
0.616
0.623
0.608
0.563
0.607
0.621
0.612
0.628
0.623
0.595
0.585
0.591
0.614
0.611
0.579
0.560
0.490
0.482
0.537
0.588
0.600
0.579
0.571
0.573
0.529
0.547
0.564
0.588
0.574
0.570
0.576
0.538
0.496
0.518
0.527
0.529
0.523
0.549
0.575
0.574
0.549
0.485
0.492
0.475
0.513
0.506
0.516
0.527
0.531
0.528
0.545
0.561
0.564
0.575
0.595
0.581
0.581
0.594
0.572
0.559
0.551
0.525
0.491
0.518
0.534
0.544
0.551
0.559
0.568
0.565
0.588
0.574
0.548
0.523
0.539
0.552
0.566
0.533
0.537
0.539
0.539
0.489
0.500
0.492
0.461
0.490
0.496
0.481
0.523
0.537
0.539
0.546
0.552
0.586
0.604
0.576
0.559
0.549
0.566
0.574
0.593
0.585
0.593
0.570
0.566
0.575
0.595
0.583
0.587
0.570
0.564
0.548
0.557
0.570
0.591
0.576
0.572
0.578
0.596
0.579
0.576
0.583
0.605
0.596
0.552
0.509
0.535
0.556
0.526
0.487
0.504
0.533
0.556
0.528
0.582
0.594
0.575
0.568
0.518
0.533
0.493
0.513
0.568
0.576
0.580
0.597
0.631
0.645
0.646
0.635
0.605
0.599
0.612
0.599
0.551
0.530
0.570
0.564
0.566
0.574
0.593
0.575
0.569
0.571
0.583
0.608
0.604
0.623
0.620
0.591
0.580
0.583
0.599
0.583
0.580
0.590
0.617
0.619
0.596
0.592
0.606
0.590
0.590
0.553
0.518
0.553
0.589
0.588
0.616
0.619
0.597
0.594
0.611
0.599
0.607
0.586
0.573
0.585
0.582
0.594
0.623
0.630
0.617
0.578
0.495
0.476
0.512
0.560
0.559
0.561
0.515
0.539
0.504
0.528
0.545
0.560
0.581
0.615
0.622
0.605
0.612
0.592
0.534
0.552
0.517
0.538
0.555
0.574
0.605
0.604
0.626
0.626
0.605
0.552
0.569
0.595
0.586
0.593
0.617
0.616
0.625
0.612
0.570
0.566
0.515
0.534
0.548
0.508
0.535
0.558
0.584
0.570
0.566
0.569
0.526
0.557
0.593
0.592
0.609
0.597
0.605
0.582
0.573
0.574
0.585
0.557
0.533
0.503
0.535
0.563
0.596
0.594
0.557
0.550
0.571
0.603
0.602
0.624
0.623
0.598
0.594
0.609
0.595
0.600
0.572
0.579
0.581
0.542
0.582
0.580
0.592
0.621
0.626
0.625
0.602
0.601
0.621
0.617
0.587
0.518
0.532
0.540
0.545
0.548
0.552
0.503
0.520
0.525
0.521
0.507
0.422
0.490
0.481
0.446
0.453
0.507
0.544
0.579
0.572
0.575
0.534
0.572
0.619
0.642
0.649
0.645
0.627
0.641
0.640
0.623
0.584
0.610
0.629
0.627
0.604
0.585
0.561
0.566
0.569
0.568
0.576
0.595
0.579
0.577
0.586
0.557
0.532
0.489
0.507
0.507
0.492
0.537
0.578
0.577
0.535
0.531
0.521
0.536
0.545
0.500
0.519
0.526
0.525
0.514
0.490
0.488
0.473
0.418
0.452
0.448
0.404
0.487
0.546
0.594
0.607
0.633
0.642
0.638
0.619
0.575
0.488
0.422
0.478
0.523
0.523
0.474
0.491
0.515
0.529
0.564
0.553
0.546
0.580
0.573
0.590
0.572
0.599
0.594
0.607
0.591
0.539
0.570
0.556
0.554
0.554
0.556
0.507
0.526
0.537
0.542
0.546
0.494
0.522
0.540
0.556
0.574
0.603
0.600
0.564
0.560
0.561
0.568
0.528
0.564
0.553
0.543
0.531
0.512
0.480
0.504
0.510
0.502
0.475
0.504
0.515
0.513
0.535
0.498
0.524
0.541
0.500
0.567
0.565
0.570
0.584
0.564
0.549
0.564
0.585
0.620
0.631
0.623
0.646
0.655
0.656
0.648
0.628
0.641
0.639
0.620
0.630
0.622
0.646
0.656
0.657
0.650
0.633
0.596
0.607
0.589
0.587
0.600
0.581
0.591
0.618
0.620
0.597
0.595
0.612
0.615
0.613
0.600
0.590
0.542
0.493
0.505
0.500
0.490
0.457
0.471
0.454
0.484
0.497
0.516
0.522
0.521
0.538
0.534
0.516
0.485
0.456
0.473
0.461
0.498
0.517
0.525
0.523
0.512
0.494
0.539
0.580
0.580
0.593
0.624
0.632
0.621
0.587
0.568
0.557
0.550
0.488
0.488
0.463
0.488
0.489
0.543
0.562
0.531
0.561
0.597
0.599
0.567
0.592
0.581
0.584
0.547
0.560
0.545
0.472
0.455
0.489
0.540
0.531
0.456
0.486
0.477
0.558
0.586
0.548
0.508
0.493
0.482
0.479
0.537
0.591
0.608
0.598
0.607
0.588
0.585
0.543
0.501
0.495
0.522
0.537
0.547
0.499
0.490
0.498
0.485
0.482
0.520
0.507
0.511
0.512
0.507
0.485
0.490
0.490
0.524
0.547
0.512
0.531
0.504
0.484
0.530
0.537
0.538
0.549
0.560
0.554
0.607
0.593
0.567
0.547
0.526
0.494
0.525
0.545
0.562
0.528
0.554
0.525
0.554
0.584
0.572
0.568
0.514
0.515
0.501
0.467
0.485
0.475
0.505
0.460
0.448
0.480
0.483
0.528
0.507
0.538
0.563
0.538
0.591
0.605
0.586
0.581
0.531
0.543
0.551
0.559
0.570
0.533
0.488
0.503
0.442
0.407
0.383
0.376
0.383
0.406
0.439
0.497
0.477
0.427
0.397
0.389
0.385
0.398
0.433
0.491
0.469
0.499
0.508
0.570
0.582
0.607
0.599
0.555
0.582
0.565
0.496
0.476
0.451
0.455
0.490
0.444
0.425
0.424
0.442
0.415
0.419
0.440
0.484
0.502
0.501
0.549
0.539
0.468
0.434
0.438
0.482
0.497
0.491
0.461
0.481
0.472
0.500
0.451
0.448
0.472
0.535
0.590
0.605
0.586
0.582
0.534
0.548
0.504
0.526
0.483
0.481
0.521
0.548
0.596
0.606
0.583
0.516
0.505
0.545
0.526
0.566
0.557
0.550
0.541
0.529
0.578
0.581
0.596
0.573
0.559
0.548
0.480
0.452
0.454
0.502
0.530
0.549
0.567
0.591
0.576
0.571
0.574
0.585
0.611
0.605
0.621
0.611
0.569
0.620
0.644
0.651
0.645
0.623
0.630
0.615
0.626
0.612
0.568
0.472
0.416
0.447
0.460
0.521
0.514
0.577
0.594
0.573
0.560
0.495
0.493
0.536
0.574
0.564
0.504
0.493
0.529
0.500
0.520
0.527
0.524
0.510
0.506
0.484
0.519
0.542
0.561
0.583
0.618
0.626
0.608
0.614
0.590
0.582
0.586
0.549
0.511
0.542
0.570
0.548
0.611
0.642
0.656
0.658
0.650
0.629
0.584
0.553
0.521
0.478
0.474
0.509
0.471
0.486
0.475
0.433
0.429
0.461
0.456
0.499
0.465
0.466
0.518
0.557
0.541
0.591
0.600
0.575
0.558
0.545
0.528
0.572
0.568
0.571
0.581
0.604
0.593
0.611
0.599
0.550
0.569
0.595
0.584
0.530
0.552
0.519
0.558
0.544
0.595
0.609
0.591
0.589
0.602
0.580
0.513
0.517
0.576
0.589
0.617
0.617
0.589
0.576
0.572
0.577
0.592
0.624
0.631
0.615
0.625
0.611
0.621
0.604
0.608
0.636
0.643
0.633
0.602
0.591
0.596
0.619
0.614
0.580
0.501
0.488
0.449
0.454
0.505
0.537
0.563
0.595
0.588
0.541
0.558
0.522
0.559
0.599
0.604
0.574
0.497
0.484
0.529
0.508
0.471
0.486
0.561
0.583
0.563
0.491
0.464
0.471
0.532
0.528
0.515
0.557
0.545
0.530
0.507
0.467
0.461
0.489
0.562
0.583
0.617
0.622
0.601
0.544
0.569
0.546
0.463
0.432
0.422
0.428
0.455
0.443
0.472
0.470
0.435
0.423
0.444
0.423
0.435
0.469
0.540
0.550
0.504
0.439
0.414
0.403
0.402
0.409
0.444
0.506
0.549
0.590
0.592
0.556
0.520
0.542
0.559
0.523
0.546
0.510
0.527
0.533
0.533
0.468
0.440
0.452
0.493
0.455
0.464
0.439
0.437
0.458
0.443
0.453
0.493
0.454
0.461
0.501
0.520
0.528
0.469
0.463
0.490
0.563
0.584
0.562
0.487
0.457
0.459
0.493
0.447
0.444
0.484
0.441
0.424
0.424
0.442
0.485
0.446
0.434
0.444
0.411
0.407
0.429
0.487
0.463
0.473
0.521
0.504
0.538
0.511
0.537
0.500
0.512
0.452
0.438
0.464
0.455
0.476
0.537
0.536
0.597
0.621
0.619
0.590
0.576
0.515
0.525
0.469
0.449
0.457
0.496
0.513
0.516
0.447
0.422
0.430
0.458
0.518
0.509
0.552
0.539
0.465
0.441
0.443
0.471
0.536
0.595
0.615
0.607
0.565
0.613
0.632
0.628
0.601
0.538
0.554
0.572
0.598
0.587
0.591
0.555
0.521
0.543
0.506
0.537
0.561
0.589
0.578
0.576
0.585
0.608
0.598
0.552
0.575
0.552
0.472
0.430
0.425
0.454
0.444
0.461
0.511
0.545
0.576
0.618
0.631
0.621
0.640
0.641
0.625
0.638
0.632
0.604
0.541
0.559
0.580
0.613
0.615
0.588
0.576
0.574
0.525
0.551
0.521
0.563
0.610
0.625
0.616
0.633
0.628
0.600
0.591
0.599
0.625
0.627
0.605
0.604
0.570
0.487
0.447
0.451
0.415
0.410
0.432
0.492
0.528
0.555
0.583
0.568
0.560
0.555
0.552
0.549
0.545
0.538
0.470
0.455
0.487
0.492
0.475
0.512
0.533
0.546
0.557
0.515
0.528
0.531
0.526
0.510
0.478
0.502
0.506
0.492
0.524
0.544
0.561
0.582
0.560
0.541
0.518
0.482
0.503
0.505
0.489
0.448
0.451
0.523
0.539
0.549
0.559
0.572
0.592
0.574
0.565
0.562
0.507
0.519
0.519
0.505
0.472
0.493
0.491
0.465
0.490
0.490
0.466
0.493
0.496
0.478
0.515
0.537
0.554
0.572
0.640
0.624
0.584
0.650
0.662
0.666
0.664
0.655
0.633
0.645
0.640
0.618
0.567
0.522
0.551
0.579
0.619
0.631
0.620
0.638
0.636
0.613
0.561
0.602
0.607
0.655
0.662
0.660
0.650
0.626
0.577
0.623
0.643
0.645
0.632
0.651
0.657
0.653
0.637
0.655
0.661
0.659
0.647
0.619
0.619
0.646
0.657
0.658
0.648
0.624
0.575
0.619
0.636
0.633
0.609
0.552
0.581
0.621
0.634
0.626
0.649
0.657
0.655
0.641
0.610
0.547
0.551
0.554
0.558
0.510
0.530
0.541
0.548
0.554
0.560
0.570
0.532
0.554
0.578
0.613
0.618
0.594
0.588
0.542
0.560
0.582
0.616
0.620
0.598
0.595
0.610
0.594
0.594
0.612
0.599
0.605
0.634
0.641
0.630
0.597
0.582
0.524
0.454
0.415
0.406
0.423
0.474
0.493
0.490
0.531
0.564
0.602
0.606
0.631
0.634
0.616
0.624
0.607
0.557
0.594
0.593
0.608
0.591
0.591
0.606
0.588
0.584
0.538
0.556
0.575
0.604
0.598
0.556
0.516
0.547
0.576
0.614
0.623
0.606
0.556
0.577
0.607
0.605
0.569
0.541
0.593
0.607
0.588
0.528
0.527
0.587
0.604
0.587
0.586
0.597
0.628
0.634
0.620
0.642
0.646
0.634
0.601
0.532
0.525
0.576
0.582
0.545
0.589
0.593
0.559
0.527
0.571
0.623
0.649
0.660
0.661
0.655
0.636
0.597
0.577
0.567
0.563
0.563
0.513
0.532
0.543
0.552
0.507
0.529
0.542
0.550
0.507
0.529
0.542
0.553
0.511
0.538
0.559
0.555
0.500
0.508
0.500
0.473
0.489
0.488
0.464
0.489
0.491
0.471
0.474
0.493
0.517
0.527
0.535
0.537
0.476
0.471
0.434
0.435
0.477
0.488
0.513
0.524
0.523
0.510
0.481
0.459
0.455
0.466
0.501
0.517
0.519
0.550
0.581
0.568
0.561
0.502
0.509
0.500
0.469
0.491
0.489
0.461
0.398
0.495
0.570
0.595
0.583
0.527
0.630
0.644
0.642
0.622
0.630
0.616
0.629
0.618
0.634
0.632
0.609
0.554
0.584
0.628
0.647
0.652
0.644
0.620
0.639
0.639
0.620
0.630
0.616
0.574
0.616
0.630
0.620
0.639
0.644
0.638
0.636
0.617
0.574
0.574
0.535
0.548
0.597
0.614
0.608
0.628
0.631
0.618
0.634
0.636
0.620
0.633
0.628
0.600
0.617
0.605
0.560
0.609
0.626
0.618
0.649
0.646
0.627
0.639
0.632
0.604
0.542
0.544
0.543
0.540
0.478
0.456
0.465
0.507
0.535
0.543
0.547
0.550
0.552
0.555
0.559
0.566
0.523
0.538
0.491
0.505
0.444
0.425
0.440
0.480
0.492
0.549
0.548
0.551
0.553
0.556
0.560
0.568
0.582
0.609
0.605
0.567
0.535
0.565
0.546
0.524
0.560
0.544
0.525
0.517
0.495
0.536
0.571
0.557
0.546
0.534
0.457
0.442
0.452
0.507
0.544
0.579
0.624
0.644
0.647
0.635
0.603
0.592
0.598
0.567
0.610
0.623
0.609
0.563
0.591
0.580
0.580
0.535
0.553
0.516
0.534
0.545
0.554
0.564
0.522
0.555
0.588
0.580
0.585
0.602
0.586
0.583
0.537
0.484
0.490
0.472
0.508
0.526
0.534
0.536
0.531
0.518
0.492
0.527
0.553
0.578
0.615
0.622
0.604
0.606
0.575
0.554
0.533
0.506
0.529
0.543
0.554
0.565
0.583
0.613
0.612
0.637
0.641
0.628
0.592
0.515
0.530
0.524
0.526
0.519
0.499
0.534
0.562
0.594
0.588
0.597
0.568
0.615
0.643
0.654
0.653
0.640
0.607
0.542
0.559
0.578
0.567
0.564
0.565
0.572
0.587
0.617
0.619
0.647
0.660
0.665
0.662
0.650
0.625
0.630
0.613
0.620
0.601
0.602
0.623
0.618
0.586
0.567
0.499
0.495
0.469
0.495
0.499
0.482
0.523
0.552
0.525
0.560
0.610
0.642
0.657
0.662
0.659
0.645
0.616
0.613
0.634
0.635
0.615
0.566
0.522
0.467
0.502
0.518
0.519
0.509
0.481
0.510
0.523
0.524
0.514
0.558
0.605
0.619
0.605
0.613
0.590
0.583
0.533
0.545
0.555
0.566
0.527
0.478
0.486
0.467
0.500
0.512
0.508
0.487
0.509
0.514
0.504
0.474
0.415
0.391
0.395
0.383
0.417
0.435
0.485
0.508
0.514
0.439
0.379
0.446
0.470
0.463
0.422
0.478
0.504
0.466
0.513
0.545
0.573
0.611
0.618
0.596
0.593
0.550
0.577
0.613
0.619
0.601
0.553
0.572
0.553
0.590
0.587
0.542
0.577
0.566
0.555
0.544
0.570
0.604
0.603
0.624
0.619
0.642
0.646
0.636
0.606
0.595
0.634
0.655
0.665
0.669
0.666
0.658
0.639
0.656
0.662
0.659
0.647
0.619
0.619
0.591
0.523
0.513
0.488
0.522
0.489
0.515
0.528
0.531
0.525
0.509
0.546
0.524
0.576
0.581
0.599
0.581
0.575
0.578
0.592
0.630
0.645
0.644
0.626
0.639
0.634
0.607
0.547
0.570
0.600
0.594
0.606
0.585
0.577
0.579
0.536
0.573
0.617
0.634
0.629
0.601
0.593
0.602
0.648
0.650
0.639
0.610
0.548
0.496
0.450
0.452
0.476
0.457
0.471
0.452
0.480
0.478
0.543
0.605
0.632
0.637
0.623
0.582
0.554
0.528
0.560
0.597
0.596
0.613
0.601
0.608
0.584
0.572
0.513
0.524
0.524
0.512
0.485
0.518
0.537
0.494
0.498
0.550
0.546
0.608
0.637
0.646
0.641
0.617
0.564
0.586
0.621
0.629
0.614
0.624
0.609
0.563
0.590
0.576
0.585
0.552
0.588
0.584
0.592
0.562
0.536
0.573
0.618
0.636
0.633
0.608
0.551
0.579
0.618
0.629
0.618
0.633
0.627
0.597
0.585
0.531
0.537
0.555
0.518
0.552
0.587
0.580
0.529
0.468
0.467
0.500
0.513
0.512
0.494
0.522
0.538
0.550
0.560
0.519
0.533
0.540
0.542
0.541
0.479
0.474
0.437
0.441
0.484
0.445
0.433
0.443
0.478
0.485
0.533
0.575
0.570
0.517
0.519
0.509
0.481
0.495
0.556
0.562
0.516
0.526
0.469
0.465
0.426
0.422
0.436
0.472
0.476
0.520
0.552
0.527
0.578
0.583
0.602
0.585
0.582
0.535
0.551
0.511
0.540
0.564
0.615
0.635
0.635
0.614
0.564
0.518
0.544
0.566
0.539
0.507
0.526
0.534
0.480
0.466
0.487
0.552
0.561
0.574
0.596
0.581
0.577
0.584
0.549
0.597
0.608
0.587
0.580
0.530
0.470
0.447
0.452
0.503
0.478
0.493
0.554
0.561
0.514
0.539
0.502
0.514
0.581
0.604
0.593
0.599
0.624
0.621
0.608
0.616
0.597
0.595
0.556
0.519
0.554
0.590
0.585
0.595
0.621
0.621
0.595
0.586
0.591
0.557
0.594
0.592
0.552
0.597
0.604
0.577
0.504
0.482
0.518
0.540
0.557
0.576
0.549
0.591
0.593
0.556
0.521
0.474
0.481
0.460
0.487
0.489
0.467
0.514
0.491
0.529
0.557
0.588
0.579
0.580
0.592
0.566
0.614
0.632
0.629
0.602
0.596
0.553
0.511
0.521
0.519
0.504
0.539
0.569
0.606
0.610
0.583
0.568
0.560
0.556
0.498
0.503
0.489
0.536
0.576
0.570
0.572
0.581
0.603
0.591
0.594
0.614
0.605
0.618
0.603
0.609
0.638
0.648
0.643
0.621
0.573
0.601
0.594
0.550
0.589
0.587
0.545
0.569
0.544
0.516
0.543
0.567
0.542
0.582
0.578
0.585
0.550
0.514
0.533
0.544
0.496
0.511
0.454
0.444
0.475
0.546
0.558
0.518
0.532
0.539
0.542
0.540
0.478
0.455
0.464
0.506
0.475
0.482
0.546
0.552
0.502
0.518
0.465
0.446
0.455
0.425
0.430
0.455
0.528
0.534
0.533
0.524
0.590
0.616
0.613
0.580
0.559
0.609
0.628
0.622
0.591
0.576
0.515
0.509
0.554
0.545
0.533
0.514
0.549
0.527
0.563
0.549
0.478
0.447
0.443
0.465
0.453
0.485
0.491
0.558
0.572
0.539
0.585
0.589
0.552
0.584
0.575
0.518
0.534
0.542
0.547
0.495
0.505
0.565
0.575
0.595
0.577
0.513
0.519
0.513
0.491
0.531
0.505
0.531
0.549
0.509
0.538
0.505
0.453
0.431
0.430
0.450
0.515
0.566
0.565
0.515
0.535
0.549
0.506
0.529
0.544
0.556
0.513
0.524
0.524
0.514
0.574
0.586
0.558
0.475
0.447
0.446
0.489
0.577
0.618
0.631
0.621
0.585
0.563
0.489
0.460
0.464
0.502
0.463
0.459
0.419
0.410
0.414
0.431
0.485
0.512
0.467
0.458
0.480
0.475
0.438
0.426
0.449
0.430
0.448
0.494
0.461
0.477
0.532
0.524
0.505
0.552
0.543
0.474
0.460
0.495
0.508
0.503
0.479
0.512
0.529
0.536
0.482
0.469
0.492
0.435
0.417
0.429
0.478
0.497
0.494
0.468
0.494
0.498
0.549
0.544
0.478
0.454
0.475
0.535
0.532
0.521
0.583
0.602
0.585
0.583
0.537
0.486
0.494
0.479
0.520
0.548
0.519
0.476
0.473
0.459
0.477
0.465
0.419
0.320
0.377
0.435
0.448
0.458
0.434
0.426
0.457
0.500
0.525
0.542
0.558
0.546
0.568
0.575
0.573
0.579
0.540
0.497
0.502
0.430
0.395
0.381
0.383
0.402
0.429
0.492
0.532
0.564
0.546
0.468
0.443
0.444
0.471
0.536
0.539
0.536
0.471
0.443
0.441
0.480
0.434
0.410
0.484
0.488
0.536
0.521
0.564
0.555
0.492
0.491
0.465
0.491
0.578
0.619
0.632
0.623
0.588
0.567
0.553
0.484
0.457
0.461
0.498
0.515
0.460
0.438
0.456
0.436
0.455
0.435
0.438
0.465
0.458
0.413
0.397
0.389
0.399
0.434
0.421
0.441
0.417
0.408
0.411
0.426
0.391
0.376
0.374
0.385
0.399
0.419
0.456
0.541
0.568
0.548
0.473
0.453
0.462
0.507
0.479
0.493
0.554
0.559
0.567
0.581
0.606
0.599
0.557
0.515
0.545
0.572
0.552
0.532
0.589
0.606
0.590
0.589
0.548
0.591
0.593
0.557
0.593
0.589
0.600
0.632
0.641
0.632
0.602
0.592
0.542
0.574
0.559
0.490
0.466
0.478
0.546
0.556
0.567
0.529
0.551
0.517
0.554
0.535
0.511
0.470
0.481
0.534
0.524
0.588
0.611
0.603
0.561
0.523
0.474
0.462
0.416
0.400
0.407
0.442
0.518
0.524
0.463
0.452
0.471
0.528
0.518
0.495
0.519
0.474
0.467
0.496
0.502
0.575
0.600
0.590
0.595
0.563
0.535
0.585
0.593
0.618
0.615
0.582
0.506
0.481
0.513
0.474
0.473
0.510
0.531
0.543
0.495
0.494
0.540
0.582
0.579
0.588
0.612
0.606
0.567
0.477
0.443
0.450
0.487
0.568
0.598
0.592
0.603
0.579
0.567
0.561
0.558
0.502
0.496
0.554
0.556
0.560
0.568
0.526
0.544
0.559
0.521
0.470
0.472
0.442
0.438
0.473
0.477
0.521
0.496
0.518
0.527
0.526
0.516
0.491
0.511
0.459
0.439
0.443
0.474
0.542
0.551
0.503
0.522
0.472
0.477
0.536
0.534
0.467
0.453
0.485
0.434
0.405
0.402
0.408
0.440
0.498
0.479
0.500
0.500
0.549
0.541
0.530
0.578
0.582
0.542
0.567
0.599
0.594
0.551
0.592
0.595
0.560
0.527
0.486
0.487
0.547
0.550
0.496
0.490
0.528
0.501
0.538
0.570
0.554
0.483
0.454
0.455
0.502
0.530
0.550
0.513
0.460
0.456
0.482
0.551
0.563
0.524
0.543
0.502
0.526
0.485
0.502
0.443
0.426
0.428
0.450
0.431
0.433
0.457
0.443
0.471
0.466
0.497
0.506
0.496
0.550
0.548
0.544
0.537
0.468
0.435
0.424
0.448
0.430
0.432
0.456
0.442
0.469
0.533
0.534
0.527
0.511
0.478
0.502
0.449
0.424
0.418
0.428
0.457
0.533
0.546
0.501
0.505
0.576
0.601
0.590
0.595
0.562
0.533
0.582
0.587
0.552
0.585
0.577
0.578
0.535
0.571
0.613
0.626
0.615
0.575
0.543
0.509
0.457
0.437
0.457
0.508
0.541
0.571
0.608
0.613
0.587
0.577
0.576
0.529
0.559
0.591
0.584
0.591
0.612
0.604
0.562
0.524
0.545
0.506
0.535
0.557
0.525
0.552
0.524
0.554
0.528
0.578
0.584
0.547
0.577
0.616
0.627
0.615
0.573
0.607
0.610
0.635
0.641
0.629
0.648
0.652
0.643
0.617
0.562
0.453
0.377
0.460
0.451
0.528
0.561
0.579
0.574
0.585
0.577
0.558
0.523
0.523
0.455
0.471
0.399
0.338
0.335
0.403
0.380
0.458
0.444
0.499
0.525
0.501
0.540
0.529
0.553
0.532
0.547
0.514
0.549
0.585
0.588
0.560
0.604
0.623
0.625
0.612
0.626
0.624
0.606
0.613
0.600
0.562
0.531
0.560
0.537
0.610
0.651
0.667
0.646
0.611
0.545
0.547
0.492
0.462
0.468
0.531
0.533
0.571
0.566
0.521
0.547
0.527
0.581
0.601
0.598
0.570
0.504
0.502
0.484
0.443
0.442
0.479
0.492
0.484
0.452
0.435
0.468
0.468
0.435
0.483
0.504
0.506
0.489
0.524
0.547
0.569
0.566
0.569
0.580
0.528
0.551
0.507
0.495
0.459
0.481
0.474
0.436
0.440
0.484
0.500
0.513
0.509
0.509
0.491
0.450
0.482
0.486
0.507
0.510
0.522
0.526
0.523
0.512
0.518
0.483
0.495
0.488
0.518
0.537
0.555
0.528
0.495
0.522
0.509
0.488
0.525
0.601
0.586
0.586
0.599
0.598
0.581
0.603
0.590
0.552
0.583
0.572
0.568
0.572
0.584
0.608
0.601
0.614
0.597
0.542
0.553
0.565
0.526
0.478
0.485
0.534
0.577
0.575
0.581
0.600
0.584
0.580
0.533
0.547
0.560
0.520
0.536
0.490
0.505
0.570
0.587
0.563
0.612
0.630
0.626
0.598
0.589
0.594
0.561
0.533
0.581
0.586
0.605
0.590
0.535
0.558
0.528
0.558
0.535
0.506
0.458
0.457
0.505
0.477
0.490
0.547
0.546
0.543
0.536
0.537
0.601
0.629
0.633
0.617
0.626
0.612
0.638
0.644
0.634
0.603
0.593
0.600
0.627
0.630
0.610
0.559
0.596
0.595
0.557
0.589
0.581
0.585
0.603
0.586
0.583
0.593
0.564
0.540
0.581
0.578
0.530
0.558
0.533
0.500
0.516
0.461
0.440
0.460
0.443
0.467
0.544
0.561
0.525
0.564
0.553
0.485
0.476
0.507
0.464
0.471
0.515
0.488
0.436
0.408
0.391
0.378
0.379
0.379
0.394
0.431
0.420
0.425
0.449
0.501
0.532
0.500
0.517
0.463
0.443
0.449
0.415
0.410
0.433
0.495
0.477
0.499
0.570
0.591
0.573
0.564
0.560
0.503
0.497
0.538
0.518
0.570
0.573
0.529
0.546
0.504
0.512
0.573
0.587
0.561
0.481
0.458
0.484
0.483
0.454
0.456
0.505
0.479
0.510
0.468
0.461
0.488
0.490
0.537
0.521
0.494
0.512
0.459
0.453
0.494
0.456
0.449
0.470
0.459
0.481
0.560
0.586
0.571
0.507
0.511
0.498
0.533
0.505
0.543
0.578
0.568
0.509
0.517
0.512
0.492
0.533
0.511
0.541
0.512
0.536
0.497
0.506
0.583
0.617
0.622
0.600
0.598
0.560
0.594
0.589
0.600
0.575
0.560
0.549
0.480
0.469
0.509
0.533
0.549
0.507
0.518
0.585
0.608
0.600
0.556
0.583
0.622
0.634
0.626
0.593
0.577
0.516
0.509
0.571
0.584
0.556
0.529
0.493
0.519
0.532
0.538
0.481
0.482
0.541
0.539
0.532
0.517
0.489
0.520
0.539
0.574
0.563
0.556
0.551
0.489
0.471
0.507
0.526
0.477
0.469
0.496
0.572
0.599
0.590
0.542
0.558
0.522
0.558
0.598
0.600
0.567
0.483
0.458
0.480
0.474
0.507
0.466
0.459
0.501
0.524
0.535
0.539
0.538
0.475
0.452
0.458
0.513
0.551
0.589
0.588
0.545
0.568
0.542
0.598
0.616
0.606
0.618
0.602
0.550
0.568
0.535
0.566
0.615
0.635
0.635
0.615
0.620
0.599
0.596
0.612
0.597
0.600
0.567
0.610
0.621
0.605
0.611
0.586
0.558
0.540
0.517
0.550
0.527
0.578
0.585
0.606
0.595
0.546
0.509
0.524
0.550
0.583
0.574
0.573
0.526
0.537
0.543
0.545
0.487
0.474
0.516
0.543
0.566
0.595
0.586
0.536
0.548
0.504
0.509
0.567
0.575
0.592
0.625
0.634
0.622
0.639
0.638
0.617
0.567
0.592
0.578
0.574
0.579
0.596
0.630
0.641
0.635
0.608
0.548
0.556
0.509
0.515
0.450
0.431
0.448
0.423
0.433
0.395
0.378
0.377
0.389
0.420
0.399
0.402
0.430
0.494
0.479
0.520
0.493
0.512
0.584
0.613
0.612
0.580
0.560
0.612
0.632
0.631
0.609
0.609
0.578
0.557
0.538
0.513
0.559
0.552
0.488
0.468
0.485
0.561
0.583
0.564
0.492
0.483
0.531
0.571
0.563
0.560
0.560
0.564
0.573
0.536
0.561
0.534
0.569
0.555
0.611
0.637
0.642
0.630
0.596
0.580
0.575
0.579
0.539
0.565
0.541
0.512
0.468
0.476
0.539
0.541
0.483
0.467
0.487
0.550
0.557
0.566
0.524
0.557
0.592
0.587
0.597
0.571
0.496
0.484
0.530
0.568
0.612
0.626
0.616
0.632
0.626
0.596
0.584
0.528
0.549
0.569
0.595
0.584
0.531
0.555
0.524
0.550
0.521
0.479
0.493
0.484
0.534
0.576
0.573
0.578
0.608
0.605
0.569
0.540
0.506
0.453
0.447
0.485
0.439
0.418
0.413
0.420
0.444
0.511
0.562
0.616
0.641
0.648
0.641
0.616
0.562
0.580
0.554
0.599
0.607
0.582
0.513
0.515
0.445
0.418
0.407
0.407
0.419
0.462
0.469
0.529
0.580
0.587
0.608
0.597
0.604
0.632
0.639
0.626
0.590
0.568
0.553
0.483
0.471
0.496
0.499
0.481
0.435
0.412
0.417
0.437
0.497
0.534
0.565
0.546
0.524
0.560
0.545
0.526
0.566
0.557
0.493
0.492
0.466
0.492
0.494
0.473
0.489
0.551
0.556
0.507
0.525
0.476
0.466
0.492
0.494
0.543
0.531
0.512
0.477
0.497
0.496
0.558
0.567
0.526
0.475
0.463
0.500
0.461
0.472
0.535
0.537
0.475
0.453
0.461
0.433
0.426
0.438
0.489
0.460
0.479
0.539
0.538
0.475
0.466
0.493
0.567
0.590
0.573
0.509
0.498
0.534
0.508
0.549
0.588
0.587
0.545
0.501
0.506
0.561
0.565
0.573
0.591
0.569
0.498
0.475
0.506
0.520
0.521
0.453
0.432
0.432
0.453
0.435
0.455
0.523
0.579
0.590
0.562
0.481
0.441
0.443
0.470
0.534
0.535
0.473
0.450
0.470
0.544
0.559
0.520
0.469
0.471
0.440
0.450
0.488
0.570
0.604
0.604
0.569
0.541
0.595
0.610
0.594
0.539
0.565
0.595
0.588
0.541
0.574
0.616
0.629
0.618
0.580
0.553
0.611
0.639
0.647
0.640
0.616
0.617
0.590
0.579
0.522
0.523
0.583
0.598
0.633
0.646
0.644
0.626
0.584
0.554
0.609
0.633
0.636
0.618
0.627
0.613
0.624
0.609
0.618
0.599
0.599
0.618
0.609
0.623
0.612
0.570
0.536
0.580
0.581
0.537
0.557
0.579
0.556
0.605
0.619
0.606
0.615
0.595
0.593
0.608
0.590
0.587
0.600
0.576
0.562
0.553
0.544
0.532
0.512
0.477
0.497
0.495
0.540
0.580
0.575
0.581
0.598
0.633
0.647
0.646
0.631
0.594
0.582
0.557
0.552
0.548
0.544
0.537
0.525
0.503
0.547
0.590
0.594
0.616
0.611
0.576
0.551
0.526
0.492
0.520
0.536
0.547
0.556
0.568
0.587
0.567
0.554
0.542
0.527
0.502
0.528
0.544
0.558
0.575
0.603
0.597
0.611
0.595
0.598
0.565
0.538
0.522
0.541
0.557
0.530
0.497
0.526
0.548
0.522
0.489
0.513
0.526
0.532
0.478
0.474
0.501
0.524
0.536
0.550
0.535
0.528
0.512
0.542
0.568
0.551
0.534
0.542
0.546
0.515
0.471
0.480
0.460
0.464
0.440
0.486
0.506
0.520
0.522
0.525
0.517
0.518
0.508
0.502
0.478
0.484
0.463
0.434
0.358
0.436
0.469
0.500
0.512
0.529
0.537
0.541
0.540
0.552
0.533
0.526
0.510
0.479
0.504
0.510
0.500
0.513
0.511
0.495
0.456
0.486
0.489
0.470
0.418
0.416
0.419
0.429
0.450
0.490
0.455
0.496
0.465
0.461
0.492
0.500
0.551
0.550
0.550
0.496
0.498
0.551
0.551
0.568
0.540
0.552
0.566
0.535
0.547
0.624
0.623
0.600
0.594
0.619
0.639
0.643
0.630
0.596
0.524
0.506
0.483
0.502
0.572
0.594
0.580
0.522
0.538
0.549
0.587
0.585
0.542
0.512
0.499
0.493
0.536
0.536
0.546
0.582
0.576
0.596
0.581
0.547
0.550
0.586
0.589
0.610
0.607
0.580
0.567
0.599
0.599
0.592
0.584
0.602
0.589
0.593
0.615
0.613
0.638
0.647
0.644
0.629
0.594
0.579
0.578
0.589
0.617
0.620
0.600
0.627
0.634
0.624
0.645
0.654
0.654
0.647
0.628
0.588
0.566
0.575
0.594
0.578
0.520
0.535
0.544
0.552
0.561
0.576
0.602
0.596
0.609
0.593
0.631
0.650
0.658
0.659
0.653
0.637
0.603
0.591
0.598
0.624
0.628
0.610
0.564
0.525
0.545
0.563
0.588
0.629
0.650
0.659
0.660
0.655
0.641
0.613
0.610
0.633
0.636
0.622
0.639
0.639
0.624
0.639
0.637
0.619
0.630
0.621
0.588
0.571
0.508
0.498
0.469
0.492
0.493
0.556
0.567
0.532
0.558
0.588
0.580
0.585
0.551
0.586
0.583
0.594
0.623
0.629
0.614
0.573
0.542
0.508
0.457
0.455
0.500
0.526
0.543
0.559
0.524
0.564
0.556
0.495
0.483
0.528
0.565
0.555
0.548
0.541
0.531
0.515
0.553
0.539
0.522
0.578
0.592
0.623
0.632
0.621
0.639
0.642
0.630
0.598
0.586
0.536
0.564
0.599
0.600
0.622
0.621
0.596
0.590
0.600
0.578
0.569
0.567
0.574
0.591
0.626
0.638
0.635
0.613
0.565
0.590
0.578
0.579
0.593
0.624
0.632
0.622
0.642
0.647
0.640
0.616
0.621
0.601
0.603
0.627
0.629
0.611
0.618
0.601
0.605
0.578
0.564
0.556
0.551
0.547
0.524
0.458
0.464
0.437
0.465
0.460
0.500
0.501
0.485
0.495
0.493
0.469
0.497
0.490
0.450
0.453
0.455
0.501
0.529
0.499
0.532
0.559
0.536
0.507
0.502
0.479
0.457
0.460
0.500
0.530
0.499
0.530
0.556
0.588
0.591
0.614
0.640
0.651
0.650
0.654
0.648
0.631
0.647
0.650
0.642
0.619
0.571
0.599
0.595
0.609
0.594
0.544
0.576
0.619
0.637
0.638
0.624
0.639
0.639
0.622
0.636
0.633
0.610
0.613
0.593
0.536
0.557
0.583
0.569
0.535
0.598
0.626
0.633
0.621
0.639
0.640
0.626
0.643
0.647
0.630
0.624
0.628
0.647
0.653
0.650
0.635
0.606
0.601
0.567
0.490
0.473
0.509
0.531
0.494
0.518
0.532
0.540
0.546
0.551
0.559
0.571
0.543
0.514
0.463
0.439
0.451
0.482
0.487
0.516
0.534
0.547
0.560
0.578
0.608
0.608
0.580
0.563
0.559
0.559
0.562
0.513
0.534
0.547
0.560
0.519
0.541
0.559
0.557
0.558
0.560
0.567
0.539
0.489
0.500
0.498
0.474
0.495
0.500
0.486
0.454
0.474
0.478
0.507
0.531
0.546
0.526
0.580
0.611
0.611
0.605
0.621
0.610
0.625
0.618
0.639
0.640
0.624
0.637
0.630
0.600
0.590
0.626
0.619
0.640
0.642
0.627
0.642
0.641
0.622
0.560
0.576
0.550
0.553
0.557
0.513
0.513
0.530
0.486
0.460
0.561
0.612
0.632
0.631
0.607
0.605
0.625
0.619
0.642
0.647
0.636
0.606
0.598
0.609
0.588
0.525
0.537
0.543
0.546
0.547
0.546
0.542
0.536
0.522
0.549
0.576
0.612
0.617
0.595
0.534
0.551
0.568
0.591
0.575
0.569
0.570
0.578
0.597
0.634
0.649
0.651
0.639
0.609
0.602
0.615
0.600
0.604
0.574
0.496
0.483
0.527
0.561
0.598
0.600
0.620
0.614
0.633
0.631
0.607
0.605
0.569
0.540
0.507
0.541
0.571
0.553
0.535
0.511
0.556
0.603
0.616
0.600
0.603
0.627
0.627
0.603
0.600
0.560
0.525
0.478
0.488
0.541
0.535
0.521
0.565
0.558
0.554
0.550
0.490
0.475
0.429
0.420
0.442
0.491
0.459
0.459
0.492
0.500
0.574
0.601
0.592
0.612
0.602
0.613
0.594
0.536
0.540
0.541
0.537
0.597
0.618
0.613
0.577
0.494
0.459
0.456
0.501
0.525
0.539
0.491
0.488
0.460
0.481
0.418
0.387
0.374
0.374
0.371
0.364
0.366
0.376
0.385
0.395
0.412
0.441
0.427
0.431
0.457
0.515
0.501
0.468
0.470
0.525
0.569
0.564
0.565
0.515
0.521
0.583
0.601
0.585
0.582
0.591
0.617
0.614
0.636
0.639
0.623
0.635
0.628
0.596
0.527
0.533
0.475
0.473
0.524
0.508
0.544
0.576
0.563
0.555
0.492
0.474
0.512
0.477
0.497
0.439
0.406
0.399
0.415
0.461
0.472
0.536
0.538
0.535
0.525
0.505
0.536
0.504
0.539
0.512
0.470
0.481
0.464
0.496
0.451
0.434
0.440
0.487
0.452
0.462
0.436
0.434
0.454
0.504
0.479
0.510
0.468
0.463
0.491
0.439
0.411
0.396
0.388
0.398
0.432
0.418
0.420
0.438
0.497
0.477
0.497
0.564
0.580
0.608
0.604
0.621
0.611
0.571
0.482
0.451
0.448
0.474
0.538
0.597
0.618
0.612
0.630
0.626
0.597
0.531
0.526
0.455
0.431
0.427
0.442
0.414
0.416
0.433
0.488
0.461
0.468
0.441
0.454
0.430
0.441
0.408
0.403
0.423
0.461
0.532
0.539
0.484
0.488
0.536
0.522
0.497
0.449
0.430
0.431
0.453
0.522
0.522
0.510
0.482
0.511
0.524
0.469
0.467
0.431
0.416
0.431
0.399
0.391
0.386
0.384
0.399
0.438
0.501
0.487
0.532
0.513
0.549
0.583
0.575
0.576
0.531
0.477
0.463
0.499
0.457
0.447
0.465
0.534
0.539
0.483
0.469
0.507
0.472
0.473
0.513
0.538
0.501
0.514
0.455
0.428
0.435
0.481
0.499
0.497
0.472
0.485
0.471
0.511
0.478
0.501
0.503
0.487
0.444
0.444
0.471
0.466
0.428
0.425
0.441
0.413
0.414
0.428
0.479
0.501
0.502
0.553
0.548
0.542
0.477
0.450
0.453
0.486
0.492
0.475
0.497
0.498
0.546
0.536
0.520
0.491
0.507
0.575
0.595
0.578
0.516
0.510
0.556
0.603
0.616
0.600
0.547
0.493
0.501
0.574
0.600
0.591
0.598
0.568
0.489
0.454
0.450
0.490
0.505
0.572
0.590
0.624
0.633
0.621
0.583
0.500
0.467
0.469
0.508
0.473
0.477
0.519
0.493
0.512
0.516
0.507
0.479
0.507
0.461
0.464
0.518
0.501
0.534
0.505
0.456
0.455
0.500
0.468
0.472
0.444
0.459
0.437
0.454
0.501
0.472
0.496
0.498
0.565
0.580
0.552
0.524
0.554
0.586
0.576
0.519
0.535
0.489
0.486
0.527
0.502
0.526
0.484
0.485
0.458
0.464
0.520
0.508
0.548
0.530
0.572
0.566
0.511
0.525
0.472
0.472
0.511
0.477
0.435
0.416
0.428
0.459
0.523
0.518
0.586
0.612
0.607
0.569
0.607
0.612
0.586
0.574
0.571
0.576
0.591
0.622
0.627
0.609
0.614
0.588
0.578
0.581
0.581
0.559
0.557
0.556
0.557
0.551
0.535
0.549
0.506
0.530
0.546
0.559
0.575
0.601
0.592
0.600
0.571
0.619
0.639
0.641
0.625
0.562
0.565
0.607
0.638
0.650
0.649
0.648
0.632
0.648
0.650
0.638
0.606
0.541
0.556
0.573
0.599
0.589
0.594
0.616
0.610
0.572
0.543
0.509
0.546
0.594
0.603
0.633
0.642
0.634
0.606
0.599
0.611
0.592
0.590
0.602
0.581
0.515
0.520
0.456
0.423
0.408
0.404
0.426
0.467
0.475
0.451
0.458
0.426
0.430
0.454
0.440
0.465
0.457
0.496
0.457
0.449
0.485
0.494
0.424
0.389
0.373
0.370
0.377
0.398
0.443
0.445
0.473
0.470
0.520
0.500
0.530
0.550
0.570
0.598
0.589
0.540
0.571
0.554
0.607
0.628
0.625
0.651
0.664
0.670
0.672
0.669
0.661
0.644
0.611
0.602
0.558
0.586
0.572
0.566
0.567
0.574
0.589
0.565
0.614
0.633
0.631
0.607
0.550
0.492
0.497
0.479
0.517
0.542
0.507
0.454
0.448
0.485
0.497
0.572
0.598
0.589
0.594
0.561
0.532
0.495
0.505
0.566
0.577
0.599
0.584
0.583
0.594
0.622
0.625
0.602
0.600
0.618
0.607
0.620
0.605
0.612
0.588
0.607
0.630
0.631
0.610
0.612
0.639
0.648
0.641
0.617
0.619
0.593
0.585
0.534
0.545
0.553
0.563
0.577
0.545
0.511
0.545
0.577
0.619
0.634
0.628
0.598
0.530
0.524
0.507
0.541
0.515
0.560
0.551
0.543
0.532
0.582
0.589
0.555
0.608
0.628
0.625
0.597
0.531
0.527
0.456
0.432
0.446
0.503
0.484
0.508
0.514
0.591
0.628
0.640
0.635
0.610
0.607
0.573
0.490
0.468
0.483
0.470
0.494
0.495
0.473
0.505
0.462
0.468
0.441
0.439
0.461
0.516
0.557
0.545
0.473
0.456
0.470
0.521
0.559
0.545
0.529
0.572
0.568
0.514
0.531
0.484
0.495
0.484
0.446
0.452
0.486
0.565
0.593
0.581
0.582
0.539
0.561
0.531
0.492
0.514
0.522
0.587
0.610
0.602
0.559
0.587
0.574
0.515
0.510
0.488
0.510
0.459
0.441
0.449
0.484
0.492
0.477
0.517
0.544
0.567
0.596
0.589
0.609
0.598
0.550
0.571
0.544
0.514
0.538
0.501
0.513
0.580
0.601
0.587
0.532
0.469
0.442
0.441
0.464
0.522
0.513
0.488
0.522
0.545
0.509
0.456
0.449
0.487
0.444
0.427
0.444
0.419
0.426
0.468
0.421
0.390
0.379
0.383
0.404
0.450
0.457
0.495
0.453
0.458
0.495
0.510
0.452
0.423
0.412
0.431
0.470
0.476
0.522
0.499
0.525
0.540
0.550
0.504
0.523
0.476
0.467
0.493
0.567
0.590
0.628
0.643
0.640
0.620
0.572
0.532
0.484
0.494
0.482
0.511
0.523
0.468
0.449
0.474
0.469
0.430
0.428
0.461
0.459
0.505
0.476
0.486
0.470
0.421
0.405
0.414
0.453
0.540
0.564
0.538
0.449
0.406
0.390
0.393
0.417
0.455
0.526
0.529
0.524
0.577
0.584
0.550
0.583
0.574
0.517
0.532
0.483
0.492
0.477
0.502
0.450
0.427
0.424
0.438
0.476
0.429
0.417
0.436
0.477
0.489
0.477
0.504
0.511
0.572
0.586
0.558
0.475
0.432
0.426
0.439
0.477
0.485
0.552
0.563
0.523
0.472
0.474
0.530
0.522
0.588
0.612
0.606
0.621
0.611
0.569
0.534
0.493
0.497
0.549
0.543
0.534
0.461
0.438
0.454
0.432
0.431
0.468
0.540
0.551
0.562
0.522
0.539
0.551
0.506
0.529
0.542
0.496
0.428
0.395
0.384
0.390
0.416
0.473
0.442
0.436
0.469
0.469
0.437
0.444
0.493
0.519
0.475
0.470
0.518
0.495
0.536
0.579
0.576
0.528
0.471
0.467
0.429
0.427
0.460
0.457
0.416
0.406
0.407
0.434
0.415
0.410
0.433
0.494
0.476
0.513
0.479
0.485
0.533
0.518
0.490
0.506
0.448
0.418
0.403
0.413
0.453
0.454
0.485
0.489
0.469
0.486
0.545
0.546
0.545
0.484
0.483
0.539
0.534
0.465
0.432
0.436
0.478
0.435
0.431
0.464
0.462
0.494
0.503
0.492
0.458
0.456
0.416
0.407
0.409
0.423
0.470
0.554
0.583
0.569
0.505
0.492
0.525
0.548
0.513
0.548
0.525
0.560
0.543
0.523
0.577
0.586
0.553
0.464
0.425
0.421
0.450
0.508
0.492
0.522
0.539
0.552
0.508
0.533
0.551
0.512
0.542
0.513
0.537
0.499
0.510
0.504
0.548
0.535
0.458
0.430
0.438
0.471
0.415
0.389
0.383
0.392
0.423
0.471
0.487
0.478
0.439
0.440
0.466
0.458
0.498
0.460
0.455
0.497
0.462
0.459
0.505
0.476
0.503
0.454
0.451
0.493
0.456
0.466
0.527
0.523
0.506
0.472
0.475
0.532
0.526
0.453
0.427
0.420
0.429
0.475
0.490
0.480
0.527
0.508
0.471
0.487
0.478
0.508
0.465
0.472
0.517
0.549
0.523
0.555
0.532
0.571
0.563
0.502
0.491
0.526
0.550
0.574
0.550
0.527
0.562
0.547
0.472
0.452
0.478
0.473
0.508
0.468
0.464
0.426
0.406
0.412
0.448
0.527
0.541
0.494
0.509
0.451
0.439
0.450
0.507
0.489
0.531
0.509
0.470
0.484
0.556
0.574
0.545
0.514
0.552
0.535
0.581
0.583
0.542
0.567
0.542
0.514
0.470
0.463
0.489
0.577
0.619
0.632
0.624
0.591
0.574
0.509
0.497
0.532
0.503
0.454
0.451
0.478
0.476
0.444
0.437
0.471
0.472
0.526
0.515
0.573
0.585
0.555
0.469
0.420
0.403
0.411
0.432
0.491
0.469
0.483
0.469
0.508
0.474
0.478
0.523
0.556
0.534
0.506
0.459
0.461
0.427
0.427
0.447
0.495
0.463
0.482
0.473
0.502
0.455
0.440
0.448
0.500
0.532
0.557
0.583
0.567
0.557
0.549
0.540
0.595
0.612
0.600
0.606
0.580
0.508
0.489
0.514
0.525
0.468
0.448
0.471
0.532
0.584
0.594
0.566
0.544
0.587
0.590
0.608
0.593
0.595
0.615
0.606
0.619
0.604
0.556
0.578
0.555
0.533
0.504
0.542
0.575
0.562
0.498
0.497
0.566
0.583
0.557
0.534
0.504
0.541
0.572
0.557
0.487
0.461
0.485
0.551
0.562
0.576
0.600
0.588
0.536
0.563
0.559
0.559
0.562
0.570
0.584
0.557
0.532
0.499
0.530
0.496
0.525
0.543
0.558
0.575
0.602
0.593
0.602
0.631
0.638
0.626
0.643
0.644
0.629
0.590
0.566
0.548
0.472
0.419
0.357
0.451
0.504
0.503
0.482
0.435
0.442
0.405
0.465
0.491
0.497
0.536
0.572
0.570
0.578
0.570
0.572
0.586
0.585
0.601
0.591
0.599
0.581
0.578
0.540
0.532
0.493
0.465
0.487
0.522
0.493
0.405
0.416
0.465
0.515
0.571
0.580
0.599
0.582
0.555
0.556
0.560
0.566
0.578
0.602
0.590
0.594
0.615
0.607
0.621
0.608
0.619
0.601
0.604
0.629
0.629
0.608
0.553
0.568
0.589
0.626
0.638
0.632
0.603
0.539
0.556
0.575
0.602
0.596
0.551
0.592
0.593
0.610
0.597
0.546
0.562
0.526
0.565
0.554
0.545
0.532
0.512
0.485
0.518
0.537
0.495
0.515
0.520
0.513
0.576
0.592
0.569
0.497
0.473
0.486
0.544
0.597
0.614
0.601
0.552
0.446
0.540
0.571
0.610
0.617
0.596
0.594
0.608
0.590
0.532
0.536
0.559
0.608
0.624
0.616
0.633
0.628
0.601
0.593
0.602
0.577
0.562
0.551
0.541
0.526
0.501
0.540
0.575
0.564
0.558
0.555
0.553
0.496
0.502
0.488
0.517
0.533
0.486
0.413
0.353
0.455
0.519
0.513
0.492
0.516
0.527
0.471
0.469
0.518
0.555
0.536
0.597
0.620
0.617
0.585
0.510
0.489
0.512
0.519
0.513
0.578
0.597
0.579
0.572
0.518
0.449
0.426
0.421
0.433
0.466
0.465
0.430
0.416
0.432
0.486
0.513
0.468
0.476
0.522
0.500
0.528
0.545
0.505
0.515
0.510
0.488
0.527
0.499
0.450
0.446
0.484
0.496
0.572
0.599
0.590
0.541
0.574
0.615
0.626
0.613
0.570
0.477
0.440
0.445
0.491
0.514
0.465
0.467
0.505
0.525
0.478
0.486
0.539
0.529
0.511
0.546
0.523
0.558
0.540
0.517
0.549
0.524
0.487
0.511
0.518
0.512
0.491
0.530
0.561
0.540
0.514
0.559
0.550
0.541
0.470
0.437
0.444
0.408
0.399
0.397
0.418
0.470
0.434
0.421
0.445
0.496
0.470
0.495
0.498
0.549
0.543
0.534
0.518
0.488
0.519
0.536
0.492
0.492
0.470
0.483
0.470
0.493
0.562
0.579
0.552
0.468
0.437
0.445
0.495
0.466
0.489
0.487
0.502
0.440
0.466
0.500
0.513
0.546
0.577
0.581
0.598
0.582
0.580
0.536
0.577
0.580
0.601
0.594
0.606
0.594
0.602
0.583
0.581
0.546
0.591
0.603
0.627
0.635
0.625
0.593
0.571
0.520
0.523
0.557
0.559
0.606
0.636
0.645
0.658
0.662
0.657
0.641
0.607
0.595
0.546
0.583
0.578
0.584
0.548
0.510
0.491
0.533
0.569
0.610
0.621
0.605
0.610
0.585
0.572
0.569
0.516
0.534
0.544
0.552
0.504
0.523
0.530
0.529
0.491
0.514
0.523
0.520
0.452
0.427
0.435
0.397
0.406
0.480
0.442
0.450
0.483
0.488
0.468
0.499
0.510
0.505
0.482
0.516
0.535
0.548
0.559
0.518
0.516
0.500
0.462
0.475
0.457
0.484
0.484
0.520
0.509
0.508
0.491
0.485
0.490
0.485
0.495
0.484
0.506
0.552
0.544
0.569
0.547
0.565
0.535
0.557
0.527
0.525
0.559
0.546
0.482
0.436
0.394
0.459
0.460
0.444
0.474
0.534
0.531
0.492
0.550
0.551
0.496
0.498
0.567
0.586
0.564
0.589
0.573
0.593
0.590
0.602
0.579
0.568
0.507
0.428
0.394
0.468
0.509
0.533
0.549
0.581
0.568
0.529
0.567
0.611
0.623
0.610
0.620
0.603
0.607
0.582
0.569
0.563
0.561
0.563
0.515
0.451
0.432
0.451
0.429
0.444
0.513
0.568
0.572
0.530
0.491
0.515
0.523
0.520
0.504
0.511
0.501
0.472
0.495
0.497
0.477
0.512
0.531
0.541
0.548
0.553
0.503
0.519
0.543
0.562
0.568
0.580
0.604
0.594
0.602
0.629
0.633
0.617
0.608
0.566
0.598
0.593
0.549
0.504
0.530
0.547
0.506
0.532
0.550
0.567
0.538
0.503
0.539
0.571
0.610
0.617
0.596
0.537
0.436
0.530
0.557
0.532
0.457
0.552
0.593
0.595
0.587
0.589
0.566
0.541
0.566
0.604
0.624
0.633
0.620
0.581
0.575
0.538
0.496
0.397
0.481
0.536
0.533
0.497
0.516
0.579
0.598
0.580
0.518
0.512
0.543
0.569
0.603
0.601
0.621
0.613
0.575
0.616
0.627
0.615
0.628
0.618
0.568
0.572
0.584
0.553
0.582
0.568
0.561
0.558
0.501
0.528
0.489
0.425
0.540
0.592
0.605
0.497
0.515
0.519
0.509
0.426
0.529
0.565
0.550
0.536
0.514
0.568
0.572
0.585
0.611
0.607
0.570
0.551
0.532
0.505
0.379
0.467
0.464
0.512
0.545
0.574
0.637
0.616
0.642
0.651
0.646
0.625
0.556
0.573
0.543
0.558
0.575
0.602
0.594
0.619
0.616
0.639
0.643
0.631
0.596
0.580
0.575
0.579
0.606
0.601
0.562
0.549
0.584
0.591
0.562
0.536
0.506
0.514
0.508
0.485
0.482
0.499
0.496
0.547
0.596
0.608
0.613
0.589
0.561
0.558
0.559
0.563
0.572
0.534
0.537
0.534
0.524
0.502
0.547
0.589
0.590
0.607
0.592
0.594
0.557
0.542
0.523
0.492
0.472
0.504
0.517
0.517
0.517
0.503
0.469
0.488
0.481
0.432
0.410
0.415
0.455
0.457
0.506
0.537
0.562
0.536
0.503
0.551
0.597
0.608
0.587
0.527
0.542
0.553
0.511
0.521
0.521
0.509
0.549
0.533
0.511
0.542
0.515
0.542
0.567
0.598
0.593
0.607
0.588
0.530
0.406
0.465
0.540
0.554
0.582
0.604
0.595
0.553
0.518
0.583
0.606
0.635
0.646
0.644
0.628
0.627
0.604
0.550
0.478
0.316
0.302
0.410
0.499
0.537
0.540
0.540
0.508
0.438
0.373
0.353
0.341
0.281
0.355
0.352
0.355
0.312
0.408
0.419
0.457
0.444
0.492
0.489
0.505
0.482
0.474
0.490
0.533
0.513
0.503
0.474
0.444
0.461
0.443
0.470
0.446
0.428
0.465
0.415
0.397
0.393
0.384
0.367
0.336
0.356
0.412
0.486
0.533
0.530
0.491
0.486
0.509
0.503
0.544
0.567
0.535
0.466
0.534
0.567
0.549
0.439
0.514
0.545
0.545
0.562
0.584
0.654
0.648
0.628
0.584
0.497
0.474
0.436
0.444
0.473
0.471
0.436
0.512
0.534
0.515
0.504
0.526
0.553
0.582
0.569
0.564
0.565
0.572
0.560
0.539
0.509
0.544
0.520
0.483
0.461
0.448
0.424
0.490
0.501
0.482
0.451
0.465
0.508
0.561
0.565
0.575
0.567
0.547
0.556
0.568
0.433
0.419
0.429
0.474
0.534
0.534
0.526
0.509
0.359
0.390
0.428
0.474
0.489
0.522
0.511
0.574
0.591
0.570
0.569
0.576
0.538
0.564
0.547
0.531
0.542
0.529
0.536
0.572
0.564
0.519
0.518
0.506
0.507
0.504
0.485
0.526
0.558
0.559
0.564
0.576
0.582
0.548
0.583
0.577
0.609
0.611
0.586
0.602
0.585
0.566
0.595
0.607
0.616
0.603
0.563
0.492
0.481
0.525
0.509
0.479
0.513
0.534
0.495
0.545
0.593
0.606
0.588
0.532
0.538
0.540
0.483
0.484
0.476
0.515
0.541
0.509
0.424
0.456
0.457
0.431
0.372
0.471
0.482
0.555
0.574
0.601
0.594
0.593
0.596
0.584
0.547
0.508
0.516
0.532
0.506
0.547
0.586
0.583
0.537
0.570
0.581
0.586
0.646
0.609
0.585
0.411
0.425
0.473
0.491
0.484
0.393
0.500
0.528
0.491
0.515
0.541
0.506
0.522
0.526
0.521
0.572
0.576
0.590
0.603
0.582
0.580
0.590
0.574
0.568
0.569
0.577
0.540
0.574
0.561
0.575
0.542
0.505
0.535
0.557
0.583
0.565
0.496
0.475
0.423
0.405
0.416
0.499
0.504
0.505
0.488
0.498
0.537
0.587
0.595
0.535
0.557
0.563
0.604
0.578
0.487
0.363
0.282
0.274
0.351
0.378
0.296
0.336
0.308
0.433
0.453
0.455
0.503
0.533
0.498
0.512
0.510
0.491
0.546
0.544
0.538
0.596
0.617
0.609
0.624
0.615
0.576
0.547
0.517
0.414
0.485
0.522
0.569
0.392
0.501
0.554
0.553
0.552
0.540
0.560
0.583
0.563
0.568
0.579
0.546
0.477
0.468
0.506
0.526
0.516
0.508
0.554
0.544
0.531
0.531
0.591
0.612
0.603
0.558
0.517
0.497
0.426
0.317
0.351
0.372
0.342
0.459
0.503
0.527
0.542
0.497
0.451
0.450
0.266
0.291
0.429
0.461
0.503
0.469
0.402
0.502
0.543
0.525
0.554
0.556
0.541
0.521
0.489
0.522
0.509
0.480
0.512
0.529
0.537
0.483
0.494
0.483
0.445
0.449
0.413
0.508
0.527
0.537
0.542
0.559
0.565
0.576
0.560
0.491
0.483
0.390
0.479
0.529
0.513
0.483
0.514
0.474
0.507
0.481
0.496
0.489
0.491
0.540
0.583
0.583
0.595
0.570
0.496
0.470
0.481
0.464
0.494
0.503
0.491
0.456
0.468
0.447
0.466
0.467
0.434
0.321
0.372
0.367
0.357
0.353
0.352
0.353
0.359
0.370
0.402
0.460
0.481
0.543
0.546
0.546
0.544
0.526
0.498
0.518
0.532
0.489
0.477
0.505
0.482
0.500
0.442
0.425
0.443
0.502
0.485
0.442
0.444
0.489
0.525
0.551
0.557
0.565
0.560
0.501
0.461
0.454
0.408
0.387
0.385
0.401
0.440
0.463
0.601
0.564
0.602
0.605
0.575
0.521
0.524
0.484
0.501
0.499
0.498
0.476
0.516
0.508
0.500
0.556
0.558
0.540
0.518
0.463
0.458
0.415
0.408
0.403
0.422
0.389
0.449
0.411
0.403
0.405
0.416
0.468
0.466
0.431
0.432
0.471
0.478
0.455
0.480
0.475
0.441
0.443
0.425
0.446
0.437
0.406
0.401
0.389
0.398
0.367
0.345
0.324
0.293
0.320
0.307
0.419
0.460
0.484
0.492
0.507
0.463
0.477
0.454
0.476
0.470
0.466
0.441
0.397
0.374
0.362
0.357
0.355
0.356
0.370
0.361
0.357
0.357
0.362
0.372
0.360
0.353
0.348
0.353
0.353
0.343
0.334
0.342
0.348
0.356
0.345
0.371
0.412
0.411
0.439
0.465
0.470
0.424
0.388
0.396
0.400
0.409
0.442
0.434
0.461
0.431
0.434
0.358
0.366
0.380
0.410
0.388
0.382
0.390
0.415
0.391
0.384
0.391
0.416
0.391
0.384
0.391
0.416
0.391
0.384
0.391
0.416
0.391
0.384
0.391
0.416
0.391
0.384
0.392
0.419
0.396
0.393
0.408
0.449
0.453
0.500
0.530
0.506
0.469
0.481
0.470
0.508
0.533
0.506
0.465
0.471
0.450
0.471
0.464
0.505
0.531
0.505
0.464
0.470
0.448
0.467
0.456
0.490
0.503
0.500
0.480
0.515
0.540
0.515
0.479
0.497
0.497
0.431
0.399
0.388
0.394
0.418
0.394
0.388
0.398
0.429
0.415
0.430
0.400
0.391
0.400
0.430
0.416
0.430
0.401
0.392
0.402
0.435
0.425
0.447
0.432
0.451
0.433
0.452
0.434
0.452
0.434
0.452
0.434
0.452
0.434
0.452
0.434
0.452
0.434
0.452
0.434
0.452
0.434
0.451
0.433
0.450
0.430
0.443
0.418
0.422
0.419
0.446
0.435
0.459
0.450
0.484
0.494
0.495
0.477
0.513
0.537
0.510
0.469
0.479
0.463
0.494
0.506
0.514
0.510
0.493
0.456
0.465
0.442
0.458
0.440
0.460
0.448
0.439
0.389
0.357
0.308
0.365
0.383
0.416
0.399
0.401
0.425
0.492
0.507
0.510
0.482
0.520
0.518
0.537
0.522
0.501
0.497
0.508
0.503
0.516
0.518
0.544
0.569
0.565
0.538
0.519
0.521
0.503
0.466
0.477
0.459
0.425
0.341
0.324
0.350
0.398
0.386
0.413
0.393
0.414
0.442
0.403
0.347
0.293
0.359
0.437
0.436
0.474
0.481
0.452
0.430
0.443
0.462
0.492
0.471
0.502
0.513
0.530
0.447
0.490
0.509
0.530
0.545
0.497
0.413
0.457
0.466
0.518
0.406
0.451
0.374
0.405
0.402
0.423
0.427
0.466
0.472
0.482
0.437
0.441
0.403
0.397
0.412
0.454
0.459
0.430
0.436
0.480
0.485
0.455
0.471
0.457
0.408
0.393
0.397
0.423
0.399
0.588
0.607
0.600
0.563
0.534
0.534
0.518
0.508
0.518
0.504
0.518
0.486
0.474
0.434
0.384
0.453
0.530
0.547
0.555
0.557
0.511
0.517
0.546
0.523
0.525
0.519
0.536
0.551
0.558
0.569
0.591
0.580
0.586
0.558
0.539
0.549
0.560
0.577
0.595
0.582
0.533
0.512
0.478
0.404
0.461
0.483
0.471
0.526
0.521
0.505
0.519
0.524
0.507
0.476
0.449
0.464
0.481
0.472
0.467
0.431
0.370
0.422
0.426
0.414
0.350
0.391
0.465
0.508
0.535
0.547
0.559
0.525
0.551
0.528
0.492
0.478
0.508
0.471
0.448
0.509
0.559
0.562
0.561
0.570
0.586
0.568
0.587
0.607
0.603
0.573
0.537
0.536
0.521
0.485
0.468
0.466
0.507
0.522
0.569
0.574
0.563
0.558
0.559
0.564
0.526
0.446
0.441
0.491
0.519
0.484
0.506
0.513
0.507
0.506
0.490
0.502
0.531
0.553
0.540
0.556
0.526
0.488
0.509
0.547
0.574
0.560
0.512
0.517
0.510
0.489
0.526
0.556
0.590
0.590
0.557
0.477
0.467
0.507
0.531
0.497
0.512
0.544
0.577
0.594
0.580
0.579
0.595
0.580
0.579
0.592
0.572
0.563
0.560
0.564
0.523
0.549
0.524
0.558
0.545
0.532
0.547
0.562
0.584
0.570
0.514
0.513
0.498
0.498
0.512
0.557
0.554
0.554
0.572
0.548
0.558
0.587
0.608
0.581
0.568
0.596
0.615
0.579
0.555
0.535
0.460
0.433
0.445
0.497
0.532
0.560
0.596
0.602
0.580
0.522
0.536
0.548
0.509
0.523
0.529
0.529
0.560
0.547
0.535
0.586
0.602
0.592
0.601
0.616
0.516
0.522
0.518
0.504
0.473
0.503
0.463
0.487
0.531
0.559
0.540
0.520
0.571
0.580
0.603
0.598
0.563
0.567
0.529
0.473
0.476
0.519
0.561
0.558
0.563
0.588
0.580
0.585
0.554
0.594
0.602
0.581
0.523
0.545
0.515
0.526
0.528
0.472
0.454
0.480
0.513
0.534
0.549
0.535
0.466
0.446
0.467
0.458
0.480
0.535
0.535
0.575
0.575
0.587
0.605
0.596
0.557
0.554
0.503
0.463
0.479
0.469
0.509
0.504
0.482
0.523
0.555
0.590
0.591
0.560
0.535
0.505
0.541
0.574
0.568
0.513
0.441
0.325
0.283
0.272
0.359
0.315
0.399
0.509
0.544
0.520
0.553
0.534
0.507
0.547
0.532
0.456
0.452
0.478
0.477
0.483
0.530
0.572
0.572
0.584
0.559
0.487
0.460
0.464
0.436
0.446
0.475
0.476
0.449
0.465
0.448
0.470
0.462
0.421
0.407
0.426
0.397
0.375
0.365
0.362
0.366
0.377
0.400
0.399
0.421
0.392
0.489
0.511
0.518
0.514
0.498
0.463
0.462
0.459
0.503
0.531
0.543
0.501
0.509
0.451
0.436
0.459
0.529
0.541
0.550
0.510
0.536
0.559
0.588
0.582
0.591
0.568
0.501
0.460
0.451
0.405
0.384
0.379
0.386
0.411
0.447
0.594
0.560
0.597
0.605
0.586
0.531
0.537
0.488
0.498
0.488
0.500
0.492
0.545
0.547
0.517
0.558
0.552
0.549
0.548
0.496
0.505
0.498
0.515
0.469
0.467
0.434
0.469
0.422
0.406
0.401
0.404
0.440
0.458
0.440
0.462
0.485
0.483
0.456
0.475
0.466
0.457
0.491
0.427
0.398
0.391
0.402
0.437
0.430
0.408
0.412
0.444
0.485
0.511
0.526
0.534
0.486
0.496
0.489
0.540
0.515
0.477
0.478
0.483
0.467
0.502
0.467
0.432
0.437
0.458
0.448
0.481
0.491
0.475
0.464
0.502
0.485
0.460
0.436
0.444
0.446
0.422
0.428
0.389
0.368
0.366
0.373
0.386
0.417
0.409
0.427
0.446
0.508
0.491
0.455
0.464
0.474
0.446
0.459
0.441
0.462
0.439
0.456
0.440
0.463
0.442
0.462
0.444
0.465
0.445
0.462
0.441
0.459
0.432
0.442
0.411
0.406
0.411
0.442
0.433
0.460
0.442
0.465
0.445
0.466
0.446
0.467
0.446
0.467
0.446
0.467
0.446
0.466
0.445
0.465
0.442
0.460
0.433
0.442
0.442
0.482
0.496
0.524
0.514
0.524
0.525
0.521
0.508
0.513
0.495
0.490
0.463
0.479
0.418
0.458
0.438
0.449
0.427
0.446
0.472
0.519
0.590
0.534
0.517
0.486
0.505
0.551
0.587
0.582
0.533
0.561
0.537
0.508
0.461
0.464
0.422
0.426
0.468
0.521
0.504
0.505
0.487
0.529
0.561
0.577
0.569
0.582
0.552
0.521
0.492
0.519
0.533
0.549
0.546
0.540
0.550
0.504
0.493
0.459
0.473
0.504
0.528
0.558
0.558
0.526
0.521
0.503
0.475
0.484
0.522
0.495
0.393
0.394
0.415
0.382
0.394
0.412
0.432
0.404
0.408
0.422
0.460
0.462
0.518
0.508
0.480
0.493
0.589
0.539
0.473
0.461
0.498
0.504
0.436
0.353
0.366
0.384
0.423
0.498
0.529
0.519
0.524
0.499
0.432
0.442
0.478
0.512
0.497
0.530
0.554
0.523
0.453
0.448
0.431
0.450
0.488
0.490
0.468
0.482
0.468
0.421
0.392
0.383
0.404
0.451
0.545
0.579
0.568
0.563
0.563
0.589
0.574
0.535
0.490
0.516
0.472
0.484
0.490
0.471
0.506
0.522
0.470
0.456
0.472
0.457
0.489
0.497
0.482
0.527
0.506
0.495
0.461
0.392
0.343
0.452
0.464
0.432
0.442
0.465
0.488
0.466
0.466
0.459
0.469
0.446
0.437
0.417
0.398
0.318
0.381
0.375
0.400
0.400
0.394
0.325
0.402
0.419
0.438
0.412
0.399
0.383
0.397
0.465
0.442
0.339
0.391
0.415
0.439
0.489
0.458
0.437
0.459
0.502
0.470
0.425
0.398
0.352
0.413
0.363
0.393
0.421
0.341
0.370
0.414
0.427
0.425
0.459
0.457
0.487
0.494
0.478
0.519
0.558
0.548
0.537
0.522
0.572
0.577
0.539
0.498
0.436
0.362
0.282
0.322
0.352
0.356
0.364
0.380
0.411
0.387
0.278
0.288
0.180
0.128
0.242
0.313
0.280
0.285
0.250
0.313
0.338
0.359
0.384
0.425
0.397
0.297
0.327
0.348
0.372
0.378
0.398
0.444
0.390
0.341
0.291
0.382
0.406
0.456
0.412
0.367
0.333
0.325
0.309
0.242
0.269
0.279
0.260
0.206
0.287
0.294
0.268
0.206
0.374
0.302
0.354
0.359
0.370
0.396
0.416
0.451
0.463
0.490
0.458
0.458
0.465
0.420
0.407
0.406
0.396
0.392
0.386
0.383
0.369
0.403
0.337
0.406
0.434
0.450
0.455
0.492
0.505
0.482
0.460
0.472
0.468
0.501
0.530
0.531
0.491
0.497
0.497
0.499
0.474
0.488
0.470
0.490
0.464
0.474
0.456
0.470
0.454
0.468
0.453
0.468
0.453
0.468
0.454
0.469
0.455
0.471
0.459
0.478
0.472
0.503
0.519
0.525
0.525
0.517
0.500
0.471
0.447
0.467
0.522
0.532
0.524
0.449
0.402
0.380
0.386
0.394
0.408
0.434
0.413
0.420
0.425
0.461
0.414
0.395
0.382
0.368
0.349
0.435
0.424
0.431
0.403
0.382
0.386
0.407
0.455
0.465
0.440
0.439
0.479
0.435
0.414
0.422
0.403
0.444
0.469
0.476
0.481
0.440
0.348
0.404
0.386
0.384
0.385
0.403
0.389
0.380
0.278
0.255
0.192
0.201
0.234
0.290
0.335
0.346
0.359
0.377
0.410
0.376
0.340
0.287
0.210
0.219
0.311
0.373
0.446
0.425
0.420
0.453
0.459
0.450
0.485
0.439
0.433
0.446
0.544
0.544
0.488
0.475
0.502
0.557
0.538
0.529
0.499
0.433
0.390
0.367
0.340
0.392
0.380
0.369
0.368
0.377
0.401
0.432
0.417
0.396
0.396
0.403
0.437
0.452
0.462
0.406
0.375
0.368
0.371
0.369
0.463
0.464
0.427
0.312
0.186
0.299
0.394
0.428
0.413
0.426
0.475
0.493
0.453
0.459
0.487
0.497
0.463
0.478
0.496
0.491
0.463
0.483
0.496
0.283
0.323
0.294
0.268
0.223
0.288
0.424
0.420
0.424
0.462
0.383
0.148
0.157
0.198
0.171
0.113
0.198
0.141
0.272
0.352
0.437
0.417
0.429
0.450
0.474
0.410
0.373
0.363
0.359
0.344
0.327
0.300
0.245
0.302
0.339
0.354
0.374
0.406
0.380
0.370
0.371
0.382
0.410
0.383
0.372
0.372
0.389
0.361
0.502
0.574
0.607
0.617
0.656
0.612
0.612
0.583
0.565
0.554
0.574
0.547
0.519
0.478
0.492
0.427
0.417
0.437
0.412
0.416
0.450
0.444
0.481
0.405
0.441
0.433
0.521
0.513
0.576
0.592
0.588
0.542
0.493
0.505
0.499
0.557
0.561
0.513
0.534
0.492
0.496
0.494
0.469
0.496
0.501
0.556
0.556
0.524
0.480
0.498
0.494
0.468
0.408
0.390
0.355
0.379
0.355
0.416
0.464
0.449
0.465
0.535
0.542
0.489
0.480
0.443
0.447
0.480
0.483
0.559
0.581
0.559
0.484
0.451
0.464
0.441
0.459
0.441
0.464
0.441
0.412
0.396
0.435
0.427
0.453
0.441
0.432
0.423
0.450
0.507
0.489
0.482
0.503
0.544
0.528
0.573
0.572
0.528
0.484
0.460
0.469
0.515
0.546
0.518
0.562
0.555
0.570
0.537
0.497
0.522
0.478
0.495
0.456
0.448
0.484
0.542
0.539
0.531
0.530
0.521
0.521
0.509
0.475
0.495
0.494
0.469
0.480
0.463
0.495
0.505
0.496
0.535
0.527
0.508
0.557
0.550
0.565
0.550
0.493
0.499
0.427
0.476
0.438
0.378
0.416
0.436
0.445
0.501
0.505
0.579
0.613
0.619
0.603
0.555
0.593
0.597
0.607
0.595
0.555
0.599
0.618
0.618
0.601
0.558
0.600
0.616
0.615
0.594
0.544
0.447
0.503
0.487
0.489
0.413
0.365
0.308
0.331
0.452
0.480
0.564
0.599
0.601
0.572
0.513
0.523
0.469
0.419
0.432
0.342
0.406
0.432
0.438
0.428
0.437
0.470
0.458
0.449
0.422
0.429
0.463
0.430
0.418
0.437
0.497
0.479
0.495
0.449
0.432
0.453
0.434
0.454
0.453
0.415
0.291
0.334
0.372
0.433
0.446
0.417
0.420
0.454
0.440
0.465
0.525
0.519
0.500
0.449
0.416
0.416
0.431
0.419
0.412
0.350
0.329
0.302
0.409
0.461
0.477
0.463
0.499
0.430
0.398
0.389
0.384
0.396
0.429
0.499
0.492
0.460
0.478
0.483
0.420
0.389
0.377
0.380
0.381
0.397
0.436
0.429
0.459
0.451
0.472
0.548
0.566
0.534
0.461
0.437
0.453
0.412
0.420
0.461
0.465
0.520
0.539
0.537
0.471
0.460
0.411
0.406
0.427
0.483
0.455
0.475
0.463
0.486
0.504
0.447
0.434
0.459
0.447
0.442
0.479
0.486
0.435
0.422
0.443
0.505
0.493
0.457
0.474
0.519
0.495
0.448
0.447
0.488
0.448
0.375
0.317
0.395
0.471
0.492
0.506
0.492
0.542
0.507
0.514
0.495
0.482
0.392
0.378
0.377
0.401
0.382
0.379
0.393
0.410
0.387
0.391
0.415
0.448
0.411
0.402
0.417
0.433
0.401
0.393
0.404
0.471
0.414
0.387
0.377
0.361
0.362
0.369
0.386
0.379
0.397
0.434
0.413
0.432
0.404
0.396
0.408
0.432
0.394
0.376
0.375
0.371
0.336
0.331
0.323
0.339
0.384
0.390
0.420
0.413
0.367
0.342
0.291
0.358
0.364
0.388
0.432
0.455
0.468
0.475
0.538
0.501
0.471
0.437
0.442
0.488
0.499
0.471
0.507
0.473
0.440
0.379
0.437
0.394
0.420
0.429
0.447
0.425
0.437
0.488
0.485
0.457
0.479
0.474
0.522
0.503
0.463
0.455
0.494
0.509
0.503
0.497
0.528
0.550
0.551
0.552
0.554
0.557
0.593
0.590
0.548
0.494
0.503
0.493
0.529
0.544
0.527
0.501
0.442
0.409
0.444
0.452
0.421
0.423
0.374
0.431
0.469
0.560
0.552
0.522
0.501
0.545
0.576
0.576
0.568
0.556
0.563
0.591
0.455
0.423
0.396
0.349
0.403
0.388
0.430
0.505
0.507
0.511
0.513
0.500
0.432
0.487
0.526
0.556
0.582
0.564
0.552
0.506
0.527
0.537
0.532
0.426
0.432
0.519
0.512
0.488
0.456
0.471
0.469
0.435
0.371
0.357
0.432
0.459
0.466
0.455
0.405
0.405
0.431
0.495
0.517
0.525
0.494
0.526
0.491
0.519
0.479
0.479
0.451
0.464
0.511
0.542
0.592
0.602
0.578
0.573
0.556
0.571
0.538
0.500
0.511
0.506
0.483
0.501
0.500
0.478
0.497
0.493
0.536
0.572
0.617
0.632
0.626
0.521
0.489
0.453
0.448
0.401
0.378
0.370
0.369
0.379
0.388
0.396
0.362
0.419
0.462
0.429
0.429
0.465
0.491
0.465
0.488
0.487
0.510
0.529
0.484
0.431
0.416
0.430
0.481
0.505
0.509
0.441
0.414
0.400
0.443
0.387
0.349
0.477
0.541
0.544
0.527
0.569
0.561
0.501
0.492
0.486
0.522
0.491
0.519
0.514
0.538
0.503
0.498
0.451
0.410
0.391
0.390
0.429
0.489
0.472
0.506
0.537
0.527
0.455
0.428
0.448
0.490
0.456
0.467
0.459
0.497
0.461
0.473
0.467
0.498
0.455
0.457
0.437
0.469
0.417
0.393
0.403
0.477
0.470
0.506
0.479
0.507
0.472
0.488
0.434
0.416
0.411
0.433
0.412
0.395
0.383
0.359
0.358
0.363
0.414
0.495
0.497
0.460
0.456
0.499
0.465
0.481
0.491
0.536
0.519
0.472
0.463
0.508
0.479
0.506
0.536
0.550
0.506
0.534
0.500
0.514
0.480
0.487
0.564
0.589
0.574
0.513
0.483
0.511
0.536
0.563
0.538
0.529
0.453
0.419
0.415
0.443
0.427
0.446
0.445
0.486
0.502
0.520
0.546
0.514
0.552
0.572
0.545
0.516
0.472
0.396
0.457
0.515
0.503
0.470
0.496
0.442
0.434
0.463
0.457
0.498
0.519
0.493
0.466
0.474
0.452
0.476
0.472
0.437
0.442
0.448
0.497
0.491
0.463
0.485
0.483
0.478
0.507
0.513
0.504
0.503
0.482
0.519
0.544
0.568
0.549
0.532
0.508
0.552
0.542
0.529
0.507
0.553
0.543
0.529
0.506
0.551
0.595
0.602
0.574
0.555
0.537
0.534
0.497
0.513
0.512
0.518
0.511
0.511
0.494
0.539
0.523
0.497
0.533
0.506
0.460
0.463
0.453
0.490
0.475
0.521
0.523
0.584
0.601
0.583
0.579
0.529
0.556
0.528
0.560
0.540
0.504
0.450
0.474
0.484
0.552
0.563
0.580
0.553
0.527
0.491
0.517
0.549
0.524
0.487
0.511
0.518
0.440
0.404
0.435
0.420
0.437
0.478
0.456
0.486
0.465
0.468
0.523
0.527
0.523
0.524
0.534
0.508
0.482
0.471
0.512
0.508
0.503
0.479
0.512
0.498
0.480
0.487
0.517
0.500
0.478
0.469
0.513
0.509
0.504
0.480
0.513
0.497
0.476
0.468
0.511
0.506
0.499
0.480
0.518
0.511
0.505
0.480
0.513
0.498
0.493
0.513
0.523
0.516
0.494
0.458
0.404
0.393
0.416
0.400
0.345
0.314
0.412
0.455
0.484
0.475
0.457
0.388
0.382
0.393
0.342
0.370
0.410
0.394
0.400
0.429
0.430
0.468
0.472
0.515
0.486
0.496
0.553
0.583
0.569
0.507
0.449
0.436
0.320
0.348
0.381
0.320
0.400
0.421
0.475
0.515
0.484
0.425
0.401
0.402
0.426
0.439
0.470
0.458
0.446
0.476
0.476
0.445
0.441
0.507
0.500
0.473
0.499
0.504
0.574
0.598
0.587
0.535
0.477
0.458
0.402
0.355
0.346
0.382
0.370
0.413
0.426
0.475
0.493
0.470
0.414
0.388
0.381
0.390
0.418
0.409
0.413
0.431
0.469
0.474
0.438
0.441
0.400
0.383
0.396
0.431
0.400
0.377
0.394
0.386
0.380
0.389
0.384
0.381
0.393
0.392
0.397
0.424
0.485
0.464
0.491
0.563
0.583
0.560
0.508
0.459
0.459
0.421
0.420
0.450
0.440
0.471
0.469
0.504
0.520
0.500
0.473
0.436
0.437
0.392
0.326
0.316
0.387
0.414
0.471
0.440
0.433
0.463
0.458
0.481
0.477
0.455
0.463
0.495
0.503
0.475
0.502
0.505
0.584
0.599
0.593
0.549
0.503
0.524
0.534
0.536
0.554
0.518
0.521
0.470
0.456
0.490
0.498
0.472
0.500
0.502
0.484
0.440
0.446
0.410
0.442
0.515
0.573
0.584
0.553
0.522
0.479
0.492
0.481
0.442
0.360
0.459
0.464
0.504
0.492
0.542
0.532
0.513
0.565
0.567
0.557
0.493
0.476
0.514
0.481
0.489
0.472
0.492
0.531
0.506
0.548
0.532
0.593
0.615
0.608
0.568
0.535
0.565
0.586
0.566
0.495
0.488
0.525
0.551
0.521
0.478
0.492
0.482
0.534
0.522
0.443
0.405
0.310
0.329
0.342
0.362
0.390
0.413
0.464
0.441
0.458
0.438
0.425
0.445
0.367
0.459
0.458
0.505
0.549
0.536
0.459
0.432
0.442
0.409
0.404
0.424
0.478
0.502
0.506
0.436
0.406
0.382
0.379
0.356
0.397
0.394
0.499
0.501
0.552
0.603
0.619
0.623
0.600
0.542
0.550
0.507
0.531
0.490
0.426
0.421
0.433
0.464
0.462
0.449
0.440
0.454
0.417
0.395
0.379
0.363
0.339
0.394
0.423
0.487
0.523
0.481
0.479
0.477
0.513
0.535
0.493
0.428
0.418
0.444
0.428
0.451
0.434
0.439
0.399
0.299
0.346
0.379
0.426
0.466
0.523
0.527
0.529
0.522
0.516
0.510
0.501
0.557
0.615
0.562
0.527
0.496
0.444
0.433
0.475
0.361
0.322
0.353
0.324
0.337
0.354
0.376
0.408
0.444
0.441
0.479
0.482
0.457
0.490
0.511
0.529
0.529
0.500
0.519
0.526
0.465
0.491
0.562
0.456
0.411
0.395
0.400
0.361
0.411
0.405
0.424
0.410
0.423
0.470
0.464
0.510
0.525
0.550
0.561
0.577
0.589
0.607
0.593
0.615
0.608
0.613
0.588
0.522
0.514
0.489
0.505
0.530
0.534
0.552
0.560
0.591
0.619
0.620
0.635
0.639
0.628
0.555
0.503
0.497
0.488
0.455
0.503
0.476
0.418
0.477
0.505
0.546
0.557
0.578
0.556
0.537
0.535
0.529
0.515
0.486
0.517
0.534
0.543
0.516
0.476
0.421
0.483
0.517
0.539
0.554
0.518
0.409
0.207
0.274
0.392
0.446
0.461
0.468
0.478
0.509
0.468
0.462
0.507
0.525
0.504
0.514
0.527
0.502
0.543
0.523
0.493
0.455
0.465
0.447
0.513
0.506
0.497
0.482
0.460
0.487
0.460
0.471
0.480
0.429
0.497
0.487
0.434
0.502
0.495
0.465
0.486
0.425
0.364
0.414
0.437
0.500
0.487
0.475
0.450
0.472
0.405
0.323
0.376
0.386
0.498
0.524
0.567
0.561
0.559
0.531
0.484
0.496
0.457
0.469
0.533
0.534
0.528
0.534
0.577
0.576
0.528
0.441
0.397
0.414
0.439
0.404
0.394
0.406
0.445
0.472
0.418
0.396
0.380
0.360
0.347
0.331
0.305
0.365
0.410
0.438
0.411
0.396
0.319
0.365
0.341
0.476
0.569
0.612
0.624
0.611
0.372
0.305
0.362
0.428
0.433
0.474
0.485
0.469
0.443
0.458
0.408
0.385
0.379
0.436
0.412
0.418
0.446
0.501
0.480
0.478
0.446
0.458
0.491
0.448
0.448
0.423
0.431
0.476
0.456
0.427
0.472
0.457
0.488
0.515
0.544
0.541
0.501
0.510
0.503
0.476
0.439
0.443
0.488
0.529
0.506
0.533
0.511
0.518
0.501
0.549
0.466
0.435
0.443
0.477
0.471
0.434
0.434
0.472
0.467
0.445
0.466
0.536
0.554
0.527
0.575
0.576
0.532
0.566
0.549
0.474
0.455
0.481
0.461
0.415
0.399
0.406
0.445
0.457
0.433
0.445
0.405
0.390
0.396
0.369
0.359
0.353
0.348
0.344
0.346
0.348
0.349
0.349
0.350
0.352
0.356
0.366
0.385
0.422
0.407
0.418
0.397
0.399
0.423
0.397
0.394
0.411
0.457
0.466
0.428
0.424
0.455
0.448
0.485
0.495
0.483
0.463
0.500
0.517
0.521
0.512
0.503
0.529
0.524
0.509
0.456
0.424
0.315
0.387
0.434
0.560
0.544
0.527
0.503
0.493
0.485
0.477
0.439
0.383
0.432
0.517
0.557
0.521
0.558
0.598
0.580
0.583
0.565
0.542
0.517
0.478
0.496
0.492
0.466
0.486
0.482
0.416
0.381
0.393
0.377
0.376
0.391
0.411
0.458
0.469
0.448
0.470
0.460
0.448
0.480
0.484
0.461
0.487
0.488
0.463
0.488
0.488
0.463
0.488
0.488
0.462
0.486
0.484
0.454
0.471
0.456
0.404
0.377
0.411
0.389
0.386
0.374
0.375
0.388
0.417
0.394
0.371
0.376
0.326
0.269
0.317
0.353
0.392
0.453
0.474
0.534
0.531
0.520
0.581
0.598
0.579
0.539
0.492
0.508
0.507
0.507
0.490
0.449
0.452
0.483
0.488
0.454
0.466
0.465
0.450
0.431
0.448
0.509
0.497
0.463
0.478
0.465
0.487
0.428
0.404
0.406
0.442
0.435
0.467
0.465
0.497
0.524
0.520
0.504
0.555
0.551
0.490
0.490
0.465
0.492
0.494
0.456
0.448
0.468
0.454
0.492
0.505
0.500
0.560
0.567
0.539
0.506
0.455
0.451
0.493
0.454
0.446
0.384
0.419
0.403
0.411
0.448
0.444
0.482
0.493
0.514
0.522
0.476
0.485
0.467
0.486
0.478
0.498
0.511
0.507
0.485
0.532
0.543
0.551
0.503
0.520
0.524
0.538
0.490
0.446
0.444
0.485
0.443
0.443
0.484
0.466
0.483
0.495
0.554
0.603
0.618
0.602
0.551
0.500
0.497
0.486
0.449
0.456
0.426
0.429
0.471
0.424
0.411
0.405
0.409
0.413
0.431
0.486
0.459
0.416
0.387
0.362
0.328
0.442
0.454
0.498
0.509
0.446
0.412
0.389
0.369
0.369
0.363
0.369
0.369
0.379
0.386
0.393
0.406
0.397
0.395
0.391
0.432
0.448
0.492
0.479
0.460
0.412
0.445
0.413
0.425
0.454
0.514
0.504
0.474
0.511
0.533
0.491
0.391
0.470
0.459
0.496
0.455
0.444
0.460
0.488
0.458
0.476
0.447
0.461
0.440
0.459
0.441
0.464
0.537
0.548
0.557
0.569
0.532
0.508
0.466
0.476
0.498
0.499
0.479
0.550
0.587
0.583
0.536
0.568
0.551
0.556
0.544
0.529
0.505
0.548
0.579
0.564
0.499
0.483
0.439
0.386
0.266
0.194
0.197
0.264
0.332
0.381
0.397
0.420
0.458
0.403
0.342
0.441
0.532
0.558
0.530
0.564
0.546
0.526
0.515
0.576
0.591
0.566
0.513
0.558
0.549
0.567
0.536
0.584
0.589
0.554
0.463
0.423
0.417
0.445
0.517
0.575
0.586
0.583
0.575
0.521
0.454
0.313
0.331
0.327
0.300
0.403
0.447
0.451
0.499
0.526
0.542
0.571
0.553
0.603
0.620
0.609
0.566
0.529
0.482
0.493
0.481
0.441
0.442
0.485
0.501
0.497
0.471
0.498
0.476
0.508
0.523
0.527
0.520
0.502
0.464
0.476
0.516
0.487
0.518
0.535
0.545
0.552
0.560
0.514
0.454
0.441
0.468
0.462
0.506
0.531
0.549
0.565
0.559
0.556
0.572
0.541
0.505
0.451
0.477
0.501
0.542
0.522
0.490
0.519
0.541
0.513
0.469
0.517
0.552
0.587
0.580
0.585
0.590
0.556
0.523
0.479
0.517
0.561
0.576
0.545
0.512
0.532
0.417
0.402
0.412
0.450
0.449
0.407
0.430
0.492
0.557
0.569
0.531
0.555
0.524
0.551
0.522
0.439
0.398
0.418
0.559
0.593
0.590
0.546
0.569
0.543
0.582
0.578
0.528
0.539
0.545
0.561
0.525
0.549
0.570
0.566
0.566
0.517
0.489
0.436
0.423
0.442
0.418
0.341
0.363
0.363
0.384
0.423
0.410
0.426
0.460
0.440
0.445
0.493
0.518
0.530
0.546
0.503
0.441
0.335
0.396
0.431
0.487
0.517
0.478
0.495
0.460
0.475
0.459
0.490
0.441
0.469
0.463
0.506
0.532
0.571
0.562
0.557
0.498
0.504
0.529
0.546
0.547
0.547
0.545
0.562
0.584
0.606
0.594
0.544
0.491
0.499
0.514
0.514
0.500
0.550
0.544
0.535
0.519
0.513
0.491
0.445
0.441
0.478
0.486
0.467
0.540
0.552
0.508
0.482
0.528
0.508
0.472
0.490
0.484
0.538
0.532
0.589
0.608
0.597
0.606
0.585
0.540
0.516
0.563
0.561
0.566
0.531
0.403
0.429
0.469
0.475
0.451
0.422
0.459
0.426
0.398
0.397
0.417
0.439
0.416
0.381
0.396
0.433
0.423
0.459
0.508
0.483
0.515
0.533
0.544
0.568
0.543
0.514
0.490
0.512
0.517
0.509
0.484
0.518
0.538
0.553
0.568
0.589
0.613
0.608
0.569
0.538
0.586
0.592
0.560
0.531
0.494
0.498
0.471
0.497
0.538
0.572
0.615
0.629
0.619
0.605
0.591
0.536
0.545
0.550
0.556
0.563
0.574
0.617
0.631
0.623
0.590
0.516
0.497
0.525
0.558
0.566
0.525
0.556
0.534
0.591
0.584
0.534
0.546
0.566
0.536
0.500
0.529
0.492
0.431
0.409
0.412
0.442
0.430
0.328
0.390
0.456
0.498
0.489
0.456
0.469
0.509
0.532
0.568
0.555
0.543
0.471
0.466
0.496
0.463
0.464
0.430
0.432
0.472
0.481
0.477
0.466
0.420
0.323
0.385
0.408
0.444
0.522
0.577
0.573
0.577
0.593
0.624
0.630
0.615
0.569
0.615
0.632
0.627
0.599
0.590
0.597
0.566
0.484
0.495
0.570
0.595
0.582
0.525
0.528
0.541
0.512
0.536
0.498
0.507
0.499
0.561
0.570
0.530
0.551
0.543
0.532
0.535
0.532
0.529
0.559
0.592
0.585
0.537
0.552
0.567
0.581
0.530
0.554
0.525
0.484
0.502
0.443
0.427
0.445
0.421
0.430
0.559
0.590
0.580
0.526
0.556
0.531
0.583
0.593
0.563
0.482
0.455
0.475
0.408
0.449
0.450
0.431
0.448
0.493
0.515
0.572
0.581
0.583
0.543
0.583
0.581
0.535
0.552
0.568
0.605
0.608
0.579
0.560
0.589
0.579
0.566
0.558
0.553
0.550
0.567
0.535
0.497
0.454
0.457
0.508
0.508
0.474
0.466
0.494
0.568
0.593
0.579
0.520
0.509
0.423
0.302
0.446
0.507
0.571
0.586
0.559
0.519
0.487
0.515
0.495
0.473
0.490
0.504
0.480
0.513
0.474
0.464
0.418
0.389
0.295
0.363
0.439
0.503
0.513
0.476
0.477
0.535
0.529
0.514
0.500
0.466
0.483
0.472
0.430
0.424
0.452
0.441
0.385
0.344
0.356
0.374
0.321
0.429
0.431
0.468
0.472
0.529
0.521
0.501
0.461
0.469
0.504
0.520
0.546
0.514
0.467
0.472
0.500
0.507
0.497
0.550
0.603
0.623
0.617
0.583
0.561
0.510
0.528
0.480
0.473
0.505
0.461
0.450
0.400
0.411
0.436
0.415
0.424
0.467
0.477
0.456
0.398
0.401
0.429
0.409
0.426
0.454
0.465
0.469
0.442
0.370
0.390
0.389
0.410
0.461
0.442
0.464
0.451
0.483
0.501
0.499
0.476
0.424
0.405
0.411
0.447
0.441
0.476
0.480
0.456
0.464
0.475
0.457
0.470
0.452
0.499
0.507
0.524
0.476
0.469
0.564
0.517
0.527
0.506
0.538
0.565
0.544
0.521
0.535
0.560
0.532
0.565
0.547
0.597
0.609
0.590
0.531
0.533
0.471
0.447
0.449
0.480
0.483
0.528
0.507
0.468
0.486
0.479
0.457
0.467
0.463
0.493
0.443
0.420
0.429
0.457
0.482
0.504
0.451
0.442
0.474
0.457
0.470
0.468
0.432
0.434
0.473
0.481
0.451
0.465
0.466
0.517
0.498
0.544
0.531
0.477
0.464
0.485
0.499
0.492
0.463
0.483
0.477
0.510
0.471
0.485
0.473
0.499
0.518
0.523
0.466
0.445
0.381
0.318
0.379
0.439
0.455
0.486
0.511
0.487
0.506
0.508
0.561
0.562
0.511
0.529
0.482
0.477
0.443
0.454
0.496
0.474
0.516
0.545
0.592
0.601
0.575
0.501
0.477
0.466
0.472
0.447
0.409
0.409
0.419
0.462
0.469
0.466
0.452
0.466
0.447
0.456
0.426
0.429
0.405
0.406
0.435
0.502
0.549
0.595
0.603
0.577
0.504
0.465
0.436
0.436
0.475
0.485
0.480
0.533
0.522
0.479
0.493
0.428
0.352
0.224
0.207
0.261
0.277
0.362
0.400
0.462
0.488
0.473
0.445
0.460
0.438
0.456
0.436
0.455
0.436
0.455
0.435
0.454
0.435
0.454
0.435
0.454
0.433
0.451
0.429
0.442
0.412
0.391
0.307
0.365
0.349
0.316
0.190
0.267
0.234
0.443
0.404
0.435
0.420
0.421
0.370
0.437
0.458
0.467
0.443
0.443
0.401
0.421
0.389
0.412
0.381
0.403
0.365
0.416
0.379
0.436
0.448
0.501
0.472
0.481
0.461
0.474
0.457
0.471
0.452
0.444
0.371
0.392
0.362
0.420
0.426
0.348
0.287
0.338
0.372
0.417
0.410
0.431
0.473
0.427
0.417
0.437
0.413
0.436
0.414
0.405
0.364
0.317
0.397
0.415
0.449
0.442
0.459
0.441
0.463
0.437
0.433
0.399
0.389
0.397
0.394
0.457
0.482
0.478
0.466
0.439
0.452
0.484
0.475
0.504
0.486
0.528
0.507
0.486
0.509
0.551
0.541
0.528
0.575
0.579
0.542
0.503
0.529
0.494
0.505
0.444
0.426
0.426
0.446
0.493
0.518
0.531
0.531
0.525
0.534
0.537
0.537
0.532
0.521
0.488
0.481
0.445
0.443
0.482
0.494
0.483
0.515
0.531
0.539
0.543
0.515
0.508
0.567
0.576
0.538
0.496
0.517
0.467
0.453
0.504
0.479
0.454
0.458
0.495
0.508
0.505
0.483
0.434
0.422
0.444
0.424
0.437
0.404
0.397
0.397
0.344
0.314
0.284
0.227
0.279
0.369
0.369
0.279
0.342
0.389
0.439
0.433
0.449
0.482
0.431
0.401
0.400
0.426
0.471
0.498
0.602
0.625
0.639
0.634
0.608
0.604
0.622
0.640
0.640
0.622
0.599
0.577
0.566
0.503
0.457
0.458
0.515
0.502
0.469
0.488
0.482
0.518
0.557
0.541
0.522
0.491
0.520
0.481
0.499
0.483
0.510
0.464
0.470
0.442
0.358
0.454
0.454
0.415
0.419
0.371
0.418
0.497
0.575
0.606
0.604
0.569
0.609
0.617
0.596
0.594
0.608
0.590
0.578
0.598
0.580
0.575
0.606
0.603
0.581
0.592
0.563
0.482
0.443
0.446
0.407
0.429
0.403
0.401
0.428
0.366
0.486
0.520
0.487
0.427
0.318
0.462
0.510
0.486
0.505
0.449
0.438
0.467
0.433
0.454
0.506
0.484
0.504
0.505
0.488
0.514
0.590
0.560
0.533
0.585
0.594
0.565
0.542
0.515
0.493
0.518
0.529
0.551
0.587
0.581
0.555
0.547
0.480
0.454
0.459
0.496
0.511
0.510
0.493
0.423
0.391
0.379
0.298
0.348
0.317
0.275
0.349
0.427
0.380
0.360
0.331
0.281
0.349
0.380
0.426
0.451
0.417
0.398
0.386
0.309
0.384
0.415
0.476
0.480
0.525
0.504
0.463
0.386
0.505
0.547
0.502
0.505
0.490
0.535
0.518
0.507
0.564
0.570
0.528
0.476
0.485
0.488
0.554
0.565
0.526
0.477
0.483
0.548
0.555
0.508
0.465
0.458
0.503
0.528
0.534
0.533
0.469
0.441
0.369
0.310
0.405
0.441
0.518
0.582
0.603
0.588
0.533
0.540
0.509
0.531
0.544
0.575
0.559
0.567
0.601
0.600
0.591
0.619
0.618
0.590
0.577
0.519
0.518
0.488
0.518
0.517
0.446
0.417
0.354
0.445
0.466
0.475
0.522
0.558
0.612
0.635
0.637
0.620
0.576
0.610
0.613
0.586
0.572
0.575
0.531
0.549
0.509
0.489
0.529
0.543
0.498
0.432
0.340
0.401
0.489
0.495
0.549
0.546
0.542
0.555
0.514
0.536
0.483
0.472
0.515
0.543
0.512
0.549
0.530
0.503
0.456
0.476
0.538
0.538
0.476
0.383
0.406
0.440
0.515
0.544
0.571
0.584
0.556
0.529
0.492
0.522
0.484
0.361
0.406
0.479
0.466
0.489
0.486
0.478
0.399
0.503
0.529
0.547
0.507
0.518
0.460
0.434
0.362
0.449
0.495
0.512
0.456
0.448
0.399
0.374
0.278
0.316
0.326
0.315
0.276
0.331
0.364
0.391
0.439
0.428
0.391
0.374
0.377
0.379
0.395
0.289
0.298
0.254
0.318
0.309
0.364
0.413
0.404
0.404
0.369
0.341
0.296
0.324
0.347
0.389
0.433
0.451
0.449
0.458
0.415
0.410
0.412
0.467
0.543
0.559
0.522
0.558
0.542
0.549
0.576
0.556
0.575
0.574
0.583
0.549
0.514
0.463
0.462
0.462
0.492
0.479
0.473
0.521
0.557
0.562
0.571
0.567
0.514
0.445
0.420
0.411
0.345
0.437
0.482
0.520
0.556
0.539
0.587
0.592
0.559
0.529
0.574
0.573
0.563
0.500
0.486
0.461
0.495
0.560
0.538
0.477
0.455
0.338
0.377
0.436
0.394
0.357
0.434
0.479
0.523
0.528
0.543
0.544
0.523
0.518
0.523
0.538
0.547
0.554
0.563
0.547
0.558
0.543
0.592
0.604
0.582
0.592
0.591
0.550
0.577
0.560
0.512
0.465
0.469
0.430
0.341
0.424
0.400
0.400
0.311
0.375
0.487
0.500
0.507
0.441
0.501
0.485
0.512
0.538
0.531
0.516
0.508
0.483
0.516
0.502
0.488
0.519
0.526
0.522
0.506
0.558
0.557
0.501
0.478
0.442
0.467
0.458
0.480
0.475
0.507
0.509
0.481
0.445
0.389
0.435
0.421
0.424
0.444
0.443
0.420
0.414
0.374
0.332
0.365
0.390
0.501
0.534
0.547
0.545
0.528
0.501
0.481
0.517
0.526
0.525
0.530
0.542
0.494
0.443
0.434
0.463
0.475
0.456
0.412
0.395
0.398
0.422
0.395
0.388
0.398
0.429
0.496
0.512
0.533
0.535
0.530
0.518
0.491
0.461
0.481
0.443
0.447
0.381
0.332
0.358
0.391
0.444
0.425
0.377
0.426
0.426
0.460
0.492
0.489
0.481
0.529
0.491
0.427
0.400
0.396
0.418
0.393
0.358
0.377
0.396
0.395
0.416
0.369
0.333
0.291
0.274
0.289
0.308
0.309
0.375
0.358
0.460
0.474
0.448
0.380
0.329
0.351
0.376
0.333
0.389
0.400
0.436
0.426
0.456
0.436
0.455
0.437
0.461
0.470
0.447
0.381
0.336
0.424
0.415
0.371
0.488
0.544
0.517
0.487
0.516
0.517
0.535
0.545
0.548
0.517
0.502
0.469
0.489
0.514
0.525
0.528
0.523
0.422
0.461
0.436
0.450
0.413
0.405
0.355
0.492
0.524
0.606
0.563
0.525
0.562
0.546
0.516
0.432
0.440
0.488
0.511
0.533
0.537
0.517
0.482
0.484
0.449
0.458
0.450
0.402
0.378
0.370
0.289
0.324
0.349
0.376
0.415
0.400
0.408
0.430
0.404
0.401
0.423
0.478
0.481
0.457
0.479
0.489
0.473
0.427
0.416
0.439
0.461
0.446
0.474
0.488
0.476
0.434
0.430
0.462
0.458
0.418
0.409
0.427
0.396
0.387
0.395
0.426
0.407
0.416
0.456
0.458
0.424
0.338
0.420
0.451
0.442
0.473
0.474
0.532
0.526
0.510
0.478
0.502
0.506
0.492
0.453
0.445
0.464
0.517
0.500
0.548
0.538
0.522
0.580
0.594
0.569
0.495
0.469
0.495
0.479
0.503
0.507
0.580
0.607
0.602
0.617
0.603
0.597
0.554
0.581
0.563
0.495
0.479
0.505
0.511
0.502
0.495
0.551
0.550
0.549
0.513
0.546
0.522
0.485
0.507
0.571
0.586
0.560
0.538
0.510
0.483
0.456
0.461
0.498
0.459
0.451
0.440
0.452
0.426
0.403
0.370
0.380
0.339
0.376
0.427
0.483
0.455
0.459
0.448
0.464
0.389
0.309
0.381
0.455
0.434
0.464
0.459
0.473
0.471
0.460
0.501
0.543
0.526
0.569
0.563
0.561
0.543
0.522
0.490
0.518
0.546
0.543
0.536
0.546
0.498
0.514
0.458
0.435
0.449
0.424
0.432
0.426
0.523
0.523
0.537
0.489
0.485
0.462
0.490
0.436
0.405
0.400
0.419
0.444
0.495
0.491
0.533
0.510
0.541
0.567
0.543
0.459
0.338
0.373
0.420
0.416
0.442
0.425
0.449
0.432
0.452
0.433
0.486
0.456
0.474
0.461
0.480
0.471
0.431
0.342
0.400
0.493
0.505
0.498
0.539
0.518
0.570
0.574
0.530
0.563
0.544
0.523
0.491
0.413
0.375
0.310
0.309
0.372
0.432
0.468
0.469
0.480
0.459
0.471
0.452
0.477
0.473
0.491
0.486
0.541
0.534
0.521
0.565
0.559
0.571
0.536
0.579
0.578
0.533
0.548
0.563
0.526
0.486
0.506
0.508
0.493
0.539
0.524
0.457
0.451
0.406
0.387
0.304
0.369
0.430
0.519
0.528
0.471
0.451
0.477
0.472
0.436
0.439
0.482
0.497
0.490
0.503
0.497
0.469
0.494
0.495
0.544
0.533
0.514
0.481
0.504
0.509
0.496
0.531
0.502
0.523
0.475
0.482
0.490
0.490
0.483
0.391
0.469
0.511
0.537
0.560
0.600
0.608
0.585
0.524
0.521
0.507
0.477
0.513
0.505
0.509
0.531
0.490
0.424
0.376
0.495
0.533
0.564
0.544
0.521
0.486
0.495
0.480
0.523
0.497
0.536
0.527
0.509
0.474
0.407
0.306
0.214
0.193
0.284
0.328
0.338
0.345
0.352
0.362
0.379
0.344
0.275
0.312
0.298
0.239
0.298
0.334
0.362
0.395
0.421
0.405
0.366
0.264
0.273
0.400
0.460
0.479
0.463
0.454
0.461
0.468
0.511
0.481
0.493
0.481
0.509
0.465
0.486
0.424
0.396
0.400
0.428
0.406
0.437
0.423
0.443
0.419
0.427
0.483
0.456
0.475
0.519
0.493
0.444
0.352
0.410
0.481
0.468
0.490
0.488
0.546
0.546
0.515
0.539
0.501
0.529
0.491
0.428
0.338
0.416
0.526
0.569
0.563
0.561
0.507
0.476
0.443
0.436
0.467
0.466
0.515
0.570
0.576
0.537
0.491
0.507
0.506
0.530
0.546
0.561
0.523
0.473
0.461
0.482
0.476
0.456
0.482
0.481
0.537
0.531
0.517
0.490
0.523
0.544
0.562
0.584
0.564
0.493
0.446
0.443
0.481
0.490
0.498
0.553
0.553
0.540
0.466
0.427
0.423
0.458
0.455
0.499
0.523
0.534
0.553
0.516
0.451
0.434
0.455
0.437
0.513
0.516
0.504
0.474
0.498
0.501
0.484
0.522
0.468
0.508
0.474
0.494
0.562
0.577
0.602
0.615
0.621
0.600
0.544
0.513
0.551
0.546
0.482
0.391
0.496
0.521
0.477
0.420
0.500
0.542
0.523
0.494
0.461
0.448
0.352
0.434
0.469
0.470
0.509
0.530
0.487
0.502
0.499
0.560
0.567
0.526
0.490
0.515
0.468
0.458
0.497
0.495
0.557
0.535
0.449
0.408
0.363
0.355
0.352
0.352
0.355
0.362
0.276
0.294
0.290
0.432
0.467
0.539
0.548
0.579
0.620
0.635
0.629
0.599
0.534
0.460
0.436
0.451
0.426
0.435
0.399
0.386
0.428
0.507
0.512
0.586
0.545
0.442
0.414
0.415
0.361
0.491
0.538
0.524
0.498
0.537
0.513
0.416
0.434
0.415
0.427
0.389
0.400
0.420
0.457
0.455
0.501
0.526
0.541
0.552
0.508
0.515
0.508
0.484
0.518
0.538
0.576
0.567
0.509
0.519
0.471
0.459
0.495
0.525
0.544
0.540
0.532
0.516
0.486
0.516
0.538
0.556
0.575
0.604
0.600
0.559
0.521
0.471
0.475
0.448
0.422
0.383
0.395
0.413
0.444
0.460
0.524
0.525
0.516
0.578
0.597
0.583
0.527
0.532
0.560
0.538
0.548
0.559
0.598
0.604
0.578
0.565
0.504
0.509
0.477
0.521
0.496
0.448
0.360
0.438
0.470
0.470
0.525
0.571
0.568
0.571
0.583
0.607
0.598
0.552
0.507
0.444
0.423
0.436
0.403
0.301
0.331
0.356
0.385
0.432
0.452
0.448
0.472
0.455
0.483
0.428
0.410
0.393
0.398
0.425
0.488
0.496
0.483
0.512
0.525
0.549
0.517
0.540
0.558
0.600
0.605
0.578
0.505
0.498
0.471
0.497
0.500
0.465
0.480
0.466
0.441
0.457
0.425
0.427
0.465
0.442
0.461
0.528
0.530
0.524
0.488
0.495
0.481
0.438
0.434
0.468
0.486
0.477
0.533
0.498
0.534
0.563
0.596
0.593
0.550
0.507
0.388
0.448
0.467
0.473
0.449
0.452
0.437
0.446
0.461
0.526
0.523
0.509
0.564
0.590
0.577
0.575
0.526
0.552
0.521
0.548
0.574
0.553
0.585
0.575
0.574
0.527
0.555
0.529
0.562
0.544
0.524
0.492
0.506
0.501
0.562
0.570
0.586
0.561
0.540
0.515
0.560
0.496
0.473
0.489
0.480
0.528
0.567
0.612
0.628
0.621
0.588
0.514
0.495
0.475
0.509
0.471
0.469
0.451
0.479
0.477
0.515
0.538
0.500
0.511
0.506
0.484
0.505
0.508
0.458
0.461
0.510
0.543
0.517
0.477
0.492
0.446
0.339
0.378
0.349
0.358
0.204
0.331
0.357
0.412
0.398
0.408
0.412
0.445
0.422
0.431
0.419
0.438
0.412
0.414
0.412
0.436
0.414
0.420
0.417
0.444
0.416
0.418
0.417
0.447
0.423
0.433
0.420
0.440
0.403
0.390
0.398
0.428
0.396
0.387
0.395
0.425
0.393
0.381
0.385
0.406
0.385
0.279
0.266
0.293
0.296
0.278
0.308
0.292
0.250
0.240
0.274
0.273
0.304
0.317
0.318
0.383
0.395
0.298
0.159
0.136
0.191
0.244
0.303
0.328
0.345
0.363
0.320
0.343
0.364
0.391
0.437
0.453
0.410
0.343
0.301
0.341
0.360
0.286
0.265
0.284
0.276
0.314
0.337
0.357
0.361
0.455
0.493
0.531
0.538
0.512
0.442
0.495
0.469
0.496
0.482
0.525
0.536
0.511
0.478
0.500
0.502
0.653
0.654
0.648
0.630
0.646
0.650
0.644
0.624
0.583
0.556
0.479
0.563
0.594
0.588
0.595
0.566
0.611
0.624
0.613
0.604
0.561
0.592
0.582
0.530
0.468
0.462
0.474
0.545
0.555
0.568
0.531
0.501
0.480
0.516
0.538
0.498
0.436
0.414
0.422
0.463
0.495
0.450
0.462
0.497
0.531
0.556
0.583
0.567
0.557
0.570
0.535
0.493
0.496
0.530
0.555
0.526
0.487
0.422
0.391
0.379
0.380
0.412
0.412
0.453
0.526
0.531
0.528
0.517
0.491
0.441
0.416
0.422
0.461
0.463
0.377
0.388
0.403
0.442
0.459
0.439
0.443
0.404
0.375
0.428
0.502
0.499
0.475
0.422
0.407
0.420
0.408
0.423
0.472
0.488
0.480
0.444
0.449
0.498
0.527
0.545
0.581
0.573
0.518
0.519
0.474
0.484
0.552
0.564
0.526
0.547
0.509
0.454
0.451
0.449
0.475
0.529
0.519
0.495
0.449
0.448
0.490
0.508
0.508
0.469
0.481
0.535
0.526
0.507
0.470
0.485
0.564
0.592
0.580
0.524
0.457
0.437
0.456
0.438
0.459
0.444
0.471
0.465
0.426
0.405
0.410
0.444
0.443
0.492
0.463
0.466
0.506
0.470
0.403
0.361
0.326
0.283
0.362
0.435
0.461
0.552
0.585
0.577
0.578
0.535
0.484
0.476
0.508
0.522
0.524
0.516
0.493
0.516
0.525
0.523
0.510
0.550
0.534
0.579
0.579
0.535
0.485
0.493
0.498
0.509
0.504
0.564
0.574
0.601
0.592
0.544
0.509
0.543
0.517
0.547
0.518
0.419
0.338
0.409
0.510
0.573
0.603
0.626
0.624
0.596
0.531
0.542
0.494
0.508
0.449
0.466
0.536
0.543
0.574
0.558
0.489
0.437
0.476
0.428
0.418
0.425
0.449
0.502
0.498
0.557
0.586
0.573
0.513
0.524
0.523
0.510
0.482
0.425
0.404
0.391
0.381
0.386
0.409
0.459
0.456
0.450
0.393
0.359
0.315
0.392
0.407
0.448
0.448
0.496
0.464
0.474
0.487
0.496
0.472
0.451
0.460
0.432
0.426
0.454
0.444
0.476
0.525
0.565
0.575
0.539
0.519
0.487
0.430
0.464
0.463
0.443
0.449
0.500
0.530
0.495
0.438
0.420
0.435
0.455
0.437
0.459
0.443
0.479
0.486
0.467
0.415
0.393
0.393
0.414
0.348
0.439
0.430
0.440
0.492
0.519
0.534
0.542
0.562
0.579
0.553
0.526
0.490
0.514
0.523
0.521
0.528
0.526
0.514
0.499
0.480
0.432
0.421
0.442
0.364
0.434
0.528
0.554
0.526
0.487
0.509
0.484
0.502
0.501
0.479
0.480
0.452
0.470
0.445
0.446
0.405
0.391
0.396
0.424
0.388
0.419
0.399
0.402
0.430
0.410
0.418
0.462
0.471
0.447
0.467
0.443
0.461
0.443
0.467
0.542
0.557
0.547
0.478
0.465
0.503
0.503
0.512
0.575
0.592
0.569
0.621
0.647
0.658
0.658
0.649
0.625
0.621
0.591
0.576
0.591
0.568
0.494
0.467
0.476
0.541
0.545
0.604
0.629
0.630
0.609
0.593
0.539
0.565
0.540
0.596
0.614
0.640
0.649
0.643
0.620
0.570
0.609
0.637
0.645
0.638
0.611
0.553
0.580
0.562
0.565
0.609
0.621
0.607
0.561
0.602
0.609
0.620
0.604
0.554
0.575
0.604
0.599
0.559
0.589
0.580
0.527
0.557
0.533
0.572
0.562
0.557
0.498
0.503
0.488
0.448
0.451
0.484
0.560
0.583
0.562
0.490
0.478
0.438
0.412
0.398
0.407
0.443
0.495
0.514
0.456
0.497
0.460
0.472
0.453
0.464
0.525
0.520
0.501
0.463
0.475
0.433
0.429
0.461
0.476
0.465
0.489
0.492
0.474
0.495
0.497
0.477
0.497
0.495
0.471
0.496
0.500
0.484
0.509
0.517
0.512
0.520
0.514
0.494
0.464
0.467
0.505
0.470
0.464
0.509
0.481
0.494
0.467
0.477
0.468
0.427
0.434
0.463
0.426
0.368
0.358
0.353
0.271
0.408
0.432
0.408
0.411
0.427
0.443
0.478
0.474
0.507
0.523
0.528
0.536
0.537
0.491
0.506
0.446
0.430
0.450
0.431
0.447
0.423
0.415
0.438
0.417
0.426
0.453
0.439
0.448
0.485
0.493
0.564
0.583
0.559
0.482
0.446
0.438
0.385
0.350
0.331
0.292
0.303
0.374
0.396
0.424
0.486
0.465
0.480
0.428
0.396
0.420
0.412
0.442
0.430
0.453
0.519
0.520
0.508
0.510
0.581
0.607
0.600
0.558
0.519
0.535
0.490
0.488
0.531
0.566
0.550
0.604
0.622
0.615
0.578
0.496
0.480
0.505
0.511
0.544
0.553
0.507
0.548
0.531
0.576
0.602
0.593
0.601
0.574
0.500
0.494
0.535
0.513
0.485
0.432
0.416
0.440
0.419
0.430
0.478
0.456
0.501
0.566
0.581
0.553
0.594
0.596
0.561
0.598
0.600
0.565
0.516
0.489
0.523
0.489
0.471
0.491
0.556
0.567
0.528
0.549
0.512
0.530
0.482
0.477
0.441
0.431
0.450
0.428
0.442
0.498
0.533
0.582
0.588
0.413
0.411
0.422
0.408
0.405
0.412
0.462
0.466
0.436
0.429
0.441
0.479
0.477
0.446
0.443
0.396
0.374
0.339
0.287
0.355
0.413
0.418
0.454
0.466
0.460
0.418
0.411
0.436
0.443
0.423
0.450
0.437
0.503
0.492
0.458
0.475
0.461
0.495
0.452
0.437
0.414
0.420
0.441
0.506
0.552
0.598
0.608
0.586
0.522
0.531
0.475
0.459
0.490
0.441
0.417
0.407
0.409
0.439
0.424
0.426
0.464
0.467
0.521
0.507
0.475
0.482
0.462
0.475
0.458
0.489
0.439
0.413
0.401
0.329
0.405
0.499
0.484
0.443
0.358
0.437
0.414
0.420
0.375
0.309
0.361
0.404
0.458
0.420
0.413
0.409
0.433
0.480
0.474
0.420
0.496
0.497
0.489
0.467
0.498
0.466
0.469
0.440
0.466
0.438
0.450
0.421
0.426
0.464
0.412
0.305
0.338
0.339
0.322
0.294
0.248
0.299
0.280
0.381
0.375
0.356
0.341
0.410
0.368
0.350
0.346
0.303
0.300
0.289
0.336
0.364
0.308
0.250
0.292
0.323
0.330
0.343
0.341
0.301
0.373
0.413
0.491
0.489
0.474
0.516
0.487
0.521
0.495
0.516
0.474
0.470
0.458
0.493
0.528
0.505
0.533
0.539
0.544
0.574
0.558
0.574
0.545
0.561
0.528
0.554
0.526
0.557
0.535
0.556
0.524
0.550
0.521
0.548
0.517
0.542
0.507
0.523
0.471
0.456
0.469
0.517
0.496
0.522
0.503
0.533
0.501
0.517
0.463
0.444
0.459
0.506
0.480
0.523
0.499
0.523
0.502
0.531
0.495
0.536
0.514
0.547
0.522
0.552
0.531
0.569
0.562
0.514
0.520
0.468
0.437
0.461
0.429
0.447
0.447
0.432
0.386
0.342
0.373
0.381
0.389
0.400
0.418
0.409
0.413
0.429
0.467
0.470
0.510
0.534
0.551
0.549
0.512
0.436
0.482
0.477
0.426
0.441
0.497
0.475
0.491
0.484
0.449
0.458
0.467
0.510
0.482
0.511
0.523
0.592
0.623
0.630
0.615
0.571
0.480
0.445
0.452
0.504
0.536
0.582
0.585
0.548
0.526
0.493
0.521
0.525
0.508
0.557
0.555
0.500
0.461
0.480
0.442
0.429
0.437
0.475
0.427
0.415
0.433
0.403
0.383
0.403
0.394
0.415
0.450
0.445
0.466
0.475
0.539
0.541
0.511
0.534
0.493
0.443
0.418
0.425
0.467
0.534
0.575
0.570
0.516
0.532
0.541
0.530
0.454
0.426
0.432
0.390
0.368
0.356
0.350
0.350
0.334
0.313
0.279
0.379
0.387
0.300
0.336
0.277
0.327
0.371
0.427
0.405
0.345
0.286
0.279
0.242
0.294
0.323
0.343
0.449
0.449
0.411
0.402
0.416
0.383
0.367
0.361
0.362
0.371
0.401
0.406
0.299
0.323
0.296
0.403
0.395
0.394
0.365
0.365
0.392
0.438
0.440
0.481
0.460
0.488
0.491
0.490
0.465
0.490
0.490
0.537
0.522
0.515
0.494
0.520
0.532
0.537
0.502
0.517
0.461
0.489
0.492
0.557
0.568
0.558
0.570
0.535
0.577
0.575
0.582
0.586
0.548
0.593
0.582
0.574
0.591
0.569
0.555
0.530
0.484
0.496
0.487
0.537
0.580
0.580
0.536
0.485
0.492
0.477
0.500
0.420
0.411
0.434
0.422
0.428
0.453
0.533
0.490
0.507
0.506
0.547
0.529
0.503
0.478
0.508
0.520
0.521
0.509
0.528
0.480
0.441
0.439
0.477
0.486
0.468
0.516
0.493
0.507
0.446
0.413
0.408
0.431
0.406
0.408
0.437
0.420
0.435
0.500
0.539
0.549
0.503
0.523
0.560
0.544
0.524
0.580
0.590
0.561
0.478
0.437
0.435
0.445
0.481
0.490
0.544
0.539
0.472
0.372
0.422
0.420
0.457
0.456
0.487
0.491
0.472
0.443
0.420
0.384
0.351
0.310
0.424
0.467
0.477
0.541
0.545
0.490
0.410
0.359
0.304
0.251
0.156
0.266
0.342
0.418
0.408
0.388
0.386
0.387
0.380
0.388
0.415
0.472
0.419
0.477
0.450
0.468
0.522
0.508
0.546
0.542
0.555
0.604
0.620
0.608
0.564
0.467
0.423
0.413
0.431
0.403
0.399
0.417
0.382
0.478
0.511
0.471
0.484
0.557
0.575
0.546
0.515
0.470
0.421
0.408
0.458
0.470
0.535
0.538
0.478
0.475
0.464
0.503
0.523
0.475
0.465
0.491
0.493
0.484
0.449
0.448
0.492
0.455
0.479
0.473
0.437
0.440
0.399
0.366
0.327
0.438
0.484
0.448
0.441
0.473
0.510
0.530
0.485
0.429
0.340
0.395
0.474
0.521
0.556
0.605
0.621
0.611
0.569
0.534
0.493
0.513
0.517
0.509
0.483
0.451
0.449
0.511
0.501
0.555
0.555
0.556
0.548
0.560
0.519
0.534
0.508
0.533
0.551
0.513
0.528
0.535
0.583
0.589
0.554
0.520
0.474
0.481
0.405
0.509
0.539
0.564
0.594
0.586
0.592
0.614
0.607
0.567
0.475
0.424
0.406
0.420
0.466
0.477
0.528
0.514
0.485
0.429
0.409
0.417
0.456
0.438
0.444
0.476
0.548
0.562
0.596
0.592
0.613
0.627
0.617
0.578
0.549
0.520
0.478
0.491
0.502
0.492
0.460
0.459
0.458
0.420
0.414
0.437
0.501
0.544
0.528
0.502
0.542
0.523
0.583
0.600
0.581
0.561
0.544
0.496
0.511
0.492
0.519
0.532
0.482
0.404
0.352
0.222
0.369
0.389
0.412
0.448
0.494
0.460
0.459
0.507
0.482
0.535
0.524
0.523
0.510
0.467
0.475
0.454
0.478
0.474
0.523
0.521
0.506
0.473
0.432
0.427
0.442
0.501
0.484
0.526
0.540
0.493
0.491
0.466
0.492
0.495
0.475
0.444
0.456
0.373
0.460
0.455
0.496
0.514
0.518
0.508
0.480
0.509
0.511
0.552
0.537
0.517
0.482
0.442
0.444
0.488
0.487
0.461
0.468
0.441
0.456
0.472
0.476
0.519
0.530
0.532
0.526
0.595
0.626
0.633
0.619
0.619
0.594
0.530
0.457
0.471
0.522
0.506
0.541
0.515
0.474
0.438
0.426
0.432
0.460
0.451
0.487
0.497
0.486
0.470
0.529
0.542
0.551
0.559
0.543
0.523
0.492
0.505
0.501
0.477
0.507
0.521
0.522
0.527
0.522
0.517
0.515
0.442
0.410
0.390
0.290
0.316
0.388
0.387
0.336
0.363
0.383
0.393
0.344
0.376
0.406
0.394
0.373
0.301
0.362
0.370
0.361
0.413
0.400
0.384
0.332
0.342
0.335
0.359
0.337
0.360
0.375
0.378
0.335
0.370
0.401
0.430
0.442
0.432
0.377
0.371
0.360
0.274
0.312
0.319
0.298
0.233
0.271
0.268
0.215
0.263
0.353
0.347
0.282
0.170
0.278
0.343
0.353
0.351
0.336
0.399
0.401
0.428
0.406
0.409
0.425
0.391
0.361
0.338
0.319
0.288
0.364
0.433
0.456
0.441
0.467
0.475
0.435
0.417
0.414
0.393
0.392
0.416
0.469
0.457
0.493
0.449
0.449
0.494
0.516
0.523
0.535
0.500
0.530
0.505
0.530
0.501
0.488
0.519
0.480
0.498
0.438
0.402
0.391
0.400
0.433
0.420
0.438
0.443
0.473
0.415
0.372
0.423
0.492
0.558
0.570
0.534
0.491
0.493
0.472
0.504
0.461
0.467
0.508
0.503
0.501
0.480
0.515
0.479
0.484
0.531
0.569
0.559
0.552
0.568
0.535
0.580
0.580
0.537
0.487
0.497
0.484
0.515
0.530
0.482
0.490
0.474
0.512
0.479
0.502
0.504
0.470
0.488
0.480
0.563
0.565
0.539
0.578
0.572
0.519
0.537
0.550
0.584
0.576
0.521
0.524
0.459
0.457
0.503
0.530
0.507
0.535
0.500
0.514
0.513
0.497
0.529
0.532
0.527
0.513
0.570
0.578
0.542
0.502
0.458
0.445
0.460
0.438
0.463
0.538
0.552
0.510
0.536
0.500
0.514
0.493
0.518
0.533
0.541
0.544
0.545
0.543
0.481
0.476
0.441
0.446
0.410
0.403
0.404
0.347
0.374
0.351
0.315
0.341
0.351
0.349
0.360
0.415
0.417
0.387
0.359
0.416
0.409
0.397
0.344
0.302
0.372
0.353
0.420
0.429
0.497
0.525
0.501
0.504
0.501
0.492
0.496
0.457
0.553
0.591
0.626
0.637
0.629
0.652
0.645
0.621
0.571
0.528
0.519
0.497
0.454
0.456
0.364
0.288
0.315
0.413
0.472
0.500
0.506
0.495
0.531
0.503
0.455
0.453
0.482
0.483
0.542
0.598
0.616
0.606
0.563
0.593
0.585
0.534
0.493
0.517
0.472
0.557
0.588
0.578
0.589
0.582
0.532
0.502
0.521
0.472
0.414
0.371
0.420
0.463
0.430
0.380
0.385
0.492
0.517
0.550
0.564
0.549
0.499
0.531
0.566
0.552
0.503
0.533
0.568
0.554
0.519
0.564
0.585
0.600
0.581
0.532
0.491
0.512
0.423
0.398
0.507
0.540
0.559
0.524
0.547
0.541
0.530
0.526
0.543
0.547
0.492
0.483
0.533
0.574
0.570
0.572
0.549
0.525
0.490
0.500
0.489
0.538
0.526
0.512
0.504
0.478
0.508
0.509
0.494
0.548
0.543
0.535
0.521
0.579
0.593
0.594
0.558
0.540
0.487
0.508
0.511
0.568
0.576
0.574
0.541
0.524
0.517
0.565
0.563
0.546
0.493
0.471
0.417
0.460
0.410
0.471
0.465
0.510
0.504
0.480
0.495
0.434
0.396
0.376
0.355
0.322
0.265
0.249
0.331
0.379
0.384
0.381
0.377
0.355
0.321
0.357
0.382
0.377
0.371
0.377
0.382
0.355
0.318
0.360
0.393
0.416
0.476
0.437
0.421
0.407
0.395
0.403
0.420
0.391
0.387
0.399
0.419
0.391
0.389
0.404
0.428
0.408
0.398
0.409
0.431
0.409
0.399
0.409
0.431
0.409
0.399
0.409
0.431
0.409
0.399
0.409
0.431
0.409
0.399
0.409
0.431
0.409
0.399
0.410
0.432
0.410
0.401
0.413
0.438
0.421
0.421
0.451
0.455
0.425
0.412
0.426
0.446
0.427
0.412
0.425
0.456
0.453
0.479
0.430
0.401
0.395
0.394
0.412
0.444
0.436
0.450
0.492
0.465
0.473
0.464
0.488
0.441
0.419
0.412
0.418
0.439
0.430
0.441
0.477
0.437
0.421
0.421
0.436
0.475
0.438
0.423
0.427
0.449
0.485
0.448
0.439
0.454
0.499
0.477
0.495
0.444
0.419
0.409
0.411
0.425
0.471
0.439
0.430
0.442
0.479
0.442
0.430
0.438
0.469
0.536
0.551
0.521
0.481
0.483
0.460
0.484
0.435
0.422
0.426
0.462
0.507
0.489
0.449
0.452
0.484
0.492
0.559
0.584
0.576
0.532
0.484
0.493
0.547
0.553
0.515
0.517
0.509
0.487
0.453
0.463
0.441
0.458
0.442
0.464
0.455
0.491
0.457
0.469
0.451
0.475
0.424
0.405
0.409
0.439
0.428
0.451
0.437
0.460
0.451
0.484
0.445
0.446
0.488
0.508
0.465
0.471
0.448
0.466
0.454
0.486
0.446
0.446
0.409
0.397
0.405
0.437
0.428
0.452
0.439
0.465
0.459
0.499
0.473
0.499
0.457
0.461
0.433
0.440
0.406
0.396
0.406
0.440
0.462
0.475
0.462
0.496
0.462
0.475
0.462
0.496
0.461
0.474
0.459
0.491
0.453
0.459
0.431
0.437
0.402
0.390
0.395
0.419
0.394
0.389
0.401
0.435
0.426
0.451
0.438
0.462
0.454
0.490
0.456
0.466
0.446
0.466
0.456
0.491
0.456
0.466
0.445
0.465
0.454
0.486
0.447
0.449
0.414
0.407
0.424
0.473
0.445
0.458
0.438
0.454
0.436
0.454
0.436
0.455
0.439
0.462
0.452
0.485
0.495
0.486
0.455
0.467
0.450
0.476
0.474
0.526
0.520
0.506
0.478
0.503
0.462
0.469
0.447
0.466
0.455
0.473
0.464
0.503
0.477
0.503
0.465
0.476
0.460
0.491
0.451
0.454
0.423
0.422
0.452
0.447
0.482
0.444
0.447
0.411
0.401
0.414
0.440
0.426
0.445
0.424
0.435
0.403
0.394
0.405
0.439
0.432
0.460
0.456
0.496
0.517
0.528
0.533
0.534
0.482
0.485
0.466
0.496
0.458
0.465
0.441
0.456
0.436
0.453
0.435
0.452
0.434
0.452
0.435
0.453
0.436
0.455
0.439
0.462
0.453
0.487
0.499
0.494
0.469
0.495
0.502
0.493
0.464
0.483
0.430
0.412
0.420
0.459
0.415
0.400
0.407
0.438
0.427
0.449
0.434
0.454
0.439
0.462
0.453
0.487
0.500
0.495
0.470
0.497
0.505
0.498
0.474
0.501
0.463
0.472
0.452
0.476
0.424
0.405
0.409
0.439
0.427
0.448
0.432
0.451
0.433
0.451
0.432
0.448
0.426
0.436
0.405
0.397
0.409
0.446
0.446
0.486
0.455
0.468
0.450
0.476
0.425
0.408
0.414
0.449
0.447
0.485
0.452
0.462
0.440
0.456
0.437
0.456
0.441
0.464
0.456
0.492
0.459
0.473
0.458
0.489
0.450
0.452
0.419
0.416
0.427
0.472
0.438
0.442
0.407
0.397
0.406
0.439
0.432
0.459
0.453
0.490
0.458
0.472
0.458
0.490
0.453
0.459
0.431
0.439
0.405
0.395
0.405
0.439
0.432
0.459
0.453
0.492
0.460
0.475
0.463
0.498
0.466
0.484
0.477
0.525
0.516
0.496
0.457
0.463
0.438
0.451
0.426
0.435
0.400
0.388
0.392
0.415
0.386
0.374
0.372
0.380
0.401
0.444
0.448
0.494
0.471
0.499
0.460
0.467
0.444
0.461
0.445
0.469
0.464
0.508
0.488
0.526
0.557
0.545
0.484
0.479
0.448
0.460
0.438
0.454
0.436
0.454
0.436
0.455
0.440
0.463
0.455
0.492
0.460
0.474
0.461
0.495
0.461
0.475
0.461
0.495
0.461
0.474
0.460
0.492
0.455
0.463
0.440
0.455
0.436
0.453
0.435
0.453
0.434
0.452
0.435
0.453
0.435
0.454
0.437
0.457
0.443
0.468
0.464
0.508
0.489
0.528
0.512
0.483
0.431
0.414
0.410
0.433
0.411
0.416
0.449
0.445
0.481
0.444
0.446
0.411
0.402
0.415
0.448
0.430
0.447
0.425
0.436
0.404
0.395
0.406
0.441
0.436
0.468
0.470
0.524
0.520
0.506
0.479
0.505
0.467
0.478
0.463
0.497
0.462
0.475
0.461
0.493
0.457
0.465
0.443
0.460
0.445
0.470
0.466
0.472
0.450
0.471
0.462
0.462
0.429
0.431
0.428
0.459
0.457
0.462
0.434
0.442
0.451
0.463
0.445
0.466
0.457
0.493
0.454
0.441
0.428
0.449
0.433
0.451
0.434
0.452
0.434
0.452
0.435
0.453
0.436
0.456
0.441
0.464
0.457
0.494
0.512
0.518
0.513
0.497
0.462
0.474
0.460
0.491
0.502
0.497
0.473
0.501
0.462
0.471
0.452
0.476
0.425
0.406
0.411
0.442
0.434
0.461
0.455
0.494
0.514
0.521
0.471
0.472
0.445
0.458
0.437
0.453
0.433
0.448
0.426
0.436
0.405
0.397
0.409
0.446
0.446
0.486
0.455
0.467
0.450
0.475
0.424
0.405
0.410
0.441
0.432
0.457
0.449
0.468
0.457
0.491
0.455
0.464
0.441
0.456
0.438
0.457
0.441
0.464
0.457
0.494
0.463
0.480
0.473
0.438
0.427
0.448
0.432
0.451
0.434
0.452
0.434
0.452
0.435
0.453
0.436
0.455
0.440
0.463
0.455
0.491
0.459
0.473
0.459
0.490
0.453
0.459
0.433
0.441
0.410
0.404
0.422
0.470
0.489
0.440
0.428
0.449
0.434
0.454
0.440
0.463
0.455
0.492
0.460
0.474
0.461
0.495
0.461
0.474
0.460
0.492
0.455
0.463
0.440
0.455
0.436
0.453
0.435
0.452
0.434
0.452
0.434
0.452
0.434
0.452
0.434
0.452
0.434
0.452
0.434
0.452
0.434
0.452
0.434
0.452
0.433
0.451
0.432
0.447
0.426
0.436
0.405
0.397
0.409
0.446
0.445
0.484
0.451
0.462
0.440
0.456
0.439
0.459
0.446
0.459
0.439
0.458
0.443
0.466
0.460
0.501
0.477
0.505
0.471
0.487
0.433
0.415
0.411
0.433
0.411
0.416
0.449
0.445
0.481
0.444
0.446
0.411
0.402
0.415
0.443
0.431
0.453
0.441
0.466
0.462
0.426
0.423
0.450
0.441
0.471
0.472
0.524
0.521
0.509
0.483
0.513
0.484
0.510
0.523
0.528
0.479
0.484
0.467
0.498
0.463
0.476
0.462
0.495
0.462
0.475
0.462
0.495
0.462
0.475
0.461
0.495
0.461
0.474
0.460
0.492
0.455
0.464
0.441
0.456
0.437
0.455
0.439
0.460
0.449
0.479
0.485
0.468
0.421
0.405
0.413
0.448
0.446
0.484
0.451
0.461
0.439
0.455
0.436
0.453
0.435
0.453
0.435
0.453
0.436
0.456
0.441
0.465
0.459
0.498
0.471
0.494
0.499
0.487
0.452
0.461
0.437
0.450
0.427
0.437
0.405
0.397
0.409
0.446
0.446
0.486
0.455
0.469
0.454
0.483
0.440
0.436
0.468
0.470
0.444
0.457
0.437
0.454
0.435
0.453
0.435
0.453
0.436
0.455
0.440
0.463
0.454
0.489
0.455
0.465
0.445
0.464
0.453
0.485
0.445
0.446
0.409
0.398
0.406
0.439
0.432
0.459
0.453
0.491
0.459
0.474
0.462
0.497
0.466
0.483
0.477
0.524
0.515
0.495
0.457
0.463
0.438
0.450
0.426
0.435
0.401
0.389
0.394
0.418
0.394
0.388
0.398
0.430
0.416
0.431
0.402
0.396
0.409
0.448
0.450
0.494
0.471
0.498
0.459
0.466
0.443
0.459
0.442
0.464
0.454
0.489
0.454
0.463
0.440
0.455
0.436
0.454
0.437
0.457
0.443
0.468
0.464
0.507
0.488
0.527
0.511
0.483
0.431
0.414
0.410
0.432
0.411
0.416
0.449
0.445
0.480
0.444
0.446
0.411
0.401
0.414
0.440
0.426
0.444
0.424
0.435
0.404
0.395
0.406
0.441
0.437
0.469
0.471
0.525
0.524
0.516
0.497
0.539
0.531
0.519
0.497
0.537
0.527
0.510
0.480
0.505
0.467
0.478
0.463
0.496
0.462
0.475
0.462
0.495
0.461
0.474
0.460
0.492
0.456
0.464
0.441
0.456
0.438
0.456
0.440
0.463
0.454
0.489
0.454
0.463
0.441
0.458
0.441
0.464
0.454
0.490
0.504
0.502
0.485
0.525
0.509
0.481
0.428
0.408
0.413
0.444
0.438
0.468
0.420
0.403
0.408
0.438
0.427
0.448
0.432
0.451
0.434
0.452
0.435
0.455
0.439
0.461
0.451
0.484
0.494
0.484
0.451
0.461
0.439
0.455
0.437
0.455
0.440
0.461
0.452
0.484
0.494
0.485
0.453
0.465
0.447
0.469
0.463
0.504
0.531
0.504
0.462
0.468
0.443
0.459
0.441
0.462
0.452
0.484
0.445
0.446
0.408
0.396
0.404
0.435
0.423
0.443
0.423
0.434
0.402
0.393
0.403
0.436
0.426
0.449
0.435
0.456
0.444
0.471
0.422
0.405
0.410
0.441
0.432
0.459
0.452
0.487
0.453
0.462
0.440
0.456
0.438
0.457
0.442
0.466
0.460
0.501
0.477
0.505
0.519
0.524
0.474
0.475
0.450
0.467
0.454
0.484
0.443
0.442
0.401
0.382
0.376
0.382
0.401
0.442
0.444
0.485
0.456
0.471
0.458
0.491
0.455
0.463
0.439
0.454
0.433
0.448
0.425
0.434
0.401
0.389
0.395
0.420
0.396
0.392
0.407
0.445
0.446
0.486
0.457
0.472
0.459
0.492
0.457
0.466
0.446
0.466
0.456
0.490
0.456
0.466
0.445
0.466
0.455
0.489
0.454
0.463
0.440
0.455
0.436
0.453
0.435
0.452
0.434
0.452
0.435
0.453
0.437
0.456
0.442
0.468
0.463
0.506
0.487
0.446
0.445
0.484
0.451
0.461
0.439
0.455
0.437
0.456
0.440
0.462
0.452
0.472
0.463
0.502
0.476
0.503
0.466
0.478
0.464
0.499
0.468
0.486
0.482
0.454
0.469
0.455
0.486
0.447
0.448
0.412
0.403
0.416
0.443
0.431
0.453
0.441
0.466
0.462
0.426
0.423
0.450
0.441
0.471
0.472
0.524
0.521
0.509
0.483
0.513
0.484
0.510
0.523
0.528
0.479
0.484
0.467
0.498
0.463
0.476
0.462
0.495
0.461
0.474
0.460
0.492
0.455
0.463
0.440
0.455
0.436
0.453
0.435
0.453
0.436
0.455
0.439
0.462
0.452
0.486
0.498
0.492
0.466
0.488
0.490
0.470
0.422
0.405
0.411
0.444
0.437
0.468
0.420
0.403
0.409
0.439
0.429
0.452
0.440
0.466
0.461
0.503
0.530
0.504
0.462
0.467
0.442
0.456
0.436
0.453
0.435
0.452
0.434
0.452
0.434
0.452
0.434
0.452
0.434
0.452
0.434
0.452
0.434
0.452
0.435
0.454
0.437
0.458
0.445
0.472
0.472
0.522
0.516
0.500
0.467
0.483
0.428
0.406
0.408
0.434
0.418
0.432
0.401
0.393
0.403
0.435
0.426
0.448
0.433
0.454
0.439
0.463
0.455
0.491
0.459
0.473
0.460
0.492
0.457
0.466
0.445
0.464
0.453
0.485
0.445
0.446
0.409
0.398
0.406
0.439
0.432
0.459
0.453
0.490
0.458
0.472
0.458
0.490
0.453
0.459
0.431
0.439
0.405
0.396
0.405
0.439
0.431
0.459
0.453
0.490
0.459
0.473
0.461
0.495
0.461
0.474
0.460
0.493
0.458
0.468
0.448
0.470
0.464
0.426
0.421
0.445
0.432
0.453
0.439
0.463
0.455
0.492
0.460
0.475
0.463
0.498
0.515
0.522
0.473
0.475
0.450
0.468
0.457
0.490
0.455
0.463
0.440
0.455
0.436
0.453
0.435
0.453
0.436
0.455
0.440
0.462
0.454
0.489
0.454
0.463
0.440
0.455
0.436
0.453
0.436
0.454
0.437
0.458
0.445
0.473
0.472
0.524
0.519
0.505
0.477
0.502
0.462
0.469
0.447
0.466
0.454
0.473
0.463
0.502
0.476
0.502
0.465
0.475
0.459
0.490
0.451
0.454
0.422
0.422
0.452
0.446
0.480
0.442
0.442
0.402
0.385
0.383
0.382
0.395
0.428
0.415
0.430
0.401
0.393
0.404
0.438
0.431
0.458
0.453
0.490
0.459
0.473
0.461
0.494
0.461
0.474
0.460
0.492
0.455
0.463
0.440
0.455
0.436
0.454
0.436
0.455
0.439
0.461
0.450
0.482
0.490
0.477
0.438
0.437
0.472
0.480
0.462
0.492
0.454
0.459
0.432
0.439
0.405
0.395
0.404
0.436
0.425
0.447
0.432
0.451
0.433
0.452
0.434
0.452
0.434
0.452
0.434
0.452
0.433
0.451
0.432
0.447
0.426
0.436
0.405
0.397
0.409
0.446
0.446
0.485
0.454
0.467
0.450
0.474
0.424
0.405
0.410
0.440
0.430
0.454
0.443
0.471
0.472
0.524
0.519
0.506
0.478
0.504
0.467
0.478
0.464
0.497
0.513
0.517
0.462
0.455
0.414
0.400
0.408
0.440
0.433
0.460
0.454
0.493
0.464
0.482
0.476
0.523
0.515
0.495
0.456
0.463
0.438
0.450
0.426
0.435
0.401
0.388
0.392
0.415
0.387
0.375
0.374
0.383
0.406
0.453
0.465
0.525
0.530
0.530
0.476
0.475
0.448
0.461
0.443
0.464
0.455
0.489
0.454
0.463
0.440
0.455
0.436
0.453
0.435
0.454
0.437
0.457
0.443
0.468
0.464
0.507
0.488
0.527
0.511
0.483
0.431
0.414
0.410
0.432
0.411
0.416
0.449
0.445
0.481
0.444
0.446
0.411
0.402
0.416
0.443
0.432
0.455
0.443
0.471
0.423
0.405
0.412
0.444
0.438
0.469
0.472
0.525
0.524
0.515
0.495
0.536
0.526
0.510
0.480
0.505
0.467
0.478
0.463
0.496
0.462
0.475
0.462
0.495
0.461
0.474
0.460
0.492
0.455
0.463
0.440
0.455
0.436
0.453
0.435
0.453
0.435
0.453
0.436
0.455
0.440
0.462
0.454
0.488
0.454
0.462
0.440
0.455
0.435
0.452
0.432
0.448
0.426
0.436
0.405
0.397
0.409
0.446
0.446
0.485
0.454
0.467
0.450
0.474
0.424
0.405
0.409
0.439
0.429
0.451
0.438
0.461
0.453
0.488
0.454
0.463
0.442
0.458
0.442
0.465
0.457
0.494
0.463
0.481
0.473
0.439
0.428
0.451
0.437
0.460
0.450
0.483
0.445
0.446
0.409
0.398
0.407
0.440
0.433
0.461
0.458
0.499
0.476
0.505
0.519
0.523
0.472
0.472
0.444
0.457
0.435
0.449
0.427
0.437
0.405
0.397
0.408
0.445
0.444
0.482
0.497
0.493
0.471
0.498
0.460
0.468
0.447
0.467
0.457
0.491
0.457
0.469
0.451
0.475
0.473
0.523
0.517
0.500
0.468
0.484
0.477
0.524
0.515
0.496
0.457
0.465
0.441
0.456
0.436
0.453
0.435
0.453
0.436
0.455
0.440
0.462
0.454
0.488
0.453
0.462
0.439
0.454
0.433
0.448
0.425
0.434
0.401
0.390
0.396
0.422
0.401
0.401
0.409
0.442
0.437
0.467
0.420
0.403
0.408
0.439
0.428
0.451
0.438
0.461
0.453
0.488
0.454
0.463
0.442
0.458
0.442
0.465
0.457
0.494
0.463
0.481
0.473
0.439
0.428
0.451
0.437
0.460
0.450
0.483
0.445
0.446
0.409
0.397
0.406
0.439
0.432
0.459
0.453
0.490
0.459
0.473
0.459
0.491
0.455
0.463
0.439
0.454
0.433
0.448
0.426
0.436
0.405
0.397
0.408
0.445
0.444
0.482
0.497
0.493
0.471
0.498
0.460
0.468
0.447
0.467
0.457
0.491
0.457
0.468
0.450
0.475
0.472
0.521
0.514
0.495
0.457
0.464
0.441
0.456
0.436
0.453
0.435
0.452
0.434
0.452
0.435
0.453
0.436
0.455
0.440
0.463
0.455
0.492
0.459
0.473
0.459
0.492
0.455
0.464
0.441
0.456
0.437
0.456
0.440
0.462
0.453
0.472
0.465
0.505
0.482
0.514
0.486
0.516
0.486
0.514
0.482
0.504
0.463
0.470
0.448
0.467
0.457
0.491
0.457
0.468
0.450
0.475
0.472
0.521
0.514
0.495
0.457
0.464
0.441
0.456
0.436
0.453
0.435
0.452
0.434
0.452
0.434
0.452
0.434
0.452
0.435
0.453
0.436
0.455
0.440
0.463
0.455
0.492
0.459
0.473
0.459
0.492
0.455
0.464
0.441
0.456
0.437
0.456
0.440
0.462
0.453
0.472
0.464
0.505
0.482
0.513
0.485
0.514
0.482
0.506
0.467
0.476
0.460
0.490
0.451
0.454
0.423
0.422
0.452
0.446
0.482
0.444
0.447
0.411
0.402
0.415
0.443
0.431
0.453
0.441
0.466
0.462
0.426
0.423
0.450
0.441
0.471
0.472
0.524
0.521
0.509
0.483
0.513
0.484
0.510
0.523
0.528
0.479
0.484
0.467
0.498
0.463
0.476
0.462
0.495
0.461
0.474
0.460
0.493
0.457
0.466
0.445
0.464
0.453
0.485
0.494
0.484
0.452
0.462
0.441
0.457
0.441
0.463
0.453
0.486
0.498
0.492
0.466
0.488
0.490
0.470
0.422
0.405
0.411
0.444
0.437
0.468
0.420
0.403
0.408
0.438
0.427
0.448
0.432
0.451
0.434
0.452
0.434
0.452
0.434
0.452
0.434
0.452
0.433
0.451
0.432
0.447
0.426
0.436
0.405
0.397
0.409
0.446
0.446
0.485
0.454
0.467
0.449
0.474
0.423
0.404
0.408
0.437
0.424
0.443
0.423
0.434
0.403
0.393
0.403
0.435
0.426
0.448
0.433
0.454
0.439
0.463
0.455
0.491
0.459
0.473
0.459
0.490
0.453
0.459
0.431
0.439
0.405
0.396
0.405
0.439
0.431
0.459
0.453
0.490
0.459
0.473
0.461
0.494
0.461
0.474
0.460
0.492
0.455
0.463
0.439
0.454
0.433
0.448
0.425
0.434
0.400
0.388
0.392
0.414
0.386
0.373
0.371
0.377
0.395
0.433
0.428
0.456
0.450
0.487
0.453
0.463
0.441
0.458
0.441
0.463
0.454
0.489
0.454
0.463
0.441
0.456
0.438
0.458
0.443
0.469
0.465
0.509
0.492
0.534
0.525
0.508
0.478
0.502
0.461
0.467
0.444
0.459
0.443
0.465
0.457
0.493
0.462
0.478
0.469
0.510
0.490
0.528
0.512
0.483
0.431
0.414
0.410
0.432
0.411
0.416
0.449
0.445
0.480
0.444
0.446
0.411
0.401
0.414
0.440
0.426
0.444
0.424
0.435
0.404
0.396
0.407
0.443
0.439
0.474
0.481
0.543
0.556
0.528
0.493
0.518
0.485
0.494
0.484
0.530
0.522
0.507
0.477
0.501
0.460
0.466
0.442
0.456
0.436
0.453
0.435
0.452
0.434
0.452
0.434
0.452
0.434
0.452
0.434
0.452
0.434
0.452
0.434
0.452
0.434
0.452
0.434
0.452
0.434
0.452
0.435
0.454
0.437
0.458
0.445
0.473
0.473
0.524
0.520
0.506
0.478
0.505
0.467
0.479
0.466
0.501
0.521
0.532
0.490
0.507
0.510
0.500
0.473
0.498
0.505
0.497
0.472
0.497
0.505
0.498
0.474
0.502
0.465
0.476
0.462
0.494
0.459
0.469
0.451
0.475
0.424
0.405
0.409
0.439
0.427
0.449
0.434
0.454
0.440
0.463
0.456
0.492
0.461
0.476
0.465
0.422
0.398
0.393
0.407
0.445
0.446
0.486
0.456
0.471
0.458
0.490
0.452
0.458
0.431
0.438
0.404
0.393
0.401
0.431
0.417
0.431
0.401
0.392
0.402
0.435
0.424
0.446
0.429
0.445
0.424
0.434
0.400
0.389
0.394
0.419
0.394
0.389
0.401
0.435
0.426
0.450
0.437
0.461
0.453
0.488
0.454
0.463
0.440
0.456
0.437
0.456
0.440
0.463
0.454
0.489
0.454
0.463
0.440
0.456
0.437
0.456
0.440
0.463
0.454
0.489
0.454
0.462
0.440
0.455
0.436
0.453
0.435
0.452
0.434
0.452
0.434
0.452
0.434
0.452
0.434
0.452
0.434
0.452
0.434
0.452
0.434
0.452
0.434
0.452
0.434
0.452
0.434
0.452
0.434
0.452
0.434
0.452
0.434
0.452
0.434
0.452
0.434
0.452
0.435
0.454
0.437
0.457
0.444
0.470
0.468
0.516
0.504
0.478
0.425
0.406
0.409
0.439
0.427
0.449
0.434
0.454
0.439
0.462
0.452
0.473
0.465
0.506
0.484
0.517
0.492
0.527
0.556
0.541
0.478
0.469
0.430
0.426
0.454
0.448
0.482
0.444
0.447
0.411
0.402
0.414
0.440
0.426
0.444
0.424
0.435
0.404
0.395
0.406
0.441
0.437
0.468
0.471
0.525
0.523
0.514
0.494
0.533
0.520
0.499
0.460
0.468
0.447
0.467
0.457
0.493
0.460
0.474
0.461
0.495
0.461
0.475
0.461
0.495
0.461
0.474
0.460
0.492
0.456
0.464
0.442
0.458
0.441
0.463
0.453
0.486
0.497
0.490
0.462
0.482
0.478
0.448
0.446
0.484
0.451
0.461
0.439
0.455
0.436
0.453
0.435
0.452
0.434
0.452
0.434
0.452
0.434
0.452
0.434
0.453
0.435
0.454
0.438
0.458
0.446
0.460
0.442
0.462
0.451
0.469
0.457
0.491
0.456
0.466
0.447
0.467
0.459
0.495
0.514
0.521
0.471
0.472
0.444
0.457
0.436
0.452
0.433
0.448
0.426
0.436
0.405
0.397
0.409
0.446
0.446
0.485
0.454
0.467
0.450
0.474
0.424
0.405
0.409
0.439
0.429
0.451
0.438
0.462
0.453
0.489
0.455
0.465
0.445
0.464
0.453
0.485
0.446
0.447
0.411
0.401
0.412
0.450
0.452
0.498
0.477
0.509
0.480
0.505
0.467
0.478
0.463
0.496
0.461
0.474
0.460
0.492
0.455
0.463
0.440
0.455
0.435
0.451
0.432
0.447
0.425
0.434
0.401
0.390
0.383
0.389
0.413
0.463
0.434
0.441
0.407
0.398
0.409
0.446
0.444
0.482
0.496
0.493
0.469
0.496
0.504
0.498
0.473
0.500
0.462
0.471
0.452
0.475
0.424
0.405
0.409
0.439
0.427
0.448
0.432
0.451
0.434
0.452
0.434
0.452
0.434
0.452
0.434
0.452
0.434
0.452
0.434
0.452
0.434
0.452
0.434
0.452
0.435
0.453
0.436
0.455
0.440
0.462
0.453
0.487
0.500
0.495
0.472
0.501
0.464
0.476
0.462
0.494
0.459
0.469
0.451
0.475
0.424
0.404
0.408
0.437
0.425
0.444
0.425
0.437
0.409
0.405
0.411
0.443
0.435
0.464
0.461
0.506
0.536
0.516
0.484
0.509
0.472
0.485
0.476
0.440
0.429
0.451
0.437
0.460
0.451
0.484
0.444
0.445
0.407
0.393
0.399
0.426
0.406
0.411
0.427
0.477
0.451
0.469
0.457
0.490
0.452
0.459
0.431
0.439
0.405
0.395
0.405
0.439
0.432
0.460
0.454
0.493
0.463
0.480
0.472
0.502
0.465
0.478
0.464
0.499
0.467
0.484
0.477
0.510
0.480
0.490
0.480
0.510
0.526
0.536
0.543
0.550
0.559
0.526
0.567
0.567
0.577
0.601
0.600
0.574
0.512
0.516
0.576
0.599
0.596
0.567
0.547
0.529
0.505
0.546
0.539
0.530
0.516
0.492
0.447
0.443
0.478
0.488
0.476
0.503
0.514
0.464
0.448
0.460
0.504
0.484
0.520
0.497
0.521
0.487
0.496
0.552
0.563
0.581
0.567
0.562
0.515
0.537
0.507
0.462
0.465
0.517
0.558
0.556
0.510
0.530
0.497
0.444
0.432
0.455
0.509
0.500
0.539
0.528
0.576
0.588
0.570
0.562
0.562
0.521
0.536
0.499
0.511
0.460
0.427
0.414
0.414
0.441
0.429
0.450
0.499
0.481
0.505
0.512
0.574
0.598
0.596
0.616
0.617
0.599
0.556
0.518
0.470
0.472
0.525
0.523
0.512
0.569
0.587
0.573
0.523
0.466
0.457
0.493
0.509
0.512
0.502
0.475
0.488
0.478
0.522
0.558
0.550
0.496
0.504
0.446
0.429
0.432
0.469
0.429
0.408
0.412
0.443
0.513
0.572
0.593
0.586
0.547
0.575
0.566
0.519
0.541
0.562
0.541
0.585
0.598
0.584
0.587
0.607
0.605
0.580
0.520
0.532
0.538
0.543
0.548
0.555
0.518
0.472
0.476
0.534
0.538
0.492
0.490
0.547
0.557
0.571
0.549
0.594
0.611
0.607
0.580
0.519
0.449
0.407
0.390
0.390
0.407
0.449
0.454
0.490
0.454
0.449
0.406
0.388
0.387
0.401
0.438
0.434
0.465
0.466
0.515
0.554
0.547
0.493
0.498
0.486
0.517
0.537
0.505
0.538
0.519
0.571
0.585
0.567
0.558
0.506
0.520
0.524
0.520
0.457
0.440
0.448
0.418
0.417
0.445
0.435
0.461
0.454
0.411
0.396
0.386
0.392
0.417
0.471
0.496
0.502
0.492
0.503
0.449
0.423
0.428
0.453
0.507
0.497
0.469
0.490
0.491
0.471
0.502
0.517
0.471
0.463
0.423
0.414
0.433
0.418
0.419
0.436
0.411
0.397
0.404
0.421
0.454
0.517
0.569
0.582
0.563
0.552
0.495
0.498
0.484
0.446
0.448
0.479
0.549
0.573
0.560
0.505
0.514
0.511
0.446
0.408
0.396
0.404
0.434
0.487
0.469
0.500
0.465
0.478
0.466
0.488
0.530
0.517
0.494
0.450
0.450
0.413
0.403
0.416
0.457
0.465
0.507
0.534
0.558
0.540
0.519
0.490
0.504
0.503
0.486
0.512
0.524
0.529
0.480
0.471
0.498
0.459
0.451
0.486
0.450
0.441
0.457
0.505
0.488
0.449
0.438
0.450
0.491
0.461
0.464
0.516
0.557
0.554
0.507
0.446
0.425
0.409
0.405
0.410
0.441
0.497
0.534
0.567
0.562
0.563
0.524
0.519
0.455
0.435
0.451
0.431
0.446
0.422
0.416
0.437
0.417
0.426
0.454
0.445
0.463
0.514
0.505
0.561
0.574
0.550
0.481
0.452
0.452
0.415
0.407
0.424
0.459
0.460
0.494
0.459
0.456
0.497
0.471
0.482
0.467
0.488
0.438
0.426
0.447
0.430
0.447
0.505
0.498
0.474
0.487
0.558
0.586
0.582
0.545
0.508
0.524
0.482
0.482
0.522
0.554
0.542
0.594
0.618
0.625
0.616
0.589
0.532
0.536
0.537
0.535
0.583
0.597
0.585
0.540
0.559
0.585
0.580
0.589
0.568
0.508
0.500
0.541
0.531
0.516
0.491
0.524
0.501
0.460
0.467
0.523
0.521
0.577
0.597
0.590
0.553
0.586
0.588
0.558
0.600
0.616
0.614
0.592
0.542
0.570
0.560
0.507
0.505
0.555
0.559
0.521
0.539
0.507
0.526
0.490
0.497
0.487
0.519
0.493
0.447
0.441
0.475
0.482
0.530
0.523
0.459
0.427
0.415
0.402
0.398
0.401
0.411
0.434
0.414
0.407
0.410
0.425
0.459
0.459
0.491
0.502
0.447
0.419
0.406
0.418
0.446
0.435
0.460
0.451
0.486
0.539
0.542
0.495
0.494
0.473
0.490
0.486
0.525
0.508
0.476
0.484
0.467
0.501
0.468
0.470
0.444
0.458
0.504
0.534
0.560
0.593
0.597
0.575
0.517
0.528
0.484
0.482
0.497
0.445
0.419
0.409
0.410
0.437
0.423
0.425
0.460
0.462
0.512
0.500
0.471
0.478
0.460
0.474
0.460
0.493
0.457
0.451
0.475
0.471
0.504
0.522
0.531
0.535
0.536
0.535
0.481
0.481
0.458
0.465
0.442
0.443
0.470
0.419
0.398
0.398
0.418
0.454
0.455
0.422
0.418
0.431
0.478
0.449
0.463
0.446
0.454
0.428
0.421
0.417
0.441
0.425
0.442
0.498
0.486
0.452
0.461
0.437
0.437
0.473
0.433
0.428
0.442
0.496
0.482
0.444
0.445
0.488
0.459
0.461
0.497
0.514
0.470
0.463
0.424
0.403
0.391
0.382
0.387
0.395
0.409
0.433
0.480
0.451
0.466
0.531
0.590
0.618
0.629
0.628
0.612
0.577
0.506
0.471
0.460
0.468
0.496
0.515
0.474
0.457
0.457
0.475
0.517
0.500
0.530
0.507
0.534
0.509
0.535
0.509
0.536
0.510
0.536
0.511
0.537
0.513
0.542
0.521
0.558
0.600
0.616
0.613
0.591
0.540
0.552
0.519
0.541
0.514
0.625
0.602
0.555
0.564
0.532
0.548
0.517
0.541
0.515
0.544
0.524
0.548
0.525
0.547
0.521
0.538
0.504
0.506
0.492
0.524
0.499
0.522
0.487
0.495
0.484
0.514
0.484
0.495
0.486
0.521
0.498
0.521
0.488
0.497
0.488
0.522
0.498
0.522
0.488
0.497
0.488
0.522
0.498
0.522
0.488
0.498
0.489
0.525
0.504
0.533
0.508
0.535
0.509
0.535
0.509
0.535
0.509
0.535
0.509
0.534
0.506
0.529
0.498
0.513
0.468
0.458
0.465
0.507
0.486
0.507
0.465
0.457
0.480
0.429
0.411
0.406
0.411
0.428
0.465
0.470
0.446
0.449
0.480
0.486
0.471
0.491
0.492
0.472
0.489
0.485
0.459
0.479
0.474
0.442
0.448
0.496
0.477
0.496
0.497
0.480
0.517
0.495
0.520
0.485
0.508
0.516
0.579
0.607
0.612
0.597
0.556
0.469
0.434
0.435
0.471
0.480
0.543
0.557
0.527
0.491
0.434
0.413
0.420
0.457
0.539
0.571
0.564
0.517
0.526
0.478
0.470
0.498
0.508
0.455
0.447
0.480
0.488
0.539
0.540
0.539
0.487
0.478
0.444
0.436
0.450
0.507
0.500
0.475
0.489
0.432
0.411
0.402
0.415
0.457
0.545
0.583
0.589
0.565
0.550
0.538
0.524
0.453
0.426
0.431
0.393
0.373
0.362
0.358
0.357
0.360
0.367
0.382
0.373
0.374
0.385
0.375
0.375
0.386
0.375
0.374
0.385
0.373
0.370
0.377
0.396
0.397
0.381
0.378
0.388
0.414
0.389
0.382
0.368
0.362
0.361
0.364
0.374
0.395
0.435
0.513
0.528
0.488
0.492
0.476
0.513
0.489
0.508
0.465
0.469
0.445
0.461
0.445
0.469
0.463
0.506
0.533
0.508
0.469
0.479
0.465
0.499
0.466
0.482
0.474
0.503
0.517
0.521
0.516
0.565
0.574
0.547
0.521
0.567
0.572
0.590
0.577
0.530
0.557
0.540
0.522
0.547
0.525
0.575
0.589
0.573
0.569
0.526
0.476
0.479
0.456
0.478
0.474
0.523
0.564
0.564
0.524
0.476
0.481
0.461
0.475
0.461
0.493
0.457
0.439
0.443
0.474
0.477
0.454
0.474
0.467
0.510
0.491
0.451
0.454
0.501
0.531
0.557
0.587
0.587
0.556
0.481
0.461
0.489
0.495
0.482
0.509
0.474
0.491
0.439
0.410
0.408
0.430
0.408
0.410
0.438
0.425
0.444
0.503
0.546
0.541
0.486
0.488
0.533
0.525
0.510
0.562
0.571
0.544
0.467
0.425
0.416
0.436
0.478
0.493
0.555
0.573
0.553
0.578
0.569
0.571
0.535
0.495
0.502
0.492
0.461
0.464
0.515
0.505
0.545
0.587
0.597
0.581
0.580
0.594
0.580
0.531
0.478
0.479
0.454
0.445
0.476
0.491
0.436
0.418
0.429
0.396
0.382
0.369
0.363
0.364
0.372
0.388
0.422
0.473
0.447
0.461
0.509
0.494
0.525
0.499
0.522
0.577
0.596
0.588
0.550
0.464
0.428
0.425
0.453
0.446
0.481
0.490
0.479
0.507
0.520
0.476
0.484
0.550
0.568
0.548
0.530
0.506
0.533
0.555
0.534
0.508
0.549
0.543
0.487
0.489
0.469
0.500
0.513
0.465
0.452
0.467
0.453
0.482
0.486
0.468
0.500
0.465
0.465
0.435
0.361
0.407
0.399
0.399
0.406
0.423
0.472
0.444
0.441
0.477
0.487
0.475
0.487
0.477
0.440
0.442
0.484
0.501
0.502
0.567
0.592
0.588
0.554
0.524
0.486
0.505
0.509
0.499
0.473
0.483
0.480
0.518
0.496
0.536
0.523
0.502
0.544
0.538
0.480
0.464
0.467
0.505
0.528
0.495
0.509
0.510
0.563
0.575
0.550
0.529
0.501
0.537
0.521
0.563
0.563
0.570
0.589
0.578
0.581
0.599
0.591
0.553
0.470
0.424
0.409
0.420
0.462
0.471
0.517
0.504
0.475
0.418
0.392
0.384
0.390
0.401
0.419
0.453
0.517
0.521
0.517
0.554
0.595
0.609
0.602
0.569
0.548
0.528
0.502
0.540
0.527
0.507
0.474
0.478
0.467
0.426
0.418
0.439
0.498
0.538
0.528
0.512
0.563
0.573
0.596
0.591
0.557
0.529
0.495
0.442
0.429
0.450
0.499
0.530
0.508
0.471
0.484
0.475
0.504
0.467
0.466
0.500
0.528
0.501
0.522
0.535
0.495
0.516
0.477
0.491
0.484
0.453
0.466
0.449
0.474
0.472
0.521
0.513
0.492
0.451
0.438
0.463
0.522
0.523
0.466
0.459
0.497
0.468
0.474
0.454
0.477
0.473
0.442
0.450
0.502
0.487
0.515
0.483
0.506
0.515
0.513
0.499
0.468
0.486
0.547
0.561
0.533
0.501
0.452
0.432
0.447
0.504
0.496
0.470
0.480
0.465
0.498
0.464
0.478
0.532
0.532
0.527
0.516
0.574
0.595
0.589
0.552
0.519
0.542
0.515
0.478
0.479
0.521
0.505
0.538
0.521
0.495
0.450
0.432
0.436
0.463
0.458
0.498
0.521
0.534
0.495
0.516
0.527
0.531
0.530
0.524
0.510
0.484
0.499
0.497
0.476
0.508
0.527
0.539
0.550
0.563
0.535
0.545
0.506
0.453
0.430
0.372
0.311
0.344
0.360
0.368
0.384
0.400
0.424
0.402
0.402
0.410
0.430
0.405
0.403
0.411
0.430
0.405
0.403
0.411
0.430
0.405
0.403
0.410
0.430
0.404
0.402
0.409
0.427
0.399
0.392
0.389
0.390
0.394
0.403
0.435
0.424
0.445
0.427
0.443
0.470
0.468
0.501
0.517
0.475
0.484
0.470
0.492
0.495
0.478
0.435
0.414
0.421
0.445
0.495
0.476
0.511
0.483
0.511
0.478
0.498
0.451
0.447
0.484
0.498
0.494
0.470
0.469
0.519
0.511
0.555
0.557
0.515
0.526
0.482
0.494
0.437
0.403
0.391
0.398
0.426
0.407
0.413
0.433
0.473
0.437
0.424
0.429
0.453
0.521
0.530
0.485
0.459
0.464
0.438
0.450
0.424
0.430
0.457
0.449
0.469
0.460
0.497
0.467
0.472
0.515
0.546
0.529
0.507
0.537
0.514
0.560
0.563
0.525
0.480
0.490
0.478
0.506
0.520
0.474
0.482
0.464
0.495
0.458
0.466
0.445
0.449
0.495
0.521
0.539
0.556
0.529
0.562
0.554
0.500
0.510
0.505
0.552
0.553
0.509
0.517
0.465
0.461
0.505
0.533
0.508
0.534
0.507
0.517
0.518
0.508
0.550
0.546
0.543
0.540
0.577
0.580
0.548
0.517
0.477
0.476
0.513
0.538
0.512
0.553
0.550
0.499
0.512
0.462
0.445
0.455
0.495
0.517
0.528
0.533
0.534
0.532
0.476
0.473
0.443
0.452
0.425
0.430
0.455
0.446
0.477
0.433
0.411
0.400
0.398
0.402
0.429
0.477
0.498
0.451
0.433
0.437
0.463
0.499
0.527
0.500
0.522
0.486
0.506
0.512
0.571
0.592
0.585
0.594
0.576
0.570
0.575
0.545
0.594
0.616
0.619
0.605
0.567
0.539
0.574
0.574
0.537
0.497
0.504
0.495
0.468
0.490
0.443
0.434
0.448
0.489
0.509
0.516
0.512
0.495
0.524
0.497
0.452
0.451
0.477
0.478
0.532
0.582
0.599
0.591
0.552
0.583
0.580
0.544
0.508
0.538
0.518
0.538
0.508
0.515
0.552
0.543
0.485
0.470
0.492
0.443
0.420
0.414
0.435
0.492
0.480
0.442
0.444
0.486
0.457
0.458
0.491
0.503
0.500
0.559
0.574
0.554
0.538
0.586
0.602
0.593
0.604
0.591
0.549
0.575
0.565
0.515
0.494
0.534
0.521
0.498
0.524
0.493
0.521
0.491
0.507
0.508
0.494
0.462
0.462
0.496
0.462
0.462
0.508
0.541
0.523
0.497
0.505
0.498
0.473
0.485
0.475
0.517
0.500
0.466
0.467
0.437
0.444
0.478
0.486
0.536
0.534
0.529
0.518
0.577
0.600
0.597
0.568
0.559
0.508
0.508
0.494
0.526
0.502
0.527
0.497
0.528
0.505
0.531
0.503
0.525
0.540
0.555
0.573
0.555
0.493
0.490
0.466
0.491
0.496
0.481
0.494
0.438
0.405
0.396
0.392
0.393
0.399
0.427
0.473
0.492
0.442
0.430
0.440
0.408
0.388
0.384
0.381
0.378
0.373
0.378
0.381
0.385
0.389
0.410
0.444
0.438
0.456
0.440
0.448
0.418
0.403
0.412
0.433
0.410
0.399
0.409
0.431
0.409
0.399
0.409
0.431
0.409
0.399
0.409
0.431
0.409
0.399
0.409
0.431
0.409
0.399
0.409
0.431
0.409
0.399
0.409
0.431
0.409
0.399
0.409
0.431
0.409
0.399
0.410
0.433
0.412
0.403
0.418
0.448
0.440
0.456
0.448
0.467
0.419
0.386
0.356
0.386
0.398
0.419
0.455
0.425
0.412
0.413
0.426
0.402
0.387
0.345
0.381
0.376
0.371
0.361
0.437
0.386
0.411
0.409
0.419
0.445
0.441
0.424
0.424
0.443
0.488
0.451
0.443
0.462
0.514
0.494
0.521
0.479
0.437
0.436
0.425
0.432
0.476
0.434
0.414
0.408
0.413
0.399
0.393
0.392
0.396
0.507
0.543
0.518
0.481
0.485
0.462
0.493
0.445
0.440
0.460
0.502
0.534
0.504
0.455
0.452
0.467
0.464
0.478
0.552
0.570
0.540
0.504
0.536
0.583
0.587
0.550
0.537
0.519
0.489
0.453
0.463
0.438
0.452
0.426
0.436
0.400
0.387
0.363
0.347
0.323
0.290
0.326
0.355
0.395
0.468
0.453
0.461
0.482
0.488
0.469
0.502
0.460
0.468
0.463
0.424
0.371
0.410
0.409
0.435
0.415
0.425
0.412
0.428
0.395
0.384
0.389
0.410
0.409
0.434
0.413
0.420
0.374
0.340
0.368
0.404
0.412
0.448
0.442
0.476
0.480
0.436
0.406
0.401
0.404
0.430
0.408
0.412
0.391
0.387
0.393
0.418
0.421
0.455
0.450
0.487
0.447
0.470
0.462
0.501
0.466
0.481
0.468
0.505
0.471
0.489
0.482
0.530
0.485
0.497
0.453
0.453
0.414
0.402
0.414
0.453
0.453
0.498
0.481
0.486
0.465
0.493
0.461
0.476
0.461
0.494
0.458
0.467
0.446
0.467
0.456
0.492
0.454
0.461
0.434
0.444
0.448
0.493
0.466
0.489
0.490
0.480
0.445
0.451
0.417
0.413
0.414
0.444
0.430
0.452
0.434
0.454
0.435
0.452
0.431
0.444
0.415
0.415
0.454
0.470
0.453
0.483
0.451
0.465
0.445
0.467
0.456
0.476
0.465
0.510
0.482
0.512
0.470
0.481
0.464
0.498
0.453
0.455
0.419
0.414
0.439
0.421
0.436
0.419
0.434
0.403
0.396
0.412
0.441
0.426
0.446
0.424
0.435
0.400
0.389
0.397
0.428
0.409
0.418
0.391
0.383
0.424
0.415
0.352
0.442
0.431
0.458
0.448
0.482
0.446
0.455
0.426
0.432
0.425
0.453
0.444
0.477
0.463
0.444
0.384
0.429
0.426
0.459
0.456
0.451
0.441
0.470
0.469
0.470
0.442
0.529
0.475
0.475
0.447
0.461
0.430
0.435
0.429
0.457
0.432
0.445
0.415
0.415
0.403
0.415
0.416
0.444
0.428
0.449
0.429
0.440
0.408
0.403
0.388
0.392
0.391
0.396
0.379
0.376
0.377
0.379
0.381
0.399
0.400
0.425
0.400
0.399
0.387
0.394
0.399
0.427
0.405
0.410
0.359
0.396
0.373
0.363
0.392
0.442
0.450
0.414
0.427
0.408
0.416
0.455
0.443
0.473
0.434
0.435
0.399
0.386
0.392
0.419
0.394
0.391
0.366
0.350
0.370
0.400
0.371
0.437
0.425
0.446
0.427
0.438
0.404
0.396
0.409
0.450
0.438
0.466
0.460
0.502
0.469
0.488
0.481
0.532
0.520
0.514
0.494
0.535
0.514
0.494
0.451
0.462
0.437
0.451
0.426
0.435
0.399
0.385
0.389
0.412
0.380
0.361
0.365
0.377
0.401
0.447
0.453
0.501
0.476
0.505
0.464
0.471
0.446
0.463
0.445
0.468
0.458
0.494
0.455
0.462
0.436
0.447
0.421
0.425
0.414
0.432
0.452
0.469
0.446
0.465
0.441
0.457
0.438
0.458
0.443
0.468
0.463
0.507
0.488
0.527
0.511
0.483
0.431
0.414
0.410
0.432
0.411
0.416
0.449
0.445
0.480
0.444
0.446
0.411
0.401
0.414
0.440
0.426
0.444
0.424
0.435
0.404
0.395
0.406
0.441
0.436
0.468
0.470
0.523
0.519
0.506
0.478
0.504
0.466
0.477
0.463
0.496
0.461
0.474
0.460
0.492
0.456
0.464
0.441
0.456
0.438
0.456
0.440
0.463
0.454
0.489
0.455
0.465
0.445
0.465
0.454
0.487
0.498
0.492
0.466
0.489
0.490
0.471
0.423
0.407
0.416
0.453
0.454
0.499
0.479
0.434
0.425
0.447
0.431
0.451
0.433
0.452
0.434
0.452
0.434
0.452
0.434
0.452
0.434
0.452
0.435
0.453
0.436
0.455
0.441
0.464
0.456
0.494
0.512
0.518
0.515
0.500
0.492
0.464
0.485
0.483
0.481
0.455
0.474
0.446
0.460
0.441
0.462
0.432
0.438
0.426
0.448
0.432
0.452
0.435
0.456
0.442
0.467
0.444
0.462
0.448
0.476
0.477
0.476
0.449
0.464
0.448
0.475
0.455
0.481
0.476
0.470
0.433
0.434
0.425
0.449
0.435
0.459
0.443
0.412
0.408
0.430
0.431
0.412
0.365
0.420
0.422
0.456
0.435
0.453
0.434
0.452
0.434
0.453
0.436
0.456
0.442
0.469
0.447
0.467
0.456
0.492
0.456
0.466
0.446
0.467
0.439
0.450
0.449
0.434
0.376
0.425
0.451
0.464
0.447
0.471
0.448
0.467
0.456
0.491
0.455
0.464
0.442
0.459
0.443
0.467
0.443
0.459
0.441
0.464
0.454
0.490
0.454
0.462
0.439
0.455
0.435
0.452
0.434
0.452
0.434
0.452
0.434
0.453
0.436
0.456
0.443
0.469
0.447
0.468
0.459
0.497
0.497
0.503
0.493
0.487
0.454
0.466
0.447
0.469
0.462
0.502
0.477
0.505
0.471
0.487
0.432
0.413
0.406
0.424
0.395
0.385
0.391
0.413
0.464
0.435
0.442
0.409
0.401
0.415
0.442
0.431
0.453
0.441
0.466
0.462
0.426
0.423
0.450
0.441
0.471
0.472
0.524
0.521
0.509
0.483
0.513
0.484
0.510
0.523
0.528
0.479
0.484
0.467
0.498
0.463
0.476
0.462
0.495
0.461
0.474
0.460
0.492
0.455
0.463
0.440
0.456
0.436
0.454
0.436
0.455
0.440
0.462
0.453
0.488
0.501
0.497
0.476
0.507
0.476
0.497
0.500
0.487
0.453
0.461
0.437
0.450
0.427
0.437
0.405
0.397
0.409
0.446
0.446
0.485
0.454
0.467
0.449
0.474
0.424
0.405
0.409
0.438
0.427
0.448
0.432
0.451
0.434
0.452
0.434
0.452
0.434
0.452
0.435
0.453
0.435
0.455
0.440
0.464
0.438
0.451
0.426
0.436
0.426
0.451
0.439
0.465
0.442
0.459
0.443
0.467
0.442
0.457
0.438
0.458
0.443
0.469
0.446
0.466
0.436
0.443
0.435
0.463
0.442
0.460
0.445
0.471
0.449
0.470
0.463
0.504
0.478
0.507
0.503
0.506
0.496
0.490
0.458
0.473
0.454
0.480
0.481
0.482
0.452
0.466
0.450
0.478
0.461
0.491
0.482
0.529
0.520
0.502
0.466
0.481
0.453
0.468
0.454
0.485
0.474
0.461
0.438
0.455
0.436
0.455
0.440
0.463
0.448
0.476
0.478
0.535
0.504
0.539
0.488
0.496
0.485
0.482
0.455
0.472
0.461
0.448
0.443
0.478
0.449
0.462
0.441
0.458
0.438
0.456
0.435
0.452
0.429
0.440
0.446
0.493
0.463
0.466
0.435
0.441
0.425
0.440
0.411
0.409
0.432
0.409
0.411
0.402
0.417
0.379
0.376
0.352
0.410
0.411
0.439
0.423
0.438
0.408
0.403
0.420
0.468
0.449
0.472
0.463
0.503
0.470
0.413
0.301
0.338
0.371
0.413
0.401
0.411
0.416
0.450
0.448
0.487
0.452
0.462
0.437
0.451
0.415
0.408
0.411
0.441
0.430
0.453
0.429
0.439
0.442
0.485
0.453
0.465
0.445
0.466
0.445
0.466
0.455
0.489
0.500
0.525
0.531
0.566
0.526
0.511
0.483
0.463
0.443
0.464
0.453
0.486
0.443
0.441
0.436
0.454
0.436
0.455
0.438
0.459
0.446
0.475
0.476
0.482
0.463
0.492
0.501
0.491
0.459
0.474
0.450
0.469
0.457
0.467
0.451
0.448
0.404
0.385
0.400
0.438
0.430
0.457
0.447
0.478
0.442
0.446
0.407
0.394
0.400
0.427
0.413
0.426
0.389
0.370
0.380
0.403
0.404
0.428
0.404
0.403
0.391
0.397
0.380
0.376
0.382
0.401
0.409
0.443
0.433
0.460
0.450
0.482
0.450
0.461
0.444
0.467
0.456
0.487
0.458
0.474
0.460
0.494
0.451
0.451
0.419
0.344
0.378
0.425
0.423
0.452
0.442
0.472
0.444
0.456
0.430
0.439
0.416
0.422
0.412
0.429
0.397
0.386
0.404
0.445
0.445
0.486
0.447
0.450
0.414
0.405
0.408
0.435
0.418
0.429
0.393
0.375
0.393
0.430
0.419
0.437
0.423
0.440
0.417
0.421
0.423
0.457
0.456
0.500
0.476
0.504
0.518
0.473
0.481
0.464
0.495
0.458
0.467
0.446
0.466
0.455
0.489
0.453
0.461
0.436
0.448
0.422
0.428
0.420
0.443
0.425
0.440
0.412
0.411
0.425
0.471
0.485
0.454
0.446
0.479
0.449
0.461
0.437
0.451
0.425
0.431
0.426
0.455
0.446
0.477
0.479
0.536
0.552
0.550
0.513
0.461
0.455
0.494
0.458
0.467
0.443
0.459
0.439
0.457
0.437
0.454
0.399
0.447
0.453
0.503
0.480
0.513
0.477
0.475
0.442
0.448
0.430
0.445
0.418
0.421
0.455
0.450
0.488
0.448
0.450
0.412
0.401
0.412
0.435
0.412
0.416
0.367
0.406
0.387
0.386
0.401
0.439
0.432
0.460
0.453
0.489
0.448
0.469
0.457
0.491
0.448
0.446
0.403
0.386
0.391
0.436
0.436
0.473
0.442
0.450
0.418
0.415
0.416
0.445
0.432
0.455
0.432
0.444
0.416
0.417
0.415
0.442
0.429
0.450
0.433
0.485
0.455
0.468
0.449
0.471
0.460
0.497
0.512
0.511
0.495
0.539
0.524
0.506
0.470
0.478
0.439
0.437
0.390
0.361
0.364
0.374
0.394
0.433
0.426
0.452
0.438
0.461
0.449
0.480
0.482
0.472
0.431
0.426
0.459
0.441
0.440
0.478
0.486
0.531
0.535
0.511
0.470
0.480
0.462
0.492
0.464
0.484
0.478
0.526
0.517
0.497
0.458
0.464
0.427
0.446
0.436
0.462
0.419
0.407
0.406
0.431
0.408
0.410
0.405
0.390
0.395
0.420
0.392
0.384
0.384
0.422
0.409
0.402
0.405
0.433
0.413
0.421
0.420
0.449
0.438
0.465
0.459
0.500
0.470
0.491
0.488
0.474
0.447
0.462
0.442
0.462
0.447
0.473
0.446
0.459
0.437
0.453
0.445
0.477
0.451
0.469
0.455
0.487
0.461
0.484
0.452
0.465
0.441
0.458
0.438
0.457
0.439
0.462
0.437
0.452
0.428
0.440
0.406
0.400
0.369
0.349
0.365
0.389
0.390
0.412
0.461
0.487
0.450
0.456
0.432
0.444
0.415
0.414
0.417
0.450
0.443
0.476
0.447
0.459
0.438
0.455
0.437
0.455
0.439
0.461
0.448
0.477
0.442
0.447
0.410
0.421
0.419
0.446
0.432
0.453
0.438
0.460
0.445
0.472
0.430
0.423
0.366
0.317
0.289
0.316
0.348
0.380
0.311
0.376
0.373
0.379
0.387
0.411
0.417
0.454
0.451
0.492
0.457
0.476
0.473
0.451
0.473
0.463
0.502
0.483
0.472
0.430
0.422
0.376
0.422
0.429
0.469
0.443
0.457
0.434
0.448
0.432
0.452
0.433
0.449
0.424
0.432
0.430
0.460
0.455
0.495
0.459
0.470
0.448
0.467
0.400
0.383
0.359
0.421
0.431
0.476
0.457
0.484
0.449
0.458
0.437
0.454
0.432
0.447
0.431
0.450
0.465
0.445
0.384
0.339
0.366
0.422
0.428
0.468
0.422
0.407
0.406
0.392
0.386
0.396
0.405
0.439
0.428
0.451
0.435
0.455
0.437
0.456
0.437
0.456
0.437
0.456
0.436
0.454
0.434
0.449
0.436
0.461
0.450
0.481
0.446
0.454
0.424
0.426
0.418
0.440
0.429
0.453
0.437
0.459
0.444
0.469
0.462
0.502
0.469
0.488
0.480
0.457
0.436
0.453
0.438
0.461
0.448
0.477
0.424
0.402
0.406
0.433
0.426
0.451
0.438
0.462
0.452
0.485
0.454
0.467
0.446
0.467
0.416
0.477
0.474
0.524
0.516
0.497
0.458
0.465
0.441
0.456
0.435
0.451
0.428
0.437
0.414
0.419
0.371
0.356
0.343
0.327
0.386
0.463
0.504
0.539
0.516
0.487
0.472
0.505
0.459
0.460
0.425
0.423
0.405
0.411
0.406
0.424
0.393
0.380
0.357
0.337
0.377
0.429
0.400
0.393
0.393
0.411
0.411
0.438
0.429
0.453
0.439
0.463
0.451
0.483
0.450
0.459
0.482
0.485
0.462
0.486
0.464
0.490
0.459
0.462
0.477
0.461
0.494
0.450
0.449
0.407
0.391
0.359
0.412
0.410
0.434
0.412
0.417
0.408
0.447
0.456
0.511
0.550
0.553
0.516
0.542
0.527
0.511
0.479
0.502
0.468
0.485
0.475
0.519
0.512
0.504
0.478
0.506
0.462
0.467
0.438
0.447
0.445
0.483
0.466
0.499
0.463
0.475
0.460
0.492
0.452
0.456
0.426
0.427
0.417
0.436
0.412
0.414
0.422
0.460
0.461
0.511
0.456
0.447
0.397
0.390
0.406
0.447
0.447
0.485
0.497
0.497
0.476
0.508
0.523
0.537
0.545
0.564
0.500
0.500
0.478
0.443
0.402
0.384
0.444
0.475
0.442
0.448
0.433
0.453
0.435
0.453
0.433
0.448
0.419
0.421
0.419
0.447
0.434
0.459
0.437
0.453
0.433
0.448
0.426
0.436
0.404
0.396
0.386
0.393
0.397
0.422
0.396
0.391
0.403
0.437
0.426
0.449
0.488
0.487
0.430
0.408
0.387
0.383
0.393
0.423
0.402
0.403
0.407
0.435
0.417
0.428
0.412
0.443
0.432
0.456
0.442
0.468
0.461
0.502
0.469
0.487
0.479
0.443
0.432
0.455
0.441
0.465
0.455
0.489
0.448
0.448
0.408
0.394
0.399
0.425
0.401
0.400
0.407
0.439
0.470
0.482
0.466
0.500
0.460
0.467
0.441
0.453
0.426
0.442
0.423
0.436
0.404
0.395
0.405
0.439
0.430
0.454
0.441
0.466
0.457
0.494
0.456
0.463
0.438
0.450
0.425
0.432
0.426
0.452
0.442
0.470
0.470
0.521
0.514
0.495
0.457
0.464
0.441
0.456
0.436
0.453
0.435
0.452
0.434
0.452
0.434
0.452
0.434
0.452
0.434
0.452
0.434
0.451
0.432
0.449
0.428
0.452
0.437
0.461
0.449
0.481
0.450
0.464
0.444
0.465
0.453
0.466
0.445
0.466
0.453
0.485
0.491
0.559
0.532
0.517
0.488
0.519
0.482
0.488
0.439
0.432
0.413
0.423
0.381
0.356
0.255
0.339
0.339
0.338
0.289
0.362
0.399
0.460
0.429
0.434
0.335
0.395
0.392
0.410
0.408
0.433
0.410
0.416
0.452
0.448
0.488
0.447
0.449
0.411
0.401
0.416
0.444
0.431
0.454
0.438
0.463
0.451
0.417
0.412
0.437
0.433
0.466
0.465
0.513
0.520
0.514
0.494
0.536
0.516
0.501
0.467
0.414
0.411
0.437
0.417
0.429
0.418
0.440
0.417
0.420
0.400
0.402
0.346
0.291
0.350
0.412
0.419
0.457
0.424
0.426
0.420
0.447
0.473
0.491
0.485
0.473
0.429
0.422
0.405
0.413
0.365
0.328
0.420
0.443
0.423
0.342
0.348
0.356
0.367
0.387
0.376
0.379
0.372
0.377
0.431
0.452
0.434
0.454
0.435
0.454
0.434
0.452
0.431
0.450
0.430
0.445
0.418
0.428
0.388
0.365
0.372
0.411
0.394
0.397
0.408
0.445
0.440
0.473
0.423
0.404
0.409
0.440
0.427
0.446
0.425
0.435
0.400
0.387
0.388
0.429
0.422
0.446
0.429
0.445
0.420
0.447
0.434
0.456
0.480
0.487
0.469
0.502
0.462
0.470
0.446
0.464
0.412
0.388
0.402
0.439
0.433
0.463
0.424
0.417
0.420
0.453
0.456
0.504
0.497
0.482
0.439
0.435
0.402
0.392
0.380
0.382
0.403
0.448
0.452
0.500
0.493
0.475
0.439
0.442
0.401
0.382
0.377
0.384
0.399
0.435
0.429
0.457
0.450
0.487
0.452
0.462
0.440
0.456
0.437
0.457
0.440
0.463
0.442
0.460
0.444
0.469
0.463
0.472
0.451
0.474
0.469
0.515
0.536
0.516
0.472
0.481
0.453
0.469
0.444
0.459
0.429
0.434
0.426
0.452
0.441
0.469
0.444
0.460
0.442
0.465
0.455
0.491
0.494
0.475
0.429
0.417
0.419
0.453
0.449
0.457
0.472
0.458
0.490
0.448
0.449
0.412
0.402
0.416
0.443
0.431
0.453
0.429
0.439
0.407
0.396
0.406
0.442
0.436
0.468
0.469
0.521
0.512
0.504
0.479
0.509
0.474
0.491
0.485
0.538
0.536
0.499
0.443
0.428
0.366
0.416
0.415
0.443
0.430
0.453
0.438
0.462
0.471
0.521
0.476
0.484
0.469
0.504
0.511
0.517
0.512
0.576
0.569
0.533
0.493
0.512
0.519
0.514
0.466
0.468
0.471
0.477
0.456
0.480
0.468
0.458
0.445
0.473
0.473
0.475
0.450
0.468
0.444
0.460
0.442
0.463
0.440
0.456
0.437
0.455
0.427
0.431
0.424
0.449
0.435
0.459
0.438
0.455
0.436
0.455
0.438
0.459
0.434
0.445
0.413
0.410
0.411
0.438
0.391
0.385
0.372
0.370
0.305
0.391
0.413
0.462
0.424
0.418
0.359
0.307
0.356
0.409
0.414
0.447
0.438
0.467
0.425
0.416
0.427
0.470
0.445
0.460
0.438
0.454
0.432
0.445
0.429
0.447
0.423
0.431
0.391
0.370
0.368
0.375
0.313
0.313
0.349
0.385
0.355
0.328
0.445
0.479
0.452
0.467
0.419
0.401
0.398
0.417
0.391
0.382
0.378
0.387
0.364
0.348
0.352
0.356
0.382
0.423
0.414
0.433
0.405
0.400
0.396
0.413
0.384
0.391
0.415
0.469
0.456
0.488
0.457
0.471
0.454
0.482
0.447
0.454
0.423
0.423
0.380
0.401
0.422
0.475
0.461
0.493
0.450
0.472
0.463
0.502
0.468
0.484
0.474
0.516
0.525
0.524
0.525
0.463
0.449
0.395
0.361
0.265
0.361
0.382
0.419
0.411
0.429
0.400
0.392
0.404
0.438
0.437
0.499
0.487
0.461
0.439
0.457
0.437
0.455
0.493
0.472
0.420
0.398
0.404
0.433
0.415
0.425
0.425
0.456
0.450
0.487
0.461
0.482
0.476
0.522
0.504
0.531
0.515
0.497
0.457
0.486
0.467
0.498
0.507
0.498
0.469
0.489
0.484
0.452
0.450
0.491
0.455
0.463
0.440
0.455
0.436
0.453
0.435
0.453
0.435
0.452
0.435
0.453
0.435
0.454
0.437
0.458
0.446
0.459
0.440
0.459
0.446
0.458
0.438
0.455
0.437
0.456
0.441
0.464
0.457
0.495
0.513
0.521
0.471
0.472
0.444
0.457
0.436
0.452
0.433
0.448
0.426
0.436
0.405
0.397
0.409
0.446
0.446
0.485
0.454
0.467
0.450
0.474
0.424
0.405
0.409
0.439
0.427
0.449
0.434
0.454
0.440
0.463
0.455
0.491
0.459
0.473
0.459
0.492
0.456
0.464
0.442
0.458
0.441
0.463
0.453
0.486
0.497
0.490
0.462
0.482
0.478
0.448
0.446
0.484
0.451
0.461
0.439
0.455
0.436
0.453
0.435
0.452
0.434
0.452
0.434
0.452
0.434
0.453
0.435
0.454
0.437
0.458
0.446
0.459
0.440
0.459
0.446
0.458
0.438
0.455
0.437
0.456
0.441
0.464
0.457
0.495
0.513
0.521
0.471
0.472
0.445
0.458
0.437
0.453
0.434
0.451
0.432
0.448
0.426
0.436
0.405
0.397
0.409
0.446
0.446
0.485
0.454
0.467
0.450
0.474
0.424
0.405
0.409
0.439
0.427
0.449
0.434
0.454
0.440
0.463
0.455
0.491
0.459
0.473
0.459
0.492
0.456
0.464
0.442
0.458
0.441
0.462
0.452
0.485
0.496
0.488
0.458
0.476
0.466
0.450
0.431
0.447
0.407
0.393
0.345
0.375
0.382
0.404
0.405
0.430
0.407
0.408
0.423
0.470
0.485
0.489
0.467
0.495
0.466
0.416
0.311
0.343
0.349
0.354
0.282
0.327
0.341
0.350
0.379
0.421
0.412
0.430
0.401
0.393
0.384
0.391
0.374
0.390
0.399
0.430
0.412
0.422
0.417
0.442
0.424
0.438
0.407
0.401
0.423
0.478
0.463
0.519
0.476
0.485
0.507
0.525
0.444
0.427
0.400
0.395
0.405
0.440
0.396
0.374
0.363
0.381
0.401
0.442
0.444
0.486
0.456
0.472
0.460
0.494
0.461
0.475
0.461
0.495
0.461
0.475
0.461
0.495
0.461
0.473
0.458
0.489
0.445
0.435
0.379
0.337
0.284
0.370
0.383
0.412
0.385
0.374
0.360
0.350
0.360
0.375
0.396
0.436
0.432
0.455
0.406
0.405
0.406
0.432
0.427
0.456
0.435
0.429
0.423
0.448
0.433
0.454
0.435
0.454
0.434
0.450
0.426
0.435
0.441
0.487
0.467
0.497
0.453
0.453
0.414
0.402
0.413
0.450
0.448
0.487
0.501
0.494
0.465
0.485
0.478
0.487
0.470
0.505
0.468
0.482
0.467
0.503
0.466
0.477
0.463
0.496
0.462
0.474
0.460
0.491
0.454
0.462
0.436
0.447
0.418
0.418
0.408
0.425
0.434
0.480
0.506
0.499
0.470
0.495
0.467
0.490
0.489
0.452
0.375
0.312
0.375
0.451
0.488
0.488
0.464
0.489
0.457
0.473
0.457
0.488
0.494
0.466
0.441
0.456
0.433
0.448
0.423
0.430
0.471
0.471
0.437
0.444
0.407
0.398
0.410
0.452
0.454
0.501
0.473
0.499
0.503
0.508
0.439
0.411
0.412
0.442
0.428
0.449
0.430
0.448
0.424
0.434
0.424
0.449
0.434
0.456
0.441
0.467
0.459
0.474
0.458
0.504
0.473
0.497
0.499
0.452
0.435
0.455
0.437
0.459
0.444
0.471
0.432
0.431
0.399
0.389
0.399
0.432
0.418
0.435
0.475
0.504
0.458
0.460
0.426
0.427
0.419
0.442
0.422
0.435
0.401
0.392
0.404
0.441
0.434
0.464
0.459
0.501
0.469
0.488
0.482
0.517
0.482
0.504
0.508
0.527
0.480
0.491
0.477
0.502
0.451
0.429
0.375
0.434
0.489
0.520
0.537
0.550
0.561
0.520
0.552
0.551
0.550
0.548
0.565
0.532
0.511
0.521
0.588
0.615
0.611
0.577
0.554
0.531
0.501
0.535
0.507
0.516
0.511
0.489
0.442
0.437
0.471
0.474
0.445
0.443
0.482
0.460
0.471
0.475
0.519
0.493
0.529
0.499
0.519
0.468
0.454
0.470
0.398
0.502
0.528
0.545
0.508
0.535
0.504
0.454
0.448
0.485
0.548
0.558
0.513
0.539
0.503
0.449
0.438
0.467
0.521
0.506
0.542
0.518
0.581
0.598
0.580
0.573
0.575
0.530
0.546
0.503
0.511
0.446
0.419
0.407
0.407
0.433
0.413
0.421
0.476
0.468
0.496
0.503
0.559
0.562
0.546
0.605
0.595
0.546
0.531
0.508
0.468
0.479
0.547
0.557
0.570
0.609
0.617
0.596
0.537
0.472
0.462
0.500
0.518
0.522
0.515
0.493
0.517
0.506
0.561
0.591
0.581
0.528
0.550
0.515
0.486
0.501
0.512
0.450
0.418
0.418
0.448
0.523
0.586
0.607
0.595
0.545
0.561
0.525
0.498
0.536
0.567
0.549
0.600
0.614
0.598
0.601
0.624
0.622
0.593
0.525
0.531
0.530
0.520
0.498
0.454
0.466
0.444
0.465
0.537
0.546
0.496
0.494
0.554
0.560
0.540
0.536
0.596
0.617
0.611
0.573
0.510
0.431
0.403
0.401
0.422
0.477
0.492
0.483
0.516
0.479
0.481
0.456
0.413
0.400
0.410
0.448
0.446
0.486
0.501
0.508
0.498
0.522
0.478
0.489
0.475
0.501
0.506
0.459
0.461
0.468
0.527
0.521
0.523
0.529
0.469
0.463
0.421
0.411
0.366
0.392
0.424
0.406
0.414
0.451
0.448
0.489
0.505
0.453
0.446
0.466
0.435
0.442
0.490
0.514
0.524
0.522
0.524
0.460
0.428
0.433
0.458
0.516
0.504
0.473
0.496
0.496
0.475
0.508
0.524
0.472
0.459
0.408
0.385
0.379
0.386
0.395
0.410
0.424
0.455
0.430
0.426
0.440
0.479
0.488
0.538
0.526
0.524
0.493
0.509
0.577
0.599
0.585
0.584
0.597
0.572
0.500
0.495
0.467
0.545
0.533
0.502
0.521
0.528
0.553
0.594
0.598
0.564
0.552
0.484
0.458
0.464
0.504
0.525
0.536
0.540
0.540
0.479
0.437
0.422
0.440
0.413
0.415
0.432
0.401
0.395
0.395
0.402
0.416
0.446
0.418
0.420
0.439
0.414
0.403
0.401
0.407
0.450
0.452
0.509
0.494
0.524
0.488
0.511
0.518
0.560
0.548
0.480
0.552
0.568
0.614
0.604
0.559
0.612
0.634
0.635
0.616
0.569
0.528
0.546
0.507
0.471
0.486
0.513
0.523
0.522
0.524
0.457
0.334
0.366
0.412
0.489
0.506
0.506
0.488
0.513
0.467
0.387
0.326
0.412
0.443
0.516
0.575
0.601
0.593
0.546
0.566
0.537
0.482
0.398
0.495
0.511
0.582
0.608
0.602
0.617
0.606
0.564
0.472
0.420
0.411
0.415
0.434
0.491
0.526
0.497
0.448
0.443
0.480
0.450
0.448
0.475
0.473
0.441
0.539
0.579
0.577
0.534
0.553
0.591
0.593
0.613
0.607
0.572
0.590
0.572
0.510
0.475
0.537
0.537
0.530
0.505
0.404
0.492
0.499
0.555
0.556
0.559
0.566
0.522
0.535
0.486
0.479
0.530
0.571
0.564
0.579
0.549
0.517
0.473
0.466
0.424
0.502
0.504
0.486
0.471
0.423
0.410
0.408
0.438
0.518
0.527
0.527
0.533
0.547
0.587
0.587
0.545
0.500
0.519
0.469
0.477
0.524
0.504
0.533
0.500
0.531
0.498
0.512
0.388
0.354
0.278
0.317
0.348
0.365
0.361
0.365
0.347
0.338
0.329
0.312
0.253
0.295
0.286
0.329
0.350
0.359
0.358
0.372
0.379
0.385
0.392
0.420
0.445
0.412
0.417
0.414
0.424
0.366
0.303
0.222
0.222
0.285
0.306
0.310
0.333
0.336
0.320
0.292
0.410
0.331
0.327
0.316
0.367
0.413
0.393
0.395
0.418
0.388
0.377
0.385
0.409
0.462
0.479
0.476
0.477
0.533
0.526
0.503
0.474
0.385
0.394
0.340
0.443
0.446
0.430
0.365
0.294
0.342
0.320
0.347
0.378
0.340
0.326
0.464
0.509
0.536
0.579
0.577
0.544
0.509
0.527
0.547
0.574
0.555
0.482
0.465
0.499
0.456
0.459
0.426
0.426
0.460
0.500
0.558
0.565
0.522
0.467
0.447
0.471
0.463
0.488
0.489
0.464
0.490
0.560
0.578
0.607
0.602
0.563
0.529
0.486
0.485
0.458
0.479
0.415
0.382
0.364
0.435
0.454
0.494
0.454
0.445
0.462
0.512
0.491
0.530
0.561
0.541
0.538
0.531
0.458
0.517
0.506
0.505
0.486
0.539
0.588
0.595
0.565
0.609
0.621
0.607
0.560
0.586
0.570
0.505
0.506
0.490
0.534
0.571
0.559
0.551
0.543
0.445
0.469
0.461
0.503
0.507
0.493
0.526
0.548
0.569
0.542
0.579
0.572
0.572
0.582
0.623
0.638
0.634
0.610
0.554
0.498
0.490
0.527
0.555
0.574
0.548
0.462
0.428
0.428
0.464
0.466
0.519
0.558
0.541
0.520
0.507
0.476
0.499
0.502
0.485
0.442
0.440
0.479
0.490
0.561
0.579
0.553
0.597
0.603
0.575
0.556
0.539
0.518
0.482
0.505
0.508
0.494
0.458
0.469
0.447
0.469
0.457
0.494
0.507
0.502
0.478
0.509
0.523
0.470
0.469
0.521
0.516
0.501
0.470
0.489
0.552
0.571
0.553
0.491
0.474
0.496
0.498
0.483
0.525
0.558
0.539
0.515
0.477
0.515
0.572
0.580
0.545
0.487
0.473
0.498
0.500
0.483
0.523
0.551
0.580
0.564
0.553
0.543
0.530
0.594
0.619
0.617
0.657
0.663
0.661
0.651
0.627
0.579
0.541
0.499
0.436
0.413
0.403
0.418
0.465
0.422
0.412
0.430
0.400
0.394
0.409
0.452
0.436
0.444
0.493
0.609
0.614
0.589
0.580
0.526
0.462
0.447
0.476
0.458
0.471
0.415
0.389
0.382
0.392
0.421
0.400
0.401
0.427
0.489
0.470
0.503
0.460
0.466
0.427
0.422
0.452
0.557
0.561
0.568
0.526
0.473
0.444
0.457
0.501
0.469
0.474
0.447
0.464
0.445
0.470
0.475
0.450
0.444
0.463
0.448
0.476
0.561
0.593
0.585
0.536
0.480
0.481
0.443
0.447
0.503
0.535
0.506
0.529
0.582
0.594
0.571
0.501
0.498
0.474
0.489
0.423
0.391
0.379
0.382
0.375
0.365
0.364
0.370
0.388
0.425
0.412
0.441
0.496
0.472
0.501
0.542
0.546
0.548
0.550
0.550
0.549
0.596
0.610
0.593
0.537
0.464
0.505
0.526
0.538
0.544
0.547
0.548
0.547
0.535
0.533
0.543
0.539
0.530
0.512
0.479
0.486
0.468
0.457
0.493
0.506
0.500
0.475
0.477
0.440
0.444
0.475
0.476
0.446
0.460
0.426
0.400
0.383
0.382
0.397
0.435
0.497
0.480
0.519
0.490
0.505
0.446
0.430
0.365
0.486
0.521
0.558
0.539
0.584
0.586
0.546
0.589
0.592
0.556
0.464
0.424
0.418
0.477
0.507
0.518
0.516
0.516
0.503
0.491
0.526
0.519
0.503
0.471
0.498
0.508
0.516
0.510
0.488
0.440
0.468
0.517
0.552
0.554
0.556
0.560
0.568
0.583
0.554
0.527
0.489
0.508
0.510
0.495
0.457
0.450
0.473
0.464
0.489
0.505
0.502
0.480
0.525
0.503
0.462
0.471
0.533
0.532
0.465
0.435
0.426
0.472
0.486
0.445
0.446
0.491
0.512
0.516
0.535
0.492
0.494
0.520
0.534
0.541
0.566
0.569
0.579
0.599
0.611
0.592
0.534
0.554
0.519
0.556
0.538
0.516
0.479
0.499
0.498
0.517
0.467
0.464
0.427
0.425
0.458
0.453
0.495
0.513
0.499
0.512
0.510
0.491
0.448
0.449
0.495
0.518
0.527
0.527
0.517
0.493
0.515
0.523
0.519
0.502
0.465
0.479
0.550
0.563
0.581
0.611
0.610
0.577
0.499
0.451
0.433
0.451
0.430
0.446
0.419
0.408
0.425
0.450
0.435
0.458
0.529
0.535
0.534
0.526
0.576
0.581
0.542
0.500
0.521
0.475
0.467
0.426
0.403
0.406
0.435
0.503
0.495
0.465
0.470
0.527
0.575
0.577
0.548
0.602
0.622
0.615
0.582
0.561
0.507
0.519
0.518
0.572
0.581
0.550
0.518
0.474
0.482
0.462
0.474
0.456
0.483
0.499
0.550
0.544
0.590
0.596
0.564
0.537
0.504
0.522
0.527
0.523
0.451
0.424
0.431
0.475
0.472
0.501
0.491
0.485
0.521
0.490
0.503
0.628
0.651
0.660
0.659
0.650
0.626
0.632
0.616
0.571
0.534
0.558
0.586
0.571
0.509
0.520
0.518
0.502
0.467
0.467
0.434
0.439
0.484
0.503
0.502
0.524
0.535
0.564
0.543
0.588
0.592
0.558
0.525
0.552
0.522
0.481
0.497
0.577
0.610
0.613
0.585
0.570
0.564
0.506
0.499
0.557
0.560
0.511
0.445
0.436
0.466
0.532
0.533
0.531
0.520
0.498
0.453
0.459
0.514
0.497
0.528
0.549
0.569
0.596
0.586
0.590
0.553
0.603
0.617
0.604
0.556
0.510
0.517
0.579
0.595
0.630
0.642
0.636
0.611
0.609
0.612
0.585
0.514
0.515
0.500
0.551
0.545
0.508
0.523
0.471
0.472
0.526
0.514
0.573
0.584
0.573
0.516
0.385
0.382
0.396
0.432
0.441
0.490
0.515
0.526
0.526
0.516
0.526
0.552
0.567
0.591
0.578
0.520
0.450
0.424
0.438
0.495
0.501
0.486
0.501
0.495
0.466
0.489
0.487
0.559
0.577
0.550
0.522
0.483
0.502
0.529
0.513
0.482
0.508
0.517
0.513
0.464
0.466
0.533
0.536
0.476
0.456
0.468
0.515
0.491
0.444
0.439
0.473
0.476
0.508
0.521
0.523
0.513
0.574
0.587
0.559
0.534
0.587
0.599
0.574
0.503
0.497
0.441
0.427
0.363
0.368
0.393
0.439
0.440
0.467
0.459
0.415
0.330
0.318
0.295
0.395
0.415
0.464
0.479
0.556
0.548
0.483
0.459
0.484
0.427
0.404
0.407
0.419
0.429
0.473
0.451
0.475
0.489
0.499
0.503
0.475
0.439
0.357
0.440
0.478
0.487
0.471
0.507
0.527
0.536
0.573
0.564
0.559
0.558
0.582
0.562
0.546
0.597
0.529
0.521
0.447
0.417
0.418
0.451
0.444
0.463
0.448
0.460
0.505
0.544
0.524
0.529
0.468
0.443
0.443
0.504
0.566
0.577
0.599
0.586
0.553
0.520
0.545
0.566
0.571
0.527
0.473
0.474
0.443
0.455
0.497
0.461
0.474
0.491
0.570
0.600
0.594
0.550
0.438
0.406
0.409
0.440
0.427
0.449
0.451
0.482
0.430
0.414
0.413
0.414
0.444
0.517
0.520
0.510
0.484
0.431
0.421
0.428
0.454
0.470
0.468
0.500
0.457
0.444
0.458
0.504
0.531
0.494
0.433
0.410
0.415
0.450
0.446
0.483
0.438
0.417
0.410
0.416
0.437
0.412
0.417
0.425
0.452
0.434
0.438
0.465
0.458
0.499
0.539
0.556
0.520
0.471
0.475
0.448
0.450
0.411
0.401
0.421
0.437
0.476
0.429
0.403
0.401
0.423
0.480
0.508
0.518
0.584
0.607
0.598
0.553
0.577
0.612
0.618
0.596
0.596
0.559
0.525
0.480
0.492
0.566
0.589
0.571
0.562
0.557
0.555
0.497
0.503
0.434
0.403
0.397
0.414
0.418
0.452
0.533
0.550
0.510
0.454
0.443
0.475
0.420
0.398
0.398
0.422
0.478
0.449
0.464
0.451
0.480
0.495
0.442
0.427
0.446
0.438
0.467
0.417
0.395
0.393
0.410
0.452
0.409
0.389
0.390
0.411
0.460
0.418
0.407
0.424
0.480
0.452
0.469
0.413
0.387
0.378
0.385
0.408
0.463
0.483
0.476
0.452
0.474
0.455
0.483
0.466
0.464
0.495
0.447
0.426
0.439
0.388
0.357
0.358
0.365
0.380
0.410
0.385
0.377
0.382
0.404
0.451
0.459
0.458
0.513
0.496
0.543
0.530
0.499
0.517
0.465
0.464
0.497
0.453
0.428
0.422
0.434
0.484
0.508
0.514
0.506
0.480
0.494
0.430
0.402
0.398
0.417
0.468
0.486
0.547
0.549
0.495
0.487
0.523
0.493
0.508
0.508
0.434
0.399
0.401
0.428
0.395
0.385
0.392
0.419
0.475
0.501
0.508
0.497
0.466
0.471
0.513
0.484
0.498
0.492
0.531
0.533
0.472
0.464
0.477
0.531
0.519
0.495
0.534
0.499
0.503
0.504
0.430
0.392
0.375
0.372
0.380
0.401
0.447
0.467
0.444
0.486
0.445
0.447
0.492
0.458
0.471
0.439
0.431
0.444
0.414
0.413
0.426
0.477
0.515
0.482
0.421
0.393
0.386
0.398
0.431
0.445
0.501
0.482
0.492
0.455
0.464
0.438
0.462
0.450
0.483
0.488
0.483
0.520
0.545
0.511
0.546
0.523
0.504
0.536
0.506
0.543
0.521
0.555
0.535
0.577
0.573
0.578
0.595
0.573
0.503
0.500
0.459
0.417
0.391
0.467
0.454
0.487
0.435
0.422
0.415
0.355
0.300
0.377
0.469
0.463
0.423
0.416
0.437
0.416
0.409
0.429
0.401
0.381
0.378
0.407
0.448
0.420
0.408
0.424
0.389
0.374
0.370
0.363
0.363
0.370
0.389
0.427
0.416
0.436
0.479
0.436
0.417
0.412
0.421
0.463
0.469
0.443
0.394
0.366
0.332
0.466
0.508
0.539
0.510
0.473
0.473
0.528
0.516
0.491
0.526
0.519
0.499
0.543
0.527
0.501
0.541
0.520
0.486
0.512
0.521
0.539
0.564
0.539
0.504
0.535
0.503
0.452
0.447
0.435
0.413
0.425
0.414
0.431
0.485
0.479
0.457
0.483
0.440
0.434
0.476
0.432
0.360
0.452
0.449
0.445
0.483
0.460
0.487
0.508
0.456
0.452
0.509
0.494
0.475
0.513
0.478
0.431
0.432
0.420
0.436
0.492
0.467
0.494
0.513
0.463
0.461
0.503
0.473
0.494
0.507
0.456
0.451
0.484
0.443
0.442
0.481
0.444
0.448
0.493
0.468
0.493
0.509
0.462
0.459
0.498
0.468
0.489
0.500
0.443
0.426
0.441
0.426
0.407
0.394
0.401
0.433
0.417
0.417
0.431
0.467
0.412
0.323
0.379
0.425
0.534
0.549
0.562
0.579
0.608
0.605
0.568
0.537
0.500
0.513
0.496
0.512
0.457
0.449
0.458
0.445
0.457
0.518
0.508
0.519
0.461
0.436
0.450
0.424
0.416
0.423
0.447
0.499
0.474
0.418
0.379
0.364
0.361
0.350
0.342
0.317
0.265
0.320
0.350
0.382
0.415
0.478
0.457
0.482
0.423
0.399
0.383
0.368
0.364
0.369
0.368
0.377
0.401
0.449
0.457
0.513
0.546
0.522
0.556
0.537
0.513
0.543
0.571
0.550
0.529
0.500
0.449
0.443
0.479
0.487
0.468
0.501
0.515
0.513
0.512
0.496
0.458
0.467
0.443
0.460
0.442
0.464
0.452
0.485
0.435
0.424
0.404
0.415
0.419
0.455
0.453
0.497
0.464
0.480
0.468
0.507
0.473
0.493
0.461
0.478
0.466
0.504
0.467
0.482
0.449
0.461
0.436
0.450
0.424
0.431
0.391
0.371
0.366
0.371
0.387
0.420
0.402
0.408
0.385
0.379
0.346
0.313
0.310
0.231
0.234
0.318
0.389
0.400
0.432
0.421
0.442
0.428
0.450
0.431
0.449
0.427
0.440
0.409
0.405
0.391
0.396
0.388
0.398
0.395
0.414
0.418
0.453
0.438
0.463
0.453
0.489
0.465
0.492
0.467
0.494
0.470
0.497
0.475
0.508
0.495
0.544
0.534
0.534
0.497
0.525
0.485
0.504
0.476
0.503
0.455
0.452
0.443
0.475
0.447
0.462
0.441
0.459
0.440
0.460
0.444
0.467
0.458
0.495
0.500
0.488
0.454
0.465
0.444
0.464
0.442
0.556
0.557
0.548
0.539
0.513
0.541
0.553
0.566
0.575
0.592
0.616
0.631
0.602
0.593
0.589
0.567
0.541
0.510
0.546
0.526
0.505
0.475
0.496
0.459
0.467
0.443
0.458
0.436
0.451
0.427
0.436
0.400
0.467
0.500
0.524
0.486
0.504
0.466
0.477
0.460
0.488
0.454
0.465
0.441
0.440
0.456
0.435
0.473
0.442
0.451
0.420
0.419
0.378
0.431
0.436
0.477
0.489
0.485
0.455
0.470
0.488
0.494
0.476
0.489
0.469
0.499
0.455
0.467
0.454
0.485
0.452
0.472
0.461
0.497
0.475
0.501
0.508
0.474
0.433
0.438
0.401
0.385
0.304
0.362
0.386
0.428
0.421
0.448
0.432
0.455
0.439
0.464
0.454
0.491
0.505
0.535
0.524
0.502
0.462
0.407
0.414
0.450
0.447
0.487
0.446
0.449
0.456
0.510
0.492
0.470
0.430
0.426
0.420
0.445
0.429
0.449
0.428
0.443
0.412
0.421
0.425
0.463
0.400
0.357
0.373
0.401
0.406
0.438
0.424
0.445
0.423
0.435
0.400
0.389
0.402
0.440
0.433
0.464
0.444
0.467
0.456
0.492
0.502
0.577
0.548
0.532
0.478
0.481
0.437
0.433
0.389
0.365
0.356
0.434
0.465
0.492
0.455
0.465
0.441
0.457
0.436
0.458
0.441
0.464
0.453
0.488
0.464
0.490
0.430
0.439
0.403
0.392
0.357
0.412
0.413
0.443
0.427
0.447
0.425
0.437
0.403
0.395
0.422
0.418
0.421
0.456
0.447
0.482
0.489
0.488
0.456
0.472
0.456
0.486
0.491
0.486
0.454
0.467
0.487
0.480
0.445
0.452
0.420
0.421
0.418
0.445
0.439
0.472
0.487
0.478
0.439
0.441
0.420
0.431
0.410
0.418
0.373
0.340
0.258
0.287
0.213
0.308
0.353
0.401
0.425
0.483
0.458
0.480
0.475
0.431
0.460
0.452
0.490
0.447
0.448
0.407
0.393
0.400
0.414
0.423
0.465
0.472
0.461
0.414
0.397
0.404
0.437
0.424
0.445
0.423
0.435
0.479
0.494
0.486
0.536
0.525
0.497
0.447
0.441
0.427
0.448
0.428
0.444
0.418
0.423
0.467
0.459
0.416
0.439
0.417
0.425
0.420
0.446
0.431
0.453
0.436
0.457
0.413
0.399
0.429
0.479
0.457
0.491
0.464
0.438
0.438
0.413
0.454
0.478
0.472
0.455
0.434
0.451
0.428
0.444
0.430
0.452
0.436
0.458
0.426
0.428
0.423
0.450
0.409
0.395
0.403
0.435
0.423
0.443
0.422
0.433
0.423
0.445
0.423
0.434
0.424
0.447
0.429
0.447
0.425
0.437
0.438
0.479
0.479
0.512
0.472
0.485
0.459
0.481
0.448
0.458
0.429
0.434
0.397
0.379
0.337
0.402
0.412
0.448
0.447
0.488
0.457
0.471
0.458
0.489
0.450
0.454
0.403
0.435
0.430
0.460
0.456
0.499
0.446
0.436
0.446
0.501
0.450
0.444
0.324
0.292
0.344
0.397
0.388
0.398
0.400
0.425
0.439
0.429
0.406
0.410
0.426
0.476
0.496
0.461
0.437
0.451
0.427
0.436
0.417
0.428
0.361
0.303
0.298
0.271
0.341
0.410
0.423
0.470
0.443
0.458
0.437
0.454
0.432
0.448
0.423
0.431
0.364
0.386
0.418
0.481
0.460
0.488
0.457
0.473
0.459
0.492
0.446
0.442
0.395
0.371
0.441
0.466
0.478
0.442
0.446
0.409
0.400
0.351
0.385
0.400
0.439
0.433
0.439
0.400
0.385
0.387
0.412
0.415
0.449
0.377
0.389
0.375
0.371
0.397
0.443
0.447
0.494
0.517
0.494
0.448
0.445
0.459
0.457
0.416
0.407
0.398
0.422
0.396
0.391
0.369
0.357
0.358
0.364
0.361
0.366
0.385
0.421
0.405
0.415
0.412
0.439
0.421
0.436
0.406
0.401
0.420
0.404
0.412
0.450
0.488
0.496
0.437
0.415
0.398
0.402
0.386
0.387
0.371
0.366
0.375
0.396
0.357
0.323
0.358
0.400
0.381
0.379
0.391
0.423
0.404
0.412
0.412
0.440
0.425
0.444
0.457
0.446
0.442
0.479
0.454
0.474
0.464
0.504
0.458
0.460
0.469
0.465
0.469
0.460
0.490
0.516
0.443
0.347
0.390
0.453
0.438
0.462
0.420
0.411
0.420
0.462
0.450
0.469
0.456
0.490
0.492
0.487
0.473
0.514
0.512
0.508
0.470
0.485
0.509
0.530
0.512
0.492
0.448
0.448
0.407
0.483
0.504
0.497
0.433
0.406
0.323
0.391
0.396
0.423
0.400
0.400
0.382
0.462
0.468
0.462
0.461
0.509
0.484
0.517
0.536
0.538
0.479
0.462
0.411
0.387
0.382
0.358
0.344
0.413
0.447
0.412
0.405
0.425
0.463
0.438
0.452
0.465
0.458
0.414
0.399
0.407
0.443
0.435
0.465
0.461
0.506
0.514
0.506
0.481
0.512
0.471
0.483
0.469
0.506
0.469
0.484
0.472
0.515
0.486
0.516
0.532
0.522
0.467
0.465
0.428
0.426
0.340
0.334
0.289
0.369
0.376
0.397
0.395
0.415
0.423
0.464
0.441
0.457
0.472
0.474
0.446
0.461
0.439
0.458
0.440
0.461
0.447
0.481
0.488
0.483
0.451
0.540
0.539
0.537
0.532
0.523
0.504
0.530
0.500
0.532
0.559
0.543
0.475
0.378
0.298
0.334
0.366
0.395
0.445
0.419
0.424
0.379
0.353
0.375
0.415
0.409
0.441
0.429
0.453
0.434
0.452
0.474
0.479
0.421
0.397
0.397
0.420
0.406
0.419
0.420
0.459
0.461
0.513
0.505
0.500
0.474
0.502
0.453
0.456
0.420
0.416
0.426
0.471
0.409
0.381
0.380
0.395
0.356
0.322
0.277
0.350
0.381
0.429
0.393
0.463
0.454
0.491
0.466
0.493
0.455
0.465
0.440
0.391
0.328
0.403
0.390
0.397
0.393
0.408
0.395
0.403
0.393
0.405
0.331
0.405
0.403
0.432
0.413
0.423
0.423
0.458
0.455
0.499
0.466
0.485
0.442
0.441
0.437
0.474
0.445
0.458
0.438
0.457
0.459
0.508
0.456
0.451
0.371
0.451
0.491
0.527
0.469
0.463
0.422
0.414
0.415
0.446
0.436
0.465
0.446
0.476
0.420
0.461
0.438
0.455
0.436
0.456
0.440
0.465
0.440
0.455
0.435
0.453
0.434
0.453
0.435
0.456
0.465
0.527
0.552
0.565
0.555
0.534
0.485
0.496
0.456
0.463
0.433
0.441
0.422
0.436
0.421
0.440
0.431
0.460
0.433
0.444
0.429
0.450
0.434
0.455
0.440
0.466
0.439
0.453
0.441
0.471
0.448
0.450
0.452
0.465
0.484
0.527
0.507
0.479
0.461
0.492
0.463
0.449
0.374
0.284
0.304
0.275
0.349
0.427
0.423
0.398
0.426
0.490
0.472
0.509
0.471
0.487
0.478
0.525
0.504
0.481
0.429
0.414
0.428
0.392
0.382
0.392
0.422
0.400
0.400
0.418
0.452
0.433
0.452
0.431
0.447
0.408
0.396
0.407
0.444
0.438
0.473
0.476
0.534
0.529
0.516
0.488
0.520
0.483
0.504
0.478
0.508
0.453
0.418
0.330
0.390
0.433
0.460
0.450
0.485
0.454
0.467
0.448
0.472
0.424
0.411
0.423
0.468
0.425
0.433
0.429
0.462
0.458
0.503
0.494
0.444
0.351
0.418
0.398
0.401
0.344
0.443
0.446
0.465
0.451
0.481
0.450
0.463
0.441
0.459
0.441
0.464
0.453
0.487
0.496
0.482
0.441
0.440
0.480
0.507
0.532
0.539
0.484
0.496
0.467
0.489
0.429
0.406
0.410
0.441
0.428
0.451
0.434
0.456
0.439
0.461
0.447
0.474
0.451
0.471
0.460
0.494
0.454
0.459
0.439
0.458
0.440
0.460
0.444
0.468
0.460
0.497
0.461
0.472
0.451
0.473
0.464
0.503
0.469
0.487
0.478
0.441
0.428
0.448
0.427
0.439
0.442
0.483
0.445
0.447
0.408
0.395
0.401
0.429
0.409
0.415
0.429
0.477
0.444
0.450
0.417
0.413
0.411
0.437
0.416
0.425
0.384
0.358
0.358
0.363
0.366
0.377
0.379
0.394
0.403
0.436
0.427
0.451
0.438
0.463
0.457
0.495
0.515
0.523
0.476
0.482
0.463
0.493
0.454
0.458
0.430
0.435
0.398
0.382
0.380
0.391
0.406
0.444
0.444
0.483
0.451
0.462
0.440
0.458
0.438
0.455
0.435
0.451
0.426
0.435
0.399
0.383
0.375
0.379
0.388
0.415
0.396
0.397
0.395
0.412
0.374
0.347
0.319
0.281
0.344
0.405
0.407
0.436
0.420
0.436
0.371
0.318
0.287
0.230
0.247
0.221
0.274
0.297
0.220
0.226
0.307
0.373
0.404
0.461
0.482
0.458
0.439
0.460
0.445
0.472
0.468
0.444
0.412
0.408
0.349
0.292
0.347
0.405
0.404
0.429
0.447
0.510
0.471
0.485
0.473
0.514
0.474
0.488
0.446
0.448
0.443
0.534
0.491
0.509
0.482
0.513
0.469
0.478
0.459
0.487
0.462
0.486
0.456
0.472
0.444
0.458
0.435
0.451
0.443
0.476
0.451
0.471
0.445
0.462
0.445
0.470
0.463
0.505
0.502
0.492
0.460
0.474
0.431
0.424
0.415
0.436
0.411
0.414
0.412
0.438
0.419
0.431
0.445
0.474
0.474
0.459
0.458
0.477
0.440
0.440
0.429
0.428
0.379
0.312
0.370
0.413
0.402
0.416
0.376
0.341
0.447
0.465
0.450
0.479
0.480
0.537
0.555
0.519
0.469
0.472
0.443
0.455
0.429
0.442
0.412
0.411
0.417
0.454
0.452
0.495
0.517
0.524
0.520
0.524
0.518
0.497
0.456
0.461
0.430
0.435
0.334
0.323
0.301
0.261
0.318
0.363
0.417
0.503
0.513
0.507
0.473
0.437
0.423
0.428
0.453
0.468
0.519
0.501
0.463
0.475
0.456
0.468
0.516
0.494
0.462
0.463
0.429
0.416
0.433
0.402
0.397
0.398
0.406
0.441
0.403
0.390
0.405
0.431
0.493
0.531
0.562
0.527
0.471
0.464
0.491
0.495
0.476
0.496
0.564
0.580
0.552
0.525
0.486
0.503
0.444
0.412
0.393
0.395
0.419
0.390
0.381
0.387
0.378
0.367
0.284
0.323
0.352
0.318
0.429
0.436
0.465
0.460
0.488
0.510
0.517
0.509
0.484
0.502
0.444
0.412
0.410
0.435
0.499
0.500
0.463
0.475
0.457
0.486
0.506
0.507
0.490
0.470
0.486
0.476
0.504
0.458
0.444
0.457
0.516
0.506
0.477
0.503
0.455
0.452
0.479
0.478
0.516
0.484
0.494
0.551
0.580
0.613
0.616
0.590
0.579
0.524
0.527
0.464
0.451
0.483
0.432
0.402
0.396
0.413
0.459
0.469
0.531
0.528
0.484
0.481
0.450
0.465
0.530
0.530
0.464
0.434
0.441
0.473
0.473
0.443
0.454
0.426
0.418
0.440
0.488
0.454
0.403
0.412
0.434
0.410
0.414
0.432
0.403
0.382
0.378
0.373
0.431
0.421
0.428
0.454
0.431
0.429
0.447
0.493
0.460
0.458
0.506
0.521
0.524
0.506
0.539
0.527
0.505
0.464
0.474
0.434
0.417
0.414
0.425
0.470
0.483
0.555
0.572
0.541
0.544
0.488
0.492
0.527
0.496
0.444
0.433
0.460
0.451
0.486
0.496
0.483
0.443
0.445
0.405
0.398
0.399
0.339
0.433
0.424
0.450
0.434
0.457
0.451
0.443
0.415
0.400
0.393
0.392
0.395
0.419
0.392
0.387
0.401
0.453
0.466
0.445
0.467
0.454
0.489
0.442
0.436
0.469
0.469
0.491
0.488
0.460
0.482
0.544
0.548
0.494
0.486
0.538
0.527
0.507
0.556
0.551
0.490
0.492
0.540
0.553
0.533
0.448
0.408
0.396
0.406
0.442
0.434
0.465
0.461
0.444
0.454
0.510
0.493
0.544
0.534
0.518
0.478
0.494
0.488
0.541
0.534
0.521
0.495
0.446
0.449
0.496
0.464
0.483
0.475
0.436
0.437
0.414
0.317
0.377
0.453
0.434
0.436
0.475
0.484
0.551
0.561
0.565
0.518
0.527
0.526
0.515
0.509
0.556
0.549
0.541
0.529
0.508
0.555
0.547
0.551
0.555
0.559
0.512
0.533
0.563
0.564
0.554
0.487
0.480
0.446
0.453
0.422
0.408
0.406
0.415
0.453
0.442
0.472
0.437
0.442
0.472
0.487
0.516
0.543
0.511
0.463
0.449
0.464
0.472
0.448
0.452
0.417
0.412
0.436
0.415
0.423
0.381
0.439
0.439
0.380
0.420
0.427
0.469
0.467
0.449
0.376
0.398
0.361
0.412
0.435
0.378
0.419
0.476
0.504
0.513
0.506
0.550
0.594
0.602
0.575
0.557
0.529
0.492
0.447
0.451
0.434
0.391
0.453
0.496
0.461
0.459
0.489
0.494
0.475
0.496
0.495
0.557
0.564
0.520
0.464
0.459
0.417
0.406
0.421
0.469
0.393
0.384
0.376
0.367
0.352
0.324
0.367
0.404
0.466
0.495
0.502
0.489
0.519
0.481
0.485
0.530
0.512
0.563
0.562
0.509
0.459
0.458
0.505
0.553
0.546
0.481
0.430
0.417
0.433
0.424
0.457
0.539
0.559
0.527
0.484
0.500
0.566
0.580
0.551
0.591
0.592
0.553
0.514
0.461
0.456
0.483
0.576
0.554
0.534
0.506
0.545
0.526
0.496
0.530
0.499
0.517
0.464
0.446
0.455
0.426
0.432
0.475
0.502
0.508
0.498
0.551
0.547
0.550
0.552
0.554
0.580
0.562
0.492
0.467
0.494
0.498
0.481
0.522
0.494
0.528
0.497
0.529
0.495
0.509
0.490
0.446
0.429
0.432
0.456
0.511
0.494
0.540
0.525
0.507
0.472
0.490
0.484
0.537
0.527
0.508
0.557
0.553
0.569
0.537
0.568
0.550
0.531
0.589
0.606
0.590
0.533
0.538
0.517
0.483
0.457
0.477
0.559
0.586
0.572
0.510
0.501
0.472
0.453
0.494
0.532
0.506
0.462
0.467
0.524
0.515
0.490
0.526
0.574
0.575
0.585
0.553
0.522
0.565
0.557
0.495
0.481
0.523
0.499
0.522
0.477
0.488
0.473
0.513
0.537
0.576
0.568
0.512
0.508
0.557
0.552
0.491
0.475
0.534
0.529
0.516
0.557
0.601
0.609
0.586
0.520
0.511
0.486
0.519
0.540
0.557
0.520
0.469
0.456
0.474
0.530
0.521
0.500
0.543
0.527
0.524
0.510
0.479
0.504
0.478
0.507
0.519
0.518
0.503
0.538
0.554
0.571
0.539
0.573
0.558
0.491
0.484
0.451
0.446
0.469
0.528
0.567
0.557
0.492
0.473
0.507
0.514
0.506
0.480
0.510
0.495
0.542
0.530
0.508
0.492
0.537
0.591
0.604
0.583
0.575
0.576
0.587
0.557
0.598
0.602
0.572
0.536
0.494
0.515
0.521
0.515
0.472
0.466
0.495
0.445
0.438
0.454
0.432
0.431
0.467
0.468
0.506
0.526
0.536
0.484
0.491
0.473
0.493
0.489
0.461
0.466
0.505
0.525
0.535
0.486
0.497
0.485
0.516
0.533
0.542
0.492
0.502
0.494
0.531
0.505
0.459
0.447
0.477
0.477
0.449
0.464
0.534
0.541
0.563
0.535
0.568
0.553
0.538
0.519
0.571
0.575
0.555
0.535
0.510
0.495
0.528
0.495
0.518
0.528
0.529
0.521
0.500
0.479
0.485
0.464
0.492
0.497
0.566
0.607
0.615
0.593
0.533
0.535
0.473
0.450
0.386
0.425
0.412
0.434
0.504
0.567
0.579
0.547
0.582
0.574
0.574
0.584
0.606
0.596
0.549
0.500
0.430
0.398
0.388
0.356
0.410
0.494
0.555
0.560
0.513
0.450
0.432
0.526
0.501
0.524
0.480
0.493
0.483
0.446
0.436
0.478
0.560
0.590
0.579
0.524
0.527
0.540
0.569
0.549
0.549
0.492
0.480
0.439
0.439
0.477
0.487
0.471
0.492
0.505
0.499
0.472
0.483
0.467
0.486
0.548
0.553
0.502
0.516
0.516
0.518
0.506
0.476
0.486
0.470
0.506
0.468
0.466
0.498
0.510
0.559
0.556
0.555
0.499
0.492
0.530
0.504
0.528
0.556
0.530
0.580
0.585
0.549
0.580
0.568
0.562
0.504
0.513
0.575
0.593
0.571
0.547
0.521
0.553
0.528
0.564
0.549
0.602
0.620
0.611
0.571
0.482
0.435
0.390
0.348
0.438
0.428
0.421
0.568
0.609
0.619
0.601
0.547
0.560
0.520
0.538
0.549
0.504
0.525
0.535
0.539
0.555
0.516
0.532
0.540
0.593
0.607
0.588
0.583
0.536
0.552
0.559
0.513
0.521
0.460
0.448
0.480
0.484
0.461
0.401
0.454
0.538
0.559
0.527
0.486
0.504
0.503
0.568
0.584
0.558
0.534
0.503
0.522
0.529
0.528
0.516
0.491
0.511
0.518
0.514
0.498
0.531
0.558
0.539
0.545
0.537
0.523
0.498
0.521
0.532
0.481
0.505
0.511
0.500
0.468
0.472
0.516
0.491
0.527
0.553
0.579
0.617
0.626
0.610
0.563
0.521
0.535
0.544
0.549
0.552
0.568
0.607
0.613
0.588
0.523
0.515
0.492
0.515
0.524
0.522
0.528
0.541
0.549
0.501
0.432
0.407
0.386
0.349
0.395
0.463
0.495
0.505
0.497
0.467
0.489
0.486
0.458
0.477
0.466
0.506
0.471
0.490
0.483
0.450
0.481
0.483
0.527
0.506
0.466
0.392
0.343
0.436
0.482
0.502
0.501
0.480
0.499
0.498
0.476
0.480
0.456
0.463
0.435
0.361
0.452
0.482
0.517
0.497
0.525
0.532
0.532
0.523
0.504
0.534
0.558
0.528
0.488
0.493
0.474
0.493
0.490
0.531
0.563
0.544
0.523
0.575
0.580
0.542
0.568
0.545
0.463
0.431
0.435
0.447
0.418
0.405
0.402
0.407
0.424
0.458
0.454
0.481
0.480
0.519
0.546
0.514
0.409
0.483
0.474
0.519
0.495
0.518
0.511
0.502
0.541
0.521
0.558
0.541
0.521
0.487
0.519
0.480
0.513
0.529
0.558
0.533
0.569
0.557
0.555
0.526
0.555
0.531
0.567
0.554
0.529
0.495
0.438
0.405
0.398
0.414
0.459
0.468
0.513
0.543
0.513
0.537
0.500
0.422
0.528
0.568
0.559
0.496
0.519
0.583
0.608
0.605
0.574
0.620
0.641
0.648
0.644
0.626
0.613
0.630
0.632
0.619
0.584
0.553
0.606
0.629
0.632
0.617
0.554
0.574
0.550
0.585
0.577
0.525
0.513
0.572
0.628
0.660
0.659
0.648
0.622
0.570
0.506
0.509
0.495
0.545
0.535
0.513
0.571
0.580
0.585
0.549
0.580
0.567
0.561
0.558
0.559
0.506
0.504
0.466
0.479
0.464
0.498
0.511
0.508
0.487
0.526
0.554
0.572
0.612
0.622
0.606
0.556
0.593
0.590
0.548
0.505
0.497
0.514
0.515
0.572
0.580
0.545
0.507
0.532
0.531
0.465
0.435
0.427
0.438
0.489
0.459
0.462
0.419
0.407
0.406
0.432
0.495
0.479
0.433
0.426
0.453
0.442
0.472
0.556
0.584
0.570
0.585
0.612
0.609
0.575
0.618
0.633
0.628
0.598
0.532
0.457
0.430
0.439
0.404
0.399
0.416
0.465
0.549
0.575
0.554
0.535
0.496
0.463
0.479
0.467
0.489
0.488
0.460
0.343
0.374
0.420
0.582
0.591
0.617
0.614
0.582
0.506
0.481
0.398
0.340
0.299
0.382
0.398
0.438
0.432
0.464
0.461
0.491
0.477
0.504
0.511
0.503
0.474
0.501
0.507
0.495
0.460
0.475
0.544
0.554
0.594
0.595
0.558
0.523
0.478
0.472
0.434
0.419
0.419
0.436
0.475
0.467
0.495
0.444
0.419
0.426
0.468
0.477
0.457
0.497
0.516
0.520
0.512
0.488
0.508
0.510
0.496
0.459
0.458
0.506
0.535
0.501
0.516
0.517
0.448
0.423
0.431
0.480
0.489
0.515
0.535
0.547
0.558
0.608
0.625
0.616
0.618
0.591
0.580
0.594
0.569
0.495
0.468
0.493
0.439
0.426
0.430
0.472
0.481
0.463
0.494
0.440
0.474
0.477
0.481
0.526
0.506
0.536
0.503
0.521
0.527
0.523
0.528
0.467
0.542
0.557
0.546
0.504
0.533
0.498
0.512
0.509
0.513
0.503
0.440
0.411
0.411
0.440
0.369
0.295
0.350
0.413
0.405
0.406
0.418
0.445
0.431
0.466
0.467
0.436
0.442
0.491
0.447
0.432
0.454
0.534
0.550
0.509
0.452
0.440
0.468
0.514
0.489
0.529
0.504
0.510
0.444
0.421
0.430
0.477
0.437
0.436
0.409
0.410
0.390
0.389
0.407
0.452
0.458
0.512
0.495
0.523
0.485
0.488
0.553
0.561
0.541
0.544
0.488
0.492
0.472
0.505
0.540
0.514
0.473
0.485
0.472
0.512
0.479
0.512
0.504
0.520
0.524
0.517
0.496
0.521
0.506
0.513
0.505
0.564
0.572
0.532
0.553
0.518
0.556
0.540
0.518
0.553
0.532
0.585
0.595
0.568
0.564
0.508
0.520
0.463
0.440
0.462
0.449
0.481
0.484
0.529
0.510
0.473
0.491
0.485
0.521
0.545
0.549
0.496
0.460
0.457
0.484
0.486
0.461
0.485
0.482
0.538
0.532
0.517
0.489
0.522
0.542
0.559
0.599
0.603
0.573
0.495
0.480
0.522
0.552
0.524
0.555
0.532
0.520
0.455
0.422
0.421
0.453
0.446
0.483
0.491
0.476
0.517
0.487
0.514
0.503
0.487
0.525
0.566
0.571
0.593
0.576
0.541
0.501
0.511
0.505
0.480
0.448
0.461
0.381
0.463
0.509
0.538
0.505
0.495
0.462
0.479
0.467
0.350
0.350
0.350
0.351
0.352
0.355
0.360
0.369
0.387
0.361
0.342
0.321
0.291
0.237
0.207
0.276
0.315
0.340
0.364
0.396
0.451
0.492
0.453
0.461
0.501
0.465
0.493
0.498
0.550
0.602
0.619
0.609
0.567
0.473
0.435
0.435
0.474
0.482
0.494
0.483
0.444
0.362
0.290
0.325
0.351
0.385
0.436
0.442
0.473
0.494
0.550
0.550
0.493
0.433
0.411
0.417
0.454
0.453
0.481
0.482
0.540
0.539
0.530
0.541
0.492
0.490
0.453
0.461
0.434
0.442
0.475
0.423
0.389
0.374
0.456
0.487
0.452
0.448
0.481
0.486
0.466
0.480
0.466
0.486
0.484
0.455
0.472
0.458
0.438
0.457
0.498
0.518
0.545
0.515
0.554
0.539
0.518
0.484
0.492
0.478
0.503
0.456
0.440
0.452
0.493
0.460
0.475
0.446
0.458
0.444
0.401
0.380
0.385
0.406
0.380
0.365
0.357
0.352
0.345
0.337
0.345
0.348
0.350
0.352
0.357
0.364
0.377
0.356
0.348
0.339
0.357
0.364
0.388
0.476
0.481
0.457
0.464
0.505
0.531
0.501
0.451
0.430
0.428
0.377
0.371
0.374
0.400
0.447
0.454
0.504
0.483
0.435
0.426
0.449
0.413
0.389
0.383
0.391
0.418
0.450
0.510
0.501
0.554
0.557
0.508
0.442
0.417
0.420
0.371
0.367
0.372
0.372
0.382
0.391
0.418
0.393
0.371
0.359
0.352
0.378
0.416
0.382
0.394
0.425
0.483
0.460
0.485
0.429
0.409
0.414
0.467
0.467
0.501
0.463
0.457
0.497
0.462
0.460
0.489
0.440
0.416
0.452
0.517
0.551
0.531
0.451
0.414
0.390
0.384
0.392
0.404
0.425
0.463
0.466
0.504
0.523
0.542
0.505
0.533
0.501
0.449
0.439
0.452
0.448
0.485
0.444
0.428
0.445
0.495
0.470
0.492
0.453
0.443
0.458
0.503
0.477
0.503
0.458
0.444
0.454
0.442
0.453
0.426
0.417
0.422
0.442
0.495
0.473
0.487
0.544
0.577
0.569
0.516
0.448
0.422
0.412
0.430
0.400
0.388
0.377
0.378
0.391
0.423
0.487
0.473
0.510
0.507
0.432
0.394
0.375
0.352
0.357
0.350
0.363
0.381
0.399
0.432
0.485
0.460
0.480
0.523
0.501
0.459
0.463
0.432
0.421
0.305
0.342
0.361
0.386
0.426
0.453
0.509
0.495
0.526
0.494
0.439
0.423
0.457
0.455
0.414
0.402
0.397
0.397
0.403
0.433
0.483
0.513
0.476
0.492
0.485
0.520
0.489
0.434
0.400
0.387
0.392
0.408
0.434
0.432
0.450
0.428
0.440
0.408
0.402
0.419
0.444
0.426
0.441
0.480
0.438
0.427
0.415
0.416
0.430
0.498
0.493
0.464
0.484
0.530
0.514
0.483
0.426
0.414
0.415
0.445
0.432
0.455
0.387
0.368
0.343
0.316
0.267
0.345
0.424
0.451
0.439
0.466
0.458
0.414
0.398
0.403
0.398
0.401
0.410
0.432
0.411
0.401
0.398
0.401
0.405
0.419
0.380
0.375
0.366
0.365
0.370
0.384
0.413
0.470
0.441
0.437
0.469
0.538
0.563
0.541
0.461
0.430
0.418
0.420
0.437
0.424
0.430
0.392
0.373
0.364
0.362
0.366
0.377
0.400
0.430
0.480
0.448
0.444
0.464
0.533
0.542
0.547
0.498
0.495
0.470
0.495
0.498
0.480
0.527
0.510
0.478
0.439
0.423
0.423
0.440
0.461
0.514
0.500
0.465
0.502
0.466
0.464
0.495
0.504
0.517
0.463
0.443
0.379
0.381
0.383
0.400
0.423
0.396
0.422
0.396
0.375
0.366
0.365
0.369
0.368
0.368
0.361
0.392
0.426
0.413
0.350
0.392
0.417
0.457
0.460
0.449
0.465
0.447
0.455
0.425
0.459
0.526
0.528
0.469
0.445
0.462
0.444
0.451
0.487
0.497
0.486
0.516
0.479
0.482
0.457
0.477
0.551
0.572
0.549
0.471
0.429
0.407
0.394
0.385
0.378
0.367
0.365
0.361
0.374
0.383
0.392
0.404
0.425
0.395
0.416
0.450
0.444
0.463
0.447
0.457
0.492
0.449
0.449
0.409
0.395
0.400
0.411
0.471
0.447
0.448
0.477
0.423
0.434
0.465
0.463
0.508
0.483
0.499
0.440
0.421
0.433
0.398
0.384
0.384
0.385
0.387
0.391
0.405
0.444
0.534
0.546
0.519
0.547
0.574
0.557
0.489
0.513
0.469
0.460
0.482
0.477
0.467
0.506
0.549
0.538
0.521
0.503
0.489
0.533
0.569
0.561
0.503
0.494
0.530
0.505
0.530
0.493
0.501
0.557
0.563
0.521
0.466
0.493
0.445
0.437
0.451
0.509
0.563
0.568
0.528
0.479
0.468
0.493
0.441
0.429
0.473
0.434
0.416
0.426
0.469
0.427
0.417
0.419
0.435
0.406
0.413
0.447
0.523
0.535
0.487
0.498
0.487
0.518
0.483
0.421
0.398
0.407
0.442
0.500
0.486
0.445
0.445
0.498
0.477
0.427
0.429
0.383
0.352
0.358
0.406
0.438
0.406
0.398
0.411
0.451
0.535
0.560
0.535
0.503
0.452
0.429
0.441
0.409
0.402
0.418
0.464
0.475
0.551
0.575
0.555
0.514
0.461
0.440
0.476
0.430
0.419
0.422
0.442
0.418
0.423
0.445
0.425
0.438
0.473
0.477
0.520
0.498
0.454
0.439
0.447
0.436
0.447
0.499
0.478
0.496
0.438
0.403
0.392
0.384
0.385
0.416
0.462
0.484
0.480
0.447
0.440
0.402
0.386
0.393
0.403
0.422
0.390
0.407
0.434
0.416
0.410
0.431
0.471
0.461
0.498
0.513
0.489
0.441
0.417
0.407
0.407
0.432
0.409
0.398
0.392
0.390
0.390
0.393
0.453
0.456
0.394
0.353
0.314
0.338
0.333
0.381
0.377
0.385
0.377
0.367
0.364
0.352
0.328
0.373
0.415
0.485
0.475
0.435
0.431
0.463
0.459
0.486
0.434
0.404
0.398
0.405
0.436
0.489
0.463
0.471
0.514
0.490
0.442
0.418
0.408
0.408
0.434
0.413
0.404
0.404
0.412
0.447
0.389
0.333
0.350
0.352
0.383
0.414
0.457
0.464
0.485
0.480
0.447
0.474
0.472
0.521
0.504
0.469
0.485
0.421
0.388
0.358
0.350
0.342
0.362
0.381
0.384
0.500
0.484
0.509
0.517
0.513
0.495
0.454
0.444
0.451
0.488
0.445
0.429
0.436
0.451
0.493
0.512
0.515
0.451
0.430
0.428
0.460
0.456
0.496
0.462
0.460
0.402
0.389
0.377
0.364
0.297
0.357
0.407
0.466
0.492
0.475
0.496
0.495
0.473
0.486
0.474
0.499
0.450
0.471
0.422
0.406
0.413
0.433
0.485
0.457
0.460
0.427
0.428
0.461
0.460
0.489
0.441
0.417
0.407
0.421
0.399
0.384
0.383
0.382
0.375
0.378
0.395
0.431
0.420
0.439
0.415
0.418
0.450
0.389
0.379
0.381
0.383
0.398
0.436
0.439
0.466
0.425
0.416
0.435
0.430
0.460
0.400
0.357
0.349
0.340
0.299
0.236
0.279
0.291
0.276
0.229
0.265
0.263
0.222
0.268
0.279
0.258
0.197
0.214
0.168
0.161
0.185
0.263
0.272
0.247
0.316
0.373
0.371
0.378
0.399
0.442
0.450
0.430
0.445
0.475
0.544
0.557
0.595
0.617
0.613
0.583
0.567
0.503
0.503
0.484
0.522
0.547
0.519
0.478
0.490
0.478
0.521
0.498
0.537
0.570
0.559
0.551
0.543
0.532
0.580
0.588
0.575
0.536
0.575
0.571
0.522
0.565
0.560
0.571
0.538
0.500
0.467
0.467
0.541
0.556
0.522
0.538
0.496
0.514
0.465
0.450
0.478
0.477
0.530
0.574
0.575
0.532
0.482
0.488
0.469
0.485
0.474
0.516
0.491
0.442
0.425
0.473
0.490
0.483
0.502
0.501
0.480
0.499
0.496
0.472
0.500
0.508
0.513
0.503
0.565
0.580
0.555
0.477
0.453
0.473
0.462
0.484
0.546
0.554
0.540
0.468
0.431
0.429
0.462
0.459
0.503
0.528
0.543
0.567
0.545
0.520
0.482
0.501
0.499
0.545
0.535
0.519
0.490
0.519
0.535
0.546
0.554
0.510
0.527
0.480
0.488
0.540
0.534
0.521
0.579
0.596
0.580
0.521
0.520
0.505
0.484
0.505
0.508
0.561
0.565
0.523
0.551
0.526
0.492
0.434
0.328
0.419
0.458
0.459
0.491
0.500
0.489
0.520
0.540
0.501
0.505
0.490
0.451
0.441
0.444
0.406
0.391
0.380
0.367
0.356
0.362
0.373
0.394
0.434
0.409
0.410
0.422
0.382
0.357
0.358
0.363
0.373
0.379
0.383
0.402
0.428
0.464
0.534
0.544
0.573
0.610
0.620
0.606
0.561
0.467
0.424
0.412
0.450
0.448
0.473
0.467
0.427
0.432
0.496
0.484
0.529
0.579
0.588
0.559
0.534
0.501
0.553
0.552
0.499
0.493
0.547
0.546
0.490
0.493
0.474
0.506
0.521
0.470
0.455
0.486
0.490
0.482
0.446
0.452
0.501
0.477
0.492
0.483
0.448
0.454
0.506
0.488
0.527
0.504
0.531
0.549
0.566
0.589
0.575
0.570
0.574
0.586
0.560
0.538
0.511
0.550
0.589
0.591
0.557
0.525
0.483
0.497
0.489
0.457
0.449
0.468
0.476
0.522
0.503
0.548
0.538
0.524
0.580
0.595
0.576
0.514
0.505
0.549
0.484
0.508
0.515
0.577
0.595
0.579
0.575
0.527
0.552
0.526
0.557
0.538
0.513
0.473
0.469
0.434
0.433
0.495
0.523
0.486
0.527
0.558
0.591
0.589
0.549
0.508
0.449
0.433
0.453
0.434
0.451
0.428
0.438
0.487
0.458
0.459
0.481
0.423
0.397
0.385
0.389
0.395
0.405
0.425
0.395
0.384
0.373
0.408
0.418
0.444
0.494
0.469
0.493
0.495
0.543
0.534
0.530
0.518
0.494
0.514
0.466
0.452
0.424
0.412
0.412
0.424
0.399
0.462
0.468
0.420
0.388
0.395
0.394
0.399
0.410
0.470
0.444
0.458
0.436
0.436
0.457
0.441
0.476
0.429
0.416
0.446
0.511
0.507
0.468
0.465
0.511
0.488
0.470
0.502
0.462
0.470
0.528
0.524
0.578
0.589
0.564
0.544
0.544
0.487
0.473
0.517
0.495
0.500
0.553
0.554
0.503
0.501
0.479
0.429
0.398
0.379
0.369
0.288
0.328
0.360
0.377
0.402
0.450
0.458
0.412
0.393
0.399
0.427
0.405
0.388
0.388
0.390
0.410
0.455
0.463
0.498
0.458
0.464
0.518
0.506
0.456
0.451
0.442
0.458
0.436
0.421
0.422
0.453
0.513
0.537
0.502
0.515
0.514
0.497
0.472
0.531
0.529
0.465
0.453
0.470
0.401
0.438
0.409
0.392
0.393
0.412
0.459
0.469
0.447
0.460
0.459
0.504
0.477
0.505
0.460
0.464
0.434
0.436
0.460
0.447
0.476
0.455
0.465
0.452
0.468
0.450
0.460
0.434
0.457
0.510
0.493
0.465
0.470
0.444
0.443
0.421
0.415
0.421
0.415
0.457
0.410
0.388
0.393
0.403
0.420
0.453
0.447
0.502
0.484
0.507
0.460
0.445
0.457
0.500
0.523
0.545
0.512
0.463
0.462
0.448
0.440
0.464
0.328
0.296
0.239
0.290
0.301
0.317
0.306
0.301
0.244
0.298
0.322
0.359
0.401
0.434
0.402
0.378
0.395
0.361
0.414
0.413
0.461
0.455
0.455
0.396
0.440
0.421
0.366
0.398
0.431
0.438
0.401
0.469
0.469
0.437
0.454
0.413
0.369
0.415
0.473
0.467
0.503
0.468
0.414
0.374
0.424
0.425
0.453
0.451
0.492
0.483
0.460
0.400
0.349
0.376
0.400
0.431
0.482
0.453
0.385
0.353
0.349
0.364
0.370
0.373
0.339
0.268
0.306
0.313
0.303
0.251
0.315
0.371
0.438
0.472
0.422
0.403
0.407
0.430
0.404
0.394
0.388
0.399
0.300
0.253
0.304
0.329
0.345
0.359
0.378
0.410
0.385
0.377
0.366
0.362
0.363
0.383
0.417
0.398
0.319
0.259
0.321
0.371
0.417
0.479
0.462
0.494
0.453
0.441
0.454
0.464
0.444
0.449
0.498
0.475
0.425
0.408
0.402
0.419
0.511
0.484
0.431
0.412
0.418
0.454
0.451
0.408
0.416
0.393
0.389
0.415
0.470
0.492
0.490
0.465
0.472
0.515
0.492
0.445
0.445
0.403
0.383
0.373
0.388
0.418
0.478
0.456
0.494
0.510
0.510
0.493
0.452
0.440
0.465
0.456
0.477
0.468
0.426
0.402
0.460
0.520
0.549
0.577
0.565
0.506
0.513
0.452
0.456
0.505
0.536
0.435
0.468
0.448
0.405
0.371
0.332
0.363
0.387
0.446
0.412
0.404
0.413
0.435
0.410
0.397
0.396
0.402
0.429
0.409
0.446
0.511
0.505
0.466
0.449
0.458
0.430
0.422
0.416
0.423
0.446
0.428
0.443
0.483
0.475
0.506
0.481
0.496
0.469
0.477
0.455
0.463
0.436
0.432
0.455
0.461
0.433
0.446
0.417
0.424
0.431
0.459
0.441
0.425
0.427
0.446
0.492
0.461
0.462
0.427
0.411
0.441
0.427
0.447
0.493
0.516
0.547
0.524
0.455
0.443
0.471
0.466
0.512
0.488
0.405
0.404
0.412
0.433
0.476
0.439
0.450
0.457
0.509
0.495
0.451
0.451
0.480
0.430
0.401
0.378
0.395
0.417
0.386
0.453
0.428
0.422
0.431
0.461
0.454
0.492
0.454
0.460
0.506
0.481
0.497
0.437
0.416
0.408
0.425
0.460
0.527
0.531
0.475
0.455
0.481
0.479
0.531
0.522
0.447
0.415
0.396
0.397
0.418
0.387
0.373
0.354
0.373
0.385
0.398
0.432
0.420
0.422
0.493
0.473
0.489
0.428
0.401
0.397
0.404
0.421
0.400
0.400
0.423
0.448
0.500
0.478
0.495
0.437
0.416
0.423
0.462
0.413
0.392
0.389
0.407
0.436
0.486
0.457
0.458
0.423
0.403
0.407
0.422
0.385
0.375
0.376
0.390
0.420
0.400
0.391
0.401
0.419
0.451
0.390
0.360
0.366
0.366
0.404
0.384
0.364
0.351
0.357
0.368
0.409
0.461
0.424
0.419
0.445
0.496
0.472
0.317
0.405
0.382
0.374
0.376
0.375
0.386
0.412
0.421
0.446
0.468
0.457
0.476
0.496
0.507
0.522
0.510
0.427
0.461
0.482
0.474
0.445
0.441
0.477
0.482
0.469
0.400
0.436
0.407
0.434
0.430
0.360
0.281
0.248
0.243
0.262
0.320
0.366
0.417
0.483
0.487
0.466
0.434
0.422
0.381
0.355
0.412
0.413
0.465
0.495
0.450
0.454
0.420
0.406
0.395
0.402
0.418
0.449
0.506
0.493
0.524
0.492
0.436
0.417
0.412
0.434
0.410
0.411
0.425
0.455
0.448
0.452
0.484
0.437
0.412
0.400
0.394
0.392
0.394
0.411
0.456
0.531
0.544
0.555
0.514
0.527
0.477
0.480
0.523
0.555
0.589
0.586
0.544
0.500
0.503
0.488
0.447
0.432
0.452
0.433
0.428
0.397
0.387
0.378
0.434
0.393
0.381
0.363
0.374
0.394
0.458
0.431
0.440
0.405
0.393
0.401
0.431
0.481
0.502
0.487
0.445
0.445
0.485
0.499
0.472
0.498
0.482
0.508
0.485
0.436
0.456
0.439
0.460
0.456
0.483
0.483
0.456
0.458
0.507
0.486
0.438
0.432
0.462
0.471
0.471
0.438
0.429
0.438
0.485
0.453
0.465
0.443
0.460
0.532
0.542
0.496
0.495
0.485
0.525
0.502
0.527
0.543
0.520
0.485
0.506
0.456
0.437
0.455
0.503
0.479
0.425
0.390
0.373
0.365
0.365
0.378
0.377
0.373
0.365
0.349
0.413
0.422
0.448
0.501
0.481
0.432
0.419
0.451
0.510
0.534
0.498
0.441
0.422
0.436
0.486
0.457
0.473
0.459
0.408
0.414
0.391
0.386
0.397
0.348
0.299
0.397
0.434
0.492
0.474
0.508
0.472
0.473
0.510
0.478
0.485
0.466
0.480
0.446
0.465
0.450
0.478
0.478
0.523
0.558
0.543
0.524
0.495
0.443
0.431
0.439
0.470
0.450
0.484
0.492
0.459
0.426
0.420
0.429
0.465
0.535
0.545
0.500
0.434
0.415
0.423
0.448
0.501
0.480
0.431
0.401
0.395
0.387
0.380
0.386
0.431
0.512
0.524
0.471
0.455
0.483
0.484
0.459
0.465
0.436
0.443
0.489
0.511
0.464
0.451
0.451
0.478
0.423
0.422
0.453
0.445
0.478
0.481
0.540
0.541
0.485
0.471
0.493
0.439
0.408
0.387
0.383
0.393
0.392
0.395
0.403
0.435
0.479
0.441
0.360
0.277
0.328
0.370
0.408
0.471
0.502
0.475
0.502
0.456
0.455
0.498
0.520
0.530
0.532
0.473
0.466
0.509
0.481
0.425
0.388
0.394
0.451
0.469
0.525
0.517
0.477
0.474
0.509
0.527
0.558
0.540
0.497
0.516
0.521
0.515
0.494
0.533
0.511
0.474
0.522
0.506
0.472
0.474
0.445
0.490
0.510
0.513
0.570
0.581
0.553
0.524
0.485
0.503
0.502
0.565
0.581
0.556
0.533
0.587
0.601
0.584
0.559
0.483
0.448
0.440
0.436
0.399
0.383
0.382
0.396
0.414
0.461
0.472
0.451
0.439
0.487
0.457
0.473
0.457
0.487
0.438
0.428
0.426
0.443
0.484
0.446
0.448
0.410
0.397
0.406
0.438
0.493
0.471
0.485
0.472
0.496
0.444
0.418
0.406
0.425
0.477
0.447
0.442
0.463
0.516
0.501
0.535
0.510
0.468
0.461
0.485
0.484
0.438
0.441
0.399
0.379
0.372
0.385
0.433
0.505
0.504
0.554
0.551
0.496
0.486
0.535
0.523
0.501
0.458
0.446
0.460
0.506
0.480
0.510
0.470
0.480
0.490
0.422
0.408
0.451
0.403
0.459
0.425
0.443
0.485
0.448
0.438
0.460
0.444
0.470
0.462
0.420
0.440
0.509
0.509
0.491
0.450
0.451
0.495
0.517
0.472
0.463
0.420
0.430
0.391
0.372
0.373
0.379
0.383
0.386
0.405
0.449
0.452
0.498
0.523
0.518
0.479
0.495
0.488
0.457
0.470
0.466
0.428
0.425
0.438
0.474
0.479
0.456
0.477
0.469
0.512
0.486
0.502
0.444
0.413
0.394
0.387
0.435
0.420
0.436
0.406
0.401
0.418
0.466
0.479
0.531
0.522
0.468
0.464
0.507
0.479
0.423
0.453
0.527
0.538
0.490
0.486
0.456
0.472
0.456
0.485
0.435
0.407
0.423
0.456
0.398
0.384
0.384
0.422
0.477
0.486
0.414
0.407
0.509
0.574
0.595
0.581
0.546
0.509
0.455
0.446
0.478
0.482
0.457
0.420
0.398
0.397
0.417
0.467
0.528
0.526
0.514
0.509
0.488
0.510
0.462
0.461
0.493
0.502
0.491
0.457
0.453
0.478
0.473
0.437
0.466
0.409
0.400
0.397
0.415
0.462
0.436
0.448
0.510
0.501
0.556
0.560
0.516
0.540
0.508
0.526
0.481
0.477
0.510
0.474
0.446
0.459
0.503
0.474
0.483
0.548
0.558
0.518
0.465
0.461
0.421
0.397
0.379
0.385
0.393
0.540
0.567
0.567
0.554
0.488
0.466
0.470
0.510
0.480
0.422
0.395
0.389
0.378
0.380
0.410
0.489
0.491
0.468
0.517
0.499
0.543
0.531
0.458
0.432
0.447
0.489
0.453
0.446
0.465
0.449
0.461
0.437
0.435
0.454
0.502
0.479
0.426
0.406
0.395
0.390
0.387
0.400
0.420
0.456
0.454
0.413
0.401
0.410
0.446
0.439
0.478
0.487
0.472
0.424
0.409
0.419
0.460
0.464
0.502
0.520
0.473
0.463
0.507
0.481
0.494
0.554
0.562
0.522
0.470
0.469
0.436
0.425
0.446
0.425
0.456
0.517
0.511
0.490
0.444
0.438
0.469
0.469
0.540
0.526
0.501
0.540
0.522
0.492
0.521
0.486
0.424
0.395
0.385
0.392
0.416
0.470
0.438
0.445
0.476
0.426
0.393
0.378
0.375
0.394
0.416
0.453
0.519
0.520
0.507
0.477
0.501
0.451
0.430
0.428
0.459
0.454
0.517
0.513
0.561
0.561
0.512
0.531
0.490
0.509
0.459
0.439
0.458
0.523
0.524
0.514
0.436
0.409
0.398
0.408
0.429
0.413
0.424
0.467
0.492
0.493
0.479
0.436
0.430
0.458
0.449
0.482
0.435
0.430
0.445
0.486
0.512
0.471
0.465
0.533
0.541
0.492
0.487
0.525
0.500
0.522
0.480
0.493
0.483
0.446
0.435
0.401
0.389
0.394
0.418
0.471
0.440
0.448
0.415
0.395
0.397
0.419
0.472
0.493
0.468
0.540
0.545
0.495
0.422
0.380
0.385
0.427
0.420
0.384
0.364
0.373
0.387
0.401
0.461
0.432
0.438
0.475
0.536
0.537
0.479
0.475
0.495
0.438
0.502
0.493
0.442
0.431
0.395
0.378
0.455
0.464
0.438
0.449
0.421
0.341
0.337
0.328
0.332
0.354
0.377
0.413
0.462
0.423
0.412
0.428
0.408
0.413
0.430
0.400
0.392
0.402
0.435
0.505
0.539
0.517
0.462
0.455
0.425
0.427
0.463
0.464
0.512
0.493
0.462
0.480
0.552
0.572
0.547
0.467
0.423
0.409
0.420
0.462
0.481
0.541
0.543
0.489
0.493
0.420
0.406
0.401
0.411
0.432
0.407
0.406
0.430
0.406
0.373
0.346
0.318
0.276
0.276
0.320
0.336
0.296
0.324
0.341
0.354
0.370
0.396
0.443
0.448
0.411
0.400
0.397
0.415
0.461
0.448
0.478
0.478
0.450
0.463
0.527
0.529
0.468
0.457
0.515
0.506
0.562
0.570
0.533
0.556
0.529
0.492
0.515
0.471
0.478
0.457
0.465
0.440
0.453
0.494
0.460
0.473
0.456
0.467
0.513
0.491
0.512
0.465
0.467
0.435
0.467
0.478
0.407
0.393
0.384
0.389
0.412
0.461
0.474
0.469
0.514
0.553
0.540
0.590
0.604
0.587
0.592
0.577
0.520
0.534
0.487
0.415
0.392
0.387
0.398
0.440
0.546
0.594
0.608
0.593
0.542
0.556
0.518
0.536
0.560
0.534
0.502
0.450
0.426
0.458
0.521
0.518
0.586
0.614
0.617
0.594
0.536
0.472
0.461
0.413
0.425
0.454
0.457
0.490
0.500
0.488
0.536
0.523
0.568
0.568
0.522
0.477
0.348
0.395
0.487
0.515
0.529
0.511
0.478
0.498
0.510
0.453
0.439
0.466
0.512
0.488
0.525
0.497
0.479
0.501
0.502
0.484
0.507
0.458
0.441
0.449
0.415
0.409
0.430
0.485
0.461
0.484
0.427
0.403
0.396
0.409
0.448
0.530
0.550
0.536
0.496
0.502
0.504
0.470
0.471
0.479
0.541
0.546
0.495
0.512
0.460
0.456
0.450
0.471
0.460
0.413
0.394
0.416
0.467
0.533
0.538
0.486
0.407
0.354
0.324
0.361
0.397
0.454
0.472
0.459
0.471
0.451
0.473
0.465
0.506
0.476
0.518
0.495
0.518
0.474
0.467
0.495
0.448
0.475
0.472
0.505
0.467
0.511
0.539
0.546
0.498
0.505
0.440
0.436
0.470
0.472
0.442
0.479
0.434
0.425
0.449
0.540
0.571
0.558
0.549
0.538
0.468
0.434
0.436
0.475
0.483
0.548
0.559
0.519
0.467
0.450
0.460
0.434
0.481
0.447
0.446
0.402
0.381
0.374
0.378
0.394
0.429
0.492
0.479
0.504
0.580
0.614
0.621
0.605
0.559
0.516
0.542
0.565
0.592
0.585
0.538
0.569
0.531
0.515
0.507
0.565
0.575
0.543
0.508
0.523
0.528
0.470
0.463
0.420
0.394
0.419
0.470
0.463
0.489
0.490
0.534
0.519
0.558
0.583
0.570
0.512
0.522
0.466
0.483
0.472
0.513
0.435
0.378
0.415
0.466
0.448
0.452
0.506
0.489
0.530
0.510
0.482
0.495
0.432
0.404
0.400
0.419
0.467
0.428
0.424
0.422
0.416
0.423
0.462
0.535
0.547
0.505
0.469
0.483
0.470
0.426
0.426
0.458
0.454
0.494
0.512
0.514
0.559
0.555
0.499
0.491
0.459
0.473
0.539
0.547
0.568
0.543
0.461
0.423
0.416
0.438
0.415
0.420
0.476
0.483
0.545
0.552
0.506
0.442
0.404
0.408
0.422
0.408
0.419
0.416
0.448
0.439
0.453
0.496
0.517
0.500
0.463
0.473
0.536
0.540
0.486
0.516
0.480
0.494
0.467
0.454
0.470
0.537
0.545
0.498
0.498
0.476
0.437
0.420
0.419
0.366
0.471
0.490
0.485
0.537
0.530
0.514
0.567
0.574
0.538
0.508
0.462
0.441
0.460
0.442
0.381
0.356
0.367
0.370
0.394
0.411
0.420
0.444
0.426
0.440
0.495
0.528
0.498
0.516
0.520
0.511
0.508
0.435
0.421
0.405
0.412
0.441
0.508
0.506
0.432
0.416
0.429
0.405
0.391
0.395
0.402
0.432
0.509
0.515
0.486
0.500
0.494
0.465
0.485
0.425
0.420
0.413
0.432
0.473
0.429
0.404
0.403
0.417
0.444
0.441
0.461
0.530
0.537
0.485
0.474
0.501
0.455
0.453
0.495
0.515
0.520
0.525
0.467
0.459
0.497
0.514
0.517
0.505
0.544
0.526
0.581
0.596
0.577
0.516
0.509
0.484
0.501
0.446
0.431
0.436
0.478
0.491
0.547
0.551
0.501
0.515
0.461
0.439
0.441
0.466
0.510
0.484
0.499
0.494
0.535
0.516
0.482
0.505
0.456
0.437
0.440
0.481
0.495
0.449
0.430
0.446
0.488
0.452
0.444
0.496
0.473
0.487
0.475
0.500
0.505
0.576
0.603
0.599
0.562
0.475
0.427
0.424
0.454
0.445
0.476
0.425
0.407
0.398
0.411
0.450
0.450
0.477
0.542
0.551
0.507
0.513
0.451
0.433
0.443
0.411
0.404
0.422
0.471
0.434
0.420
0.420
0.450
0.523
0.532
0.481
0.469
0.493
0.440
0.412
0.410
0.434
0.411
0.415
0.412
0.421
0.446
0.442
0.478
0.484
0.446
0.434
0.459
0.447
0.477
0.425
0.407
0.412
0.445
0.419
0.407
0.421
0.465
0.476
0.481
0.526
0.568
0.565
0.516
0.535
0.494
0.514
0.520
0.513
0.574
0.591
0.573
0.510
0.476
0.495
0.439
0.422
0.435
0.485
0.509
0.517
0.457
0.443
0.454
0.495
0.460
0.455
0.481
0.540
0.542
0.487
0.489
0.467
0.495
0.500
0.560
0.571
0.537
0.498
0.520
0.477
0.488
0.474
0.512
0.481
0.506
0.460
0.445
0.388
0.368
0.357
0.368
0.419
0.441
0.419
0.427
0.452
0.510
0.497
0.531
0.556
0.531
0.566
0.555
0.492
0.498
0.487
0.452
0.427
0.420
0.400
0.401
0.408
0.407
0.431
0.449
0.533
0.555
0.527
0.547
0.513
0.463
0.447
0.456
0.428
0.419
0.419
0.448
0.519
0.525
0.467
0.491
0.492
0.536
0.522
0.512
0.486
0.510
0.465
0.469
0.523
0.512
0.487
0.448
0.435
0.444
0.478
0.430
0.419
0.438
0.411
0.411
0.393
0.394
0.400
0.439
0.502
0.493
0.528
0.539
0.491
0.502
0.441
0.404
0.376
0.359
0.304
0.348
0.377
0.411
0.413
0.464
0.427
0.425
0.454
0.528
0.540
0.493
0.508
0.505
0.551
0.544
0.482
0.460
0.486
0.485
0.531
0.543
0.499
0.434
0.406
0.402
0.421
0.470
0.490
0.489
0.471
0.496
0.476
0.427
0.411
0.427
0.407
0.412
0.444
0.433
0.443
0.411
0.389
0.388
0.375
0.405
0.459
0.423
0.404
0.409
0.440
0.427
0.440
0.476
0.552
0.574
0.553
0.478
0.444
0.451
0.486
0.495
0.481
0.530
0.517
0.558
0.549
0.486
0.465
0.477
0.528
0.517
0.438
0.391
0.376
0.374
0.383
0.397
0.416
0.450
0.444
0.447
0.477
0.546
0.559
0.523
0.476
0.480
0.456
0.478
0.451
0.467
0.526
0.521
0.451
0.425
0.423
0.437
0.407
0.386
0.403
0.444
0.442
0.480
0.437
0.416
0.424
0.443
0.418
0.423
0.460
0.544
0.573
0.557
0.503
0.498
0.540
0.525
0.500
0.516
0.464
0.446
0.469
0.460
0.497
0.460
0.466
0.437
0.447
0.497
0.473
0.419
0.401
0.391
0.399
0.413
0.454
0.480
0.477
0.467
0.507
0.476
0.498
0.498
0.478
0.428
0.467
0.494
0.498
0.457
0.447
0.478
0.428
0.422
0.456
0.499
0.469
0.501
0.461
0.438
0.436
0.456
0.507
0.487
0.441
0.461
0.513
0.497
0.459
0.491
0.445
0.425
0.423
0.452
0.442
0.457
0.469
0.448
0.453
0.442
0.455
0.431
0.440
0.406
0.382
0.399
0.407
0.425
0.460
0.434
0.402
0.377
0.380
0.381
0.381
0.394
0.412
0.457
0.464
0.459
0.500
0.521
0.506
0.557
0.556
0.505
0.436
0.404
0.395
0.406
0.442
0.435
0.463
0.404
0.389
0.392
0.413
0.446
0.419
0.410
0.411
0.424
0.453
0.444
0.459
0.438
0.478
0.489
0.475
0.499
0.501
0.484
0.502
0.448
0.420
0.422
0.441
0.484
0.447
0.437
0.464
0.437
0.471
0.419
0.432
0.481
0.502
0.503
0.485
0.441
0.437
0.469
0.470
0.520
0.506
0.474
0.478
0.522
0.501
0.460
0.467
0.523
0.514
0.490
0.526
0.498
0.517
0.469
0.457
0.489
0.498
0.465
0.466
0.433
0.443
0.410
0.415
0.434
0.406
0.387
0.385
0.398
0.432
0.516
0.533
0.543
0.529
0.575
0.578
0.591
0.601
0.579
0.516
0.453
0.420
0.417
0.442
0.508
0.504
0.480
0.497
0.554
0.594
0.599
0.623
0.625
0.605
0.591
0.540
0.497
0.501
0.432
0.421
0.473
0.493
0.471
0.485
0.473
0.513
0.485
0.513
0.473
0.484
0.470
0.422
0.407
0.416
0.454
0.453
0.465
0.511
0.488
0.508
0.458
0.455
0.413
0.398
0.389
0.398
0.412
0.454
0.405
0.379
0.366
0.360
0.359
0.395
0.450
0.534
0.557
0.531
0.496
0.438
0.419
0.430
0.476
0.492
0.485
0.534
0.523
0.570
0.571
0.580
0.548
0.462
0.423
0.449
0.503
0.484
0.461
0.469
0.479
0.529
0.517
0.439
0.399
0.373
0.436
0.453
0.432
0.478
0.443
0.447
0.432
0.438
0.423
0.425
0.444
0.421
0.462
0.535
0.548
0.507
0.447
0.429
0.446
0.420
0.425
0.462
0.463
0.513
0.495
0.522
0.484
0.503
0.449
0.438
0.450
0.422
0.425
0.461
0.461
0.508
0.486
0.437
0.410
0.409
0.420
0.466
0.548
0.575
0.558
0.545
0.475
0.459
0.488
0.492
0.556
0.570
0.590
0.575
0.593
0.575
0.515
0.464
0.447
0.456
0.503
0.530
0.549
0.514
0.465
0.449
0.476
0.472
0.521
0.557
0.542
0.470
0.450
0.458
0.523
0.525
0.516
0.515
0.511
0.560
0.560
0.575
0.548
0.466
0.431
0.430
0.464
0.512
0.491
0.529
0.505
0.462
0.467
0.523
0.513
0.489
0.440
0.414
0.439
0.488
0.491
0.540
0.530
0.512
0.555
0.546
0.535
0.517
0.569
0.575
0.539
0.566
0.598
0.598
0.564
0.482
0.457
0.490
0.500
0.489
0.538
0.527
0.507
0.538
0.510
0.466
0.504
0.522
0.530
0.475
0.475
0.445
0.441
0.476
0.480
0.457
0.478
0.471
0.491
0.555
0.567
0.533
0.492
0.511
0.513
0.568
0.577
0.559
0.545
0.528
0.479
0.454
0.412
0.397
0.402
0.452
0.464
0.523
0.519
0.501
0.532
0.502
0.535
0.510
0.468
0.392
0.423
0.464
0.539
0.556
0.522
0.477
0.470
0.440
0.438
0.486
0.508
0.488
0.447
0.467
0.477
0.506
0.525
0.534
0.535
0.531
0.487
0.500
0.561
0.574
0.595
0.582
0.529
0.467
0.529
0.502
0.559
0.565
0.525
0.537
0.542
0.522
0.561
0.550
0.540
0.524
0.567
0.562
0.562
0.567
0.577
0.598
0.587
0.537
0.481
0.481
0.453
0.409
0.389
0.387
0.401
0.422
0.460
0.529
0.537
0.522
0.496
0.517
0.523
0.519
0.569
0.574
0.588
0.583
0.573
0.537
0.550
0.524
0.499
0.435
0.489
0.519
0.437
0.481
0.540
0.540
0.500
0.461
0.488
0.574
0.616
0.631
0.628
0.606
0.552
0.567
0.535
0.547
0.558
0.571
0.540
0.571
0.559
0.529
0.546
0.541
0.476
0.450
0.452
0.500
0.471
0.479
0.459
0.487
0.478
0.439
0.441
0.413
0.413
0.427
0.477
0.497
0.482
0.524
0.500
0.454
0.502
0.473
0.481
0.462
0.492
0.498
0.549
0.542
0.475
0.447
0.476
0.545
0.555
0.567
0.584
0.615
0.616
0.589
0.577
0.545
0.510
0.459
0.456
0.504
0.477
0.505
0.459
0.445
0.479
0.484
0.461
0.425
0.424
0.456
0.432
0.443
0.440
0.461
0.515
0.555
0.566
0.527
0.548
0.511
0.527
0.478
0.484
0.464
0.477
0.462
0.410
0.388
0.300
0.359
0.429
0.396
0.384
0.389
0.413
0.469
0.437
0.428
0.465
0.420
0.421
0.453
0.390
0.311
0.367
0.434
0.455
0.438
0.462
0.452
0.486
0.494
0.480
0.437
0.447
0.484
0.439
0.433
0.465
0.463
0.524
0.518
0.649
0.634
0.601
0.620
0.615
0.584
0.512
0.494
0.539
0.526
0.561
0.544
0.593
0.607
0.591
0.539
0.507
0.540
0.516
0.561
0.577
0.547
0.532
0.578
0.572
0.517
0.515
0.567
0.569
0.522
0.533
0.552
0.515
0.533
0.571
0.562
0.501
0.489
0.453
0.462
0.436
0.448
0.420
0.423
0.461
0.462
0.427
0.427
0.463
0.463
0.513
0.492
0.506
0.490
0.534
0.572
0.563
0.502
0.506
0.492
0.540
0.526
0.503
0.529
0.547
0.591
0.596
0.631
0.645
0.642
0.621
0.574
0.537
0.493
0.510
0.581
0.609
0.604
0.566
0.533
0.579
0.579
0.535
0.554
0.517
0.467
0.468
0.435
0.441
0.404
0.392
0.316
0.443
0.468
0.547
0.567
0.592
0.579
0.521
0.521
0.508
0.547
0.529
0.501
0.538
0.514
0.504
0.474
0.498
0.501
0.484
0.440
0.436
0.386
0.439
0.474
0.479
0.455
0.477
0.556
0.579
0.559
0.484
0.468
0.504
0.521
0.527
0.506
0.552
0.621
0.616
0.582
0.561
0.544
0.524
0.492
0.506
0.503
0.496
0.491
0.547
0.544
0.483
0.463
0.478
0.464
0.519
0.565
0.604
0.609
0.581
0.510
0.512
0.497
0.547
0.589
0.590
0.552
0.514
0.530
0.482
0.475
0.458
0.489
0.496
0.565
0.584
0.561
0.541
0.517
0.486
0.515
0.524
0.522
0.515
0.579
0.599
0.582
0.544
0.503
0.441
0.422
0.435
0.456
0.508
0.487
0.526
0.554
0.527
0.489
0.517
0.476
0.489
0.477
0.505
0.458
0.442
0.452
0.492
0.509
0.508
0.490
0.447
0.432
0.454
0.437
0.459
0.444
0.492
0.539
0.525
0.500
0.540
0.575
0.564
0.503
0.491
0.540
0.529
0.524
0.509
0.496
0.510
0.451
0.421
0.434
0.484
0.452
0.478
0.475
0.528
0.514
0.571
0.579
0.543
0.503
0.530
0.563
0.546
0.526
0.524
0.511
0.482
0.484
0.460
0.485
0.482
0.539
0.535
0.468
0.436
0.427
0.438
0.404
0.408
0.440
0.513
0.552
0.534
0.490
0.404
0.410
0.444
0.436
0.467
0.450
0.478
0.477
0.447
0.460
0.436
0.452
0.497
0.520
0.475
0.484
0.409
0.517
0.554
0.535
0.510
0.468
0.463
0.422
0.345
0.274
0.334
0.375
0.413
0.466
0.484
0.475
0.505
0.517
0.585
0.609
0.602
0.598
0.557
0.517
0.549
0.597
0.606
0.584
0.517
0.507
0.466
0.460
0.417
0.486
0.528
0.475
0.524
0.507
0.444
0.422
0.434
0.484
0.522
0.495
0.456
0.467
0.515
0.491
0.513
0.463
0.447
0.459
0.519
0.510
0.484
0.516
0.478
0.480
0.473
0.505
0.463
0.470
0.444
0.461
0.441
0.463
0.534
0.542
0.547
0.549
0.494
0.486
0.452
0.463
0.439
0.456
0.434
0.451
0.427
0.439
0.491
0.462
0.467
0.438
0.450
0.505
0.486
0.511
0.463
0.464
0.463
0.427
0.426
0.460
0.458
0.514
0.575
0.588
0.562
0.551
0.561
0.518
0.548
0.521
0.566
0.562
0.505
0.516
0.495
0.521
0.556
0.538
0.542
0.543
0.484
0.483
0.524
0.497
0.535
0.509
0.536
0.501
0.514
0.513
0.497
0.528
0.494
0.505
0.512
0.447
0.425
0.423
0.453
0.433
0.436
0.460
0.449
0.482
0.488
0.568
0.597
0.590
0.598
0.625
0.627
0.604
0.548
0.575
0.557
0.517
0.550
0.525
0.511
0.566
0.571
0.530
0.482
0.490
0.475
0.522
0.556
0.539
0.516
0.480
0.501
0.447
0.436
0.448
0.489
0.505
0.504
0.485
0.439
0.418
0.435
0.407
0.433
0.413
0.422
0.464
0.558
0.598
0.602
0.573
0.610
0.616
0.592
0.586
0.593
0.561
0.602
0.608
0.581
0.566
0.558
0.495
0.496
0.544
0.532
0.457
0.448
0.484
0.492
0.476
0.431
0.422
0.502
0.479
0.496
0.513
0.457
0.434
0.432
0.468
0.512
0.509
0.488
0.441
0.436
0.454
0.502
0.530
0.550
0.569
0.615
0.632
0.627
0.598
0.532
0.528
0.534
0.478
0.478
0.533
0.525
0.576
0.581
0.543
0.512
0.550
0.531
0.504
0.488
0.438
0.448
0.476
0.542
0.548
0.566
0.533
0.562
0.540
0.514
0.472
0.468
0.452
0.453
0.441
0.469
0.512
0.483
0.512
0.469
0.479
0.459
0.472
0.453
0.480
0.422
0.331
0.406
0.422
0.472
0.489
0.483
0.517
0.483
0.505
0.510
0.583
0.613
0.612
0.581
0.561
0.489
0.462
0.469
0.512
0.482
0.495
0.484
0.516
0.414
0.429
0.484
0.532
0.516
0.554
0.538
0.537
0.530
0.515
0.485
0.514
0.471
0.483
0.467
0.487
0.482
0.518
0.569
0.547
0.524
0.559
0.540
0.538
0.531
0.585
0.596
0.569
0.550
0.599
0.612
0.595
0.561
0.599
0.601
0.569
0.543
0.582
0.579
0.531
0.474
0.426
0.482
0.470
0.425
0.496
0.487
0.485
0.479
0.514
0.477
0.433
0.426
0.438
0.474
0.479
0.524
0.502
0.415
0.465
0.428
0.426
0.443
0.431
0.458
0.447
0.479
0.430
0.417
0.434
0.406
0.403
0.426
0.434
0.587
0.583
0.621
0.631
0.620
0.582
0.569
0.591
0.574
0.510
0.498
0.534
0.508
0.464
0.454
0.427
0.420
0.429
0.459
0.441
0.447
0.481
0.487
0.537
0.525
0.492
0.504
0.486
0.512
0.522
0.548
0.517
0.472
0.465
0.423
0.415
0.437
0.357
0.388
0.383
0.395
0.349
0.398
0.390
0.400
0.434
0.410
0.414
0.449
0.431
0.426
0.429
0.405
0.378
0.323
0.392
0.415
0.442
0.484
0.548
0.556
0.510
0.517
0.565
0.564
0.512
0.515
0.423
0.432
0.407
0.408
0.441
0.458
0.438
0.457
0.438
0.459
0.529
0.533
0.511
0.557
0.550
0.542
0.530
0.509
0.540
0.567
0.544
0.519
0.570
0.573
0.528
0.544
0.500
0.520
0.472
0.393
0.319
0.403
0.515
0.554
0.538
0.485
0.496
0.486
0.449
0.440
0.472
0.473
0.527
0.572
0.573
0.529
0.477
0.479
0.452
0.501
0.530
0.551
0.519
0.473
0.465
0.490
0.491
0.467
0.493
0.497
0.478
0.499
0.499
0.478
0.512
0.496
0.533
0.563
0.545
0.532
0.459
0.432
0.441
0.406
0.381
0.355
0.384
0.448
0.419
0.404
0.413
0.450
0.447
0.485
0.498
0.489
0.538
0.529
0.511
0.478
0.498
0.497
0.543
0.532
0.513
0.480
0.501
0.502
0.484
0.533
0.504
0.523
0.478
0.487
0.538
0.532
0.517
0.572
0.583
0.554
0.473
0.429
0.419
0.440
0.484
0.501
0.566
0.584
0.563
0.517
0.525
0.566
0.561
0.578
0.553
0.529
0.495
0.508
0.503
0.479
0.494
0.487
0.522
0.546
0.567
0.594
0.587
0.542
0.492
0.503
0.441
0.403
0.388
0.391
0.411
0.459
0.417
0.404
0.400
0.418
0.465
0.425
0.419
0.441
0.488
0.457
0.471
0.521
0.506
0.540
0.518
0.550
0.581
0.572
0.518
0.451
0.412
0.400
0.410
0.446
0.441
0.475
0.478
0.452
0.454
0.501
0.475
0.502
0.554
0.555
0.504
0.517
0.517
0.572
0.581
0.551
0.521
0.562
0.554
0.495
0.496
0.476
0.509
0.525
0.478
0.469
0.496
0.501
0.569
0.591
0.577
0.573
0.525
0.535
0.539
0.538
0.532
0.517
0.558
0.548
0.517
0.526
0.472
0.454
0.480
0.478
0.531
0.538
0.540
0.537
0.529
0.527
0.556
0.550
0.559
0.570
0.537
0.529
0.512
0.480
0.503
0.507
0.492
0.455
0.446
0.464
0.516
0.500
0.547
0.539
0.527
0.589
0.612
0.609
0.577
0.531
0.560
0.540
0.539
0.532
0.585
0.600
0.582
0.576
0.527
0.553
0.526
0.557
0.537
0.512
0.471
0.466
0.509
0.537
0.505
0.537
0.511
0.521
0.554
0.598
0.608
0.591
0.588
0.602
0.583
0.524
0.455
0.431
0.474
0.486
0.449
0.384
0.334
0.280
0.301
0.302
0.281
0.231
0.282
0.304
0.305
0.285
0.317
0.334
0.344
0.350
0.358
0.350
0.341
0.330
0.296
0.227
0.234
0.188
0.192
0.248
0.258
0.227
0.141
0.218
0.276
0.311
0.330
0.341
0.348
0.355
0.365
0.382
0.413
0.457
0.411
0.393
0.392
0.411
0.456
0.463
0.418
0.387
0.372
0.368
0.372
0.387
0.402
0.426
0.483
0.364
0.365
0.359
0.358
0.360
0.366
0.366
0.372
0.389
0.423
0.429
0.398
0.319
0.261
0.255
0.204
0.213
0.161
0.241
0.300
0.325
0.339
0.348
0.357
0.355
0.355
0.359
0.366
0.360
0.358
0.361
0.369
0.365
0.378
0.371
0.374
0.372
0.381
0.370
0.368
0.359
0.356
0.356
0.359
0.352
0.347
0.340
0.329
0.340
0.348
0.354
0.363
0.364
0.371
0.388
0.422
0.487
0.526
0.503
0.528
0.492
0.500
0.487
0.517
0.480
0.483
0.459
0.480
0.472
0.515
0.544
0.518
0.478
0.492
0.483
0.530
0.515
0.501
0.549
0.545
0.537
0.524
0.501
0.525
0.486
0.503
0.502
0.564
0.578
0.551
0.591
0.595
0.599
0.569
0.546
0.590
0.596
0.621
0.622
0.601
0.600
0.566
0.548
0.477
0.421
0.422
0.447
0.514
0.566
0.570
0.530
0.481
0.488
0.470
0.487
0.479
0.526
0.509
0.475
0.480
0.524
0.503
0.464
0.473
0.513
0.553
0.540
0.523
0.494
0.526
0.548
0.568
0.595
0.588
0.543
0.468
0.443
0.459
0.438
0.439
0.486
0.453
0.455
0.420
0.400
0.403
0.430
0.409
0.413
0.459
0.467
0.526
0.521
0.505
0.470
0.485
0.474
0.501
0.454
0.472
0.459
0.492
0.501
0.491
0.456
0.462
0.501
0.466
0.481
0.536
0.533
0.522
0.578
0.593
0.572
0.507
0.492
0.453
0.459
0.495
0.510
0.576
0.599
0.589
0.595
0.567
0.544
0.520
0.482
0.499
0.496
0.470
0.481
0.463
0.487
0.431
0.433
0.483
0.505
0.509
0.512
0.445
0.446
0.406
0.391
0.400
0.416
0.387
0.375
0.373
0.382
0.406
0.454
0.410
0.394
0.381
0.381
0.396
0.431
0.494
0.482
0.509
0.467
0.475
0.520
0.501
0.529
0.495
0.506
0.573
0.597
0.588
0.542
0.437
0.371
0.396
0.442
0.444
0.471
0.466
0.511
0.487
0.544
0.544
0.489
0.492
0.539
0.528
0.508
0.471
0.470
0.508
0.475
0.480
0.539
0.541
0.486
0.488
0.465
0.500
0.515
0.463
0.444
0.465
0.452
0.482
0.485
0.462
0.497
0.456
0.446
0.483
0.494
0.481
0.517
0.486
0.512
0.469
0.462
0.503
0.524
0.534
0.484
0.491
0.473
0.426
0.419
0.462
0.469
0.528
0.577
0.585
0.555
0.527
0.490
0.512
0.519
0.512
0.491
0.513
0.500
0.534
0.509
0.551
0.539
0.523
0.578
0.592
0.570
0.503
0.484
0.522
0.495
0.514
0.519
0.578
0.596
0.580
0.575
0.528
0.554
0.529
0.562
0.548
0.532
0.509
0.537
0.559
0.584
0.570
0.564
0.563
0.568
0.578
0.600
0.590
0.461
0.454
0.409
0.389
0.372
0.366
0.366
0.374
0.386
0.414
0.387
0.378
0.366
0.361
0.361
0.367
0.365
0.370
0.385
0.400
0.423
0.395
0.386
0.393
0.475
0.473
0.507
0.472
0.487
0.477
0.438
0.422
0.464
0.419
0.405
0.414
0.435
0.494
0.476
0.451
0.454
0.486
0.492
0.474
0.494
0.438
0.419
0.431
0.463
0.407
0.376
0.378
0.393
0.408
0.448
0.394
0.360
0.362
0.356
0.353
0.351
0.351
0.350
0.350
0.350
0.350
0.350
0.350
0.350
0.350
0.350
0.350
0.351
0.351
0.353
0.356
0.363
0.375
0.399
0.344
0.288
0.227
0.265
0.229
0.270
0.239
0.291
0.310
0.274
0.344
0.372
0.370
0.387
0.350
0.315
0.259
0.298
0.309
0.294
0.354
0.440
0.429
0.452
0.519
0.520
0.508
0.479
0.490
0.552
0.561
0.522
0.471
0.472
0.525
0.514
0.434
0.447
0.502
0.538
0.512
0.540
0.575
0.563
0.500
0.475
0.505
0.516
0.512
0.521
0.518
0.502
0.556
0.555
0.555
0.522
0.478
0.489
0.560
0.578
0.551
0.524
0.485
0.506
0.509
0.494
0.456
0.449
0.470
0.480
0.532
0.519
0.579
0.595
0.627
0.636
0.624
0.588
0.510
0.486
0.520
0.487
0.498
0.488
0.551
0.559
0.514
0.455
0.371
0.449
0.431
0.433
0.476
0.489
0.449
0.458
0.499
0.518
0.559
0.548
0.534
0.535
0.529
0.514
0.484
0.439
0.291
0.275
0.369
0.448
0.487
0.499
0.490
0.423
0.359
0.301
0.363
0.445
0.485
0.499
0.491
0.459
0.401
0.525
0.513
0.539
0.548
0.554
0.562
0.519
0.462
0.455
0.495
0.455
0.463
0.435
0.445
0.499
0.531
0.554
0.550
0.490
0.463
0.402
0.387
0.412
0.531
0.495
0.505
0.441
0.417
0.425
0.466
0.490
0.559
0.596
0.596
0.558
0.524
0.547
0.512
0.531
0.486
0.501
0.440
0.419
0.431
0.478
0.441
0.518
0.503
0.555
0.551
0.491
0.492
0.467
0.492
0.437
0.426
0.450
0.422
0.412
0.415
0.432
0.419
0.437
0.409
0.394
0.399
0.428
0.408
0.414
0.435
0.399
0.400
0.425
0.469
0.424
0.398
0.379
0.359
0.345
0.331
0.310
0.446
0.482
0.434
0.429
0.481
0.449
0.460
0.436
0.435
0.449
0.423
0.430
0.473
0.485
0.557
0.575
0.548
0.520
0.479
0.495
0.488
0.526
0.569
0.564
0.508
0.503
0.479
0.512
0.495
0.540
0.525
0.568
0.561
0.559
0.576
0.547
0.585
0.581
0.533
0.546
0.502
0.522
0.531
0.532
0.525
0.507
0.557
0.553
0.493
0.495
0.474
0.508
0.469
0.481
0.432
0.419
0.423
0.460
0.460
0.493
0.503
0.563
0.572
0.533
0.556
0.581
0.584
0.545
0.485
0.469
0.461
0.487
0.488
0.406
0.434
0.472
0.548
0.566
0.534
0.565
0.545
0.504
0.512
0.448
0.413
0.392
0.375
0.355
0.325
0.432
0.493
0.477
0.461
0.479
0.494
0.502
0.433
0.403
0.398
0.415
0.399
0.392
0.389
0.414
0.470
0.498
0.526
0.487
0.509
0.442
0.402
0.387
0.389
0.411
0.461
0.420
0.411
0.290
0.295
0.278
0.381
0.416
0.467
0.428
0.408
0.400
0.400
0.424
0.466
0.474
0.479
0.455
0.472
0.402
0.341
0.279
0.335
0.387
0.443
0.456
0.431
0.412
0.406
0.410
0.426
0.461
0.460
0.493
0.501
0.518
0.465
0.447
0.456
0.497
0.486
0.449
0.486
0.445
0.444
0.400
0.380
0.376
0.386
0.413
0.454
0.423
0.409
0.407
0.416
0.456
0.513
0.499
0.479
0.431
0.427
0.459
0.524
0.521
0.523
0.513
0.487
0.526
0.498
0.477
0.510
0.471
0.486
0.474
0.517
0.491
0.526
0.494
0.515
0.521
0.536
0.490
0.504
0.444
0.410
0.403
0.422
0.389
0.376
0.376
0.390
0.423
0.393
0.377
0.379
0.395
0.434
0.521
0.540
0.497
0.502
0.488
0.448
0.452
0.501
0.474
0.485
0.512
0.544
0.516
0.543
0.511
0.532
0.488
0.446
0.431
0.452
0.484
0.506
0.510
0.497
0.532
0.503
0.541
0.573
0.559
0.491
0.486
0.453
0.467
0.447
0.471
0.504
0.463
0.472
0.449
0.469
0.458
0.568
0.568
0.520
0.528
0.527
0.536
0.483
0.473
0.500
0.450
0.445
0.483
0.494
0.481
0.510
0.467
0.459
0.499
0.462
0.458
0.502
0.527
0.542
0.497
0.500
0.572
0.596
0.583
0.550
0.602
0.627
0.628
0.607
0.552
0.438
0.450
0.422
0.428
0.468
0.546
0.564
0.533
0.493
0.515
0.466
0.415
0.440
0.507
0.526
0.536
0.540
0.539
0.533
0.520
0.563
0.554
0.490
0.491
0.514
0.523
0.521
0.506
0.559
0.559
0.506
0.520
0.522
0.455
0.419
0.415
0.441
0.492
0.463
0.483
0.536
0.526
0.592
0.617
0.615
0.583
0.508
0.485
0.520
0.543
0.507
0.453
0.435
0.455
0.520
0.518
0.523
0.586
0.609
0.600
0.557
0.516
0.550
0.584
0.576
0.524
0.544
0.507
0.520
0.521
0.509
0.480
0.492
0.480
0.523
0.500
0.541
0.523
0.494
0.530
0.504
0.542
0.522
0.501
0.431
0.428
0.469
0.477
0.455
0.480
0.477
0.444
0.437
0.470
0.470
0.438
0.445
0.494
0.521
0.536
0.513
0.523
0.521
0.479
0.460
0.369
0.441
0.469
0.463
0.423
0.414
0.351
0.441
0.487
0.485
0.526
0.501
0.397
0.464
0.439
0.439
0.479
0.489
0.475
0.430
0.407
0.393
0.400
0.430
0.411
0.404
0.423
0.474
0.494
0.490
0.558
0.572
0.539
0.502
0.530
0.494
0.503
0.493
0.529
0.528
0.503
0.459
0.464
0.433
0.425
0.452
0.526
0.532
0.474
0.470
0.533
0.531
0.548
0.562
0.525
0.563
0.606
0.615
0.596
0.538
0.475
0.454
0.474
0.464
0.489
0.488
0.463
0.487
0.556
0.569
0.590
0.570
0.502
0.497
0.471
0.482
0.465
0.498
0.454
0.456
0.470
0.475
0.450
0.468
0.454
0.487
0.437
0.410
0.396
0.423
0.468
0.550
0.575
0.554
0.603
0.617
0.604
0.589
0.566
0.533
0.491
0.495
0.464
0.488
0.510
0.542
0.592
0.603
0.576
0.541
0.523
0.436
0.408
0.392
0.444
0.424
0.355
0.440
0.480
0.562
0.590
0.580
0.580
0.593
0.566
0.545
0.522
0.573
0.576
0.589
0.561
0.538
0.532
0.518
0.560
0.551
0.542
0.530
0.594
0.621
0.623
0.601
0.544
0.483
0.465
0.481
0.470
0.511
0.481
0.507
0.459
0.459
0.422
0.418
0.445
0.430
0.451
0.432
0.454
0.507
0.542
0.573
0.558
0.545
0.529
0.503
0.459
0.378
0.448
0.477
0.476
0.446
0.457
0.431
0.425
0.453
0.443
0.473
0.473
0.441
0.434
0.449
0.460
0.454
0.495
0.512
0.515
0.522
0.518
0.501
0.463
0.476
0.475
0.442
0.442
0.484
0.511
0.467
0.473
0.532
0.528
0.515
0.488
0.494
0.546
0.540
0.473
0.445
0.443
0.467
0.517
0.554
0.535
0.510
0.468
0.463
0.422
0.414
0.435
0.501
0.489
0.522
0.543
0.504
0.516
0.514
0.582
0.607
0.598
0.553
0.529
0.496
0.527
0.491
0.500
0.478
0.512
0.473
0.473
0.441
0.407
0.401
0.418
0.467
0.426
0.433
0.478
0.494
0.557
0.566
0.525
0.472
0.458
0.435
0.390
0.349
0.391
0.369
0.368
0.361
0.398
0.376
0.351
0.313
0.341
0.366
0.385
0.277
0.218
0.199
0.241
0.222
0.218
0.283
0.230
0.260
0.329
0.311
0.366
0.373
0.377
0.378
0.392
0.412
0.444
0.435
0.449
0.424
0.411
0.388
0.367
0.340
0.272
0.333
0.374
0.411
0.393
0.393
0.398
0.408
0.436
0.398
0.388
0.381
0.372
0.372
0.368
0.358
0.370
0.378
0.397
0.422
0.464
0.418
0.411
0.350
0.275
0.319
0.373
0.423
0.422
0.446
0.497
0.526
0.474
0.391
0.313
0.371
0.439
0.442
0.403
0.373
0.376
0.391
0.408
0.369
0.360
0.379
0.410
0.453
0.423
0.358
0.321
0.281
0.368
0.439
0.419
0.414
0.436
0.481
0.501
0.456
0.440
0.464
0.521
0.520
0.459
0.432
0.439
0.456
0.438
0.429
0.426
0.455
0.516
0.517
0.460
0.436
0.447
0.486
0.503
0.456
0.440
0.462
0.518
0.516
0.454
0.422
0.421
0.437
0.410
0.395
0.384
0.387
0.391
0.387
0.383
0.379
0.387
0.396
0.376
0.371
0.377
0.396
0.419
0.423
0.400
0.385
0.385
0.387
0.383
0.379
0.373
0.378
0.361
0.329
0.275
0.326
0.369
0.384
0.394
0.409
0.434
0.425
0.413
0.406
0.409
0.422
0.397
0.377
0.392
0.411
0.441
0.441
0.464
0.452
0.448
0.472
0.474
0.468
0.430
0.432
0.454
0.449
0.427
0.355
0.387
0.420
0.413
0.419
0.406
0.424
0.459
0.470
0.472
0.441
0.435
0.451
0.438
0.449
0.419
0.403
0.396
0.409
0.434
0.411
0.400
0.397
0.413
0.442
0.428
0.434
0.463
0.469
0.465
0.426
0.406
0.396
0.409
0.433
0.410
0.399
0.395
0.413
0.445
0.435
0.407
0.390
0.403
0.424
0.395
0.372
0.374
0.399
0.431
0.416
0.416
0.430
0.409
0.501
0.533
0.539
0.526
0.503
0.554
0.551
0.491
0.482
0.535
0.580
0.582
0.540
0.582
0.582
0.537
0.488
0.497
0.486
0.517
0.555
0.538
0.516
0.480
0.501
0.445
0.431
0.425
0.436
0.486
0.511
0.519
0.514
0.520
0.503
0.466
0.464
0.428
0.428
0.463
0.549
0.576
0.559
0.487
0.460
0.448
0.484
0.494
0.535
0.513
0.545
0.519
0.516
0.519
0.490
0.379
0.444
0.466
0.476
0.426
0.425
0.459
0.455
0.483
0.483
0.455
0.475
0.407
0.351
0.457
0.468
0.531
0.586
0.600
0.577
0.532
0.548
0.507
0.534
0.566
0.572
0.530
0.549
0.511
0.526
0.531
0.517
0.559
0.549
0.524
0.488
0.513
0.466
0.454
0.458
0.479
0.461
0.476
0.461
0.478
0.553
0.571
0.541
0.530
0.453
0.406
0.371
0.332
0.433
0.486
0.512
0.524
0.468
0.463
0.424
0.419
0.361
0.391
0.426
0.432
0.475
0.431
0.408
0.396
0.390
0.388
0.406
0.433
0.414
0.408
0.414
0.433
0.475
0.452
0.475
0.538
0.538
0.533
0.520
0.531
0.582
0.588
0.618
0.619
0.615
0.583
0.506
0.498
0.479
0.468
0.423
0.451
0.439
0.450
0.507
0.489
0.447
0.363
0.288
0.330
0.367
0.397
0.434
0.484
0.506
0.511
0.500
0.537
0.513
0.474
0.488
0.498
0.486
0.513
0.566
0.568
0.521
0.490
0.504
0.520
0.544
0.565
0.581
0.553
0.595
0.599
0.566
0.540
0.578
0.571
0.515
0.515
0.443
0.398
0.361
0.330
0.443
0.455
0.429
0.439
0.490
0.459
0.461
0.495
0.507
0.501
0.564
0.577
0.544
0.451
0.388
0.507
0.549
0.591
0.592
0.555
0.587
0.579
0.526
0.547
0.567
0.537
0.501
0.536
0.509
0.550
0.535
0.582
0.586
0.577
0.577
0.531
0.547
0.505
0.513
0.592
0.607
0.589
0.587
0.544
0.497
0.428
0.380
0.347
0.467
0.496
0.502
0.517
0.517
0.518
0.505
0.473
0.509
0.472
0.488
0.478
0.525
0.504
0.534
0.501
0.448
0.424
0.416
0.401
0.393
0.391
0.443
0.521
0.531
0.532
0.469
0.442
0.442
0.466
0.428
0.430
0.482
0.505
0.455
0.450
0.406
0.388
0.305
0.356
0.352
0.336
0.334
0.312
0.306
0.269
0.306
0.311
0.332
0.332
0.293
0.344
0.345
0.330
0.327
0.300
0.333
0.345
0.342
0.323
0.375
0.425
0.410
0.407
0.415
0.427
0.383
0.341
0.379
0.406
0.425
0.442
0.467
0.489
0.390
0.297
0.332
0.347
0.361
0.356
0.356
0.306
0.276
0.200
0.191
0.243
0.262
0.193
0.250
0.138
0.183
0.141
0.098
0.141
0.210
0.205
0.266
0.201
0.199
0.198
0.195
0.216
0.278
0.324
0.346
0.353
0.363
0.366
0.371
0.373
0.371
0.381
0.411
0.435
0.481
0.522
0.456
0.431
0.427
0.443
0.429
0.434
0.462
0.444
0.469
0.556
0.587
0.578
0.580
0.593
0.623
0.603
0.548
0.576
0.559
0.545
0.564
0.532
0.578
0.578
0.533
0.481
0.487
0.466
0.481
0.536
0.530
0.514
0.484
0.512
0.468
0.475
0.452
0.459
0.510
0.533
0.514
0.479
0.470
0.476
0.452
0.458
0.426
0.429
0.468
0.565
0.610
0.624
0.612
0.606
0.589
0.533
0.468
0.369
0.442
0.542
0.580
0.504
0.501
0.477
0.512
0.498
0.549
0.542
0.476
0.449
0.536
0.498
0.507
0.552
0.540
0.593
0.607
0.589
0.601
0.578
0.510
0.511
0.495
0.526
0.491
0.500
0.490
0.454
0.449
0.492
0.510
0.582
0.609
0.606
0.568
0.538
0.502
0.515
0.457
0.448
0.466
0.540
0.553
0.510
0.523
0.468
0.449
0.458
0.500
0.521
0.491
0.474
0.469
0.444
0.461
0.443
0.466
0.457
0.495
0.492
0.438
0.423
0.358
0.285
0.333
0.362
0.383
0.421
0.475
0.500
0.493
0.451
0.430
0.452
0.419
0.402
0.410
0.446
0.508
0.498
0.508
0.501
0.554
0.551
0.491
0.498
0.504
0.506
0.537
0.505
0.540
0.537
0.500
0.528
0.489
0.447
0.467
0.454
0.485
0.442
0.439
0.464
0.458
0.499
0.462
0.474
0.456
0.485
0.432
0.416
0.415
0.427
0.475
0.493
0.503
0.493
0.530
0.502
0.455
0.453
0.482
0.483
0.543
0.599
0.619
0.611
0.571
0.609
0.614
0.589
0.580
0.583
0.542
0.567
0.542
0.513
0.553
0.539
0.588
0.596
0.567
0.545
0.589
0.592
0.557
0.545
0.475
0.444
0.439
0.474
0.478
0.474
0.439
0.445
0.492
0.460
0.461
0.494
0.505
0.497
0.552
0.552
0.496
0.506
0.568
0.580
0.548
0.589
0.591
0.552
0.583
0.571
0.510
0.499
0.552
0.548
0.544
0.558
0.520
0.554
0.532
0.573
0.565
0.564
0.568
0.522
0.534
0.483
0.473
0.518
0.549
0.522
0.560
0.546
0.529
0.503
0.526
0.540
0.562
0.532
0.511
0.542
0.550
0.544
0.535
0.520
0.561
0.550
0.538
0.521
0.576
0.586
0.554
0.558
0.566
0.523
0.538
0.519
0.556
0.538
0.585
0.589
0.581
0.528
0.535
0.480
0.465
0.415
0.481
0.505
0.510
0.466
0.474
0.450
0.470
0.479
0.454
0.460
0.457
0.406
0.366
0.321
0.344
0.269
0.321
0.347
0.359
0.362
0.357
0.356
0.401
0.410
0.432
0.474
0.467
0.512
0.484
0.499
0.474
0.565
0.514
0.468
0.444
0.445
0.474
0.453
0.420
0.405
0.400
0.402
0.429
0.465
0.448
0.410
0.400
0.398
0.403
0.417
0.446
0.502
0.483
0.521
0.491
0.506
0.446
0.430
0.446
0.506
0.547
0.597
0.610
0.592
0.534
0.445
0.414
0.356
0.289
0.347
0.392
0.319
0.389
0.423
0.431
0.441
0.434
0.426
0.444
0.422
0.417
0.426
0.400
0.387
0.411
0.428
0.422
0.432
0.421
0.427
0.429
0.433
0.458
0.515
0.489
0.477
0.504
0.442
0.408
0.419
0.427
0.407
0.445
0.463
0.472
0.518
0.532
0.538
0.554
0.513
0.526
0.529
0.524
0.507
0.453
0.360
0.431
0.467
0.482
0.482
0.476
0.439
0.427
0.450
0.483
0.479
0.526
0.562
0.580
0.529
0.538
0.557
0.538
0.513
0.473
0.488
0.476
0.520
0.551
0.527
0.492
0.434
0.414
0.424
0.468
0.478
0.500
0.572
0.595
0.581
0.579
0.532
0.490
0.424
0.376
0.360
0.432
0.428
0.474
0.505
0.462
0.403
0.370
0.332
0.432
0.427
0.442
0.482
0.508
0.481
0.485
0.547
0.551
0.555
0.503
0.453
0.459
0.409
0.387
0.383
0.395
0.361
0.357
0.358
0.366
0.382
0.388
0.389
0.408
0.439
0.494
0.526
0.530
0.566
0.513
0.434
0.393
0.378
0.378
0.391
0.398
0.427
0.394
0.382
0.387
0.393
0.421
0.389
0.440
0.429
0.418
0.483
0.502
0.447
0.421
0.427
0.468
0.461
0.422
0.422
0.432
0.384
0.354
0.328
0.443
0.458
0.505
0.501
0.546
0.589
0.595
0.563
0.603
0.610
0.560
0.522
0.557
0.593
0.592
0.551
0.578
0.561
0.519
0.518
0.525
0.543
0.539
0.531
0.514
0.449
0.491
0.508
0.508
0.491
0.535
0.540
0.483
0.484
0.544
0.545
0.544
0.539
0.529
0.532
0.495
0.505
0.496
0.481
0.507
0.515
0.524
0.539
0.550
0.585
0.581
0.533
0.546
0.502
0.506
0.493
0.525
0.491
0.502
0.494
0.463
0.396
0.513
0.556
0.545
0.531
0.595
0.620
0.618
0.589
0.574
0.568
0.554
0.484
0.457
0.477
0.508
0.465
0.474
0.464
0.420
0.409
0.425
0.391
0.377
0.294
0.331
0.363
0.400
0.321
0.401
0.412
0.366
0.297
0.349
0.308
0.405
0.389
0.391
0.414
0.466
0.485
0.477
0.459
0.489
0.446
0.465
0.417
0.399
0.404
0.435
0.419
0.436
0.491
0.522
0.485
0.507
0.456
0.451
0.406
0.388
0.389
0.409
0.440
0.496
0.530
0.556
0.583
0.568
0.574
0.535
0.573
0.564
0.505
0.496
0.465
0.464
0.429
0.430
0.467
0.470
0.527
0.519
0.497
0.539
0.576
0.567
0.507
0.451
0.441
0.471
0.555
0.506
0.508
0.492
0.522
0.485
0.489
0.559
0.576
0.549
0.521
0.549
0.521
0.481
0.496
0.490
0.460
0.461
0.428
0.429
0.466
0.490
0.559
0.574
0.543
0.509
0.457
0.454
0.496
0.463
0.481
0.483
0.402
0.346
0.291
0.378
0.442
0.550
0.598
0.611
0.592
0.533
0.496
0.436
0.415
0.425
0.469
0.480
0.463
0.492
0.441
0.415
0.419
0.455
0.453
0.497
0.519
0.528
0.528
0.518
0.518
0.470
0.460
0.498
0.458
0.467
0.510
0.482
0.510
0.466
0.457
0.480
0.544
0.549
0.552
0.578
0.559
0.487
0.474
0.500
0.449
0.427
0.440
0.494
0.545
0.537
0.523
0.497
0.536
0.562
0.537
0.506
0.465
0.474
0.444
0.418
0.459
0.464
0.519
0.555
0.540
0.521
0.491
0.523
0.557
0.539
0.518
0.485
0.511
0.550
0.536
0.518
0.487
0.516
0.528
0.507
0.481
0.430
0.415
0.428
0.443
0.389
0.391
0.413
0.410
0.380
0.385
0.407
0.384
0.356
0.352
0.350
0.348
0.337
0.320
0.289
0.313
0.340
0.363
0.391
0.438
0.440
0.480
0.439
0.435
0.397
0.379
0.375
0.382
0.380
0.391
0.419
0.400
0.401
0.425
0.403
0.403
0.426
0.403
0.403
0.426
0.403
0.403
0.426
0.403
0.403
0.426
0.403
0.403
0.426
0.403
0.403
0.426
0.402
0.401
0.422
0.395
0.388
0.396
0.347
0.298
0.308
0.295
0.258
0.318
0.346
0.353
0.362
0.369
0.381
0.407
0.390
0.390
0.408
0.383
0.372
0.371
0.380
0.404
0.451
0.402
0.362
0.328
0.286
0.238
0.297
0.334
0.376
0.429
0.399
0.387
0.391
0.369
0.378
0.400
0.376
0.363
0.357
0.354
0.354
0.355
0.359
0.368
0.385
0.418
0.474
0.473
0.509
0.474
0.477
0.451
0.501
0.478
0.494
0.434
0.410
0.412
0.441
0.426
0.477
0.498
0.479
0.431
0.428
0.481
0.453
0.469
0.536
0.544
0.550
0.555
0.561
0.594
0.592
0.553
0.516
0.477
0.525
0.508
0.543
0.522
0.559
0.548
0.534
0.495
0.501
0.570
0.593
0.582
0.594
0.570
0.554
0.487
0.462
0.484
0.480
0.532
0.575
0.575
0.532
0.481
0.495
0.486
0.520
0.540
0.557
0.523
0.478
0.473
0.489
0.488
0.462
0.483
0.478
0.533
0.528
0.513
0.483
0.510
0.519
0.516
0.508
0.549
0.538
0.467
0.447
0.469
0.458
0.478
0.536
0.536
0.530
0.461
0.426
0.422
0.451
0.439
0.465
0.458
0.413
0.396
0.426
0.454
0.443
0.473
0.471
0.527
0.521
0.502
0.464
0.474
0.453
0.394
0.353
0.379
0.402
0.416
0.459
0.533
0.547
0.525
0.576
0.585
0.554
0.471
0.425
0.412
0.419
0.440
0.473
0.542
0.555
0.517
0.465
0.455
0.490
0.447
0.428
0.471
0.481
0.464
0.481
0.469
0.424
0.439
0.515
0.524
0.521
0.506
0.556
0.555
0.502
0.430
0.392
0.400
0.415
0.458
0.417
0.405
0.418
0.460
0.413
0.393
0.378
0.363
0.354
0.347
0.339
0.348
0.438
0.430
0.456
0.513
0.502
0.538
0.517
0.550
0.583
0.577
0.528
0.519
0.445
0.411
0.404
0.421
0.468
0.495
0.499
0.482
0.505
0.522
0.475
0.480
0.541
0.545
0.496
0.510
0.509
0.567
0.579
0.549
0.519
0.559
0.550
0.487
0.483
0.451
0.462
0.438
0.443
0.387
0.428
0.421
0.445
0.427
0.360
0.364
0.406
0.459
0.475
0.460
0.492
0.501
0.558
0.565
0.525
0.557
0.539
0.492
0.504
0.498
0.470
0.480
0.462
0.409
0.405
0.451
0.457
0.426
0.428
0.487
0.537
0.529
0.512
0.480
0.503
0.506
0.492
0.455
0.446
0.464
0.515
0.499
0.545
0.535
0.519
0.573
0.583
0.553
0.471
0.426
0.414
0.416
0.433
0.464
0.528
0.530
0.470
0.516
0.495
0.535
0.516
0.551
0.534
0.509
0.467
0.496
0.502
0.533
0.505
0.543
0.525
0.496
0.446
0.456
0.520
0.514
0.493
0.448
0.447
0.405
0.389
0.391
0.413
0.380
0.367
0.363
0.367
0.380
0.409
0.380
0.348
0.350
0.354
0.367
0.370
0.382
0.411
0.461
0.497
0.513
0.513
0.467
0.472
0.447
0.466
0.417
0.399
0.404
0.436
0.422
0.441
0.417
0.424
0.423
0.454
0.450
0.490
0.494
0.510
0.542
0.519
0.483
0.504
0.474
0.467
0.426
0.420
0.447
0.450
0.412
0.404
0.421
0.439
0.413
0.415
0.444
0.496
0.491
0.446
0.442
0.448
0.412
0.404
0.420
0.445
0.429
0.414
0.426
0.440
0.411
0.409
0.425
0.476
0.497
0.511
0.517
0.471
0.405
0.385
0.382
0.369
0.366
0.371
0.385
0.372
0.362
0.357
0.355
0.337
0.333
0.343
0.351
0.340
0.344
0.367
0.399
0.363
0.353
0.366
0.386
0.422
0.422
0.400
0.401
0.400
0.422
0.401
0.402
0.426
0.414
0.347
0.366
0.392
0.417
0.388
0.377
0.378
0.428
0.387
0.361
0.355
0.350
0.360
0.373
0.395
0.422
0.397
0.391
0.404
0.423
0.391
0.376
0.372
0.362
0.351
0.340
0.323
0.337
0.267
0.316
0.366
0.389
0.349
0.350
0.352
0.397
0.381
0.379
0.376
0.350
0.339
0.322
0.308
0.317
0.324
0.334
0.337
0.334
0.386
0.374
0.371
0.362
0.359
0.365
0.378
0.406
0.377
0.361
0.351
0.342
0.361
0.387
0.398
0.431
0.436
0.445
0.412
0.407
0.428
0.450
0.431
0.448
0.444
0.448
0.410
0.401
0.416
0.461
0.470
0.532
0.542
0.527
0.502
0.447
0.433
0.454
0.450
0.409
0.393
0.396
0.420
0.394
0.388
0.397
0.428
0.413
0.425
0.470
0.467
0.433
0.435
0.473
0.463
0.422
0.412
0.428
0.444
0.421
0.429
0.470
0.463
0.424
0.417
0.438
0.446
0.415
0.412
0.435
0.444
0.413
0.410
0.432
0.438
0.402
0.389
0.394
0.417
0.449
0.357
0.326
0.341
0.352
0.365
0.354
0.351
0.349
0.347
0.350
0.321
0.349
0.378
0.381
0.378
0.389
0.351
0.320
0.332
0.337
0.343
0.346
0.350
0.354
0.365
0.385
0.415
0.391
0.386
0.398
0.431
0.417
0.434
0.488
0.471
0.422
0.406
0.414
0.423
0.433
0.479
0.516
0.494
0.400
0.411
0.450
0.433
0.418
0.433
0.484
0.495
0.483
0.529
0.553
0.511
0.451
0.436
0.460
0.428
0.431
0.406
0.406
0.421
0.401
0.405
0.433
0.435
0.509
0.498
0.454
0.445
0.411
0.404
0.421
0.386
0.403
0.380
0.372
0.379
0.400
0.381
0.376
0.384
0.408
0.459
0.424
0.428
0.467
0.460
0.485
0.410
0.346
0.269
0.314
0.327
0.305
0.250
0.304
0.325
0.339
0.349
0.359
0.378
0.387
0.375
0.374
0.390
0.422
0.404
0.385
0.382
0.391
0.383
0.381
0.399
0.401
0.402
0.402
0.402
0.373
0.361
0.330
0.268
0.420
0.376
0.358
0.344
0.388
0.369
0.372
0.372
0.404
0.413
0.468
0.491
0.439
0.396
0.374
0.361
0.354
0.355
0.365
0.384
0.423
0.411
0.427
0.413
0.427
0.391
0.375
0.371
0.371
0.397
0.445
0.439
0.473
0.476
0.436
0.435
0.437
0.403
0.393
0.403
0.438
0.428
0.452
0.487
0.485
0.456
0.474
0.449
0.468
0.453
0.442
0.434
0.464
0.522
0.486
0.503
0.522
0.504
0.467
0.480
0.454
0.452
0.411
0.398
0.407
0.442
0.433
0.441
0.425
0.429
0.385
0.358
0.418
0.442
0.423
0.436
0.420
0.437
0.425
0.447
0.417
0.382
0.363
0.355
0.351
0.353
0.418
0.410
0.429
0.447
0.428
0.441
0.493
0.476
0.431
0.420
0.440
0.463
0.453
0.454
0.499
0.475
0.425
0.406
0.412
0.445
0.439
0.434
0.466
0.417
0.393
0.387
0.398
0.429
0.415
0.428
0.475
0.445
0.413
0.409
0.430
0.436
0.396
0.378
0.402
0.354
0.358
0.367
0.347
0.327
0.332
0.330
0.321
0.300
0.291
0.234
0.266
0.223
0.259
0.226
0.276
0.258
0.323
0.339
0.352
0.368
0.372
0.307
0.375
0.462
0.462
0.427
0.427
0.460
0.439
0.457
0.485
0.416
0.412
0.359
0.315
0.348
0.372
0.412
0.456
0.481
0.468
0.422
0.413
0.368
0.397
0.369
0.356
0.377
0.412
0.391
0.391
0.410
0.427
0.395
0.385
0.392
0.420
0.396
0.393
0.412
0.429
0.397
0.389
0.397
0.418
0.395
0.394
0.425
0.442
0.423
0.437
0.419
0.433
0.408
0.402
0.424
0.443
0.420
0.429
0.473
0.473
0.441
0.451
0.433
0.453
0.434
0.454
0.447
0.454
0.430
0.442
0.424
0.440
0.420
0.432
0.411
0.417
0.468
0.486
0.461
0.415
0.399
0.398
0.396
0.391
0.403
0.401
0.383
0.378
0.387
0.411
0.384
0.371
0.368
0.373
0.388
0.420
0.403
0.410
0.442
0.444
0.407
0.395
0.402
0.432
0.419
0.435
0.487
0.467
0.418
0.397
0.397
0.418
0.390
0.379
0.380
0.394
0.428
0.417
0.435
0.429
0.456
0.461
0.413
0.392
0.390
0.341
0.375
0.391
0.426
0.380
0.435
0.439
0.483
0.499
0.478
0.440
0.443
0.403
0.387
0.390
0.413
0.381
0.365
0.358
0.357
0.433
0.396
0.382
0.370
0.368
0.376
0.398
0.416
0.431
0.407
0.411
0.416
0.418
0.391
0.385
0.396
0.429
0.414
0.428
0.409
0.384
0.374
0.378
0.412
0.442
0.428
0.450
0.445
0.449
0.412
0.403
0.407
0.437
0.422
0.439
0.426
0.447
0.427
0.442
0.428
0.448
0.428
0.443
0.427
0.448
0.427
0.441
0.424
0.445
0.425
0.438
0.420
0.434
0.401
0.393
0.355
0.321
0.322
0.406
0.374
0.353
0.353
0.361
0.376
0.405
0.391
0.398
0.397
0.420
0.474
0.492
0.503
0.462
0.469
0.444
0.463
0.441
0.459
0.461
0.513
0.496
0.525
0.490
0.499
0.487
0.519
0.488
0.499
0.437
0.413
0.415
0.446
0.436
0.447
0.417
0.416
0.362
0.362
0.448
0.440
0.470
0.450
0.472
0.462
0.491
0.549
0.583
0.577
0.529
0.471
0.466
0.517
0.501
0.533
0.504
0.540
0.519
0.485
0.442
0.471
0.551
0.578
0.563
0.553
0.491
0.509
0.456
0.434
0.448
0.421
0.424
0.483
0.461
0.473
0.455
0.481
0.479
0.517
0.541
0.560
0.531
0.494
0.503
0.492
0.457
0.447
0.478
0.481
0.456
0.488
0.495
0.479
0.519
0.545
0.568
0.599
0.597
0.561
0.476
0.444
0.454
0.424
0.454
0.514
0.505
0.513
0.453
0.407
0.386
0.381
0.409
0.463
0.483
0.475
0.530
0.524
0.507
0.472
0.489
0.480
0.534
0.529
0.514
0.485
0.512
0.524
0.524
0.529
0.472
0.452
0.441
0.470
0.534
0.538
0.538
0.584
0.591
0.562
0.484
0.449
0.455
0.459
0.495
0.508
0.572
0.592
0.576
0.518
0.514
0.549
0.530
0.502
0.522
0.531
0.531
0.533
0.526
0.510
0.545
0.578
0.569
0.567
0.571
0.595
0.585
0.537
0.482
0.483
0.539
0.544
0.499
0.435
0.388
0.385
0.383
0.395
0.397
0.420
0.473
0.507
0.470
0.481
0.440
0.437
0.402
0.389
0.394
0.419
0.458
0.408
0.406
0.461
0.427
0.437
0.441
0.468
0.462
0.503
0.528
0.547
0.511
0.508
0.435
0.399
0.385
0.388
0.326
0.407
0.432
0.409
0.466
0.501
0.463
0.474
0.539
0.546
0.544
0.551
0.558
0.591
0.587
0.545
0.500
0.518
0.469
0.447
0.462
0.441
0.460
0.443
0.391
0.416
0.455
0.455
0.500
0.525
0.540
0.550
0.507
0.514
0.507
0.482
0.512
0.526
0.514
0.536
0.499
0.525
0.487
0.492
0.557
0.570
0.591
0.577
0.573
0.577
0.592
0.570
0.556
0.543
0.547
0.548
0.570
0.542
0.512
0.465
0.469
0.440
0.451
0.394
0.392
0.394
0.402
0.438
0.515
0.520
0.513
0.576
0.592
0.570
0.499
0.477
0.509
0.492
0.521
0.538
0.590
0.602
0.580
0.568
0.508
0.515
0.475
0.510
0.471
0.489
0.483
0.518
0.541
0.559
0.524
0.560
0.545
0.528
0.501
0.471
0.528
0.520
0.500
0.459
0.466
0.460
0.502
0.508
0.476
0.442
0.366
0.299
0.356
0.403
0.381
0.324
0.234
0.228
0.323
0.320
0.437
0.403
0.368
0.318
0.257
0.157
0.292
0.315
0.325
0.326
0.292
0.313
0.319
0.314
0.217
0.285
0.326
0.360
0.402
0.399
0.422
0.461
0.481
0.440
0.372
0.412
0.410
0.411
0.395
0.420
0.409
0.400
0.318
0.301
0.266
0.360
0.465
0.424
0.417
0.425
0.374
0.364
0.360
0.347
0.344
0.347
0.352
0.365
0.400
0.397
0.364
0.368
0.383
0.415
0.477
0.508
0.534
0.451
0.414
0.390
0.319
0.358
0.338
0.316
0.360
0.371
0.394
0.382
0.387
0.419
0.320
0.292
0.317
0.326
0.277
0.267
0.369
0.330
0.287
0.368
0.393
0.424
0.458
0.459
0.370
0.313
0.341
0.364
0.427
0.453
0.478
0.557
0.551
0.525
0.465
0.473
0.420
0.421
0.309
0.284
0.238
0.282
0.373
0.417
0.415
0.353
0.313
0.334
0.345
0.421
0.458
0.422
0.417
0.447
0.448
0.390
0.365
0.315
0.423
0.459
0.517
0.446
0.401
0.381
0.351
0.332
0.340
0.341
0.358
0.349
0.332
0.308
0.259
0.277
0.264
0.230
0.298
0.335
0.354
0.362
0.367
0.388
0.437
0.511
0.483
0.477
0.441
0.392
0.364
0.315
0.254
0.226
0.218
0.295
0.344
0.380
0.414
0.431
0.467
0.443
0.444
0.415
0.441
0.384
0.422
0.383
0.375
0.377
0.326
0.287
0.297
0.361
0.361
0.367
0.353
0.340
0.344
0.404
0.337
0.253
0.265
0.228
0.311
0.326
0.333
0.353
0.362
0.362
0.370
0.374
0.369
0.358
0.371
0.389
0.424
0.493
0.486
0.455
0.468
0.454
0.438
0.398
0.368
0.289
0.370
0.447
0.430
0.432
0.454
0.452
0.381
0.351
0.354
0.359
0.345
0.356
0.379
0.385
0.396
0.411
0.429
0.422
0.431
0.460
0.436
0.434
0.387
0.382
0.363
0.361
0.363
0.404
0.439
0.403
0.390
0.394
0.411
0.456
0.410
0.413
0.383
0.365
0.380
0.394
0.413
0.399
0.399
0.447
0.469
0.405
0.368
0.280
0.326
0.364
0.345
0.326
0.300
0.355
0.355
0.363
0.390
0.435
0.421
0.440
0.399
0.381
0.363
0.361
0.349
0.338
0.333
0.353
0.359
0.290
0.344
0.340
0.356
0.384
0.361
0.343
0.354
0.369
0.363
0.363
0.495
0.456
0.361
0.357
0.464
0.454
0.492
0.496
0.455
0.461
0.422
0.403
0.409
0.447
0.456
0.428
0.436
0.457
0.453
0.410
0.395
0.401
0.434
0.419
0.436
0.408
0.407
0.348
0.375
0.415
0.487
0.505
0.532
0.536
0.477
0.478
0.432
0.424
0.450
0.456
0.423
0.425
0.460
0.459
0.422
0.417
0.444
0.444
0.401
0.383
0.381
0.394
0.346
0.299
0.390
0.432
0.426
0.456
0.442
0.470
0.436
0.442
0.435
0.466
0.464
0.443
0.463
0.461
0.424
0.425
0.461
0.450
0.468
0.501
0.457
0.471
0.426
0.416
0.341
0.411
0.425
0.473
0.479
0.457
0.397
0.361
0.315
0.399
0.422
0.479
0.495
0.490
0.459
0.477
0.455
0.414
0.319
0.359
0.314
0.398
0.421
0.476
0.485
0.489
0.467
0.502
0.488
0.470
0.419
0.400
0.404
0.434
0.418
0.431
0.344
0.405
0.423
0.390
0.374
0.369
0.373
0.387
0.413
0.468
0.489
0.450
0.454
0.503
0.533
0.502
0.534
0.507
0.471
0.416
0.389
0.379
0.368
0.365
0.370
0.383
0.390
0.414
0.385
0.371
0.389
0.425
0.411
0.399
0.409
0.467
0.493
0.494
0.473
0.505
0.465
0.473
0.420
0.398
0.393
0.408
0.426
0.395
0.385
0.389
0.330
0.341
0.348
0.356
0.366
0.383
0.416
0.395
0.394
0.413
0.459
0.468
0.444
0.461
0.442
0.462
0.447
0.473
0.416
0.388
0.376
0.376
0.367
0.365
0.370
0.383
0.412
0.467
0.490
0.487
0.460
0.408
0.383
0.378
0.385
0.408
0.450
0.451
0.413
0.402
0.415
0.373
0.369
0.373
0.387
0.418
0.397
0.396
0.415
0.463
0.476
0.458
0.483
0.481
0.432
0.418
0.433
0.402
0.393
0.404
0.438
0.427
0.449
0.431
0.447
0.428
0.397
0.386
0.392
0.415
0.468
0.487
0.464
0.488
0.435
0.418
0.411
0.431
0.404
0.399
0.417
0.463
0.475
0.457
0.484
0.497
0.502
0.489
0.450
0.467
0.462
0.422
0.413
0.407
0.426
0.395
0.384
0.388
0.408
0.354
0.288
0.363
0.384
0.407
0.439
0.495
0.540
0.528
0.454
0.410
0.457
0.479
0.419
0.390
0.379
0.381
0.367
0.347
0.378
0.407
0.447
0.392
0.356
0.323
0.300
0.338
0.350
0.363
0.378
0.406
0.416
0.407
0.409
0.431
0.427
0.456
0.447
0.446
0.479
0.491
0.427
0.396
0.385
0.390
0.412
0.393
0.394
0.399
0.411
0.435
0.505
0.520
0.469
0.470
0.438
0.444
0.407
0.396
0.384
0.387
0.387
0.403
0.442
0.438
0.472
0.475
0.448
0.447
0.418
0.418
0.414
0.438
0.417
0.425
0.466
0.476
0.460
0.491
0.502
0.465
0.454
0.488
0.500
0.495
0.470
0.497
0.506
0.498
0.473
0.500
0.509
0.502
0.476
0.503
0.510
0.501
0.472
0.495
0.496
0.474
0.421
0.423
0.455
0.449
0.485
0.495
0.483
0.444
0.445
0.486
0.502
0.498
0.473
0.500
0.507
0.496
0.463
0.478
0.465
0.417
0.398
0.400
0.444
0.446
0.405
0.390
0.391
0.411
0.376
0.429
0.433
0.391
0.404
0.439
0.431
0.480
0.448
0.458
0.431
0.439
0.403
0.389
0.393
0.416
0.447
0.437
0.467
0.462
0.423
0.447
0.445
0.484
0.495
0.370
0.420
0.417
0.441
0.507
0.562
0.587
0.593
0.615
0.574
0.509
0.513
0.500
0.488
0.447
0.454
0.422
0.424
0.458
0.541
0.563
0.557
0.519
0.554
0.534
0.450
0.425
0.435
0.483
0.503
0.557
0.556
0.501
0.496
0.537
0.517
0.552
0.531
0.502
0.453
0.450
0.475
0.512
0.476
0.410
0.386
0.380
0.389
0.409
0.456
0.411
0.327
0.370
0.425
0.431
0.474
0.485
0.471
0.463
0.506
0.474
0.495
0.439
0.422
0.355
0.291
0.354
0.339
0.306
0.425
0.493
0.482
0.512
0.526
0.529
0.573
0.569
0.571
0.526
0.541
0.550
0.560
0.517
0.529
0.475
0.477
0.449
0.381
0.304
0.359
0.366
0.380
0.335
0.443
0.450
0.502
0.524
0.501
0.439
0.418
0.446
0.419
0.422
0.461
0.468
0.441
0.454
0.428
0.449
0.431
0.448
0.432
0.460
0.453
0.491
0.504
0.499
0.474
0.501
0.508
0.499
0.469
0.490
0.486
0.457
0.451
0.489
0.502
0.496
0.467
0.488
0.485
0.455
0.428
0.438
0.441
0.401
0.383
0.465
0.513
0.545
0.519
0.550
0.524
0.555
0.575
0.548
0.519
0.468
0.468
0.435
0.441
0.402
0.305
0.341
0.388
0.439
0.446
0.480
0.501
0.502
0.483
0.507
0.549
0.566
0.590
0.574
0.567
0.566
0.515
0.534
0.490
0.510
0.457
0.452
0.492
0.451
0.456
0.424
0.424
0.459
0.458
0.504
0.475
0.484
0.466
0.500
0.484
0.527
0.504
0.547
0.588
0.588
0.603
0.584
0.521
0.532
0.535
0.498
0.510
0.559
0.556
0.554
0.575
0.550
0.547
0.485
0.467
0.416
0.494
0.519
0.476
0.435
0.432
0.466
0.552
0.581
0.567
0.502
0.505
0.570
0.554
0.540
0.465
0.441
0.424
0.441
0.453
0.512
0.498
0.549
0.542
0.475
0.466
0.366
0.435
0.543
0.590
0.598
0.569
0.490
0.489
0.532
0.534
0.599
0.627
0.632
0.615
0.568
0.528
0.563
0.547
0.530
0.447
0.409
0.398
0.410
0.450
0.541
0.570
0.551
0.532
0.506
0.551
0.595
0.602
0.574
0.499
0.498
0.572
0.598
0.589
0.540
0.503
0.466
0.480
0.466
0.504
0.522
0.471
0.480
0.460
0.489
0.493
0.531
0.562
0.540
0.457
0.422
0.421
0.452
0.444
0.337
0.364
0.399
0.459
0.569
0.598
0.591
0.600
0.574
0.500
0.492
0.460
0.392
0.496
0.578
0.613
0.619
0.597
0.594
0.608
0.590
0.540
0.529
0.508
0.554
0.547
0.537
0.521
0.584
0.576
0.579
0.592
0.566
0.490
0.458
0.475
0.462
0.453
0.440
0.469
0.464
0.511
0.556
0.548
0.509
0.539
0.508
0.529
0.541
0.493
0.507
0.521
0.564
0.557
0.551
0.489
0.498
0.484
0.486
0.404
0.350
0.455
0.465
0.526
0.576
0.580
0.540
0.515
0.476
0.492
0.485
0.451
0.447
0.486
0.499
0.576
0.607
0.606
0.626
0.623
0.593
0.580
0.579
0.532
0.478
0.480
0.436
0.431
0.365
0.292
0.347
0.389
0.455
0.483
0.428
0.408
0.460
0.476
0.482
0.461
0.489
0.554
0.563
0.522
0.468
0.467
0.517
0.553
0.591
0.588
0.544
0.567
0.540
0.509
0.546
0.524
0.576
0.582
0.545
0.590
0.594
0.561
0.531
0.562
0.541
0.517
0.563
0.559
0.557
0.558
0.505
0.502
0.569
0.587
0.563
0.613
0.632
0.629
0.603
0.543
0.548
0.552
0.556
0.505
0.521
0.525
0.518
0.498
0.541
0.525
0.497
0.533
0.505
0.543
0.522
0.559
0.542
0.522
0.482
0.505
0.549
0.534
0.513
0.546
0.521
0.553
0.530
0.499
0.531
0.556
0.582
0.564
0.496
0.475
0.493
0.557
0.568
0.571
0.583
0.607
0.598
0.609
0.587
0.525
0.536
0.542
0.487
0.493
0.475
0.525
0.509
0.475
0.412
0.520
0.557
0.541
0.520
0.572
0.576
0.570
0.572
0.583
0.606
0.597
0.550
0.588
0.608
0.596
0.601
0.572
0.551
0.529
0.568
0.558
0.573
0.541
0.504
0.534
0.523
0.587
0.608
0.598
0.606
0.581
0.568
0.505
0.510
0.498
0.485
0.445
0.453
0.507
0.488
0.527
0.501
0.525
0.481
0.494
0.485
0.518
0.501
0.532
0.500
0.447
0.438
0.384
0.511
0.564
0.565
0.571
0.529
0.563
0.546
0.528
0.568
0.560
0.499
0.437
0.415
0.423
0.449
0.519
0.519
0.592
0.629
0.642
0.637
0.613
0.559
0.576
0.547
0.586
0.584
0.538
0.503
0.535
0.503
0.537
0.566
0.544
0.519
0.567
0.564
0.567
0.521
0.462
0.452
0.488
0.514
0.546
0.520
0.569
0.570
0.578
0.598
0.622
0.621
0.633
0.623
0.613
0.628
0.620
0.584
0.410
0.499
0.509
0.588
0.625
0.637
0.630
0.600
0.589
0.607
0.593
0.596
0.616
0.635
0.632
0.609
0.553
0.514
0.565
0.565
0.515
0.535
0.549
0.506
0.514
0.507
0.483
0.501
0.442
0.339
0.406
0.505
0.532
0.551
0.573
0.550
0.538
0.559
0.531
0.495
0.523
0.541
0.556
0.575
0.549
0.593
0.600
0.574
0.559
0.549
0.565
0.534
0.565
0.568
0.578
0.599
0.583
0.580
0.534
0.549
0.563
0.582
0.612
0.613
0.638
0.644
0.633
0.602
0.534
0.529
0.515
0.486
0.474
0.523
0.561
0.603
0.610
0.612
0.584
0.570
0.544
0.599
0.618
0.609
0.596
0.545
0.550
0.590
0.590
0.550
0.579
0.563
0.588
0.593
0.628
0.639
0.631
0.601
0.534
0.530
0.518
0.513
0.493
0.449
0.418
0.419
0.452
0.488
0.541
0.590
0.601
0.579
0.571
0.579
0.600
0.587
0.536
0.565
0.600
0.601
0.623
0.620
0.558
0.516
0.542
0.565
0.592
0.581
0.582
0.540
0.493
0.470
0.415
0.429
0.480
0.502
0.504
0.572
0.592
0.573
0.563
0.558
0.500
0.506
0.494
0.544
0.535
0.588
0.600
0.576
0.563
0.574
0.540
0.589
0.599
0.572
0.554
0.536
0.455
0.406
0.368
0.340
0.390
0.436
0.418
0.431
0.486
0.508
0.524
0.521
0.527
0.544
0.503
0.527
0.542
0.552
0.564
0.580
0.552
0.608
0.632
0.635
0.617
0.570
0.599
0.593
0.603
0.633
0.643
0.635
0.607
0.545
0.550
0.554
0.559
0.511
0.532
0.544
0.554
0.582
0.567
0.558
0.551
0.544
0.551
0.557
0.510
0.531
0.544
0.555
0.566
0.584
0.614
0.615
0.602
0.554
0.591
0.589
0.601
0.634
0.646
0.642
0.621
0.573
0.602
0.596
0.608
0.588
0.526
0.539
0.548
0.554
0.562
0.590
0.602
0.615
0.598
0.600
0.622
0.617
0.621
0.598
0.580
0.574
0.544
0.526
0.540
0.497
0.515
0.520
0.511
0.487
0.521
0.542
0.572
0.557
0.545
0.531
0.455
0.426
0.405
0.402
0.421
0.388
0.391
0.415
0.470
0.481
0.479
0.534
0.563
0.541
0.515
0.494
0.521
0.478
0.492
0.482
0.520
0.545
0.567
0.540
0.594
0.608
0.618
0.600
0.547
0.560
0.522
0.556
0.592
0.589
0.545
0.568
0.542
0.581
0.576
0.581
0.543
0.501
0.524
0.537
0.544
0.547
0.563
0.527
0.551
0.518
0.561
0.568
0.581
0.577
0.583
0.546
0.591
0.597
0.621
0.618
0.575
0.572
0.578
0.594
0.572
0.580
0.545
0.575
0.560
0.491
0.483
0.449
0.468
0.454
0.493
0.510
0.510
0.578
0.601
0.590
0.593
0.614
0.604
0.561
0.521
0.470
0.471
0.525
0.569
0.565
0.509
0.522
0.523
0.513
0.487
0.520
0.541
0.502
0.532
0.499
0.529
0.495
0.523
0.540
0.553
0.566
0.528
0.494
0.521
0.536
0.516
0.496
0.522
0.576
0.585
0.628
0.648
0.653
0.645
0.621
0.613
0.630
0.623
0.592
0.576
0.571
0.517
0.478
0.479
0.520
0.529
0.550
0.515
0.464
0.464
0.515
0.550
0.585
0.579
0.603
0.560
0.533
0.499
0.531
0.555
0.524
0.482
0.498
0.492
0.553
0.558
0.511
0.537
0.502
0.469
0.403
0.502
0.581
0.616
0.622
0.602
0.602
0.623
0.619
0.586
0.571
0.563
0.559
0.559
0.527
0.571
0.567
0.569
0.526
0.555
0.530
0.582
0.590
0.558
0.529
0.560
0.595
0.592
0.549
0.448
0.547
0.586
0.584
0.595
0.623
0.625
0.603
0.545
0.555
0.577
0.553
0.551
0.550
0.506
0.530
0.544
0.556
0.571
0.609
0.615
0.592
0.585
0.592
0.615
0.610
0.572
0.586
0.557
0.531
0.509
0.507
0.487
0.526
0.555
0.585
0.601
0.581
0.573
0.519
0.541
0.502
0.529
0.491
0.515
0.523
0.520
0.587
0.612
0.606
0.567
0.476
0.442
0.502
0.485
0.511
0.521
0.519
0.573
0.580
0.619
0.632
0.623
0.588
0.568
0.554
0.542
0.595
0.609
0.592
0.536
0.560
0.532
0.496
0.523
0.538
0.549
0.502
0.521
0.471
0.474
0.486
0.557
0.575
0.545
0.514
0.562
0.559
0.558
0.504
0.501
0.563
0.573
0.536
0.578
0.576
0.527
0.468
0.316
0.341
0.365
0.397
0.452
0.554
0.599
0.608
0.586
0.521
0.513
0.490
0.512
0.462
0.471
0.533
0.532
0.543
0.551
0.559
0.515
0.541
0.506
0.538
0.565
0.542
0.573
0.557
0.578
0.553
0.615
0.617
0.568
0.526
0.522
0.592
0.622
0.626
0.606
0.607
0.631
0.633
0.613
0.618
0.596
0.536
0.559
0.530
0.576
0.577
0.533
0.566
0.604
0.609
0.581
0.579
0.532
0.546
0.557
0.583
0.588
0.552
0.533
0.507
0.464
0.470
0.487
0.478
0.527
0.510
0.524
0.528
0.537
0.541
0.541
0.601
0.626
0.626
0.602
0.542
0.547
0.495
0.431
0.405
0.390
0.394
0.403
0.438
0.399
0.393
0.420
0.480
0.512
0.507
0.484
0.520
0.543
0.563
0.532
0.563
0.542
0.537
0.527
0.545
0.503
0.443
0.409
0.402
0.417
0.462
0.558
0.600
0.606
0.578
0.562
0.549
0.562
0.578
0.606
0.600
0.559
0.463
0.419
0.406
0.404
0.427
