# Supplementary material for: The conservation landscape of the human ribosomal RNA gene repeats
Source: PLoS One. 2018 Dec 5;13(12):e0207531. doi: 10.1371/journal.pone.0207531 (PMC6281188; doi:10.1371/journal.pone.0207531)
Supplement: S3 Appendix — (XLSX) [file pone.0207531.s003.xlsx]

## Sheet: ChIPseq RNAseq CAGE data detail
Details of ChIPseq, RNAseq and CAGE data used in this study
Human umbilical vein endothelial cells (HUVEC)
Data type	Factor	No. of replicates	Sequencing Center	Project	Reference
RNAseq	long polyA(+) RNA	2	Gingeras - CSHL	ENCODE	Banfai et al. 2012
RNAseq	long polyA(-) RNA	2	Gingeras - CSHL	ENCODE	Banfai et al. 2012
RNAseq	Small RNA	2	Gingeras - CSHL	ENCODE	Banfai et al. 2012
RNAseq	CAGE	3	RIKEN	FANTOM5	Forrest et al. 2014
ChIP-seq	H3K4Me1	3	Broad	ENCODE	Encode Project Consortium 2012
ChIP-seq	H3K4Me2	2	Broad	ENCODE	Encode Project Consortium 2012
ChIP-seq	H3K4Me3	3	Broad	ENCODE	Encode Project Consortium 2012
ChIP-seq	H3K9Ac	3	Broad	ENCODE	Encode Project Consortium 2012
ChIP-seq	H3K27Ac	3	Broad	ENCODE	Encode Project Consortium 2012
ChIP-seq	H2.AZ	2	Broad	ENCODE	Encode Project Consortium 2012
ChIP-seq	H3K36Me3	3	Broad	ENCODE	Encode Project Consortium 2012
ChIP-seq	H3K9Me1	3	Broad	ENCODE	Encode Project Consortium 2012
ChIP-seq	H4k20Me1	3	Broad	ENCODE	Encode Project Consortium 2012
ChIP-seq	H3K79Me2	2	Broad	ENCODE	Encode Project Consortium 2012
ChIP-seq	H3K27Me3	2	Broad	ENCODE	Encode Project Consortium 2012
ChIP-seq	H3K09Me3	2	Broad	ENCODE	Encode Project Consortium 2012
ChIP-seq	CTCF	3	Broad	ENCODE	Encode Project Consortium 2012
ChIP-seq	Pol-II	2	SYDH	ENCODE	Encode Project Consortium 2012
ChIP-seqa	Pol-III	ChIP-seq data was not generated by ENCODE at the time of analysis
ChIP-seq	Tbp	ChIP-seq data was not generated by ENCODE at the time of analysis
ChIP-seq	ZNF143	ChIP-seq data was not generated by ENCODE at the time of analysis
ChIP-seq	c-Myc	2	SYDH	ENCODE	Encode Project Consortium 2012
ChIP-seq	Brf2	ChIP-seq data was not generated by ENCODE at the time of analysis
ChIP-seq	Brf1	ChIP-seq data was not generated by ENCODE at the time of analysis
ChIP-seq	Bdp1	ChIP-seq data was not generated by ENCODE at the time of analysis
Lymphoblastoid (GM12878)
Data type	Factor	No. of replicates	Sequencing Center	Project	Reference
RNAseq	long polyA(+) RNA	2	Gingeras - CSHL	ENCODE	Banfai et al. 2012
RNAseq	long polyA(-) RNA	2	Gingeras - CSHL	ENCODE	Banfai et al. 2012
RNAseq	Small RNA	2	Gingeras - CSHL	ENCODE	Banfai et al. 2012
RNAseq	CAGE	3	RIKEN	FANTOM5	Forrest et al. 2014
ChIP-seq	H3K4Me1	2	Broad	ENCODE	Encode Project Consortium 2012
ChIP-seq	H3K4Me2	2	Broad	ENCODE	Encode Project Consortium 2012
ChIP-seq	H3K4Me3	2	Broad	ENCODE	Encode Project Consortium 2012
ChIP-seq	H3K9Ac	2	Broad	ENCODE	Encode Project Consortium 2012
ChIP-seq	H3K27Ac	2	Broad	ENCODE	Encode Project Consortium 2012
ChIP-seq	H2.AZ	2	Broad	ENCODE	Encode Project Consortium 2012
ChIP-seq	H3K36Me3	2	Broad	ENCODE	Encode Project Consortium 2012
ChIP-seq	H3K9Me1	2	Broad	ENCODE	Encode Project Consortium 2012
ChIP-seq	H4k20Me1	2	Broad	ENCODE	Encode Project Consortium 2012
ChIP-seq	H3K79Me2	2	Broad	ENCODE	Encode Project Consortium 2012
ChIP-seq	H3K27Me3	2	Broad	ENCODE	Encode Project Consortium 2012
ChIP-seq	H3K09Me3	3	Broad	ENCODE	Encode Project Consortium 2012
ChIP-seq	CTCF		Broad	ENCODE	Encode Project Consortium 2012
ChIP-seq	Pol-II	2	SYDH	ENCODE	Encode Project Consortium 2012
ChIP-seq	Pol-III	2	SYDH	ENCODE	Encode Project Consortium 2012
ChIP-seq	Tbp	2	SYDH	ENCODE	Encode Project Consortium 2012
ChIP-seq	ZNF143	2	SYDH	ENCODE	Encode Project Consortium 2012
ChIP-seq	c-Myc	ChIP-seq data was not generated by ENCODE at the time of analysis
ChIP-seq	Brf2	ChIP-seq data was not generated by ENCODE at the time of analysis
ChIP-seq	Brf1	ChIP-seq data was not generated by ENCODE at the time of analysis
ChIP-seq	Bdp1	ChIP-seq data was not generated by ENCODE at the time of analysis
Human embryonic stem cells line H1 (H1-hESC)
Data type	Factor	No. of replicates	Sequencing Center	Project	Reference
RNAseq	long polyA(+) RNA	1	Gingeras - CSHL	ENCODE	Banfai et al. 2012
RNAseq	long polyA(-) RNA	1	Gingeras - CSHL	ENCODE	Banfai et al. 2012
RNAseq	Small RNA	1	Gingeras - CSHL	ENCODE	Banfai et al. 2012
RNAseq	CAGE	2	RIKENS	FANTOM5	Forrest et al. 2014
ChIP-seq	H3K4Me1	2	Broad	ENCODE	Encode Project Consortium 2012
ChIP-seq	H3K4Me2	2	Broad	ENCODE	Encode Project Consortium 2012
ChIP-seq	H3K4Me3	2	Broad	ENCODE	Encode Project Consortium 2012
ChIP-seq	H3K9Ac	2	Broad	ENCODE	Encode Project Consortium 2012
ChIP-seq	H3K27Ac	2	Broad	ENCODE	Encode Project Consortium 2012
ChIP-seq	H2.AZ	2	Broad	ENCODE	Encode Project Consortium 2012
ChIP-seq	H3K36Me3	2	Broad	ENCODE	Encode Project Consortium 2012
ChIP-seq	H3K9Me1	ChIP-seq data was not generated by ENCODE at the time of analysis
ChIP-seq	H4k20Me1	2	Broad	ENCODE	Encode Project Consortium 2012
ChIP-seq	H3K79Me2	2	Broad	ENCODE	Encode Project Consortium 2012
ChIP-seq	H3K27Me3	2	Broad	ENCODE	Encode Project Consortium 2012
ChIP-seq	H3K09Me3	2	Broad	ENCODE	Encode Project Consortium 2012
ChIP-seq	CTCF		Broad	ENCODE	Encode Project Consortium 2012
ChIP-seq	Pol-II	2	HABI	ENCODE	Encode Project Consortium 2012
ChIP-seq	Pol-III	ChIP-seq data was not generated by ENCODE at the time of analysis
ChIP-seq	Tbp	2	SYDH	ENCODE	Encode Project Consortium 2012
ChIP-seq	ZNF143	2	SYDH	ENCODE	Encode Project Consortium 2012
ChIP-seq	c-Myc	2	SYDH	ENCODE	Encode Project Consortium 2012
ChIP-seq	Brf2	ChIP-seq data was not generated by ENCODE at the time of analysis
ChIP-seq	Brf1	ChIP-seq data was not generated by ENCODE at the time of analysis
ChIP-seq	Bdp1	ChIP-seq data was not generated by ENCODE at the time of analysis
Hepatocellular carcinoma (HepG-2)
Data type	Factor	No. of replicates	Sequencing Center	Project	Reference
RNAseq	long polyA(+) RNA	2	Gingeras - CSHL	ENCODE	Banfai et al. 2012
RNAseq	long polyA(-) RNA	2	Gingeras - CSHL	ENCODE	Banfai et al. 2012
RNAseq	Small RNA	2	Gingeras - CSHL	ENCODE	Banfai et al. 2012
RNAseq	CAGE	3	RIKEN	FANTOM5	Forrest et al. 2014
ChIP-seq	H3K4Me1	2	Broad	ENCODE	Encode Project Consortium 2012
ChIP-seq	H3K4Me2	2	Broad	ENCODE	Encode Project Consortium 2012
ChIP-seq	H3K4Me3	2	Broad	ENCODE	Encode Project Consortium 2012
ChIP-seq	H3K9Ac	2	Broad	ENCODE	Encode Project Consortium 2012
ChIP-seq	H3K27Ac	2	Broad	ENCODE	Encode Project Consortium 2012
ChIP-seq	H2.AZ	2	Broad	ENCODE	Encode Project Consortium 2012
ChIP-seq	H3K36Me3	2	Broad	ENCODE	Encode Project Consortium 2012
ChIP-seq	H3K9Me1	ChIP-seq data was not generated by ENCODE at the time of analysis
ChIP-seq	H4k20Me1	2	Broad	ENCODE	Encode Project Consortium 2012
ChIP-seq	H3K79Me2	2	Broad	ENCODE	Encode Project Consortium 2012
ChIP-seq	H3K27Me3	2	Broad	ENCODE	Encode Project Consortium 2012
ChIP-seq	H3K09Me3	2	Broad	ENCODE	Encode Project Consortium 2012
ChIP-seq	CTCF	2	Broad	ENCODE	Encode Project Consortium 2012
ChIP-seq	Pol-II	2	SYDH	ENCODE	Encode Project Consortium 2012
ChIP-seq	Pol-III	ChIP-seq data was not generated by ENCODE at the time of analysis
ChIP-seq	Tbp	2	SYDH	ENCODE	Encode Project Consortium 2012
ChIP-seq	ZNF143	ChIP-seq data was not generated by ENCODE at the time of analysis
ChIP-seq	c-Myc	ChIP-seq data was not generated by ENCODE at the time of analysis
ChIP-seq	Brf2	ChIP-seq data was not generated by ENCODE at the time of analysis
ChIP-seq	Brf1	ChIP-seq data was not generated by ENCODE at the time of analysis
ChIP-seq	Bdp1	ChIP-seq data was not generated by ENCODE at the time of analysis
Leukaemia (K562)
Data type	Factor	No. of replicates	Sequencing Center	Project	Reference
RNAseq	long polyA(+) RNA	2	Gingeras - CSHL	ENCODE	Banfai et al. 2012
RNAseq	long polyA(-) RNA	2	Gingeras - CSHL	ENCODE	Banfai et al. 2012
RNAseq	Small RNA	2	Gingeras - CSHL	ENCODE	Banfai et al. 2012
RNAseq	CAGE	3	RIKEN	FANTOM5	Forrest et al. 2014
ChIP-seq	H3K4Me1	2	Broad	ENCODE	Encode Project Consortium 2012
ChIP-seq	H3K4Me2	2	Broad	ENCODE	Encode Project Consortium 2012
ChIP-seq	H3K4Me3	2	Broad	ENCODE	Encode Project Consortium 2012
ChIP-seq	H3K9Ac	2	Broad	ENCODE	Encode Project Consortium 2012
ChIP-seq	H3K27Ac	2	Broad	ENCODE	Encode Project Consortium 2012
ChIP-seq	H2.AZ	2	Broad	ENCODE	Encode Project Consortium 2012
ChIP-seq	H3K36Me3	2	Broad	ENCODE	Encode Project Consortium 2012
ChIP-seq	H3K9Me1	1	Broad	ENCODE	Encode Project Consortium 2012
ChIP-seq	H4k20Me1	2	Broad	ENCODE	Encode Project Consortium 2012
ChIP-seq	H3K79Me2	2	Broad	ENCODE	Encode Project Consortium 2012
ChIP-seq	H3K27Me3	2	Broad	ENCODE	Encode Project Consortium 2012
ChIP-seq	H3K09Me3	2	Broad	ENCODE	Encode Project Consortium 2012
ChIP-seq	CTCF		Broad	ENCODE	Encode Project Consortium 2012
ChIP-seq	Pol-II	2	SYDH	ENCODE	Encode Project Consortium 2012
ChIP-seq	Pol-III	2	SYDH	ENCODE	Encode Project Consortium 2012
ChIP-seq	Tbp	2	SYDH	ENCODE	Encode Project Consortium 2012
ChIP-seq	ZNF143	2	SYDH	ENCODE	Encode Project Consortium 2012
ChIP-seq	c-Myc	2	SYDH	ENCODE	Encode Project Consortium 2012
ChIP-seq	Brf2	3	SYDH	ENCODE	Encode Project Consortium 2012
ChIP-seq	Brf1	3	SYDH	ENCODE	Encode Project Consortium 2012
ChIP-seq	Bdp1	3	SYDH	ENCODE	Encode Project Consortium 2012
Cervical carcinoma (HeLa-S3)
Data type	Factor	No. of replicates	Sequencing Center	Project	Reference
RNAseq	long polyA(+) RNA	2	Gingeras - CSHL	ENCODE	Banfai et al. 2012
RNAseq	long polyA(-) RNA	2	Gingeras - CSHL	ENCODE	Banfai et al. 2012
RNAseq	Small RNA	2	Gingeras - CSHL	ENCODE	Banfai et al. 2012
RNAseq	CAGE	3	RIKEN	FANTOM5	Forrest et al. 2014
ChIP-seq	H3K4Me1	2	Broad	ENCODE	Encode Project Consortium 2012
ChIP-seq	H3K4Me2	2	Broad	ENCODE	Encode Project Consortium 2012
ChIP-seq	H3K4Me3	2	Broad	ENCODE	Encode Project Consortium 2012
ChIP-seq	H3K9Ac	2	Broad	ENCODE	Encode Project Consortium 2012
ChIP-seq	H3K27Ac	2	Broad	ENCODE	Encode Project Consortium 2012
ChIP-seq	H2.AZ	2	Broad	ENCODE	Encode Project Consortium 2012
ChIP-seq	H3K36Me3	2	Broad	ENCODE	Encode Project Consortium 2012
ChIP-seq	H3K9Me1	ChIP-seq data was not generated by ENCODE at the time of analysis
ChIP-seq	H4k20Me1	2	Broad	ENCODE	Encode Project Consortium 2012
ChIP-seq	H3K79Me2	2	Broad	ENCODE	Encode Project Consortium 2012
ChIP-seq	H3K27Me3	2	Broad	ENCODE	Encode Project Consortium 2012
ChIP-seq	H3K09Me3	2	Broad	ENCODE	Encode Project Consortium 2012
ChIP-seq	CTCF		Broad	ENCODE	Encode Project Consortium 2012
ChIP-seq	Pol-II	2	SYDH	ENCODE	Encode Project Consortium 2012
ChIP-seq	Pol-III	ChIP-seq data was not generated by ENCODE at the time of analysis		ENCODE
ChIP-seq	Tbp	1	SYDH	ENCODE	Encode Project Consortium 2012
ChIP-seq	ZNF143	1	SYDH	ENCODE	Encode Project Consortium 2012
ChIP-seq	c-Myc	2	SYDH	ENCODE	Encode Project Consortium 2012
ChIP-seq	Brf2	2	SYDH	ENCODE	Encode Project Consortium 2012
ChIP-seq	Brf1	2	SYDH	ENCODE	Encode Project Consortium 2012
ChIP-seq	Bdp1	2	SYDH	ENCODE	Encode Project Consortium 2012
Adenocarcinoma (A549)
Data type	Factor	No. of replicates	Sequencing Center	Project	Reference
RNAseq	long polyA(+) RNA	RNA-seq data was not generated by ENCODE at the time of analysis
RNAseq	long polyA(-) RNA	RNA-seq data was not generated by ENCODE at the time of analysis
RNAseq	Small RNA	RNA-seq data was not generated by ENCODE at the time of analysis
RNAseq	CAGE	CAGE data was not generated by FANTOM at the time of analysis
ChIP-seq	H3K4Me1	2	Broad	ENCODE	Encode Project Consortium 2012
ChIP-seq	H3K4Me2	2	Broad	ENCODE	Encode Project Consortium 2012
ChIP-seq	H3K4Me3	2	Broad	ENCODE	Encode Project Consortium 2012
ChIP-seq	H3K9Ac	2	Broad	ENCODE	Encode Project Consortium 2012
ChIP-seq	H3K27Ac	2	Broad	ENCODE	Encode Project Consortium 2012
ChIP-seq	H2.AZ	2	Broad	ENCODE	Encode Project Consortium 2012
ChIP-seq	H3K36Me3	2	Broad	ENCODE	Encode Project Consortium 2012
ChIP-seq	H3K9Me1	ChIP-seq data was not generated by ENCODE at the time of analysis
ChIP-seq	H4k20Me1	2	Broad	ENCODE	Encode Project Consortium 2012
ChIP-seq	H3K79Me2	2	Broad	ENCODE	Encode Project Consortium 2012
ChIP-seq	H3K27Me3	2	Broad	ENCODE	Encode Project Consortium 2012
ChIP-seq	H3K09Me3	2	Broad	ENCODE	Encode Project Consortium 2012
ChIP-seq	CTCF		Broad	ENCODE	Encode Project Consortium 2012
ChIP-seq	Pol-II	2	SYDH	ENCODE	Encode Project Consortium 2012
ChIP-seq	Pol-III	ChIP-seq data was not generated by ENCODE at the time of analysis
ChIP-seq	Tbp	ChIP-seq data was not generated by ENCODE at the time of analysis
ChIP-seq	ZNF143	ChIP-seq data was not generated by ENCODE at the time of analysis
ChIP-seq	c-Myc	2	SYDH	ENCODE	Encode Project Consortium 2012
ChIP-seq	Brf2	ChIP-seq data was not generated by ENCODE at the time of analysis
ChIP-seq	Brf1	ChIP-seq data was not generated by ENCODE at the time of analysis
ChIP-seq	Bdp1	ChIP-seq data was not generated by ENCODE at the time of analysis
a Datasets not available at the time of analysis and therefore not included in this study are shown for completeness
References:
1. Banfai B, Jia H, Khatun J, Wood E, Risk B, et al. (2012) Long noncoding RNAs are rarely translated in two human cell lines. Genome Research 22: 1646-1657.
2. Forrest AR, Kawaji H, Rehli M, Baillie JK, de Hoon MJ, et al. (2014) A promoter-level mammalian expression atlas. Nature 507: 462-470.
3. Encode Project Consortium (2012) An integrated encyclopedia of DNA elements in the human genome. Nature 489: 57-74.
