# Supplementary material for: The conservation landscape of the human ribosomal RNA gene repeats
Source: PLoS One. 2018 Dec 5;13(12):e0207531. doi: 10.1371/journal.pone.0207531 (PMC6281188; doi:10.1371/journal.pone.0207531)
Supplement: S6 Appendix — (ALN) [file pone.0207531.s006.aln]

CLUSTAL multiple sequence alignment


human_rDNA        GCTGACACGCTGTCCTCTGGCGACC--TGTCGCTGGAGAGGTTGGGCCTC-CGGATGCGC
gorilla_rDNA      GCTGACACGCTGTCCTCTGGCGACC--TGTCGCTGGAGAGGTTGGGCCTCT-GGATGCGT
chimp_rDNA        GCTGACACGCTGTCCTCTGGCGACC--TGTCGCTGGAGAGGTTGGGACTC-CGGATGCGT
orang_rdna        GCTGACACGCTGTCCTCTGGCGACCTGTGTCGCTGGAGAGGTTGGGCCTCT-GGATGCGT
gibbon_rDNA       GCTGACACGCTGTCCTCTGGCGACC--TGTCGCTGGAGAGGTTGGGCCTCT-GGATGCGA
macaca_rDNA       GCTGACACGCTGTCCTCTGGCGACC--TGTCGCTGGAGAGGTTGGGTCTCTTGGATGCGT
                  *************************  ******************* ***  ******* 

human_rDNA        -GCGGGGCTCTGGCCTACCGGTGACCCGGCTAGCCGGCCGCGCTCCTGCTTGAGCCGC--
gorilla_rDNA      -GCGGGGCTCTGGCCTACCGGTGACCCGGCTAGCCGGCCGTGCTCCTGCTTGAGCCGC--
chimp_rDNA        -GCGGGGCTCTGGCCTACCGGTGACCCGGCTAGCCGGCCGTGCTCCTGCTTGAGCCGC--
orang_rdna        -GCGGGACTCTGGCCCACCGCTGACCCGGCTAGCCGGCCCTGCTCCCGCTCGAGCCGCCT
gibbon_rDNA       -GCGGGACTCTGGCCTCCCGGTGACCCGGCTAGCCGGCCCTGCTCCCGCTTGAGCCGC--
macaca_rDNA       CGCGGGTCTTCGGCCTCCCGGTGACCCGGCTAGCCGGCCCTGCTCGTGCTTGAGCCGC--
                   ***** **  ****  *** ******************  ****  *** *******  

human_rDNA        -CTGCCGGGGCCCGCGGGCCTGCTGTTCTCTCGCGCGTCCGAGC--GTCCCGACT---CC
gorilla_rDNA      -CTGCTGGGGCCCGCGGGCCTGTGGTTCTCTCGCGCGTCCGAGC--GTCCCGACT---CC
chimp_rDNA        -CTGCTGGGGCCCGCGGGCCTGCTGTCCTCTCGCGCGCCCGGGCGTGTCCCGACT---CC
orang_rdna        GCTGCTGGGGCCCGCGGGCCTGCTGCTCTCTCGCGCGTCCGAGC--GTCCCGACT---CC
gibbon_rDNA       -CTGCTGGGGCCCGTGAGCCTGCGGCCCTCTCGTGCGTCCGAGC--GTCCCGACTCCCCC
macaca_rDNA       -CTGCTGGGGCCCGTGTGCCC---GGTCTCTCATGCATCCGAGC--GTCCCAGCT---CC
                   **** ******** * ***    *  *****  **  *** **  *****  **   **

human_rDNA        CGGTGCCGGCCCGGGTCCGGGTCTCTGACCCACCC-GGGGGCGGCGGGGAAGGCGGCGAG
gorilla_rDNA      CGGTGCCGGCCCGGGTCCGGGTCTCTGACCCACCCGGGGGGCGGCGGGGAAGGCGGCGGG
chimp_rDNA        CGGTGCCGGCCCGGGTCCGGGTCTCTGACCCGCCT-GGGGGCGGCGGGGAAGGCGGCGAG
orang_rdna        CGGTGCCGGCCCGGGTCCGGGTCTCTGACCCACCC-GGGGGCGGCGGGGAAGGCGGCGAG
gibbon_rDNA       CGGTGCCGGCCCGGGTCCGGGTCTCTGACCCACCT-GGGGGCGGCGGGGAAGGCGGCGAG
macaca_rDNA       CGGTGCCGCCTTGGGTCCGGGTCTCTGACCCACCT-GGGGGCGGCGGGGAAGGTGGCGCG
                  ******** *  ******************* **  ***************** **** *

human_rDNA        GGC-CACCGTGCCCCCGTGCGCTCTCCGCTGCGGGCGCCCGGGGCGGCCGCGACAA----
gorilla_rDNA      GGC-CACCCTGCCCCCGTGCGCTCTCCGCTGCGGGCGCCCGGGGCGGCTGCGACAA----
chimp_rDNA        GGC-CACCCTGCCCCCGTGCGCTCTCCGCTGCGGGCGCCCGGGGCGGCCGCGACAA----
orang_rdna        GGCT-ACCCTGCCCCCGTGCGCTCTCCGCCGCGGGCACCCGGGGCGGCCGTGACAA----
gibbon_rDNA       GGCT-ACCCTGCCCCCGTGCGCTCTCCGCTGCGGGCACCCGGGGCGGCCGTGACAACCCC
macaca_rDNA       GGCTTACCCTGCCACCGTGCGCTCCCCGCTGCGGGCACCTGGGGCGGCCGAGACGA----
                  ***  *** **** ********** **** ****** ** ******** * *** *    

human_rDNA        --CCCCAC-CCCGCTGGCTCCGTGCCG-TGCGTGTCAGGCGTT-CTCGTCTCCGCGGGGT
gorilla_rDNA      --CCCCAC-CCCGCTGGCTCCGTGCCG-TGCGTGTCAGGCGTT-CTCGTCTCCGCTGGGT
chimp_rDNA        --CCCCAC-CCCGCTGGCTCCGTGCCG-TGCGTGTCAGGCGTT-CTCGTCTCCGCTGGGT
orang_rdna        --CCCCAA-CCCGTCGGCTCCGTGCCG-TGCGTGTCAGGCGT-CCTCGTCTCCGCTGGGT
gibbon_rDNA       CCCCCCAC-CCCGTTGGCTCCGTGCCGTTGCGTGTCAGGCGTT-CTCGTCTCCGCGGGGT
macaca_rDNA       --CCCCACTCCCGCTGGCTCCGTGCCG-TGCGTGTCAGGCATTCCTCGTCTCTGCCGGGT
                    *****  ****  ************ ************ *  ******** ** ****

human_rDNA        TGTCCGCCGCCCCTTCCCCGGAGTGGGGGGTTGGCCG----GAGCCGATCGGCTCGCT--
gorilla_rDNA      TGTCCGCCGCCCCTTCCCCGGGGTGGGGAGTTGGCCG----GGGCCGATCGGCTGGTCTG
chimp_rDNA        TGTCCGCCGCCCCTTCCCCGGAGCAGGGCGTC----------------------------
orang_rdna        TGTCCGCCGCCCCTTCCCCGGAGCGGGG-GACGGCCG----GGGCCGATCGGCTCGCTCG
gibbon_rDNA       TGTCCGCCGCCCCTCCCCCCAGAGCGGGGAACGGCCGGGCTGGTCGGCTCGGCTCGCTGG
macaca_rDNA       TGTCTGCCGCCCCTGTCCTGGAGCTGGG-GATGGCC-----AGGCTGATCTGCTCGCTGG
                  **** *********  **       ***                                

human_rDNA        ----------------GGCCGGCCGGCCGGCCT-CCGCTCCCGGGGGG-CTCTTCGTGAT
gorilla_rDNA      GCTGGCCGGCC-----GGCCGGGTGGCCGACCT-CCGCTCCCGGGGGG-CTCTTCACGAT
chimp_rDNA        ----------------GGCCGGCCGGCCGACCT-CCGCTCCCGGGGGG-CTCTTCGTGAT
orang_rdna        CC--------------GGCCGGCTGGCCGACTCCCCGCTCCCGGGGG--CTCTCCGTGAT
gibbon_rDNA       CT--------------GGCCGGCTGGCCGG-CTCCCGCTCCTGGGGG--CTCTTCGTGAT
macaca_rDNA       CCTCTGGGGAGGCTGTGGCTGGCTGGCCGACC-CT-GCTCC-GGGGATGCTTTCCCTGAT
                                  *** **  *****       ***** ****   ** * *  ***

human_rDNA        CGATGTGGTGACGTCGTGCTCTCCCGGGCCGGGTCCGAGCC---GCGACGGGCGAGGGGC
gorilla_rDNA      CGATGTGGTGACATCATGCTCTCCCGGGCCGGGTCCGAGCC---GCGCCGGGCGAGGGGC
chimp_rDNA        CGATGTGGTGACGTCGTGCTCTCCCGGGCCGGGTCCGAGCC---GCGACGGGCGAGGGGC
orang_rdna        CGATGTGGTGACGTCACGCTCTCCCGGGCCGGATCCGAGCC---GCGACGGGCGAGGGGC
gibbon_rDNA       CGATGTGGTGGCGTCATGCTCTCCCGGGCAGGGTCCGAGCCGCGGCGACGGGCGAGGGGC
macaca_rDNA       CGATGTGGTGATGTCACGCTCTCCCGGGCCGGGACCGGGCC---GCGACGGGCGAGGGGC
                  **********   **  ************ **  *** ***   *** ************

human_rDNA        GGACGTTCGTGGCGAACGGGA-CCGTCCTTCTCGCTCCGCCCCGCGGGGGT-CCCCTCGT
gorilla_rDNA      GGACGTTCGTGGCGAACGGGT-CCGTTCTTCTCGCTCCGCCCCGCGGGGG--CCCCTCGT
chimp_rDNA        GGACGTTCGTGGCGAACGGGA-CCGTTCTTCTCGCTCCGCCCCGCGGGGT--CCCCTCGT
orang_rdna        GGACATTCGTGGCGAATGGGA-CCGTTCTTCTCGCCCCG-CCCGCGGGGG--CCCCTTGC
gibbon_rDNA       GGACATTCGTGGCGAATGGGA-CCGTTCTTCTCGCTCCG-CCCGCGGGGG--CCCCTCGT
macaca_rDNA       GGGCATTCGTGGTGAATGAGACCCGTTCTTCTCGTCCCG-CCCGCGGGGTTTCCCCC-G-
                  ** * ******* *** * *  **** *******  *** *********   ****  * 

human_rDNA        CTCTCCTCTCCCCGCCCGCCGGCGGTGCGTGTGGG-AAG--GCGTGGGGTGCGGACCCCG
gorilla_rDNA      CTCTCCTCTCCCCGCCTGCGGGTGGTGCGTGTGGG-AAG--GCGTGGGGTGCGGAACCCG
chimp_rDNA        CTCTCCTCTCCCCGCCTGCGGGTGGCGCGTGTGGGGGAGGCGTGTGGGGTGCGGAGCCCG
orang_rdna        CTCTCCTCCGTCCGCCTGCCGGTGGTGCGT-TGGG-AAG--GCGTGGGGTGCGGAACCCG
gibbon_rDNA       CTCTCCT--CCCCGCCTGCGGGTGGTGCGC-TGGGGAAG--GCGAGGGGCGCGGAACCCG
macaca_rDNA       -TCTCCCATCCCCGCCTGCGGGCGGTGCGT-TGGGAGG---CACTGGGGTGTGGAACCCG
                   *****     ***** ** ** ** ***  ****          **** * *** ****

human_rDNA        GCCCGACCTCGCCGTCCCGCCCGCCGCCTTCTGCGTCG-------CGGGGCGGGCCGGC-
gorilla_rDNA      GCCTGACCTCGGCGTCCCGCCCGCCGCCTTCTGCGTCG-------CGGGACGGGTCGGC-
chimp_rDNA        GCCCGACCTCGCCGTCCCGCCCGCTGCCTTCTGCGTCG-------CGGGG-----CGGC-
orang_rdna        GCCTGACCTGGCTGTCCCGTCC-CCGCATTCCGCTTCG-------CGGGGTGGGTCGGC-
gibbon_rDNA       GCCCGACCTCGCTGTCCCGTCC-CTGCCTTCCGCCTCG-------CGGGGCGGGTCGGC-
macaca_rDNA       GCCCGACCTCGCTGTCCCGACC-CCGCCGTCTGCCTCGTGGCGTCCGGCGTGGGTCAGCG
                  *** ***** *  ****** ** * **  ** ** ***       ***       * ** 

human_rDNA        GGGGTCCTCTGACGCGGCAGACAGCCCTCGCTGTCGCCTCCAGTGGTTGTCGACTTGCGG
gorilla_rDNA      GGGGTCCTCTGACGCGGCAGACACCCCTCGCTGTCGCCTCCCGTGGTTGTCGACTTGCGG
chimp_rDNA        GGGGTCCTCTGACGCGGCAGGCACCCCTCGCTGTCGCCTCCAGTGGTTGTGGACTTGCGG
orang_rdna        GGGGTCCTCTGACGCGGCGGGCATCCCTCGCTCTCGCCTCCCGCGGTCGTCGACTTGCGG
gibbon_rDNA       GGGGTCCTCTGACGCGGCGGGCACCCCTCGCTCTCGCCTCCTGTGGTTGTCGACTCGCGG
macaca_rDNA       GGGGTCCTCTGACGCAGCAGGCACTCCTCGCTTTCGCCTCTTGTGGTCGTCGCCTCGTGG
                  *************** ** * **  ******* *******  * *** ** * ** * **

human_rDNA        GCGGCCCCCCTCCGCGGCGGT-GGGGGTGCCGTCCCGCCGGCCCGTCGTGCTGCCCTCTC
gorilla_rDNA      GCGGGCCCCCTCCGCGGCGGT-GGGGGTGCCGTCCCGCCGGCCCGTCG-GCTGCCCTCTC
chimp_rDNA        GCGGCCCCCCTCCGCGGCGGTGGGGGGTGCCGTCCCGCCGGCCCGTCGTGCTGCCCTCTC
orang_rdna        GCGGGCCCCCTCCGCGGCGGT-GGGGGTGCCGTCCCGCCGGCCCGTCGTGCTGCCCTCTC
gibbon_rDNA       GCGGCCCCCCTCCGCGGCGGT--GGGGTGCTGTCCCGCCGGCCCGTCGTGCTGCCCTCTC
macaca_rDNA       GCCGCCCCCCTCCGCGGCGGT-GGGGGTGCTGTCCCGCTGGCCCGCCGTGCTGCCCTCTC
                  ** * ****************  ******* ******* ****** ** ***********

human_rDNA        GGGGGGT-TTGCGCGAGCGTCGGCTCCGCCTGGGCCCTTGCGGTGCTCCTGGAGCGCTCC
gorilla_rDNA      CGGGGGT-TTGCTCGAGCGTCGGCTCCGCCTGGGCCCTTGCGGTGCTCCTGGAGCGCTCC
chimp_rDNA        GGGGGGT-GTGCGCGAGCGTCGGCTCCGCTTGGGCCTTTGCGGTGCTCCTGGAGCGCTCC
orang_rdna        GGGGGTT-TCGCGCGAGCGTTGGCTCCGCCCGGGCCTTTGCGGTGCTCCTGGAGCGCTCC
gibbon_rDNA       GGGG--T-TCGCGCGAGCGTTGGCTCCGCCCGGGCCTTTGCGGTGCTCCTGGAGCGCTCC
macaca_rDNA       GGG---TATTGCACGAGCGCTGGCTCCGCCTGGGCCTTTGCGGTGCTCCTGGAGCGCCCC
                   **   *   ** ******  ********  ***** ******************** **

human_rDNA        GGGTTGTCCCTCAGGTGCCCGAGGCCGAACGGTGGTGTGTCGTTCCCGCCCCCGGCG-CC
gorilla_rDNA      GGGTTGTCCCTCAGGTGCCCGAGGCCGAGCGGTGGTGTGTCGTTCCCGCCCCCAGTGCCC
chimp_rDNA        GGGTTGTCCCTCAGGTGCCCGAGGCCGAGCGGTGGTGTGTCGTTCCCGCCCCCAGCG-CC
orang_rdna        GGGTTGTCCCTCAGGTGCCCGAGGCCGAGCGGTGGTGTGTCCCTCCC-CCCCCGGCG-TC
gibbon_rDNA       GGGTTGTCCCTCAGGTGCCCGAGGCCGAGCGGTGGTGTGTCTTTCCCGCCCCCGGCG-CC
macaca_rDNA       GGGCTGTCTCTCAGGTGCCCGAGGCCGAGCGGTGGTGTGTCGCTCCCGCCCCCAGCG-CC
                  *** **** ******************* ************  **** ***** * *  *

human_rDNA        CCCTCCTCCGGTCGCCGCCGCGGTGTCCGCGCGTGGGTCC-TGAGGGAGCTCGTCGG-TG
gorilla_rDNA      CCCTCCTCCGGTCGCCACCGCGGTGTCCGCGCGTGGGTCC-TGAGGGAGCTCGTAGG-TG
chimp_rDNA        CCCTCCTCCGGTCGCCGCCGCGGTGTCCGCGCGTGGGTCC-TGAGGGAGCTCGTCGG-TG
orang_rdna        CCCTCCTC------------CGGTGTCCGCGCGTGGGTCCCGAGGGGAGCCCGTCGG-CG
gibbon_rDNA       CCCTCTTCCGGTCGCCGCCGCGGTGTCCGCGCGTGGCTCCTTGAGGGAGCTCGTTGG-TG
macaca_rDNA       CCCTCCTCCGGTCGCTGCCATGGTGTCCGCGCGTGGGTCC-TGAGGGAGCTCGTTGGCTG
                  ***** **             *************** ***    ****** *** **  *

human_rDNA        T---GGGGTTCGAGGCGGTTTGAGTGAGACGAGACGAGACGCGCCCCTCCCACGCGGGGA
gorilla_rDNA      T---GGGGTTCGAGGCGGTT-GAGTGAGACGAGA-----CGCGCCCCTCCCACGCGGGGA
chimp_rDNA        T---GGGGTTCGAGGCGGTC-GAGTGAGACGAGA-----CGCGCCCCTCCCACGCGGGGA
orang_rdna        T---GGGGTTCGAGGCGGTC-GAGTGAGATGAGATG---CGCGCCCCTCCCGCGCGGGGA
gibbon_rDNA       TCGGGGGGGTCGAGGCGGTG-GAGTGAGA----------CGCGCCCCTCCCACGCGGGGA
macaca_rDNA       T---GCGGGTCGAGGCGGTT-GAGTGAGA----------CGCGCCCCTCCCACGCGGGGA
                  *   * ** **********  ********          ************ ********

human_rDNA        AGGGCGCCCGCCTGCTCTCGGTGAGCGCAC--GTCCCGTGCT--CCCCTCTGGCGGGTGC
gorilla_rDNA      AGGGCGCCCGCCTGGTC-CGGCGAGTGCAC--GTCCCGTGCT--CCCCCTTGGCGGGTGC
chimp_rDNA        AGGGCGTCCGTC------CGGCGAGCGCAC--GTCCCGTGCT--CCCCTCTGGCGGGTGC
orang_rdna        AGGGCG-CCGCCTGGTC-CGGCGAGCGCAC--GTCCCGTGCT--CCCCTCTGGTGGGTGC
gibbon_rDNA       AGGGCG-CCGCGTGGTC-CGGCGAGCGCACGTGTCCCGTGCTTCCCCCCCTGGCGGGTGC
macaca_rDNA       AGGGCG-CCGCCTGGTC-TGGCGAGCGCAC--GTCCCGTGCT--CCCCTCTGGCGGGTGA
                  ****** ***         ** *** ****  **********  ****  *** ***** 

human_rDNA        GCGC--GGGCCGTGTGAGCGATCGCGGTGGG--TTCGGGCCGGTGTGACGCGTGCGCCGG
gorilla_rDNA      GCGC--GGGCCGTGTGAGCGATCGCGGTGGG--TTCGGGCCG--GTGACGCGTGCGCCGG
chimp_rDNA        GCGC--GGGCCGTGTGAGCGATCGCGGTGGG--TTCGGGCCG--GTGGCGCGTGCGCCGG
orang_rdna        GCGA--GGGCCGTGTGAGCGATCGCGGCGGG--CTCGGGCCG--GTGACGCGTGGGCCGG
gibbon_rDNA       GCGCGGGGGCCGTGTGAGCGGTCGCGGTGGGCTCTCGGGCCG--GTGACGCGTGCGCCGG
macaca_rDNA       GCGC--GGGCCGTGTGAGCGGTTGCGGTGGG--CTCGGGCCG--GCCACGCGTGCGCCGG
                  ***   ************** * **** ***   ********  *   ****** *****

human_rDNA        CC----GGCCGCCGAGGGGCTGCCGTTCTGCCTCCGACCGGTCGTGTGTGGGTTGACTTC
gorilla_rDNA      CT----GGCCGCCGAGGGGCTGCCGTTCCGCCTCCGACCGGTCGTGTGTGGGTTGACTTC
chimp_rDNA        CC----GGCCGCCGAGGGGCTGCCGTTCTGCCTCCGACCGGTAGTGTGTGGGTTGACTTC
orang_rdna        CC----GGCCGCCGAGGGGCTGCCGTTCTGCCTCCGACCGGTCGCGTGCGTG--------
gibbon_rDNA       CCGGCGGGCCGCCGAGGGGCTACCGTCCTGCCTCCGACCGGCCGTGTGTGGGTTGACTTC
macaca_rDNA       CC----GGCCGCCGAGGGGCTGCCGTTCTGCCTCCGATCGGTCGTGTGTGGGTTAACT--
                  *     *************** **** * ******** ***  * *** * *        

human_rDNA        GGAGGCGCTCTGCCTCGGAAG----GAAGGAGGTGGGTGGACGGGGGGGCCTGGTGGGGT
gorilla_rDNA      GGAGGTGCTTTGCCTCGGAAG----GAAGGAGGTGGGGGGACGGGGGGGCCTCGTGGGGT
chimp_rDNA        GGGGGTGCTTTGCCTCGGAAG----GAAGGAGGCGGGTGGACGGGGGGGCCTCGTGGGGT
orang_rdna        ------GCTTTGCCTCGGAAGCGACGCAGGAGGCGGGTGGACGGGGGGGGC---------
gibbon_rDNA       GGAGGTGCTTTGCCTCGGAAG----GAAGGAGGCCGGTGGACGTGGGGGGGCCCCGGGGG
macaca_rDNA       GGAGGCGCCTTGCCTC-ACAG----AAAGGAGGTGGGTGGACGGCGGGGGGCCTTGGGGG
                        **  ******   **      ******  ** *****  ****           

human_rDNA        TGCGCGCACGCGCGCACCGGCCGGG-CCCCCGCCCTGAACGCGAACGCTCGAGGTGGCCG
gorilla_rDNA      TGCGCGCACGCGCGCACCGGCCGAG-CCCCCGCCCTGACCGCGAACGCTCAAGGTGGCCG
chimp_rDNA        TGCGCGCACGCGCGCACCGGCCGGG-CCCCCGCCCTGACCGCGGACGCTCAAGGTGGCCG
orang_rdna        --------CTTGTGAGCCTGCCGGG-CCCCCGCCCTGACCGCGAACGCTCGAGGTCGCCG
gibbon_rDNA       GTCGCGCGCATGCGCGCCGGCCGGGTCCCCCGCCCTGACCGCGAACGCTCGAGGTTGCCG
macaca_rDNA       CT-GTGCGCACGCGCGCCGGCCGGG-CCCCTGCCCTGACCGCAAACGCTCAAGGTTGCCG
                          *  * *  ** **** * **** ******* ***  ****** **** ****

human_rDNA        CGCGCAG--GTGTTTCCTCGTACCGCAGGGCCCCCTCCCT-----------TCCCCAGGC
gorilla_rDNA      CACGCAG--GTGTTTCCTCGTACCGCA-GGCCCTCTCCCT-----------TCCCCAGGC
chimp_rDNA        CACGCAG--GTGTTTCCTCGTACTGCA-GGCCCCCTCCCT-----------TCCCCAGGC
orang_rdna        CAGGCGC--GCTTCTCCTCGTACCGCA-GGCCCCCTCCCT-----------TCGCCGGGC
gibbon_rDNA       CACGCGGGTGTGTTTCCTCTTACCGCG-GGCCCC-TCCCTCCCTCGCGTGGTCCCCGGGC
macaca_rDNA       CAG------GTTTCTTCTCGCGCCGCA-GGCCCCCTCCCT-----------TCCCCAGGC
                  *        *  * * ***   * **  *****  *****           ** ** ***

human_rDNA        GTCCCTCGGCGCCTCTGCGGGCCCGAGGAGGAGCGGCTGGCGGGTGGGGGGAGTGTGACC
gorilla_rDNA      GTCCCTCGGCGCCTCTGCGGGCCCGAGGAGGGGTGGCTGGCGGTT--GGGGAGTGTGACC
chimp_rDNA        GTCCCTCGGCGCCTCTGCGGGCCCGAGGAGGGGCGGCTGGCGTGT-GGGGGAGTGTGACC
orang_rdna        GTCCCCGAGCGCCTCTGCGGGCCCGACGAGGGGCGACTGGCGGGT--GGGGAGTGTGACC
gibbon_rDNA       GTCCCCGAGCGCCTCTGCGGACCCGACGAGGGGCGACTGGCGGGT--GGGGAGAGTGACC
macaca_rDNA       GTCCCTGAGCGCCTCTGCGGGCCCGACGAGGGGCGACTGGCGGGT--GGGGAGCGTGACC
                  *****   ************ ***** **** * * ******  *  ****** ******

human_rDNA        CACCCTCGGTGAGAAAAGCCTTCTCTAGCGATCTGAGAG--GCGTGCCTTGGGGGTACCG
gorilla_rDNA      CACCCTCGGTGAG-AAAGCCTTCTCTAGCGATCCGAGAG--GTGTGCCTT-GGGGTACCG
chimp_rDNA        CACCCTCGGTGAG-AAAGCCTTCTCTAGCGATCCGAGAG--GCGTGCCTT-GGGGTACCG
orang_rdna        CACCCTCGGTGAG-AAAGCCTTCTCTAGCGATCTGAGAGAGGTGTGCCTT-GGGGTGCCG
gibbon_rDNA       CGCCCTCGGTGAG-AAAGCCTTCTCTAGCGATCCGAGAG-GTTGTGCCTT-GGGGTACCG
macaca_rDNA       CACCCTCGGTGAG-AAAGGCTTCTCTAGCGATCCGAGAG--GTGTGCCTT-GGGGTACCG
                  * *********** **** ************** *****    ******* ***** ***

human_rDNA        GATCCCCCGGGCCGCCGCCTCTGTCTCTGCCTCCGTTATGGTAGCGCT-GCCGTAGCGAC
gorilla_rDNA      GATCCCCCGGACTGCCGCCTCTGTCTCTGCCTCTGTTATGGTAGCGCT-GCCGTAGCGAC
chimp_rDNA        GATCCCCCGGACTGCCGCCTCTGTCTCTGCCTCCGTGATGGGAGCGCT-GCCGTAGCGAC
orang_rdna        GATCTCCCGGCCTGCCGCCTCTGTCTCCTTCTGCCTTATGGTAGCGCC-GTCGTAGCGAC
gibbon_rDNA       GATCCCCCGGCCCGCCGCCTCTCTCTGTGCGT---TGATGGTAGCGCTCGCCGTAGCGAC
macaca_rDNA       GATCCCCCGGCTCGCCGCCTCTCTCTGTG------TTGTGGTAGCGCT-GCCGTAGCGAC
                  **** *****   ********* ***         *  *** *****  * *********

human_rDNA        CCGCTCGCAGAGGACCCTCCTCC------GCTTCCCCCTCGACGGGGTTGG--GGGGGAG
gorilla_rDNA      TCGCTCGCAGAGGACCCTCCTCC------GCTTCCCCCTCGACGGGGTTGA--GGGGGGA
chimp_rDNA        TCGCTCGCAGAGGACCCTCCTCC------CCTTCCCCCTCGACGGGGTTCG--CGGGGGA
orang_rdna        TCGCGCGCAGAGGACCCTCCTCC------TTTTCCTCCTCGACGGGTTGAGG-TTGGGGA
gibbon_rDNA       CCGCTTGCGGCGGACCCTCCTCC------GCTTCCCCCTCGACGGGGTGAG--GGGGGGA
macaca_rDNA       TCGCCTGCAGAGAACCCTCCTCCTCCGCTGCCCCCGCCTCGATGGGATGAGGTGGGGGGA
                   ***  ** * * **********          ** ****** *** *       ***  

human_rDNA        AAGCGAGGG-TTCCGCCGGCC----ACCGCGGTGGT----GGCCGA--GTGCGGCTCGTC
gorilla_rDNA      GAGCGAGGG-TTCCGCCGGCC----ACCGCGGTGGT----GGCCGA--GCGCGGCTCGTC
chimp_rDNA        GAGCGAGGGTTTCCGCCGGCC----ACCGCGGTGGT----GGCCGA--GCGCGGCTCGTC
orang_rdna        GAGCGAGGG-TTCCGCCGGCC----ACCGCGGTGGT----GGCCGA--GCGCGGCTCGTC
gibbon_rDNA       GAGCGAGGG-TTCCGCCGGCCCCCGACCGCGGTGGTGGGGGGCCGA--GCGCGGCTCGTC
macaca_rDNA       CAGTGAGGG-TTCCGCCGGAC----CCCGCGGTGGG----GGCCGAGCGCGCGGCTCGTC
                   ** ***** ********* *     *********     ******  * **********

human_rDNA        GCCTAC--TGTGGCCCGCGCCTCCCCCTTCCGAGTCGGGGGAGGATCCCGCCGGGCCGGG
gorilla_rDNA      GCCTAC--TGTGGCCCGCGCCTCCCCCTTCCGAGTCGGGGGAGGATCCCGCCGGGCCGGG
chimp_rDNA        GCCTAC--TGTGGCCCGCGCCTCCCCCTTCTGAGTCGGGGGAGGATCCCGCCGGGCCGGG
orang_rdna        GCCTGCAGTGTGGCCCGCGCCTCCCCCTTCCGAGTCGGGGGAGGATCCCGCCGGGCCGGG
gibbon_rDNA       GCCTAC--TGTGGCCCGCGCCTCCCCCTTCCGAGTCGGGGGAGGATCCCGCCGGGCCGGG
macaca_rDNA       GTCTAC--TGTGGCCCGCGCCTCCCCCTTCCGAGTTGGGGGAGGATCCCGCTGGGCCGGG
                  * ** *  ********************** **** *************** ********

human_rDNA        CCCGGCGTTCCC-AGCGGGTTGGGACGCGGCGGCCGGCGGGCGGTGG---GTGTGCGC-G
gorilla_rDNA      CCCGGCG-TCCT-GGCGGGTTGGGACGTGGCGGCCGGCGAGCGGTGGTGGGTGTGTGCTG
chimp_rDNA        CCCTGGCGTCCC-AGCGGGTTGGGACGTGGCGGCCGGCGGGCGGTGG---GTGCGC---G
orang_rdna        CCCGGCG-TCCC-AGCGGGTTGG-ACGCGGCCGCC-GCGAGCGGTGG---GTGT-----G
gibbon_rDNA       CCCGGCG-TCCTTAGCGG-TTCGGAGGCTGTG-CC-GCGAGCGGCGG---GTGT-----G
macaca_rDNA       CCCGACG-TCCT-AGCGGATGGGAAGGCTGCT----GCAAGCGGCGG---GTGC-----G
                  ***     ***   **** *  * * *  *      **  **** **   ***      *

human_rDNA        CCCGGCGCTCTGTCCGGCGCGTGACCCC---CTCCGCCG-CGAGTCGGCTCTCCGCCCGC
gorilla_rDNA      CGCGGTGTACCGCCCGGCGCGTGAGTCC---CTCCGCCG-TGAGTCGGCTCTCCGCCCGC
chimp_rDNA        CGCGGCGTTCCGTCCGGCGCGTGACCCC---CTCCGCCG-CGAGTCGGCTCTCCGTCCGC
orang_rdna        CGCGGCCTTCCGTCCGGTGCGTGACCCCCACCTCGGCCG-CGAGTCGGCTCTCCGCCCGC
gibbon_rDNA       CGCGGCGTTCCGTCCGGCGCGTGTGACCCCTCTCCGCTGTCGAGCCGGCTGTCCGCCCGC
macaca_rDNA       CGTGGCACTCCGTCTGGCGCGCGACGCCGCTCTCCGCTG-TGAGCCGGCTCTCCGCCCGC
                  *  **    * * * ** *** *   **   *** ** *  *** ***** **** ****

human_rDNA        TCCC--GTGCCGAGTCGTGACCGGTGCCGACGACCGCG-TTTGCGT-GGCACGGG--GTC
gorilla_rDNA      TCCC--CTGCCGAGTCGTGACCGGTGTCGGCGACCGCGTTTTGCGT-GGCGTGGG--GTC
chimp_rDNA        TCCCGTGTGCCGAGTCGTGACCGGTGCCCACGACCGCG-TTTGCGT-GGCGCGGG--GTC
orang_rdna        TCCC--GTGCCGAGTCGCGAGCGGTGCCGACGACCGCG-TGCGCGTGGGCGCGGG--GTT
gibbon_rDNA       TCCC--GTGCCGAGTCGCGACCGGTGCCGGTGACCGCG-TCTGCGC-GGCAAGGG--TTT
macaca_rDNA       TCCC--GTGCCGAGCCGCGACCGCTGCCGATGACCGCG-TTCGCGT-GGCGCGGGGTGTG
                  ****   ******* ** ** ** ** *   ******* *  ***  ***  ***   * 

human_rDNA        GGGCCCGCCT-GGCCCTGGGAAAG-----CGTCCCACGGTGGGGGCGCGCCGGTCTCCCG
gorilla_rDNA      GGG-CCGCCTGGGCCCTGGGAAAG-----CGTCCCGCGGTGGGGGCGCGCCGGTCTCCCG
chimp_rDNA        GGG-CCGCCT-GGCCCTGGGAAAG-----CGTCCCACGGTGGGGGCGCGCCGGTCTCCCG
orang_rdna        GGG-CCGCCT-GGCCCCGGGAAAG-----CGTCCCACGCTGGGGACGCGCCGGTCTCCCG
gibbon_rDNA       GGG-CCGCCT-GGCCCCCGGAAAG-----CGTCCCACGGTGGGGGCGCGCCGGTCTCCCG
macaca_rDNA       GGG-CCGCCT-GGTCCTTGGGAAGCGAGCCGTCCCCACGGGGCGGCGCGCCGGTCTCCCG
                  *** ****** ** **  ** ***     ******     ** * ***************

human_rDNA        GAGCGGGACCGGGTCGGAGGATGGAC--GAGAATCACGAGCGACGGTGGTGCGGGCGT-G
gorilla_rDNA      GAGCGGGGCCGGGCCGGAGGATGGAC--GAGAATCACGAGCGACGGTGGTGCTGGC---G
chimp_rDNA        GAGCGGGACCGGGCCGGAGGATGGACGAGAGAATCACGAGCGATGGTGTTGCCGGTGTTG
orang_rdna        GAGCGGGACCGGGTCGGAGGCTGGAC--GAGAATGACGAGCTGCGG---CCCTGGC---G
gibbon_rDNA       GAGCGGGACCGGGTCGGAGGATGGAC--GAGAATCCCGGGCGACGCGG-CCCTGGC---G
macaca_rDNA       GAGCGGGACCGGGTCCG-GGACGGAC--GAGAGACGGGCGACATGTGGCCCCTGGT---G
                  ******* ***** * * **  ****  ****     * *    *      * **    *

human_rDNA        TCGGGTTCGTGGCTGCGGTCGCTCC-------GGGGCCCCCGGTGG-CGGGGCCCCGGGG
gorilla_rDNA      TTGGGTTCGTGGCTGCGGTCGCTTC-------GGGGTCCCCGGTGG-CGGGACCCCGGGG
chimp_rDNA        TCGGGCTTGTGGCTGCGGTCGCTTT-------GGGGCCCCCGGTGG-CGGGACCCCGGGG
orang_rdna        TCGGGTTGGTGGCTGTGGTCGCTTC-------GGGGCCCCCGGTGG-CGGGA-CCCGGGG
gibbon_rDNA       TCGGGTGTGTGGCTGTGGTCGCCTCGTGGGGTGGGGTTCCCGGTGGCCGGGGCCCCGGGT
macaca_rDNA       TTGGGCTTGTGGCTGAGGTTGCTTT-------GGGGCCGCCGGTGG-CGGGA-CCCGGGG
                  * ***   ******* *** **          ****   ******* ****  ****** 

human_rDNA        CTCGC---GAGGCGGTT-CTCGGT--GGGGGCCGAGGGCCGTCCGGCGTCCCAGGCGGGG
gorilla_rDNA      CTCGC---GAGGCGGAT-CTCGGTGGGGGGGCCGAGGGCCGTCCGGCGTCCCAGGCGGGG
chimp_rDNA        CTCGC---GAGGCGGGT-CTCGGT--GGGGGCCGAGGGCCGTCCGGCGTCCCAGGCGGGG
orang_rdna        CTCGT---GAGGCGGGT-CTCGGT--GGGTGCCGAGGGCCGTCCGGCGTCCCAGGTGGGG
gibbon_rDNA       CTCGTGAGGAGGCGGGT-CTCGGT--GGGTGCCGAGGGCCGTCCGGCGTCCCAGGCGGTG
macaca_rDNA       CTCGT---GAGGGGGTTGCTCGGTGGGCTGCCCAAGGGCCGTTCGGCGTCCCAGGCGGGG
                  ****    **** ** * ******  *    ** ******** ************ ** *

human_rDNA        CGCCGCGGG-ACCGCCCTCGTGTCTGTGGCGGTGGGATCCCGCGGCCGTGTTTTCCTGGT
gorilla_rDNA      CGCCGCGGG-ACCGCCCTCGTGTCTGTGGCGGTGGGATCCCGCGGCCGTGTTTTCCTGGT
chimp_rDNA        CGCCGCGGG-ACCGCCCTCGTGTCTGTGGCGGTGGGATCCCGCGGCCGTGTTTTCCTGGT
orang_rdna        CGCCGCGGG-ACCGCCCTCGTGTCGGTGGTGGTGGGATCCCGCGGCCGTGTTTTCCTGGT
gibbon_rDNA       CGCCGCGGGAACCGCCCTCGTGTCTGTGGCGGTGGGATCCCGTGGCCGTGTTTTCCTGGT
macaca_rDNA       CGCTGCGGG-ACCGCCCTCGTGTCTGTGGCGGTGGGATCCCGTGGCCGTGTTTTCCTGGT
                  *** ***** ************** **** ************ *****************

human_rDNA        GGCCCGGCCGTGCCTGAGGTTTCTCC--CCGAGCCGCCGCCTCTGCGGGCTCCCGGGTGC
gorilla_rDNA      GGCCCGGCCGTACCCGAGGTTTCTCCC-CCGAGCCGCCGCCTCTGTGGGCTCCTGGGTGC
chimp_rDNA        GGCCCGGCCGTGCCTGAGGTTTCTCC--CCGAGCCGCCGCCTCTGCGGGCTCCCGGGTGC
orang_rdna        GGCCCGGCCGTGCCCGAGGTTTCTCCCGCCGAGCCGCC-GCTCTGCGGGCTCCCGGGTGC
gibbon_rDNA       GGCCCGGCCGTGCCTGAGGTTTCTCCC-CCGAGCCGCC-CCTCCGCGGGCTCCCGGGGGC
macaca_rDNA       GGCCCGGCCGCGCCTGAGGGTTGCTTGCCCGAGTTAGC-CCCCTGCGGGTTCCCC-GTGC
                  **********  ** **** **      *****    *  * * * *** ***   * **

human_rDNA        CCTTGCCCTCGCGGTCCCCGGCCCTCGCC---------CGTCTGTGCCCTC-TTCCCCGC
gorilla_rDNA      CCTT----------------------GCC---------CGTCTGTGCCCTC-TTCCCTGC
chimp_rDNA        CCTT----------------------GCC---------CGTCTGTGCCCTC-TTCCCCGC
orang_rdna        CCTCGCCCTCGCGTTCCCCGGCCCTTGGC--------TCTCTGTGCGCCCC-TTCC----
gibbon_rDNA       CCTCGCCCTCGCGGTCCCTGGCCCCCCTCGCCTCTCCGCGTTGGCGCCCCC-TTCCCCGC
macaca_rDNA       CCTCGTCTCCGTGGCCCCCTGGCTCCTTGC------CTGCCTTGTGCTCCTTTTCCCTGT
                  ***                                             *   ****    

human_rDNA        CCGCCGCCCGCCGATCCTCTTCTTCCCCCCGAGCGGCT---CACCGGCTTCACGTCCGT-
gorilla_rDNA      CCGCCGCCTGCCGATTCCCCTCTTCTCCCCGAGCGGCT---CACCGGCTTCCCGTCGGT-
chimp_rDNA        CCGCCGCCCGCCGATCCTC-TCTTCTCCCCGAGCGGCT---CGCCGGCTTGACGTCGGT-
orang_rdna        ---CCGCCCGCCGATCCTC-TCCCCTCCCCGAGCGGCT---CGCCGGCTTGACGTCGGTG
gibbon_rDNA       CCGCCGCCTGCCGAGTCCC---CTCTCCCCGAGCGGCTCACCGCCGGCTTTACCGTCGG-
macaca_rDNA       CCGCCGCCTGCCGATCCTC---TCTTCCCCGAGCGGCT---CACCGGCTTTTATGCTGT-
                     ***** *****  * *       ************   * *******       *  

human_rDNA        -TGGTGGCCCCGCCTGGGACCGAACCCGGCACCGCCTCGT--GGGG----CGCCGCCGCC
gorilla_rDNA      -TGGCGGCCCCGCCTGGGACCGAACCAGGCACCGCCTCGT--GGGG----CGCCGCCACC
chimp_rDNA        -TGGTGGCCCCGTCTGGGACCGAACCCGGCACCGCCTTGTTGGGGG----CGCCGCCGCC
orang_rdna        GTGGTGGCCTCGTCTGGGACCGAACCCGGCACCGCCTCGG--GGGG----CGCCGCCGCC
gibbon_rDNA       -TGGCGGCCCCGTCCGGGCCCGAACCCGGCACCGCCTCGT--GGGG----CGCCGCCGCC
macaca_rDNA       -TGGCCGCCCCGTCTGGGCCCGAACCCGGCTCCGCCTTCT--GGGGGCGCCGCCGCCGCC
                   ***  *** ** * *** ******* *** ******     ****    ******* **

human_rDNA        GGCCA--CTGATCGGCCCGGCGTCCGCGT---CCCCCGGC----GCGCGCCTTGGGGACC
gorilla_rDNA      GGCCA--CTGGTTGGCCCGGTGTCCGTGT---CCCCCGGC----GCGCGCCTTCGGGACC
chimp_rDNA        GGCCA--CTGGTTGGCCCGGTGTCCGCGT---CCCCCGGC----GCGCGCCTTCGGGACC
orang_rdna        GGCCG--CTGGTCGGCCCGGTGTCCCCGT---CCCCCGGC----GTGCGCCTTCGGGACC
gibbon_rDNA       GGCCA--CCGGTTGGCCCGGTGTCCGCGT---CCCCCGGCGCGTGCGCGCTTTCGGGGCC
macaca_rDNA       GGCCACGCTGGTTGGCCCGGTGTCCGCGTACCCCCACGGC----GCGCGCCTTCGGGGCC
                  ****   * * * ******* ****  **   *** ****    * **** ** *** **

human_rDNA        GGGTCGGTGGCGCCCC---GCG-TGGGGCCCGGTGGGCTTCCCGGAGGG------TTCCG
gorilla_rDNA      GGGTCGGTGGCGCCCC---GCGTTGGGGCCCGGTGGGCTTCCCGGAGGG------TTTCG
chimp_rDNA        GGGTCGGTGGCGCCCC---GCG-TGGGGCCCGGTGGGCTTCCCGGAGGG------TTTCG
orang_rdna        GGGTCGGCGGC-CCCCCCGGCGTTGGGCCCCGGTGGGCT-CCCGGAGAGGGGTTTTTTGA
gibbon_rDNA       GGGTCGGTGGCGCGCCCCGGC-TTGGG-CCCGGTGGGCG-CCCGGAGGG------TTTTG
macaca_rDNA       AGGTCGGTGGCGGCCC---------------GGTGGGCG-CCCGGAGGG------TTT--
                   ****** ***   **               *******  ******* *      **   

human_rDNA        GGGGTCGGCCTGCG--GCGCGTGCGGGGGAG-GAGACGGTTCCGGGGGACCGGCCGCGAC
gorilla_rDNA      GGGGTCGGCCTGCA--GCGCGTGCGGGGCGA-GAGAGGGTTCCGGGGAACCGGCCGCGAC
chimp_rDNA        GGGGTCGGCCTGTGGCGCGCGTGCGAGGGAA-GAGAGGGTGCCGGGGGACCGGCCGCGAC
orang_rdna        GGGGTCGGCCTGTG--GCGCGTGCGGGA----GAGAGGGTTCCGGGGGGCTGGCCGCGAC
gibbon_rDNA       GGGGTCGGCCCGCG--GTGCGTGCGGGGGGAGGAGGGCGTTCCGGGGGGCTGGCCGCGAC
macaca_rDNA       GGG-TCGGCCTTGCG-GTGCGTGTGGGGGGA-AGCGGGCTCCGGGGGCTCTGGCCGCGTG
                  *** ******      * ***** * *            * * ****  * *******  

human_rDNA        TGC---GGCGGCGGTGGTGGGGGCAGCCGCGGGGAT-CGCCGAGGGCCG-GTCGGCCGCC
gorilla_rDNA      TGC---GGCGGCGGTG--GGGGGGAGCCGCGGGGGT-CGCCGAGGGCCG-GTTGGCCGCT
chimp_rDNA        TGC---GGCGGTGGTGG-GGGGGGAGCCGCGGGGAG-CGCCGAGGGCCG-GTCGGCCGCT
orang_rdna        TGC---GGCGGCGGTG--TGGGGGAGCCGCGCGGAT-CGCCGAAGGTCGAGTCGGCCGCT
gibbon_rDNA       CGC---GGCGGCGTTGG-GGGGGGGGCCGCGGGGATCCGCCGAGGGCCG-GTCGTCCGCT
macaca_rDNA       CGACTGGGCGTGGCGG--TGGGGGAGCCGCAGGGAT-CGCTGAAGGCCTGGTCGGCCGCT
                   *    ****  *  *   ****  *****  **   *** ** ** *  ** * **** 

human_rDNA        CCGGGTGCCGCGC-GGTGCCGCC----------------GGCGGCGGTGAGGCCCC-GCG
gorilla_rDNA      CCGGGTGCCGCGC-GGGGCCGCCTTCGCGCTCGGAGGGTGCCGGCGGTGAGACCCC--CG
chimp_rDNA        CCGGGTGCCGCGC-GGGGCCGCCTTCCCGCTCGGAGGCTGCCGGCGGTGAGACCCCCGCG
orang_rdna        CCGGGTGCCGCGCGGGGGCCGCCTTCGCGCTCGGAGGCTGCGGGCGGTGAGACCCC--CA
gibbon_rDNA       CCGGGTGCCGCGCGCGGGGGGCC-------------GCCTCCGTGCGTGTGCCCCC----
macaca_rDNA       CCAGGTGCCACGC-GGGGCCGCCTTCGTGCTCGGAGGCTGCTGGCGGTGAGACCCC--CG
                  ** ****** ***  * *  ***                   *   *** * ****    

human_rDNA        CGTGTGTCCCGGCCGCGGTCGGCCGCGCTCGAGGGGTCCCCGTGGCG-TCCCCTTCCCCG
gorilla_rDNA      CGTGTGTCCCGGCCGCGGTCGGCTGCGCTCGAGGGGT-CACGTGGCGTCCCCCTTCCCCG
chimp_rDNA        TGTGTGTCCCGGCCGCGGTCGGCTGCGCCCGAGGGGT-CCCGTGGCG-TCCCCTTCCCCG
orang_rdna        CGTGTGTCCTGGCCGCGGTCGGCTGCGCCCGAGGGGT-CCCGCGGCG-TCCCCTTCCCCG
gibbon_rDNA       ----------GGCCGCGGTCGGCTGCGCTCGACGGGTTCCCGCGGTGTCCCCCTCCCCCG
macaca_rDNA       CGTGCGTCCTGGTGGCGGTCGACTGCGCCGGAGGCGT-CCCCCGGCGCCCCCCCTCCCCG
                            **  ******* * ****  ** * ** * *  ** *  ****  *****

human_rDNA        C-CGGCCGCCTTTCTCGCGCCTTCCCCGTCGCCCCGG---CCTCG-CCCGTGGTCTC-TC
gorilla_rDNA      C-CGGCCGCCTTTCTCGCGCCTTCCCCGTCGCCTCGGCCTCCTCG-CCCGTGGTCTC-TC
chimp_rDNA        C-CGGCCGCCTTTCTCGCGCCTTCCCCGTCGCCTCGG---CCTCG-CCCGTGGTCCC-TC
orang_rdna        C-CGGCCGCCTTTCTCGAGCCTTCTCCTTCGCCTCGG---CCTCG-CCCGGGGTCTCGTC
gibbon_rDNA       C-CGGCCGCCCTTCTCGCGCCTTCCCCGTCGCCTCGG---CCTCGCCCCGGCGTTTC-TC
macaca_rDNA       CTTGGCCGCCTGCCTCGCCC-------------------------------GGCGTC-TC
                  *  *******   ****  *                                *   * **

human_rDNA        GTCTTCTCCCGGCCCGCTCTTCCGAACCGGGTCGGCGCGT---CCC------CCGGGTGC
gorilla_rDNA      GTCTTCTCCCGGCCCGCTCTTCCGAACCGGGTCGGCGCGT---CCC------CCGGGTGC
chimp_rDNA        GTCTTCTCCCGGCCCGCTCTTCCGAGCCGGGTCGGCGCGT---CCC------CCGGGTGC
orang_rdna        GTCTTCTCCCGGCCCGGTCTTCCGAATCGGTCCGGCGCG----CCC------CCGGGTGC
gibbon_rDNA       GTCTTCTCCCGTCCCGCTGTTCCGCCTCGGGTCGGTCGGCGCGGCC------CCGGGTGC
macaca_rDNA       GTCTTGTCCCGGCCCGCTCTTCCGCATCGGGTCGGCGCGCGGCCCCCCCCAACCGGGTGC
                  ***** ***** **** * *****   ***  ***   *     **      ********

human_rDNA        GCCTCGCTTCCCGGGCCTGCCGCGGCCCTTCCCC--GAGGCGT-CCGTCCCGGGCGTCGG
gorilla_rDNA      GCCTCGCTTCCCGGGCCTGCCGCGGCCCTTCCCT--GAGGCGT-CCGTCCCGGGCGTCGG
chimp_rDNA        GCCTCGCTTCCCGGGCCTGCCGTGGCCCTCCCTG--GAGGCGT-CCGTCCCGGGCGTCGG
orang_rdna        GCCTCGCTTCCCGGGCCTGCCGCGGCCCTTCCCC--GAGGCGT-CCGTCCCGGGCGTCGG
gibbon_rDNA       GCCTCGCTTCCCGGGCACGCCGCGGCCCTTCCCTGAGAGGCGT-CTGTCCCGGGCGTCGG
macaca_rDNA       GCCTCGCTTCCCGGGCCTGCTGCGGCCCTCCCCC--GAGGCGTGTGGTCTCGGGCGTCGT
                  ****************  ** * ****** **    *******   *** ********* 

human_rDNA        CGTC-----------GGGGAGAGCCCGTCCT-------CCCCGCGTGGCGTCGCCCCGTT
gorilla_rDNA      CGTC-----------GGGGAGAGCCCGTCCT-------CCCCGCGTGGCGTTGCCCCGTT
chimp_rDNA        CGTC-----------GGGGAGAGCGCGTCCT-------CCCCGCGTGGCGTTGCCCCGTT
orang_rdna        CGTC-----------GGGGAGAGCCCGTCCT-------CCCCGCGTGGTGTTGCCCCGTT
gibbon_rDNA       CGTC----------CGGGGAGAGCCCCTCCTCCTCCTCCCCCGCGTGGCGTTGCCCCGTT
macaca_rDNA       CGGCGTCGTGGGGGGGGGGAAGGCCTGTCCTC-----TCCCCGCGTGGCGTTGCCCCGTT
                  ** *           *****  **   ****       ********** ** ********

human_rDNA        CGGCGCGCGCGTGCGCCCGAGCGCGGCCCGGTGGTCCCTGCCGGACAGGCGTTCGTGCGA
gorilla_rDNA      CGGCGCGCGCGTGCGCCCGAGCGCGGCCCGGTGGTCCCTCCCGGACAGGCGTTCGTGCGA
chimp_rDNA        CGGCGCGCGCGTGCGCCCGAGCGCGGCCCGGTGGTCCCTCCCGGACAGGCGTTCGTGCGA
orang_rdna        CGGCGCGCGCGTGCGCCCGAGCGCGGCCCGGTGGTCCCTCCCGGACAGGCGTCGGTGCGA
gibbon_rDNA       CGGCGCGCGCGTGCGCCCGAGCGCGGCCCGGTGGTCCCTCCCGGCCAGGCGTTCGTGCGA
macaca_rDNA       CGGCGCGTGCGTGCGCCCGAGTGCGGCCCGGTGGTCCCTCCCGGGCAGGTGTTCGTGCGA
                  ******* ************* ***************** **** **** **  ******

human_rDNA        CGTGTGGCGT--GGGTCGA-CCTCCGCCTT-G-CCGGTCGCTCGCCC----TTTCCCCGG
gorilla_rDNA      TGTGTGGCGC--AGGTCGACCCTCCGCCTT-G-CCGGTCGCTCGCCC----TCTCCCCGG
chimp_rDNA        TGTGTGGCGC--AGGTCGG-CCTCCGCCTTTGCCCGGTCGCTCGCCC----TTTCCCCGG
orang_rdna        CGTGTGGCGC--GGGTCGA-CCTCCGCCTC-G-CCGGTCGCTCGCCCC---TTTCCCCGG
gibbon_rDNA       TGGGTGGCGCGAGGGTCGA-CCTCCGCCTCTG-CCGGCCGCTCGCCCCCCTTTCCCCCGG
macaca_rDNA       TGTGT-GTGA--AGGTCGA-CCTCCGCCTG-G-CCGGTCGCTCGCCCT---TCCCCCTGG
                   * ** * *    *****  *********  * **** *********    *  *** **

human_rDNA        GTCGGGGGGTGGGGCCCGGGCCGGGG-CCTCGGCCCCGGTCGCGGTCCCCCGTCCCGGGC
gorilla_rDNA      GTCGGGGGGTGGGGCCCGGGCCGGGG-CCTCGGCCCCGGTCGCGGTCCCTCGTCCCGGGC
chimp_rDNA        GTCGGGGGGTGGGGCCCGGGCCGGGG-CCTCGGCCCCGGTCGCGGTCCCTCGTCCCGGGT
orang_rdna        GTCGGGGGG-GGGGCCCGGGCCGGGG-CCTCGGCCCCGGTCGCGGTCCCTCGTCCCGGGC
gibbon_rDNA       GTCGGGGGGTGGGGCCCGGACCGGGG-CCTCGGCCCCGGTCGCGGTCCCTCGTCCCGGGC
macaca_rDNA       GCCGGGGGGTGGGGCCCGGCCCGGGGCCCTCGGCCCCGGTCCCGGTCCCCCGTCTCGGGC
                  * ******* ********* ****** ************** ******* **** **** 

human_rDNA        ----GGGGGCGGGCGCGCCGGCCGGCCTCGGTCGG----CCCTCCC-TTGGCCGTCGTGT
gorilla_rDNA      ----GGGGGCGGGCGCGCCGGCCGGCTTCGGTCG-----CCCTCCC-TCGGCCGTCGTGT
chimp_rDNA        ----GGGGGCGGGCGCGCCGGCCGGCTGCGGTCG-----TCCTCCC-TTGGCCGTCGTGT
orang_rdna        ----GGGGGCGGGCGCGCCGGCCGGCTTCGGTCG-----CCCTCCC-TCGGCCGTCGTGT
gibbon_rDNA       GTTGGGGGGCGGGCGCGCCGGCCGGCTTCGGTCGGCCCTCCCTCCC-TCGGCCGTCGCGT
macaca_rDNA       -----GGGGCGGGCGCGCCGGCCGGCTTCGGTCG-----CCTTCCCTTTGGCCGTCGAGT
                       *********************  ******      * **** * ******** **

human_rDNA        GGCGTGTGCCACCCCTGCGCCCGCGCCCGCC----GGCGGGGCTCGGAGCCGGGCTTCGG
gorilla_rDNA      GGCGTGTGCCACCCCTGCGCCCGCGCCCGCC----GGCGGGGCTCGGAGCCGGGCTTCGG
chimp_rDNA        GGCGTGTGCCACCCCTGCGCCCGCGCCCGCC----GGCGGGGCTCGGAGCCGGGCTTCGG
orang_rdna        GGCGTGTGCCACCCCTGCTCCCGCGCCCGCCTGG-GCGGGGGCCCGGCGCCGGGCTTCGG
gibbon_rDNA       GGCGTGTGCCACCCCTGCCCCCGCGCCCGCCGGGGGGCGGGGCTCGGGGCCGGGCTTCGG
macaca_rDNA       GGCGTGCGCCACCCCTGCGCCCGCGCCCGCC----GGCGGGGCTCGGAGCCGGGCCTCGG
                  ****** *********** ************    *  ***** *** ******* ****

human_rDNA        CCGGGCCCCGGGCCCTCGACCGGACCGGTGCGCGGGCGCTGCGGCCGCAC-GGCGCGACT
gorilla_rDNA      CCGGGCCCCGGGCCCTCGACCGGACCGGTGCGCGGGCGCTGCGGCCGCAC-GGCGCGACT
chimp_rDNA        CCGGGCTCCGGGCCCTCGACCGGACCGGTGCGCGGGCGCTGCGGCCGCAC-GGCGCGACT
orang_rdna        CCGGGCCCCGGGCCCTCGACCCGACCGGCGCGCGGGCGCTGCGGCCGCAC-GGCGCGACT
gibbon_rDNA       CCGGGCCCCGGGCCTCGACCCGGACCGGTGCGCGGGTGCTGCGGCCGCAC-GGCGCGACT
macaca_rDNA       CCGGGCCCCGGG-CCTCGACCGGAGGCGTGCGCGGGCGCTGCGGCCGCACGGGCGCGACT
                  ****** ***** *     ** **   * ******* ************* *********

human_rDNA        GT-CCCCGGGCC-GGGCACCGCGGTCCGCCTCTCGCTCGCCGCCCGGACGTCGGGGCCGC
gorilla_rDNA      GT-CCCCGGGCC-GGGCACCGCGGTCCGCCTCTCGCTCGCCGCCCGAACGTCGGGGCCGC
chimp_rDNA        GT-CCCCGGGCC-GGGCGCCGCGGTCCGCCTCTCGCTCGCCGCCCGAACGTCGGGGCCGC
orang_rdna        GT-CCCCGGGCC-GGGCACCGCGGTCCGCCTCTCGCTCGCCGCCCGAACGTCGGGGCCGC
gibbon_rDNA       GT-CCCCGGGCTGGGGCACCGCGGTCCGCCTCTCGCTCGCCGCCCGGACGTCGGGGCCGC
macaca_rDNA       GTCCCCCGGGCC-GGGCACCGCGGTCCGCCTCTCGCTCGCTGCCCGAACGTCGGGGTCGC
                  ** ********  **** ********************** ***** ********* ***

human_rDNA        CCCGCGGGGCGGG--CGGAGCGCCGTCCCCGCCTCGCCGCCGCCCGCGGGCGCCGGCCGC
gorilla_rDNA      CCCGCGGGGCGGG--CGGAGCGCCGTCCCCGCCCCGCCGCCGCCCACGGGCGCCAGC--C
chimp_rDNA        CCCGCGGGGCGGG--CGGAGCGCCGTCCCCGCCTCGCCGCCGCCCACGGGCGCCGGC---
orang_rdna        CCCGCGGGGCGGG-GCGGAGCGCCGTCCCCGCCTCGCCGGCGC----------------C
gibbon_rDNA       CCCGCTGGGCGGGTGGGGAGCGCCGTCCCCGCCTCGCCGCCGCCCCGCCGCGCCCGC--C
macaca_rDNA       CCCGCGGGGTGGG---GGAGCGCCGTCCCCGCCTCGCTGCCGCCCGCG-----------T
                  ***** *** ***   ***************** *** * ***                 

human_rDNA        GCGCGCGCGCGCGT-GGCCGCCGG-TCCCTCCCGGCCGCCGG--GCGCGGGTCGGGCCGT
gorilla_rDNA      GCGCGCGCGCGTGT-GGCCGCCGG-TCCCTCCCGG-------------------------
chimp_rDNA        -CGCGCGTGCGCGT-GGCCGCCGG-TCCCTCCCGG---------GCGCGGGTCGGGCCAT
orang_rdna        GCGGGCGCGCGCGC-GGCCGCCGG-TCCCTCGCGGCTGCCGG--GCGCGGGTCGGGCGGT
gibbon_rDNA       GCGCGCGCGCGCGTCGGCCGCCGG-TCCCTCGCGGCTGCCGGTCACACGGGCCGGGCGGT
macaca_rDNA       GCGCGCGTGCGCGT-GGTCGCCGACTTCCTCGCGGCTGCCGG--GCACGGATCGGGCGGT
                   ** *** *** *  ** *****  * **** ***                         

human_rDNA        CCG---CCTCCTCGCGGGCGGGCGCGACGAAGAAGCGTC-------------GCGGGTCT
gorilla_rDNA      CCG---CCTCCTCGCGGGCGGGCGCGACGAAGG---GTC-------------GCGGGTCC
chimp_rDNA        CCG---CCTCCTCGCGGGCGGGCGCGACGAGAAAGGGTCTC-----------GCGGGTCC
orang_rdna        CCG---CCTCGTCGCGGGCGGGCGCGCGAAGGGTCCGCGGGGGTGGCTGCGTGTGCGTCT
gibbon_rDNA       CCGCCTCCTCCTCGCACGCGGGCGCGTGAAGGG---------------------------
macaca_rDNA       CCG---CCTCCTCGCACGCGGGGCGCGCGAGGGGTGGGGGTCG---------GCGAGCCC
                  ***   **** ****  *****       *                              

human_rDNA        GTGGCGCGGGGCCC--------------CGGTGGTCGTGTCGCG-TGGGGGGCGGGTGGT
gorilla_rDNA      GTGGCGTGAGCCCGGCGTGGGGCGGTGGCTGT---------GCCGCGCGGGGCGGGTGGT
chimp_rDNA        GTGGTGTGAGCCCGGCGCGGGGGGGGGGCGGTGGTCGTGTCGTGTTGGGGGGCGGGTGGT
orang_rdna        GCGGGGCGAGCCCGTCGGCAGGCGGCGGTCG----CGTGTCGTC-GCGCGGGCGGGTGGA
gibbon_rDNA       -------------------------GGGTGGTGTGTGTGTCGG--GTGGGTGTGTGCGGG
macaca_rDNA       GTCGCGGGGGTTGTGTGCGTTGGGTGGGTG----------CGCGTGCGCGCGCGTGAGTG
                                                           *       * * * * *  

human_rDNA        TGGGGCGTCCGGTTCGCCGCGCCCCGCCCCGGCC------CCACCGGTC--CCGGCCGCC
gorilla_rDNA      TGGGGTGTCCGGTTCGCCGCGCCCCGCCCCCGCC------GCCACCGTC--CCGGCCGCC
chimp_rDNA        CGGGGCGTCCGGTTCGCCGCGCCCCGCCCCGGCC------CCCACCGTC--CCGGCCGCC
orang_rdna        TGGGGCGTCCGGTTCGCCGCGCCCCGCCCCGCCCCGCCGTCCGGCCGTC--CGGCCCGCC
gibbon_rDNA       TGGGGCGTCCGGTTCGCCGCGCCCCCACGCCCGC------CCGCCCGGCCGCGCGCCGCC
macaca_rDNA       GATGGGGTCCGGCTTGCTGCGCCCCGCCCTCCCG------CCGCGCCACCCCTCGCCCCC
                     ** ****** * ** *******  *             *      *  *   ** **

human_rDNA        GCCCCCGCGCCCGCTCGCTCCCTCCCGTCCGC--------------CCGTCCGCGGCCCG
gorilla_rDNA      G-CCCCGCGCCCGCCCGCCGGCTGGCTCGCTC--------------CCTCCC-------G
chimp_rDNA        G-CCCCGCGCCCGCTCGCTCCCTCCCGCCCGC--------------CCGTCCGCG----G
orang_rdna        G-CCCCGCGCTCGCTCCCTCGCTCCCTCGCTCGCTCCCTCCCCGCGCGCCCCGCCGCCCG
gibbon_rDNA       C-TACCTCGCTCGCTCGCTCGCTCGCTCCCTC--------------CCTCCC--------
macaca_rDNA       G-CCCCATCCCCCCGCGCTCGCTCGCTCGG----------------CTCTCCGCCTCTCG
                      **   * * * * *   **  *                    *   **        

human_rDNA        TCCGTCCGTCCGTCG-------------TCCTCCTCGCTTGCGGGGCGCCGGGCCCGTCC
gorilla_rDNA      TCCGTCCGTCCGTCG-------------TCCTCCTCGCTTCCGGGGCGCCGGGCCCGTCC
chimp_rDNA        TCCGTCCGTCCGTCG-------------TCCTCCTCGCTTCCGGGGCGCCGGGCCCGTCC
orang_rdna        CCCGCCCGCCCGGCAGGCCGCGGCCCGTCCGTCCTCGCTTCCCGGGCGCCGGGCCCGTCC
gibbon_rDNA       ---------------------------------------TCCCGGGCGCCGGGCCCGTCC
macaca_rDNA       CCCGCCCGGCAGCC--------------CCCCTCTCGCTTGCGGGACGCCGGGCCCATCC
                                                         * * ** ********** ***

human_rDNA        TCGCGAGGCCCCCCGGCCGGCCGTCCGG------------------CCGCGTCGGGGCCT
gorilla_rDNA      TCGCGAGGCCCCCGG---------CCGG------------------CCGCGTCGGGGCCT
chimp_rDNA        TCGCGAGGCCCCCGG---------CCGG------------------CCGCGTCGGGGCCT
orang_rdna        TCGCGAGGTCCCCCGGCGGCGGCGGCGGCGGCGCCGTCGTCGTCCTCGTCGTCGGGGCCT
gibbon_rDNA       TCGCGAGGCCCCCCGGCGTGGCGT----------------------CGTCGTCGGGGCCT
macaca_rDNA       TCGCGAGGTCCCCCGGC-----------------------------CTCGGTCGGGACCT
                  ******** **** *                               *   ****** ***

human_rDNA        CGCCGCGCTCTACCTTACCTACCTGGTTGATCCTGCCAGTAGCATATGCTTGTCTCAAAG
gorilla_rDNA      CGCCGCGCTC-----TACCTACCTGGTTGATCCTGCCAGTAGCATATGCTTGTCTCAAAG
chimp_rDNA        CGCCGCGCTT----CTACCTACCTGGTTGATCCTGCCAGTAGCATATGCTTGTCTCAAAG
orang_rdna        CGCCGCGCTC----TACCCTACCTGGTTGATCCTGCCAGTAGCATATGCTTGTCTCAAAG
gibbon_rDNA       CGCCGCGCTC-----CACCTACCTGGTTGATCCTGCCAGTAGCATATGCTTGTCTCAAAG
macaca_rDNA       CGCCGCGCTC-----TACCTACCTGGTTGATCCTGCCAGTAGCATATGCTTGTCTCAAAG
                  *********        *******************************************

human_rDNA        ATTAAGCCATGCATGTCTGAGTACGCACGGCCGGTACAGTGAAACTGCGAATGGCTCATT
gorilla_rDNA      ATTAAGCCATGCATGTCTAAGTACGCACGGCCGGTACAGTGAAACTGCGAATGGCTCATT
chimp_rDNA        ATTAAGCCATGCATGTCTAAGTACGCACGGCCGGTACAGTGAAACTGCGAATGGCTCATT
orang_rdna        ATTAAGCCATGCATGTCTAAGTACGCACGGCCGGTACAGTGAAACTGCGAATGGCTCATT
gibbon_rDNA       ATTAAGCCATGCATGTCTAAGTACGCACGGCCGGTACAGTGAAACTGCGAATGGCTCATT
macaca_rDNA       ATTAAGCCATGCATGTCTAAGTACGCACGGCCGGTACAGTGAAACTGCGAATGGCTCATT
                  ****************** *****************************************

human_rDNA        AAATCAGTTATGGTTCCTTTGGTCGCTCGCTCCTCTCCTACTTGGATAACTGTGGTAATT
gorilla_rDNA      AAATCAGTTATGGTTCCTTTGGTCGCTCGCTCCTCTCCTACTTGGATAACTGTGGTAATT
chimp_rDNA        AAATCAGTTATGGTTCCTTTGGTCGCTCGCTCCTCTCCTACTTGGATAACTGTGGTAATT
orang_rdna        AAATCAGTTATGGTTCCTTTGGTCGCTCGCTCCTCTCCTACTTGGATAACTGTGGTAATT
gibbon_rDNA       AAATCAGTTATGGTTCCTTTGGTCGCTCGCTCCTCTCCTACTTGGATAACTGTGGTAATT
macaca_rDNA       AAATCAGTTATGGTTCCTTTGGTCGCTCGCTCCTCTCCTACTTGGATAACTGTGGTAATT
                  ************************************************************

human_rDNA        CTAGAGCTAATACATGCCGACGGGCGCTGACCCCCTTCGCGGGGGGGATGCGTGCATTTA
gorilla_rDNA      CTAGAGCTAATACATGCCGACGGGCGCTGACCCCCTTCGCGGGGGGGATGCGTGCATTTA
chimp_rDNA        CTAGAGCTAATACATGCCGACGGGCGCTGACCCCCTTCGCGGGGGGGATGCGTGCATTTA
orang_rdna        CTAGAGCTAATACATGCCGACGGGCGCTGACCCCCTTCGCGGGGGGGATGCGTGCATTTA
gibbon_rDNA       CTAGAGCTAATACATGCCGACGGGCGCTGACCCCCTTCGCGGGGGGGATGCGTGCATTTA
macaca_rDNA       CTAGAGCTAATACATGCCGACGGGCGCTGACCCCCTTCGCGGGGGGGATGCGTGCATTTA
                  ************************************************************

human_rDNA        TCAGATCAAAACCAACCCGGTCAGCCCCTCTCCGG--CCCCGGCCGGGGGGCGGGCGCCG
gorilla_rDNA      TCAGATCAAAACCAACCCGGTCAGCCCCTCTCCGG--CCCCGGCCGGGGGGCGGGCGCCG
chimp_rDNA        TCAGATCAAAACCAACCCGGTCAGCCCCTCTCCGG--CCCCGGCCGGGGGGCGGGCGCCG
orang_rdna        TCAGATCAAAACCAACCCGGTCGGCCCCCCTCCGGCCCCCCGGCCGGGGGGCGGGCGCCG
gibbon_rDNA       TCAGATCAAAACCAACCCGGTCAGCCCCTCTCCGG--CCCCGGCCGGGGGGCGGGCGCCG
macaca_rDNA       TCAGATCAAAACCAACCCGGTCAGCCCCTCTCCGG--CCCCGGCCGGGGGGCGGGCGCCG
                  ********************** ***** ******  ***********************

human_rDNA        GCGGCTTTGGTGACTCTAGATAACCTCGGGCCGATCGCACGCCCCCCGTGGCGGCGACGA
gorilla_rDNA      GCGGCTTTGGTGACTCTAGATAACCTCGGGCCGATCGCACGCCCCCCGTGGCGGCGACGA
chimp_rDNA        GCGGCTTTGGTGACTCTAGATAACCTCGGGCCGATCGCACGCCCCCCGTGGCGGCGACGA
orang_rdna        GCGGCTTTGGTGACTCTAGATAACCTCGGGCCGATCGCACGCCCCCCGTGGCGGCGACGA
gibbon_rDNA       GCGGCTTTGGTGACTCTAGATAACCTCGGGCCGATCGCACGCCCCCCGTGGCGGCGACGA
macaca_rDNA       GCGGCTTTGGTGACTCTAGATAACCTCGGGCCGATCGCACGCCCCCCGTGGCGGCGACGA
                  ************************************************************

human_rDNA        CCCATTCGAACGTCTGCCCTATCAACTTTCGATGGTAGTCGCCGTGCCTACCATGGTGAC
gorilla_rDNA      CCCATTCGAACGTCTGCCCTATCAACTTTCGATGGTAGTCGCCGTGCCTACCATGGTGAC
chimp_rDNA        CCCATTCGAACGTCTGCCCTATCAACTTTCGATGGTAGTCGCCGTGCCTACCATGGTGAC
orang_rdna        CCCATTCGAACGTCTGCCCTATCAACTTTCGATGGTAGTCGCCGTGCCTACCATGGTGAC
gibbon_rDNA       CCCATTCGAACGTCTGCCCTATCAACTTTCGATGGTAGTCGCCGTGCCTACCATGGTGAC
macaca_rDNA       CCCATTCGAACGTCTGCCCTATCAACTTTCGATGGTAGTCGCCGTGCCTACCATGGTGAC
                  ************************************************************

human_rDNA        CACGGGTGACGGGGAATCAGGGTTCGATTCCGGAGAGGGAGCCTGAGAAACGGCTACCAC
gorilla_rDNA      CACGGGTGACGGGGAATCAGGGTTCGATTCCGGAGAGGGAGCCTGAGAAACGGCTACCAC
chimp_rDNA        CACGGGTGACGGGGAATCAGGGTTCGATTCCGGAGAGGGAGCCTGAGAAACGGCTACCAC
orang_rdna        CACGGGTGACGGGGAATCAGGGTTCGATTCCGGAGAGGGAGCCTGAGAAACGGCTACCAC
gibbon_rDNA       CACGGGTGACGGGGAATCAGGGTTCGATTCCGGAGAGGGAGCCTGAGAAACGGCTACCAC
macaca_rDNA       CACGGGTGACGGGGAATCAGGGTTCGATTCCGGAGAGGGAGCCTGAGAAACGGCTACCAC
                  ************************************************************

human_rDNA        ATCCAAGGAAGGCAGCAGGCGCGCAAATTACCCACTCCCGACCCGGGGAGGTAGTGACGA
gorilla_rDNA      ATCCAAGGAAGGCAGCAGGCGCGCAAATTACCCACTCCCGACCCGGGGAGGTAGTGACGA
chimp_rDNA        ATCCAAGGAAGGCAGCAGGCGCGCAAATTACCCACTCCCGACCCGGGGAGGTAGTGACGA
orang_rdna        ATCCAAGGAAGGCAGCAGGCGCGCAAATTACCCACTCCCGACCCGGGGAGGTAGTGACGA
gibbon_rDNA       ATCCAAGGAAGGCAGCAGGCGCGCAAATTACCCACTCCCGACCCGGGGAGGTAGTGACGA
macaca_rDNA       ATCCAAGGAAGGCAGCAGGCGCGCAAATTACCCACTCCCGACCCGGGGAGGTAGTGACGA
                  ************************************************************

human_rDNA        AAAATAACAATACAGGACTCTTTCGAGGCCCTGTAATTGGAATGAGTCCACTTTAAATCC
gorilla_rDNA      AAAATAACAATACAGGACTCTTTCGAGGCCCTGTAATTGGAATGAGTCCACTTTAAATCC
chimp_rDNA        AAAATAACAATACAGGACTCTTTCGAGGCCCTGTAATTGGAATGAGTCCACTTTAAATCC
orang_rdna        AAAATAACAATACAGGACTCTTTCGAGGCCCTGTAATTGGAATGAGTCCACTTTAAATCC
gibbon_rDNA       AAAATAACAATACAGGACTCTTTCGAGGCCCTGTAATTGGAATGAGTCCACTTTAAATCC
macaca_rDNA       AAAATAACAATACAGGACTCTTTCGAGGCCCTGTAATTGGAATGAGTCCACTTTAAATCC
                  ************************************************************

human_rDNA        TTTAACGAGGATCCATTGGAGGGCAAGTCTGGTGCCAGCAGCCGCGGTAATTCCAGCTCC
gorilla_rDNA      TTTAACGAGGATCCATTGGAGGGCAAGTCTGGTGCCAGCAGCCGCGGTAATTCCAGCTCC
chimp_rDNA        TTTAACGAGGATCCATTGGAGGGCAAGTCTGGTGCCAGCAGCCGCGGTAATTCCAGCTCC
orang_rdna        TTCCGCGAGGATCCATTGGAGGGCAAGTCTGGTGCCAGCAGCCGCGGTAATTCCAGCTCC
gibbon_rDNA       TTTAACGAGGATCCATTGGAGGGCAAGTCTGGTGCCAGCAGCCGCGGTAATTCCAGCTCC
macaca_rDNA       TTTAACGAGGATCCATTGGAGGGCAAGTCTGGTGCCAGCAGCCGCGGTAATTCCAGCTCC
                  **   *******************************************************

human_rDNA        AATAGCGTATATTAAAGTTGCTGCAGTTAAAAAGCTCGTAGTTGGATCTTGGGAGCGGGC
gorilla_rDNA      AATAGCGTATATTAAAGTTGCTGCAGTTAAAAAGCTCGTAGTTGGATCTTGGGAGCGGGC
chimp_rDNA        AATAGCGTATCTTAAAGTTGCTGCAGTTAAAAAGCTCGTAGTTGGATCTTGGGAGCGGGC
orang_rdna        AATAGCGTATATTAAAGTTGCTGCAGTTAAAAAGCTCGTAGTTGGATCTTGGGAGCGGGC
gibbon_rDNA       AATAGCGTATATTAAAGTTGCTGCAGTTAAAAAGCTCGTAGTTGGATCTTGGGAGCGGGC
macaca_rDNA       AATAGCGTATATTAAAGTTGCTGCAGTTAAAAAGCTCGTAGTTGGATCTTGGGAGCGGGC
                  ********** *************************************************

human_rDNA        GGGCGGTCCGCCGCGAGGCGAGCCACCGCCCGTCCCCGCCCCTTGCCTCTCGGCGCCCCC
gorilla_rDNA      GGGCGGTCCGCCGCGAGGCGAGCCACCGCCCGTCCCCGCCCCTTGCCTCTCGGCGCCCCC
chimp_rDNA        GGGCGGTCCGCCGCGAGGCGAGCCACCGCCCGTCCCCGCCCCTTGCCTCTCGGCGCCCCC
orang_rdna        GGGCGGTCCGCCGCGAGGCGAGCCACCGCCCGTCCCCGCCCCTTGCCTCTCGGCGCCCCC
gibbon_rDNA       GGGCGGTCCGCCGCGAGGCGAGCCACCGCCCGTCCCCGCCCCTTGCCTCTCGGCGCCCCC
macaca_rDNA       GGGCGGTCCGCCGCGAGGCGAGCCACCGCCCGTCCCCGCCCCTTGCCTCTCGGCGCCCCC
                  ************************************************************

human_rDNA        TCGATGCTCTTAGCTGAGTGTCCCGCGGGGCCCGAAGCGTTTACTTTGAAAAAATTAGAG
gorilla_rDNA      TCGATG--CTTAGCTGAGTGTCCCGCGGGGCCCGAAGCGTTTACTTTGAAAAAATTAGAG
chimp_rDNA        TCGATGCTCTTAGCTGAGTGTCCCGCGGGGCCCGAAGCGTTTACTTTGAAAAAATT--AG
orang_rdna        TCGATGCTCTTAGCTGAGTGTCCCGCGGGGCCCGAAGCGTTTACTTTG-AAAAATTAGAG
gibbon_rDNA       TCGATGCTCTTAGCTGAGTGTCCCGCGGGGCCCGAAGCGTTTAC-TTGAAAAAATTAGAG
macaca_rDNA       TCGATGCTCTTAGCTGAGTGTCCCGCGGGGCCCGAAGCGTTTACTTTGAAAAAATTAGAG
                  ******  ************************************ *** *******  **

human_rDNA        TGTTCAAAGCAGGCCCGAGCCGCCTGGATACCGCAGCTAGGAATAATGGAATAGGACCGC
gorilla_rDNA      TGTTCAAAGCAGGCCCGAGCCGCCTGGATACCGCAGCTAGGAATAATGGAATAGGACCGC
chimp_rDNA        TGTTCAAAGCAGGCCCGAGCCGCCTGGATACCGCAGCTAGGAATAATGGAATAGGACCGC
orang_rdna        TG-TCAAAGCAGGCCCGAGCCGCCTGGAT-CCGCAGCTAGGAATGATGGAATAGGACCGC
gibbon_rDNA       TGTTCAAAGCAGGCCCGAGCCGCCTGGATACCGCAGCTAGGAATAATGGAATAGGACCGC
macaca_rDNA       TGTTCAAAGCAGGCCCGAGCCGCCTGGATACCGCAGCTAGGAATAATGGAATAGGACCGC
                  ** ************************** ************** ***************

human_rDNA        GGTTCTATTTTGTTGGTTTTCGGAACTGAGGCCATGATTAAGAGGGACGGCCGGGGGCAT
gorilla_rDNA      GGTTCTATTTTGTTGGTTTTCGGAACTGAGGCCATGATTAAGAGGGACGGCCGGGGGCAT
chimp_rDNA        GGTTCTATTTTGTTGGTTTTCGGAACTGAGGCCATGATTAAGAGGGACGGCCGGGGGCAT
orang_rdna        GGTTCTA-TTTGTTGGTTTCCGGAACCGAGGCCATGA-TAAGAGGGACGGCCGGGGGCAT
gibbon_rDNA       GGTTCTATTTTGTTGGTTTTCGGAACTGAGGCCATGATTAAGAGGGACGGCCGGGGGCAT
macaca_rDNA       GGTTCTATTTTGTTGGTTTTCGGAACTGAGGCCATGATTAAGAGGGACGGCCGGGGGCAT
                  ******* *********** ****** ********** **********************

human_rDNA        TCGTATTGCGCCGCTAGAGGTGAAATTCTTGGACCGGCGCAAGACGGACCAGAGCGAAAG
gorilla_rDNA      TCGTATTGCGCCGCTAGAGGTGAAATTCTTGGACCGGCGCAAGACGGACCAGAGCGAAAG
chimp_rDNA        TCGTATTGCGCCGCTAGAGGTGAAATTCTTGGACCGGCGCAAGACGGACCAGAGCGAAAG
orang_rdna        TCGTATTGCGCCGCTAGAGGTGAAATTCTTGGACCGGCGCAAGACGGACCAGAGCGAAAG
gibbon_rDNA       TCGTATTGCGCCGCTAGAGGTGAAATTCTTGGACCGGCGCAAGACGGACCAGAGCGAAAG
macaca_rDNA       TCGTATTGCGCCGCTAGAGGTGAAATTCTTGGACCGGCGCAAGACGGACCAGAGCGAAAG
                  ************************************************************

human_rDNA        CATTTGCCAAGAATGTTTTCATTAATCAAGAACGAAAGTCGGAGGTTCGAAGACGATCAG
gorilla_rDNA      CATTTGCCAAGAATGTTTTCATTAATCAAGAACGAAAGTCGGAGGTTCGAAGACGATCAG
chimp_rDNA        CATTTGCCAAGAATGTTTTCATTAATCAAGAACGAAAGTCGGAGGTTCGAAGACGATCAG
orang_rdna        CATTTGCCAAGAATGTTTTCATTAATCAAGAACGAAAGTCGGAGGTTCGAAGACGATCAG
gibbon_rDNA       CATTTGCCAAGAATGTTTTCATTAATCAAGAACGAAAGTCGGAGGTTCGAAGACGATCAG
macaca_rDNA       CATTTGCCAAGAATGTTTTCATT-ATCAAGAACGAAAGTCGGAGGTTCGAAGACGATCAG
                  *********************** ************************************

human_rDNA        ATACCGTCGTAGTTCCGACCATAAACGATGCCGACCGGCGATGCGGCGGCGTTATTCCCA
gorilla_rDNA      ATACCGTCGTAGTTCCGACCATAAACGATGCCGACCGGCGATGCGGCGGCGTTATTCCCA
chimp_rDNA        ATACCGTCGTAGTTCCGACCATAAACGATGCCGACCGGCGATGCGGCGGCGTTATTCCCA
orang_rdna        ATACCGTCGTAGTTCCGACCATAAACGATGCCGACCGGCGATGCGGCGGCGTTA-TCCCA
gibbon_rDNA       ATACCGTCGTAGTTCCGACCATAAACGATGCCGACTGGCGATGCGGCGGCGTTATTCCCA
macaca_rDNA       ATACCGTCGTAGTTCCGACCATAAACGATGCCGACTGGCGATGCGGCGGCGTTATTCCCA
                  *********************************** ****************** *****

human_rDNA        TGACCCGCCGGGCAGCTTCCGGGAAACCAAAGTCTTTGGGTTCCGGGGGGAGTATGGTTG
gorilla_rDNA      TGACCCGCCGGGCAGCTTCCGGGAAACCAAAGTCTTTGGGTTCCGGGGGGAGTATGGTTG
chimp_rDNA        TGACCCGCCGGGCAGCTTCCGGGAAACCAAAGTCTTTGGGTTCCGGGGGGAGTATGGTTG
orang_rdna        TGACCCGCCGGGCAGCTTCCGGGAAACCAAAGTCTTTGGGTTCCGGGGGGAGTATGGTTG
gibbon_rDNA       TGACCCGCCGGGCAGCTTCCGGGAAACCAAAGTCTTTGGGTTCCGGGGGGAGTATGGTTG
macaca_rDNA       TGACCCGCCGGGCAGCTTCCGGGAAACCAAAGTCTTTGGGTTCCGGGGGGAGTATGGTTG
                  ************************************************************

human_rDNA        CAAAGCTGAAACTTAAAGGAATTGACGGAAGGGCACCACCAGGAGTGGAGCCTGCGGCTT
gorilla_rDNA      CAAAGCTGAAACTTAAAGGAATTGACGGAAGGGCACCACCAGGAGTGGAGCCTGCGGCTT
chimp_rDNA        CAAAGCTGAAACTTAAAGGAATTGACGGAAGGGCACCACCAGGAGTGGAGCCTGCGGCTT
orang_rdna        CAAAGCTGAAACTTAAAGGAATTGACGGAAGGGCACCACCAGGAGTGGAGCCTGCGGCTT
gibbon_rDNA       CAAAGCTGAAACTTAAAGGAATTGACGGAAGGGCACCACCAGGAGTGGAGCCTGCGGCTT
macaca_rDNA       CAAAGCTGAAACTTAAAGGAATTGACGGAAGGGCACCACCAGGAGTGGAGCCTGCGGCTT
                  ************************************************************

human_rDNA        AATTTGACTCAACACGGGAAACCTCACCCGGCCCGGACACGGACAGGATTGACAGATTGA
gorilla_rDNA      AATTTGACTCAACACGGGAAACCTCACCCGGCCCGGACACGGACAGGATTGACAGATTGA
chimp_rDNA        AATTTGACTCAACACGGGAAACCTCACCCGGCCCGGACACGGACAGGATTGACAGATTGA
orang_rdna        AATTTGACTCAACACGGGAAACCTCACCCGGCCCGGACACGGACAGGATTGACAGATCGA
gibbon_rDNA       AATTTGACTCAACACGGGAAACCTCACCCGGCCCGGACACGGACAGGATTGACAGATTGA
macaca_rDNA       AATTTGACTCAACACGGGAAACCTCACCCGGCCCGGACACGGACAGGATTGACAGATTGA
                  ********************************************************* **

human_rDNA        TAGCTCTTTCTCGATTCCGTGGGTGGTGGTGCATGGCCGTTCTTAGTTGGTGGAGCGATT
gorilla_rDNA      TAGCTCTTTCTCGATTCCGTGGGTGGTGGTGCATGGCCGTTCTTAGTTGGTGGAGCGATT
chimp_rDNA        TAGCTCTTTCTCGATTCCGTGGGTGGTGGTGCATGGCCGTTCTTAGTTGGTGGAGCGATT
orang_rdna        TAGCTC-TTCTCGATTCCGTGGGTGGTGGTGCATGGCCGTTCTTAGTTGGTGGAGCGATT
gibbon_rDNA       TAGCTCTTTCTCGATTCCGTGGGTGGTGGTGCATGGCCGTTCTTAGTTGGTGGAGCGATT
macaca_rDNA       TAGCTCTTTCTCGATTCCGTGGGTGGTGGTGCATGGCCGTTCTTAGTTGGTGGAGCGATT
                  ****** *****************************************************

human_rDNA        TGTCTGGTTAATTCCGATAACGAACGAGACTCTGGCATGCTAACTAGTTACGCGACCCCC
gorilla_rDNA      TGTCTGGTTAATTCCGATAACGAACGAGACTCTGGCATGCTAACTAGTTACGCGACCCCC
chimp_rDNA        TGTCTGGTTAATTCCGATAACGAACGAGACTCTGGCATGCTAACTAGTTACGCGACCCCC
orang_rdna        TGTCTGGTTAATTCCGATAACGAACGAGACTCTGGCATGCTAACTAGTTACGCGACCCCC
gibbon_rDNA       TGTCTGGTTAATTCCGATAACGAACGAGACTCTGGCATGCTAACTAGTTACGCGACCCCC
macaca_rDNA       TGTCTGGTTAATTCCGATAACGAACGAGACTCTGGCATGCTAACTAGTTACGCGACCCCC
                  ************************************************************

human_rDNA        GAGCGGTCGGCGTCCCCCAACTTCTTAGAGGGACAAGTGGCGTTCAGCCACCCGAGATTG
gorilla_rDNA      GAGCGGTCGGCGTCCCCCAACTTCTTAGAGGGACAAGTGGCGTTCAGCCACCCGAGATTG
chimp_rDNA        GAGCGGTCGGCGTCCCCCAACTTCTTAGAGGGACAAGTGGCGTTCAGCCACCCGAGATTG
orang_rdna        GAGCGGTCGGCGTCCCCCAACTTCTTAGAGGGACAAGTGGCGTTCAGCCACCCGAGATTG
gibbon_rDNA       GAGCGGTCGGCGTCCCCCAACTTCTTAGAGGGACAAGTGGCGTTCAGCCACCCGAGATTG
macaca_rDNA       GAGCGGTCGGCGTCCCCCAACTTCTTAGAGGGACAAGTGGCGTTCAGCCACCCGAGATTG
                  ************************************************************

human_rDNA        AGCAATAACAGGTCTGTGATGCCCTTAGATGTCCGGGGCTGCACGCGCGCTACACTGACT
gorilla_rDNA      AGCAATAACAGGTCTGTGATGCCCTTAGATGTCCGGGGCTGCACGCGCGCTACACTGACT
chimp_rDNA        AGCAATAACAGGTCTGTGATGCCCTTAGATGTCCGGGGCTGCACGCGCGCTACACTGACT
orang_rdna        AGCAATAACAGGTCTGTGATGCCCTTAGATGTCCGGGGCTGCACGCGCGCTACACTGACT
gibbon_rDNA       AGCAATAACAGGTCTGTGATGCCCTTAGATGTCCGGGGCTGCACGCGCGCTACACTGACT
macaca_rDNA       AGCAATAACAGGTCTGTGATGCCCTTAGATGTCCGGGGCTGCACGCGCGCTACACTGACT
                  ************************************************************

human_rDNA        GGCTCAGCGTGTGCCTACCCTACGCCGGCAGGCGCGGGTAACCCGTTGAACCCCATTCGT
gorilla_rDNA      GGCTCAGCGTGTGCCTACCCTACGCCGGCAGGCGCGGGTAACCCGTTGAACCCCATTCGT
chimp_rDNA        GGCTCAGCGTGTGCCTACCCTACGCCGGCAGGCGCGGGTAACCCGTTGAACCCCATTCGT
orang_rdna        GGCTCAGCGTGTGCCTACCCTACGCCGGCAGGCGCGGGTAACCCGTTGAACCCCATTCGT
gibbon_rDNA       GGCTCAGCGTGTGCCTACCCTACGCCGGCAGGCGCGGGTAACCCGTTGAACCCCATTCGT
macaca_rDNA       GGCTCAGCGTGTGCCTACCCTACGCCGGCAGGCGCGGGTAACCCGTTGAACCCCATTCGT
                  ************************************************************

human_rDNA        GATGGGGATCGGGGATTGCAATTATTCCCCATGAACGAGGAATTCCCAGTAAGTGCGGGT
gorilla_rDNA      GATGGGGATCGGGGATTGCAATTATTCCCCATGAACGAGGAATTCCCAGTAAGTGCGGGT
chimp_rDNA        GATGGGGATCGGGGATTGCAATTATTCCCCATGAACGAGGAATTCCCAGTAAGTGCGGGT
orang_rdna        GATGGGGATCGGGGATTGCAATTATTCCCCATGAACGAGGAATTCCCAGTAAGTGCGGGT
gibbon_rDNA       GATGGGGATCGGGGATTGCAATTATTCCCCATGAACGAGGAATTCCCAGTAAGTGCGGGT
macaca_rDNA       GATGGGGATCGGGGATTGCAATTATTCCCCATGAACGAGGAATTCCCAGTAAGTGCGGGT
                  ************************************************************

human_rDNA        CATAAGCTTGCGTTGATTAAGTCCCTGCCCTTTGTACACACCGCCCGTCGCTACTACCGA
gorilla_rDNA      CATAAGCTTGCGTTGATTAAGTCCCTGCCCTTTGTACACACCGCCCGTCGCTACTACCGA
chimp_rDNA        CATAAGCTTGCGTTGATTAAGTCCCTGCCCTTTGTACACACCGCCCGTCGCTACTACCGA
orang_rdna        CATAAGCTTGCGTTGATTAAGTCCCTGCCCTTTGTACACACCGCCCGTCGCTACTACCGA
gibbon_rDNA       CATAAGCTTGCGTTGATTAAGTCCCTGCCCTTTGTACACACCGCCCGTCGCTACTACCGA
macaca_rDNA       CATAAGCTTGCGTTGATTAAGTCCCTGCCCTTTGTACACACCGCCCGTCGCTACTACCGA
                  ************************************************************

human_rDNA        TTGGATGGTTTAGTGAGGCCCTCGGATCGGCCCCGCCGGGGTCGGCCCACGGCCCTGGCG
gorilla_rDNA      TTGGATGGTTTAGTGAGGCCCTCGGATCGGCCCCGCCGGGGTCGGCCCACGGCCCTGGCG
chimp_rDNA        TTGGATGGTTTAGTGAGGCCCTCGGATCGGCCCCGCCGGGGTCGGCCCACGGCCCTGGCG
orang_rdna        TTGGATGGTTTAGTGAGGCCCTCGGATCGGCCCCGCCGGGGTCGGCCCGCGGCCCTGGCG
gibbon_rDNA       TTGGATGGTTTAGTGAGGCCCTCGGATCGGCCCCGCCGGGGTCGGCCCACGGCCCTGGCG
macaca_rDNA       TTGGATGGTTTAGTGAGGCCCTCGGATCGGCCCCGCCGGGGTCGGCCCACGGCCCTGGCG
                  ************************************************ ***********

human_rDNA        GAGCGCTGAGAAGACGGTCGAACTTGACTATCTAGAGGAAGTAAAAGTCGTAACAAGGTT
gorilla_rDNA      GAGCGCTGAGAAGACGGTCGAACTT---TATCTAGAGGAAGTAAAAGTCGTAACAAGGTT
chimp_rDNA        GAGCGCTGAGAAGACGGTCGAACTTGACTATCTAGAGGAAGTAAAAGTCGTAACAAGGTT
orang_rdna        GAGCGCTGAGAAGACGGTCGAACTTGACTATCTAGAGGAAGTAAAAGTCGTAACAAGGTT
gibbon_rDNA       GAGCGCTGAGAAGACGGTCGAACTTGACTATCTAGAGGAAGTAAAAGTCGTAACAAGGTT
macaca_rDNA       GAGCGCTGAGAAGACGGTCGAACTTGACTATCTAGAGGAAGTAAAAGTCGTAACAAGGTT
                  *************************   ********************************

human_rDNA        TCCGTAGGTGAACCTGCGGAAGGATCATTAACGGAGCCCGGAGGGCGAGGCCCGCGGCGG
gorilla_rDNA      TCCGTAGGTGAACCTGCGGAAGGATCATTAACGGAGC--GAAGGGCGAGGCC----GCGG
chimp_rDNA        TCCGTAGGTGAACCTGCGGAAGGATCATTAACGGAGC----CGAAGGGGGCGCGAGGCCG
orang_rdna        TCCGTAGGTGAACCTGCGGAAGGATCATTAACGGAGC--GAAGAGCGAGGCCC---GCGG
gibbon_rDNA       TCCGTAGGTGAACCTGCGGAAGGATCATTAACGGGAC--GGAG---GAGGCTC---GGCT
macaca_rDNA       TCCGTAGGTGAACCTGCGGAAGGATCATTAACGGAG---AAAGAGCGAA-------GCCG
                  **********************************        *   *         *   

human_rDNA        CGCCGCCGCCG-CCGCGCGCTTCCCT---------CCGCACACCCACCCCCCCACCGCGA
gorilla_rDNA      CGGTGGCGCCG-CCGCGTGCTTCCCT---------CCCCCCAC--------------CGA
chimp_rDNA        CGGCGGCGCCG-CCGCGCGCTTCCCT---------CCCCCCAC-----CCCCCGCCACAA
orang_rdna        CGGCGCCGCCG-CGGCGTCCTTCCTCGTCGGCCGGCCGGCCGCGTTTCTCCCCCGCTTCC
gibbon_rDNA       CGGCTCGGCCGACCGCGTCCTTCCGAAAC----------------------------CCC
macaca_rDNA       CGGCGCCGCCG-CCGCGTCCTTCCTCGTCGGCTTGACCGTGTC------------CCCCC
                  **     **** * ***  *****                                    

human_rDNA        CGCGGCGCGTGCGCGGGCGGGGCCCGCG-----------TGCCCGTTCGTTCGCTCGCTC
gorilla_rDNA      CGCGGCGCGTGCGCGGGCGGGGCCCGTG--------------------------CCGTTC
chimp_rDNA        CGCGGCGCGTGCGCGGGCGGGGCCCGTG--------------------TGCCGTTCGTTC
orang_rdna        CGCGGCGCGTGCGCGGGCGGGGCCCGTG----------------------CCGTTCGCGC
gibbon_rDNA       TGCGGCGCGTGAGCGGGCGGGGCCCGTGGTGCCCAAGTTCGTTCGTGCCTTCCGAGGTTC
macaca_rDNA       TGCGGCGCGTGCGCGGGCGGGGCCCGTG------------------------TGCCGTTC
                   ********** ************** *                            *  *

human_rDNA        GTTCGTTCGC-CGCCCGGCCCCGCCGGCCGCGAGAGCCGGAGAA----------CTCGGG
gorilla_rDNA      GTTCGTTCGC-TGCCCGGCCCCGCCGGCCGCGAGAGCCGGAGGA----------CTCGGG
chimp_rDNA        GTTCGTTCGC-TGCCCGGCCCCGCCGGCCGCGAGAGCCGGAGGA----------CTCGGG
orang_rdna        GCACGCGCGGGCGCCGGAGAACCTCGGGAGGGAGAGAGGGGGGAGAGAGAGAACCTCGGG
gibbon_rDNA       GTTCGTTCGT-CGCCCGGCCCCGCCGGCCGCGAGAGCCGGAGAA----------CTCGGG
macaca_rDNA       GTTGACCGGGCGGCCCGGCCCCGCCGGCCGCGAGAGCCGGAGAA----------CTCGGG
                  *       *   *** *    *  ***  * *****  ** * *          ******

human_rDNA        AGGGAGACGGGGGAGAGAGAGAGA------GAGAGAGAAAGAGAAAGAAGGGCGTGTCGT
gorilla_rDNA      AGGGAGACGGGGGGGAGA-------------------------AGAGAAAGGAGGCCTGT
chimp_rDNA        AGGGCGACGTGGGGG---GAGAGC------GAGAGAGACGGAAAGAAGGGGGCGCGT-GT
orang_rdna        AGGGAGAGAGAGGGGGGAGAGAGA--------------------GAGCGGTGTGTGT-GT
gibbon_rDNA       AGGGAGAGAGCGGGGAGAGAGAGACGAGAGACGCGTGTGCGGGGGACGGGACCGTGC-GT
macaca_rDNA       AAGGGGGCGAGAGAGAGAGAGAGA--------------------CAGCGGGGACCCC-GG
                  * ** *      * *                              *            * 

human_rDNA        TGGTGTGCGCGTGTCGTGGGGCCGGC-------------GGGCGGCGGGGAGCGGTCCCC
gorilla_rDNA      CCGTGTGTGCGTGTCGTGGGGCCGGCCGGCCGGCCTGGTGAGCGGCGGCGAGCCGTCCCC
chimp_rDNA        TCGCGTGCGCGTGTCGCGGGGCCGGCGGGCC-----GGTGGGCGGCGGGGAGCGGTCCCC
orang_rdna        GCGCGCGCGCGTGTCTCGGGGGCGGCCGGC----GTGGCGGGCGGCGGGGAGCGGTCCCC
gibbon_rDNA       GCGCGCGCGCGTGT-------------------------CGTCGGGGGCGGGCCGGCCCG
macaca_rDNA       GACCGCGCGCGTGT--------------------GTGCGCGGGGAGGGGGTGGGGTCCCC
                      * * ******                             *  ** * *  * *** 

human_rDNA        GGCCGCGGCCCCGAC-GACGTGGGTGTCGGCGGGCGCGGGGGCGGTTCTCGGCGGCGTCG
gorilla_rDNA      GGCCGCGGCCCCGAC-GACGTGTGTGTCGGCGGGTGCGGGGGCGGTTCTCGGCGGCGTCA
chimp_rDNA        GGCCGCGGCCCCGACGGACGTGTGTGTCGGCGGGCGCGGGGGCGGTTCTCGGCGGCGTCA
orang_rdna        GGCCGCGGCCCC----GACGTGTGTGTCGGCGGGCGCGGGTGCGGTCCTCGGCGGCGTCG
gibbon_rDNA       CCGAGCGGCCCC----GACGCGTGTGTCGGCGGGCGGGGGGGCGGATCTCGGCGGCGTCG
macaca_rDNA       GGCCGCGGCCTC----GACGTGTGTGTCGGCGGGCGCGGGGGGGA-----GGGCGGTTCT
                      ****** *    **** * *********** * *** * *      **  *  ** 

human_rDNA        CGGCGGGTCT--GGGGGGGTCTCGGTGCCCTCCTCCCCGCCGGGGCCCGTCGT-CCGGCC
gorilla_rDNA      CGGCGGGTTT----GGGGGCCTCGGTGCCCTCCTCCCCGCCGGGGCCCGTCGT-CCGGCC
chimp_rDNA        CGGCGGGTTTGGGGGGGGGTCTCGGTGCCCTCCTCCCCGCCGGGGCCCGTCGT-CCGGCC
orang_rdna        CGGCGGGGTG--GGGGGTGTCTCGGTGCC--CCTCCCCGCCGTGGCCCGTCGTCCCGTCC
gibbon_rDNA       CGGCGGGGTC----GGGGGTCTCGGTGC---CCTCCCCGCCGGGGCCCGTCGT-CCGGCC
macaca_rDNA       CGGCGTCACG--GTGGGGGTCTCGGCGCCCTCCCCGCCGCCGGGGCCCGTCGT--CGTTC
                  *****         *** * ***** **   ** * ****** **********  **  *

human_rDNA        CCGC--CGCGCCGGCTCCCCGTCTTCGGGGCC-GGCCGGATTCCCGTCGCCTCCGCCGC-
gorilla_rDNA      CCGC--CGCGCCGGCCCCCCGTCGTCGGGGCC-GGCCGGGTTCCCGTCGCCGCCGCCGCC
chimp_rDNA        CCGCCGCGCGCCGGCTCCCCGTCGTCGGGGCCGGGCCGGATTCCCGTCGCCGCCTCCGCC
orang_rdna        CCGA--CCCGCCGGCTCCGCGTCG--GGGGCC-GGCCGGGTTCCCGCCGCCGCCGTCGCC
gibbon_rDNA       CCGC--CCGGCCGGCTCC-CGTCG--GGGGCC-GTCCGGGTTCCCGCCGTCGTCGCCGCC
macaca_rDNA       CCGT--CCCGCCGGCTGC----CGTCGGGGCC-GGCCGGGTTACCGCC--------CGCC
                  ***   *  ******  *    *   ****** * **** ** *** *        *** 

human_rDNA        ----------GCCGCTCCGCGCCGCCGGGCACG--------------GCCCCGCTCGCTC
gorilla_rDNA      GCCGTCGTCGCCTCCGCCGCGCCACCGGGCCCG--------------GCCCCGCTCGCTC
chimp_rDNA        GCGC------GCCGCTCCGCGCCACCGGGCACG--------------GCCCCGCTCGCTC
orang_rdna        TCC-------GCCACGCCGCGCCACCGGGCCGGGCCCGGCCCGGCCCGCCCCGCTCGCTC
gibbon_rDNA       TCC-------GCCGCGCCGCGCCGCCCGGCCCGCTCGCTCGCTCGCTCGATCGCTCGCTC
macaca_rDNA       TCT-------GCCGCGCCGCGCCGCCGGGCCCG---------------GCCCGCTGGCTC
                             *  * ******* ** ***  *                  **** ****

human_rDNA        TCC-CCGGCCTTCCCGCTAGGGCGTCTCGAGGGTCG-GGGGCCGGACGCCGGTCCCCTCC
gorilla_rDNA      TCC-CCGGCCTTCCCGCTAGGGCGTCTCGAGGGTCG-GGGGCCGGACGCCGGTCC-----
chimp_rDNA        TCC-CCGGCCTTCCCGCTAGGGCGTCTCGAGGGTCG-GGGGCCGGACGCCGGTCC-----
orang_rdna        TCC-CCGGCCTTCCCGCTAGGGCGTCTCGAGGGTCG-GGGGCCGGACGCCGGTCC----C
gibbon_rDNA       TCC-CCGGCCTTCCCGCTAGGGCGTCTCGCGGGTCG-GGGGCCGGACGCCGGCCC-----
macaca_rDNA       TCCGCCGGCCTTCCCGCCAGGGCGCCTCGAGAGTCGTGGGGCCGGACGCTGGTCCCGGTC
                  *** ************* ****** **** * **** ************ ** **     

human_rDNA        CCCGCCTCCTCGTCCGC-------CCCCCCGCCGTCCAGGTACCTAGCGCGTTCCGGCGC
gorilla_rDNA      -CCCCCTCCTCGTCCGCCCC----TCCCCGCCGTTCCAGGTACCTAGCGCGTTCCGGCGC
chimp_rDNA        -CCCCCTCCTCGTCCGCCCCCCCACCCCCCGCCGTCCAGGTACCTAGCGCGTTCCGGCGC
orang_rdna        CGCGCCTCCTCGTCCGCCCCCCCTCCCCCCGCCGTCCAGGTACCTAGCGCGTTCCGGCGC
gibbon_rDNA       -CCCCCTCCTCGTCCGCC------CCCCACGCCGTCCAGGTACCTAGCGCGTCCCGGCGC
macaca_rDNA       CCCCCCTCCTCGTCCGC-------CCCCTCGCCGTCCAGGTACCTAGCGCGTTCCGGCGC
                    * *************        ***   *  ****************** *******

human_rDNA        GGAGGTTTAAAGACCCCTTGGGGGG--ATCGCCCGTCCG-CCCGTGGGTCGG-GGGCGGT
gorilla_rDNA      GGAGGTTTAAAGACCCCTT-GGGGG--ATCGCCCGTCCGCCCCGTGGGTCGG-GGGC---
chimp_rDNA        GGAGGTTTAAAGACCCCTT-GGGGG--ATCGCCCGTCCG-CCCGCGGGTCGG-GGGCGGT
orang_rdna        GGAGGTTTAAAGACCCCTC-GGGGG--ATCGCCCGTCCG-CCCGTCCGTGGGTCGGGGGC
gibbon_rDNA       GGAGGTTTAAAGACCCCTT-GGGGG--ATGGCCCGTCCG-CCCGTGGGTCGG-GGGC---
macaca_rDNA       GGAGGTTTAAAGACCCCTT-GGGGGGTGTCGCCCGTCCG-CCCGTGGGTCGGGGGTCGGC
                  ******************  *****   * ********* ****   ** **  *     

human_rDNA        -GGTGGGCCCGCG-GGGGAG-TCCCGTCGGGAGGGGCCCGGCCCCT-CCCG----CGCCT
gorilla_rDNA      -GGTGGGCCCGCG-GGGGGG-TCCCGTCGGGAGGGGCCCGGCCCCT-CCCG----CGCCT
chimp_rDNA        -GGTGGGCCCGCG-GGGGAG-TCCCGTCGGGAGGGGCCCGGCCCCT-CCCG----CGCCT
orang_rdna        -GGTGGGCCCGCGTGGGGAG-TCCCGTCGGGAGGGGCCCGGCCCCT-CCCG----CGCCT
gibbon_rDNA       -GGTGGGCCCGCG-GGGGAGTTCCCGTCGGGAGGGGCCCGGCCCCTCCCCG----CGCCT
macaca_rDNA       GGGCGCGCCGGCG-GGGGAG-TTCCGTCGGGAGGGGCCCGGACCCCTCCCGTCGCCTCGC
                   ** * *** *** **** * * ****************** ***  ****    * *  

human_rDNA        CCACCGCGGACTCCG--CTCCCCGGCCGGGGCCGCGCCGC-------------------C
gorilla_rDNA      CCACCGCGGACTCCG--CCCCCCGGCCGGG------------------------------
chimp_rDNA        CCCCCGCGGACTCCG--CCCCCCGGCCGGGGCCGCGCCGCCTC----------CGCCGGT
orang_rdna        CCACCGCGGACTCCG-CCCCCCCGGCCGGGGCCGCGCTGC-------------CGCCGAC
gibbon_rDNA       CCCTCGCGGACTCCGGTCCCCCCGGCCGGGGCCGCGCCGCGCTCGCGTGCCGCCGTCGAC
macaca_rDNA       CCCGCACGGGCTCCG--CCCCCTGGCGGGGGCCGCGCCGCGCGCGCGT-----CGCCGCC
                  **  * *** *****  * *** *** ***                              

human_rDNA        GCCGCC-GCCGCGGCGGCCGTCGGGTGGGGGCTTTACCCGGCGGCCGT-----------C
gorilla_rDNA      -------GCCGCGGCGGCCGTCGGGTGGGGGCTTTACCCGGCGGCCGT------------
chimp_rDNA        GCCGCG-GTCGCGGCGGCCGTCGGGTGGGGGCTTTGCCCGGCGGCCGT---------CGC
orang_rdna        GCCGCG-GTCGCGGCGGCCGTCGGGTGGGGGCTTTACCCGGCGGCCGT------------
gibbon_rDNA       GCCGCG-GTCGCGGCGGCCGCCGGGTGGGGGCTTTACCCGGCGGCCGT---CGTGCCGTC
macaca_rDNA       GACGCGCGCCGCGGCGGCCGTCGGGTGGGGGCTTTACCCGGCGGCCGTCGTCGTGCCGTC
                         * *********** ************** ************            

human_rDNA        GCGCGCCTGCCGC----GCGTGTGGCGTGCGCCCCGCGCC--GTGGGGGCGGGAA-CCCC
gorilla_rDNA      ---------------------------GCGCCCCCGCGCC--GTGGGGGCGGGAA-CCCC
chimp_rDNA        GCGCGCGTGCCGC----GCGTGTGGCGTGCGCCCCGCGCC--GTGGGGGCGGGAACCCCC
orang_rdna        -----CGTGCCGT----CCGTCGCGCGCGTGCCCCGCGCC--GTGGGGGCGGGAACCCCC
gibbon_rDNA       GCGCGCGTGCCGCGCGGGCGTGTCGTGTGTGCCCCGCGCC--GTGGGGGCGGGAA-CCCC
macaca_rDNA       GTCCGCGTGCCGCGCGCGTGTCGTGTGCGTGCCCCGCGCCGTGTGGGGGCGGGAA-CCCC
                                                 *********  ************* ****

human_rDNA        CGGGCGCCTGTGGGGTGGTGTCCGCGCTCGCCCCCGCGTG--GGCGGCGCGCG---CCTC
gorilla_rDNA      CGGGCGCCTGTGGGGCGGTGTCAGCGCTCGCCCCCGCGTG--GGCGGCGCGCG---CCTC
chimp_rDNA        CGGGCGCCTGTGGGGTGGTGTCCGCGCTCGCCCCTGCGTG--GGCGGCGCGCG---CCTC
orang_rdna        CGGGCGCCTGTGGGGTGGTGTCCGCGCTCGCCCCCGCGTG--GGCGGCGCGCG---CCTC
gibbon_rDNA       CGGGCGCCTGTGGGGTGGTGTCCGCGCTCGCCCCCGCGTGTGGGCGGCGCGCGCCTCCTC
macaca_rDNA       CGGGCGCCTGTGG---GGTGTCCGCGCTCGCCCCGTCGTG--GGCGGCGCGCGGG-TCTC
                  *************   ****** ***********  ****  ***********    ***

human_rDNA        CCCGTGG--TGTGAAACCTTCCGACCCCTCTCCGGAGTCCGGTCCCG---TTTGCTGTCT
gorilla_rDNA      CCCGTGG--TGTGAAACCTTCCGACCCCTCTCCGGAGTCCGGTCCCG---TTTGCTGTCC
chimp_rDNA        CCCGTGG--TGTGAAACCTTCCGACCCCTCTCCGGAGTCCGGTCCCGTTTTTTGCTGTCT
orang_rdna        CCCGTGGTGTGCGACACCTTCCGACCCCTCTCCGGAGTCCGGTCCCG---TTTGCCGTCT
gibbon_rDNA       CCCGTGG--TGTGAAACCTTCCGACCCCTCTCCGGAGTCCGGTCCCG---TTGCTCGTCT
macaca_rDNA       CCCGTGG-AAGTGAAACCTTCCGACCCCTCTCCGGAGTCTGGTCCCGTT-ATACTTGTCT
                  *******   * ** ************************ *******    *    *** 

human_rDNA        CGTCTGGCCGGCCTGAGGCAACCCCCTCTCCTCTTGGGCGGGGGGGGGGGGGACGTGCCG
gorilla_rDNA      -GTCTGGCCGGCCTGAGGCAAACCCCCCTCCTCC---GTGGGGGGGGGGGGGACGTGCCG
chimp_rDNA        -CTCTGGCCGGCCTGAGGCAACCCCCTCTCCTCT-----------GGGGGGGACGTGCCG
orang_rdna        -GACTGGCCGGCCTGAGGCGACCCCCC----------------GCGGGGGGGAAGTGCCG
gibbon_rDNA       -GACTGGCCGGCCTGAGGCAACCCCCCCCTCC--------------GGGGGGACGTGCCG
macaca_rDNA       -CGCTGGCCGGCCTGAGGCAACCCCCGCTC-------------------GGGGCGTGCCG
                     **************** * ****                       ***  ******

human_rDNA        CGCCAGGAAGGGCCTCCTCCCGGTGCGT-CGTCGGGAGCGCCCTCGCCAAATCGACCTCG
gorilla_rDNA      CGCCAGGAGGG----CCTCCCGGT------GTCGGGAGCGCCCTCGCCAAATCGACCTCG
chimp_rDNA        CGCCAGGAGGG----CCTCCCGGTGTGTGTGTCGGGAGCGCCCTCGCCAAATCGACCTCG
orang_rdna        CGCCAGGGGCGAGGGCCTCCCGGTG----TGTCGGGGGCGCCCTCGCCCGATCGAGCTCG
gibbon_rDNA       CGCCAGGAGGG----CCTCCCGGTG----CGTCGGGGGCGCCCTCGCCAAATCGACCTCG
macaca_rDNA       TGCCAGGAGGG----CCTCCCGGT------GTCGGGAGCGCCCTCGCCACATCGACCTCG
                   ******   *    *********      ****** ***********  ***** ****

human_rDNA        -TACGACTCTTAGCGGTGGATCACTCGGCTCGTGCGTCGATGAAGAACGCAGCTAGCTGC
gorilla_rDNA      TTACGACTCTTAGCGGTGGATCACTCGGCTCGTGCGTCGATGAAGAACGCAGCTAGCTGC
chimp_rDNA        -TACGACTCTTAGCGGTGGATCACTCGGCTCGTGCGTCGATGAAGAACGCAGCTAGCTGC
orang_rdna        -TACGACTCTTAGCGGTGGATCACTCGGCTCGTGCGTCGATGAAGAACGCAGCTAGCTGC
gibbon_rDNA       -TACGACTCTTAGCGGTGGATCACTCGGCTCGTGCGTCGATGAAGAACGCAGCTAGCTGC
macaca_rDNA       -TACGACTCTTAGCGGTGGATCACTCGGCTCGTGCGTCGATGAAGAACGCAGCTAGCTGC
                   ***********************************************************

human_rDNA        GAGAATTAATGTGAATTGCAGGACACATTGATCATCGACACTTCGAACGCACTTGCGGCC
gorilla_rDNA      GAGAATTAATGTGAATTGCAGGACACATTGATCATCGACACTTCGAACGCACTTGCGGCC
chimp_rDNA        GAGAATTAATGTGAATTGCAGGACACATTGATCATCGACACTTCGAACGCACTTGCGGCC
orang_rdna        GAGAATTAATGTGAATTGCAGGACACATTGATCATCGACCCTTCGAACGCACTTGCGGCC
gibbon_rDNA       GAGAATTAATGTGAATTGCAGGACACATTGATCATCGACACTTCGAACGCACTTGCGGCC
macaca_rDNA       GAGAATTAATGTGAATTGCAGGACACATTGATCATCGACACTTCGAACGCACTTGCGGCC
                  *************************************** ********************

human_rDNA        CCGGGTTCCTCCCGGGGCTACGCCTGTCTGAGCGTCGCTTGCCGATCAATCGCCCCC--G
gorilla_rDNA      CCGGGTTCCTCCCGGGGCTACGCCTGTCTGAGCGTCGCTTGCCGATCAATCGCCCCC--G
chimp_rDNA        CCGGGTTCCTCCCGGGGCTACGCCTGTCTGAGCGTCGCTTGCCGATCAATCGCCCCC--G
orang_rdna        CCGGGTTCCTCCCGGGGCTACGCCTGTCTGAGCGTCGCTTGCCGATCGATCGCCCCC--G
gibbon_rDNA       CCGGGTTCCTCCCGGGGCTACGCCTGTCTGAGCGTCGCTTGCCGATCAATCGCCCCCCGG
macaca_rDNA       CCGGGTTCCTCCCGGGGCTACGCCTGTCTGAGCGTCGCTTGCCGATCAATCGCCCCC--G
                  *********************************************** *********  *

human_rDNA        GGGGTGCCTCCGGGCTCCTCGGGGTGCGCGGCTGGGGGTTCCCTCGCAGGGCCCGCCGGG
gorilla_rDNA      GGGGTGCCTCCGGGCTCCTCGGGGTGCGCGGCTGGGGGTTCCCTCGCAGGGCCCGCC-GG
chimp_rDNA        GGGGTGCCTCCGGGCTCCTCGGGGTGCGCGGCTGGGGGTTCCCTCGCAGGGCCCGCC-GG
orang_rdna        GGGGTGCCTCCGGGCTCCTCGGGGTGCGCGGCTGGGGGTTCCCTCGCAGGGCCCGCC-GG
gibbon_rDNA       GGGGTGCCTCCGGGCCCCTCGGGGCGCGCGGCTGGGGGTTCCCTCGCAGGGCCCGCC-GG
macaca_rDNA       GGGGTGCCTCCGGGCTCCTCGGGGTGCGCGGCTGGGGGTTGCCTCGCAGGGCCCGCC-GG
                  *************** ******** *************** **************** **

human_rDNA        GGCCCTCCGTCCCCCTAAGCGCAGACCCGGCGGCGTCCGCCCTCCTC----TTGCCGCCG
gorilla_rDNA      GGCCCTCCGTCCCCCTAAGCGCAGACCCGGCGACGTCCGCCCTCCTC----TTCGTGCCG
chimp_rDNA        GGCCCTCCGTCCCCCTAAGCGCAGACCCGGCGACGTCCGCCCTCCTC----TTCCCGCCG
orang_rdna        GGCCCTCCGTCCCCCCAAGCGCAGACCCGGCGGCGTCCGCCCTCCTCCCGTTTCCCGCCG
gibbon_rDNA       GGTCCTCCGTCCCCCCAAGCGCAGACCCGGCGACGTCCGTCCTCCCG-----TTCCGCCG
macaca_rDNA       GGCCCTCCGTCCCCCCAAGCGCAGACCCGGCGACGTCCGCCCTCCCC-----TTCCGCCG
                  ** ************ **************** ****** *****       *   ****

human_rDNA        CGCCCGCCCCTTCCCCCT-CCCCCCGCGGGCCCTGCGTGGTC-ACGCGTCGGGTGGCGGG
gorilla_rDNA      CGCCCGCCCCTTCCCCCTCCCCCCCGCGGGCCCTGCGCGGTC-ACGCGTCGGGTGGCGCG
chimp_rDNA        CGCCCGCCCCTCCCCCCTCCCCCCCGCGGGCCCTGCGTGGTC-ACGCGTCGGGCGGAGGG
orang_rdna        CGCGCGCCCCTTCCCCCT-CCCCCCGCGGGCCCCGCGCGGTC-CCGCGTCGGGTGGCGGG
gibbon_rDNA       CGCCGGCCCCTTCCCCCT-CCCCCCGCGGGCCCTGCGCGGTCGACGCGTGGGGTGGCGGG
macaca_rDNA       CGCCCGCACCTTTCCCCCTGCCCC-----------CGCGGTC-ACGCGTTGGGTGGGGGG
                  ***  ** ***  ****   ****           ** ****  ***** *** ** * *

human_rDNA        GGGGAGAGGGG------GGCGCGCCCGGCTGAGAGAGACGGGGAGGG-CGGCGCCGCCGC
gorilla_rDNA      GGGAAGGGGGG------GGCGCCCGGCTGTGAGAGAGAGAGAGAGGGAGGGCGGCGCCGC
chimp_rDNA        GGGGAGGGGGG------CGCCCGGTCGAGAGCGAGAGAGAGAGAGGGAGGGCGGCGCCGC
orang_rdna        GGGAAGGGGGGCCGCCCGCCCAGGCCGGCCGGGAGA-CGGAGAAGGGAGGGCGGCGCCGC
gibbon_rDNA       GGGGGAGGGGG------GGCCCGGCCGGGAGA-------AGGGAGGGAGGGCGGCGCCGC
macaca_rDNA       GGGAGGGGGGG------------CCCGGCTGGGAGACCGGAGAAGGGAGGGCGGCGCCGC
                  ***    ****                   *            ****  **** ******

human_rDNA        CGCCCGCGAAGACGGAGAGGG---AAAGAGAGA-GCCGGCTCGGGCCGAGTTCCCGTG--
gorilla_rDNA      CGCCCGCGAAGACGGAGAGGG---CAAGAGAGAGGCCTGCTCGGGCGGAGATCCCGTG--
chimp_rDNA        CGCCCGCGAAGACGGAGAGGG---GAAGAGAGA-GCCGGCTCGGGCCGAGTTCCCGTG--
orang_rdna        CGCCCGCGAAGACGGAGAGGG----AAGAGAGGGGCCGGCTCGGGCCGAGTTCCCGTG--
gibbon_rDNA       CGCCCGCGAAGGCGGAGAGGGGGAAGAGAGAGAAGCCGGCTCGGGCCGGGTCCCCGTG--
macaca_rDNA       CGCCCGCGAAGAGGGAGAGGG----AAGAGAGA-GCCGTCTCGGTCCGCGTTCCCGCGGC
                  ***********  ********     ******  ***  ***** * * *  **** *  

human_rDNA        -------GCCGCCGCCTGCGGTCCGGGTT-CCTCCCTC-GGGGGGCTCCCTCGCGCCGCG
gorilla_rDNA      -------GCCGCCACC-GCGGTCCGGGTT-CCTCCCTC--GGGGGCTCCCTCGCGCCGCA
chimp_rDNA        -------GCCGCCACCTGCGGTCCGGGTT-CCTCCCTC--GGGGGCTCCCTCGCGCCGCA
orang_rdna        -------GCCGCCGCC-GCGGTCCGGGTT-CCTCCCTC--GGGGGTCCCCTCGCGCCGCA
gibbon_rDNA       -------GCCGCCGAC-GCGGTCCGGGTTCCCCCCCTC--GGGGGCTCCCTCGCGCCGCA
macaca_rDNA       CGCGGCCGCCGCCGCC-GCGGCCCGGGTT-CCTCCCTCGGGGGGGCTCCCTCGCGCCGCA
                         ******  * **** ******* ** *****  *****  ************ 

human_rDNA        CGCGG--CTCGGGGTTCGGGGTTCGTCGGCC----CCGGCCGGGTGGAAGGTCCCGTGCC
gorilla_rDNA      CGCGG--CTCGGGGTTCGGGGTTCGTCGGCC----CCGGCCGGGTGGAACGTCCCGTGCC
chimp_rDNA        CGCGGCTCTCGGGGTTCGGGGTTCGTCGGCC----CCGGCCGGGTGGAAGGTCCCGTGCC
orang_rdna        CGCGG--CTCGGGGTCCGGGGTTCGTCGGCC----CCGGCCGGGTGGAAGGTCCCGTGCC
gibbon_rDNA       CGCGG--CTCGGGGCTCGGGGTTCGTTGGCCCTGGCCGGCCGGGTGGAAGGTCCCGCGCC
macaca_rDNA       CGCGG--CTCGGGGTGCGGGGTTCGTTGGCC----CGGGCCGGGTGGAAGGTCCCGTGCC
                  *****  *******  ********** ****    * ************ ****** ***

human_rDNA        ---CGTCGTCGTCGTCGTCGTCGCGCGTCGTCGGCGGT--GGGGGCGTGTTGCGTGCGGT
gorilla_rDNA      ---------CGTCGTCGTCGTCGCGCGTCGTCGGCGGT-GGGGGGCGTGTTGC-----CT
chimp_rDNA        ---------------CGTCGCCGC-CGTCGTCGGCGGTGGGGGGGCGTGTTGC-------
orang_rdna        GTTCGTCGTCGTCGTCGTCGTGGCGCGTCGTCGGCGGC--GGGGGCGTGTTGC-------
gibbon_rDNA       -----------GTGCCGTCGTCGCGCGTCGGCGGCGGC--GGGGGCGGGAAGG-------
macaca_rDNA       -------------GCCGTCGTCGCGCGTCGGCGGCGGC--GGTGGGGGCGTGT----GTC
                                 *****  ** ***** ******   ** ** *    *        

human_rDNA        GTGGTGGTGGGGGAGGAGGAAGGCGGGTCCGGAAGG-GGAAGGGTGCCGGCGGGGAGAGA
gorilla_rDNA      GTGGTGGTCGGCGGGGAGGAAGGCGGGTCCGGAGGG---AAGGGTTCCGGCGGGGAGAGA
chimp_rDNA        GTGTGGTGGGGGGGGGAGGAAGGCGGGTCCGGAGGG--AAGGGGGTCTGGCGGGGAGAGA
orang_rdna        GTGTTGGGGGGGCGGAGGAAGGGCGGCTCCGGAAGGAAGGGGGGTTCTGGCGGGGAGAGG
gibbon_rDNA       ------------------------------------------------------------
macaca_rDNA       GTGGGGGTGGGGGGGAAGGAAGG-------GCGAGGTCGGAGGGGTTGCGCGGGGAGAG-
                                                                              

human_rDNA        GG----------------GTCGGGGGAGCGCGTCCCGGTCGCCGCGGTTCGCCGCCCGCC
gorilla_rDNA      GGG---------------CGTGGGGGAGCGCGTCCCGGTCGCCGCGGTTCGCCGCCCGCC
chimp_rDNA        GAG---------------GGTGGGGGAGCGCGTCCCGGTCGCCGCGGTTCGCCGCCCGCC
orang_rdna        GGGTGTGGTGGTGGTGGTGGCGGGGGAGCGCGTCCCGGTCGCCGCGGTTCGCCGCCCGCC
gibbon_rDNA       ----------------------------CGAGCCCCG-----------------------
macaca_rDNA       ------------------GTCGGGGGAGCGCGTCCCGGTCGCCGCGGTTCGCCGCCCGCC
                                              ** * ****                       

human_rDNA        CCCGGTGGCGGCCCGGCGTCCGGCCGACCGCCGCTCCCGCGCC---CCTC----------
gorilla_rDNA      CCTGGTGGCGGCCCGGCGTTCGGCCGACCGCCGCTCCCCCGCC---CCTC----------
chimp_rDNA        CCTGGTGGCGGCCCGGCGTCCGGCCGACCGCCGCTCCCGCGCCCCTCCTC----------
orang_rdna        CCCGGTGGCGGCCCGGCGTCCGGCCGACCGCCGCTCCCGCCGCGCCCCTCCGCCTCCCCT
gibbon_rDNA       ------------------------------------------------------------
macaca_rDNA       CCTGGTGGCGGCCCGGCGTCCGGCCGACCGCCGCTCCCGCGCCGCCTC------------
                                                                              

human_rDNA        CTCCTCCCCGCCGCCCCTCCTCCGAGGCCCCGCCCGTCCTCCTCGCCCTCCCCGCGCGTA
gorilla_rDNA      CTCCTCCCCGCCGCCCCTCCTCCGAGGCCCCGTC--TCCCCCTCGCCCTAC-----CGCA
chimp_rDNA        CTCCTCCCCGCCGCCCCTCCTCCGGGGCCCCG----TCCTCCTCGCCCTCC-----CGCA
orang_rdna        CCCCTCCCCGCCGCCCCTCCTCCGAGGCACCG----TCCTCCTCGTCCGACCTCC-CGCC
gibbon_rDNA       ------------------------------------------------------------
macaca_rDNA       CTCCCCGCCGCCGCCGCTCCGCACCGCCACCG----TCCTCCTGTCCTC-----------
                                                                              

human_rDNA        CGCGCG---CCCGCCCGCCCGGCTCGCCTCGCGGCGCGTCGGCCGGGGCCGGGAGCCCGC
gorilla_rDNA      CGCACG---CCCGCCCGCCCGGCTCGCCTCGTGGCGCGTGGTCCGGGGCCGGAAGCCCGC
chimp_rDNA        CGCACG---CCCGCCCGCCCGGCTCGCCTCGCGGCGTGTCGTCCGGGGCCGGAAGCCCGC
orang_rdna        CGCCCGTCCCCCGCCCGCCCGGCTCGCTTCGCGGCG---CGTCCGGGGCCGGAAGCCCGC
gibbon_rDNA       ------------------------------------------------------------
macaca_rDNA       ---------CCCGCCCGCCCGGCTCGCTCCGCG------CGTCAGGGGCCGGAAGCCCGC
                                                                              

human_rDNA        CCCGCGGCCCGCCCGGCCGCGCCCGTGGCCGCGGCGCCGGGGTTCGCGTGTCCCCGGCGG
gorilla_rDNA      CCCGCGGCCCGCCCGGCCGCGCCCGTGGCCGCGGTCCCGGGGTTCGCGTGTCCCCGGCGG
chimp_rDNA        CCCGCGGCCCGCCCGGCCGCGCCCGTGGCCGCGGTCCCGGGGTTCGCGTGTCCCCGGCGG
orang_rdna        CCCGCGGCCCGCCCGGCCGCGCTCGCGGCCGCGGTCCCGGGGTTCGCGTGCCCCCGGCGG
gibbon_rDNA       ------------------------------------------------------------
macaca_rDNA       CCCGCGGCCCGCCCGGCCGCGCTCGTGGCCGCGTTCCCGGGGTTTGCGTGCCCCCGGCGG
                                                                              

human_rDNA        CGACCCGCGGGACGCCGCGGTGTCGTCCGCCGTCGCGCGCCCGCCTCCGGCTCGCGGCCG
gorilla_rDNA      CGACCCGCGGGACGCCGCGGTGTCGTCCGCCGTCGCGCGCCCGCCTCCGGCTCGCGGCCG
chimp_rDNA        CGACCCGCGGGACGCCGCGGTGTCGTCCGCCGTCGCGCGCCCGCCCCCGGCTCGCGGCCG
orang_rdna        TGACCCGCGGGACGCCGCGGTGTCGTCCGCCGTCGCGCGCCCGCCTCCGGCTCGCGGCCG
gibbon_rDNA       ------------------------------------------------------------
macaca_rDNA       TGACCCGCGGGACGCCGGGGCGTCGTCCGCCGTCGCGCGCCCGCCTCCGGTCCGCGGCCG
                                                                              

human_rDNA        CGCCGCGCCGCGCCGGGGCCCCGTCCCGAGCTTCCGCGTCGGGGCGGGGCGGCT------
gorilla_rDNA      CGCCGCGCCGTGCCGGGACCCCGTCCCGTGCTTCCGCGTCGGGGCGGGGCGGCTCCGCC-
chimp_rDNA        CGCCGCGCCGTGCCGGGGCCCCGTCCCGAGCTTCCGCGTCGGGGCGGGGCGGCT------
orang_rdna        CGCCGTGCCGTGCCGGGGCCCCGTCCCGGGCTTCCGCGTCGGGGCGGGTGGGCGGCGTCC
gibbon_rDNA       ------------------------------------------------------------
macaca_rDNA       CGTGGTGCCGCGCCGGGGCCCCGTCCCGAGCTTCCGCGTCGGGGCGGGTCGGGCGCCGCC
                                                                              

human_rDNA        -------------CCGCCGCCGCGTCCTCGGACCCGTCCCCC-CGACCTCCGCGGGGGAG
gorilla_rDNA      ------------ACCGCCGCCGCGTCCTCGGACCCGTCCCCCGCGGCCTCCGCGGGGGAA
chimp_rDNA        -------------CCGCCGCCGCGTCCTCGGACCCGTCCCCG-CGACCTCCGCGGGGGAC
orang_rdna        GTCCGTCCGTC-------------------------------------------------
gibbon_rDNA       ------------------------------------------------------------
macaca_rDNA       GCCCGCTGGCCGCCGCCCGCCGCCTCCTCGGGCTCGTCCCCCACCTCCACGGGGGGGGGG
                                                                              

human_rDNA        ACG-------------------------------GGTCGGGGCGTGCGGCGCCCGTCCCG
gorilla_rDNA      GGG---------------------------------TCGGGGTGTGCGGTGCCCGTCCCG
chimp_rDNA        GGG-------------------------------TCGGGGTGTGTGCGGTGCCCGTCCCG
orang_rdna        -------------------------------------------------CGTCCGTCCCG
gibbon_rDNA       ------------------------------------------------------------
macaca_rDNA       GGACGGGTCGGGGGGTCGGTGGGCGGGGGTGTGTGGCGGTGGTGCGCGGCGCCCGTCCCG
                                                                              

human_rDNA        CCCCCGGCCCGTGCCCCTCCCTCCGGTCGT----CCCGCTCCGGCGGGGCGGCGCGGGGG
gorilla_rDNA      CCCCCGGCCCGTGCCCCTCCCTCCGGTCGT----CCCGCTCCGGCGGGGCGGCGCGGGGG
chimp_rDNA        TCCCCGGCCCGTGCCCCTCCCTCCGGTCGT----CCCGCTCCGGCGGGGCGGCGCGGGGG
orang_rdna        CCCCCGGCCCGTGCCCCTCCCTCCCGTCGTCCCGCCCGCTCCGGCGGGGCGGC--GGGGG
gibbon_rDNA       ------------------------------------------------------------
macaca_rDNA       TCCCCGGTCCGTGCCCCTCCCTCCCGTCGT--------CCCCGGCGGGGCGGCG-GGGGG
                                                                              

human_rDNA        TGCCGCCGGCCGCGCGCTCTCTCTCCCGTCGCCTCTCCCCCTCGCCGGGCCCGTCTCCCG
gorilla_rDNA      TGCCGTCGGCCGCG-GCTCTCTCTCCCGCCGCCTCT-CCCCTCGCCGGGCCCGTCTCCCG
chimp_rDNA        TGCCGTCGGCCGCG-GCTCTCTCTCCCGTCGCCTCT-CCCCTCGCCGGGCCCGTCTCTCG
orang_rdna        TGCCGTCGGCCCGCGGCTCCCTCTTC--TCGCCTCT-CCCTTCGCCGGGCCCGTCTCCGG
gibbon_rDNA       ------------------------------------------------------------
macaca_rDNA       CGCCGTCGGCCGCG-GCTCTCTCTCTCTCGTCTTCT-CCCCTCGCCGGGCCCGTCTCCCG
                                                                              

human_rDNA        ACGGAGCGTC------GGGCGGGCGGTCGGGCCGGCGCGA--TTCCGTCCGTC-------
gorilla_rDNA      ACGGAGCGTC------GGGCGGGCGGGCCGGTCGGCGCGA--TTCCGTCCGTC-------
chimp_rDNA        ACGGGGCGGC------GGGCGGTCGGTCGGGCCGGCGCGA--TGCCGTCCGTCCGCGTCC
orang_rdna        ACGGGGCGTC------GGGCGGGCCGGCGCG-----------TTCCGTCCGGC-------
gibbon_rDNA       ----------------GAAGGGTCTGGCGCC-----------GCCCGGGCCCC-------
macaca_rDNA       ACGGAGCGTCCGGGCGCGGCGGGACGGCGGGCCGGCGCGGCGTTCCGTCCGCC-------
                                      **   * *                ***  *  *       

human_rDNA        --------------CGTCCGCCGAGCGGCCCG-TCCCCCTCCGAGACGCGACCTCAGATC
gorilla_rDNA      ---------CGCCCGCCCGCCCGTCGACCCCG-TTCCCCTCCGAGACGCGACCTCAGATC
chimp_rDNA        GCCGAGCGGCCCGTCCCCGCCCGCCGGCCCCGTTCCCCCTCCGAGACGCGACCTCAGATC
orang_rdna        -------CGCCCCCGCCCGTTCGCGCGCCCCG-TTCCCCTCCGAGACGCGACCTCAGATC
gibbon_rDNA       -------CCCCCCCCGCCCGTCGTCGGCCCCG-TTCCCCTCCGAGACGCGACCTCAGATC
macaca_rDNA       ---GACCCGCCCACCCCCGCCCGTGCGCCTC--CCGCCCTCCGAGACGCGACCTCAGATC
                                   *   **     * *     ************************

human_rDNA        AGACGTGGCGACCCGCTGAATTTAAGCATATTAGTCAGCGGAGGAGAAGAAACTAACCAG
gorilla_rDNA      AGACGTGGCGACCCGCTGAATTTAAGCATATTAGTCAGCGGAGGAAAAGAAACTAACCAG
chimp_rDNA        AGACGTGGCGACCCGCTGAATTTAAGCATATTAGTCAGCGGAGGAAAAGAAACTAACCAG
orang_rdna        AGACGTGGCGACCCGCTGAATTTAAGCATATTAGTCAGCGGAGGAAAAGAAACTAACCAG
gibbon_rDNA       AGACGTGGCGACCCGCTGAATTTAAGCATATTAGTCAGCGGAGGAAAAGAAACTAACCAG
macaca_rDNA       AGACGTGGCGACCCGCTGAATTTAAGCATATTAGTCAGCGGAGGAAAAGAAACTAACCAG
                  ********************************************* **************

human_rDNA        GATTCCCTCAGTAACGGCGAGTGAACAGGGAAGAGCCCAGCGCCGAATCCCCGCCCCGCG
gorilla_rDNA      GATTCCCTCAGTAACGGCGAGTGAACAGGGAAGAGCCCAGCGCCGAATCCCCGCCCCGCG
chimp_rDNA        GATTCCCTCAGTAACGGCGAGTGAACAGGGAAGAGCCCAGCGCCGAATCCCCGCCCCGCG
orang_rdna        GATTCCCTCAGTAACGGCGAGTGAACGGGGAAGAGCCCAGCGCCGAATCCCCGCCCCGCG
gibbon_rDNA       GATTCCCTCAGTAACGGCGAGTGAACAGGGAAGAGCCCAGCGCCGAATCCCCGCCCCGCG
macaca_rDNA       GATTCCCTCAGTAACGGCGAGTGAACAGGGAAGAGCCCAGCGCCGAATCCCCGCCCCGCG
                  ************************** *********************************

human_rDNA        GCGGGGCGCGGGACATGTGGCGTACGGAAGACCCGCTCCCCGGCGCCGCTCGTGGGGGGC
gorilla_rDNA      GCGGGGCGCGGGAAATGTGGCGTACGGAAGACCCACTCCCCGGCGCCGCTCGTGGGGGGC
chimp_rDNA        GCGGGGCGCGGGACATGTGGCGTACGGAAGACCCACTCCCCGGCGCCGCTCGTGGGGGGC
orang_rdna        GTGGGGCGCGGGACGTGTGGCGTACGGAAGACCCACTCCCCGGCGCCGCTCGTGGGGGGC
gibbon_rDNA       GTGGGGCGCGGGAGATGTGGCGTACGGAAGACCCACTCCCCGGCGCCGCTCGTGGGGGGC
macaca_rDNA       GTGGGGCGCGGGAAATGTGGCGTACGGAAGACCCACTCCCCGGCGCCGCTCGTGGGGGGC
                  * ***********  ******************* *************************

human_rDNA        CCAAGTCCTTCTGATCGAGGCCCAGCCCGTGGACGGTGTGAGGCCGGTAGCGGCCCCCGG
gorilla_rDNA      CCAAGTCCTTCTGATCGAGGCCCAGCCCGTGGACGGTGTGAGGCCGGTAGCGGCCCCCGG
chimp_rDNA        CCAAGTCCTTCTGATCGAGGCCCAGCCCGTGGACGGTGTGAGGCCGGTAGCGGCCCCCGG
orang_rdna        CCAAGTCCTTCTGATCGAGGCCCAGCCCGCGGACGGTGTGAGGCCGGTAGCGGCCCCCGG
gibbon_rDNA       CCAAGTCCTTCTGATCGAGGCCCAGCCCGTGGACGGTGTGAGGCCGGTAGCGGCCCCCGG
macaca_rDNA       CCAAGTCCTTCTGATCGAGGCCCAGCCCGTGGACGGTGTGAGGCCGGTAGCGGCCCCCGG
                  ***************************** ******************************

human_rDNA        CGCGCCGGGCCCGGGTCTTCCCGGAGTCGGGTTGCTTGGGAATGCAGCCCAAAGCGGGTG
gorilla_rDNA      CGCGCCGGGCCCGGGTCTTCCCGGAGTCGGGTTGCTTGGGAATGCAGCCCAAAGCGGGTG
chimp_rDNA        CGCGCCGGGCCCGGGTCTTCCCGGAGTCGGGTTGCTTGGGAATGCAGCCCAAAGCGGGTG
orang_rdna        CGCGCCGGGCCCGGGTCTTCCCGGAGTCGGGTTGCTTGGGAATGCAGCCCAAAGCGGGTG
gibbon_rDNA       CGCGCCGGGCCCGGGTCTTCCCGGAGTCGGGTTGCTTGGGAATGCAGCCCAAAGCGGGTG
macaca_rDNA       CGCGCCGGGCCCGGGTCTTCCCGGAGTCGGGTTGCTTGGGAATGCAGCCCAAAGCGGGTG
                  ************************************************************

human_rDNA        GTAAACTCCATCTAAGGCTAAATACCGGCACGAGACCGATAGTCAACAAGTACCGTAAGG
gorilla_rDNA      GTAAACTCCATCTAAGGCTAAATACCGGCACGAGACCGATAGTCAACAAGTACCGTAAGG
chimp_rDNA        GTAAACTCCATCTAAGGCTAAATACCGGCACGAGACCGATAGTCAACAAGTACCGTAAGG
orang_rdna        GTAAACTCCATCTAAGGCTAAATACCGGCACGAGACCGATAGTCAACAAGTACCGTAAGG
gibbon_rDNA       GTAAACTCCATCTAAGGCTAAATACCGGCACGAGACCGATAGTCAACAAGTACCGTAAGG
macaca_rDNA       GTAAACTCCATCTAAGGCTAAATACCGGCACGAGACCGATAGTCAACAAGTACCGTAAGG
                  ************************************************************

human_rDNA        GAAAGTTGAAAAGAACTTTGAAGAGAGAGTTCAAGAGGGCGTGAAACCGTTAAGAGGTAA
gorilla_rDNA      GAAAGTTGAAAAGAACTTTGAAGAGAGAGTTCAAGAGGGCGTGAAACCGTTAAGAGGTAA
chimp_rDNA        GAAAGTTGAAAAGAACTTTGA--AGAGAGTTCAAGAGGGCGTGAAACCGTTAAGAGGTAA
orang_rdna        GAAAGTTGAAAAGAACTTTGAAGAGAGAGTTCAAGAGGGCGTGAAACCGTTAAGAGGTAA
gibbon_rDNA       GAAAGTTGAAAAGAACTTTGA--AGAGAGTTCAAGAGGGCGTGAAACCGTTAAGAGGTAA
macaca_rDNA       GAAAGTTGAAAAGAACTTTGAAGAGAGAGTTCAAGAGGGCGTGAAACCGTTAAGAGGTAA
                  *********************  *************************************

human_rDNA        ACGGGTGGGGTCCGCGCAGTCCGCCCGGAGGATTCAACCCGGCGGCGGGTCCGGCCGTGT
gorilla_rDNA      ACGGGTGGGGTCCGCGCAGTCCGCCCGGAGGATTCAACCCGGCGGCGGGTCCGGCCGTGT
chimp_rDNA        ACGGGTGGGGTCCGCGCAGTCCGCCCGGAGGATTCAACCCGGCGGCGGGTCCGGCCGTGT
orang_rdna        ACGGGTGGGGTCCGCGCAGTCCGCCCGGAGGATTCAACCCGGCGGCGGGTCCGGCCGTGT
gibbon_rDNA       ACGGGTGGGGTCCGCGCAGTCCGCCCGGAGGATTCAACCCGGCGGCGGGTCCGGCCGTGT
macaca_rDNA       ACGGGTGGGGTCCGCGCAGTCCGCCCGGAGGATTCAACCCGGCGGCGGGTCCGGCCGTGT
                  ************************************************************

human_rDNA        CGGCGGCCCGGCGGATCTTTCCCGCCCCCCGTTCCTCCCGACCCCTCCACCCGCCCTCCC
gorilla_rDNA      CGGCGGCCCGGCGGATCTTTCCCGCCCCCCGTTCCTCCCGACCCCTCCACCCGCCCTCCC
chimp_rDNA        CGGCGGCCCGGCGGATCTTTCCCGCCCCCCGTTCCTCCCGACCCCTCCACCCGCCCTCCC
orang_rdna        CGGCGGCCCGGCGGATCTTTCCCGCCCCCCGTTCCTCCCGACCCCTCCACCCGCCCTCCC
gibbon_rDNA       CGGCGGCCCGGCGGATCTTTCCCGCCCCCCGTTCCTCCCGACCCCTCCACCCGCCCTCCC
macaca_rDNA       CGGCGGCCCGGCGGATCTTTCCCGCCCCCCGTTCCTCCCGACCCCTCCACCCGCCCTCCC
                  ************************************************************

human_rDNA        TT-CCCCCGCCGCCCCTCCTCCTCCTCCCC----GGA-GGGGGCGGGCTCCGGCGGGTGC
gorilla_rDNA      TT-CCCCCGCCGCCCCTCCTCCTCCTCCCC----GGA-GGGGGCGGGCTCCGGCGGGTGC
chimp_rDNA        TTCCCCCCGCCGCCCCTCCTCCTCCTCCCC----GGA-GGGGGCGGGCTCCGGCGGGTGC
orang_rdna        T--CCCCCGCCGCCCCTCCTCCTCCTCCCCGCGGGGA-GGGGGCGGGCTCCGGCGGGTGC
gibbon_rDNA       T--CCCCCGCCGTCCCTCCTCCTCCTCCCC----GGAGGGGGGCGGGCTCCGGCGGGCGC
macaca_rDNA       T--CCCCCGCCGCCCCTCCTCCTCCTCCCC----GGA-GGGGGCGGGCTCCGGCGGGTGC
                  *  ********* *****************    *** ******************* **

human_rDNA        -GGGGGTGGGCGGGCGGGGCCGGGGGTGGGGTCGGCGGGGGACCGTCCCCCGACCGGCGA
gorilla_rDNA      GGGGGGTGGGCGGGCGGGGCCGGGGGTGGGGTCGGCGGGGGACCGTCCCCCGACCGGCGA
chimp_rDNA        -GGGGGTGGGCGGGCGGGGCCGGGGGTGGGGTCGGCGGGGGACCGTCCCCCGACCGGCGA
orang_rdna        -GGGGGTGGGCGGGCGGGGCCGGGGGTGGGGTCGGCGGGGGACCGTCCCCCGACCGGCGA
gibbon_rDNA       -GGGGGTGGGCGGGCGGGGCCGGGGGTGGGGTCGGCGGGGGACCGTCCCCCGACCGGCGA
macaca_rDNA       -GGGGGTGGGCGGGCGGGGCCGGGGGTGGGGTCGGCGGGGGACCGTCCCCCGACCGGCGA
                   ***********************************************************

human_rDNA        CCGGCCGCCGCCGGGCGCATTTCCACCGCGGCGGTGCGCCGCGACCGGCTCCGGGACGGC
gorilla_rDNA      CCGGCCGCCGCCGGGCGCATTTCCACCGCGGCGGTGCGCCGCGACCGGCTCCGGGACGGC
chimp_rDNA        CCGGCCGCCGCCGGGCGCATTTCCACCGCGGCGGTGCGCCGCGACCGGCTCCGGGACGGC
orang_rdna        CCGGCCGCCGCCGGGCGCATTTCCACCGCGGCGGTGCGCCGCGACCGGCTCCGGGACGGC
gibbon_rDNA       CCGGCCGCCGCCGGGCGCATTTCCACCGCGGCGGTGCGCCGCGACCGGCTCCGGGACGGC
macaca_rDNA       CCGGCCGCCGCCGGGCGCATTTCCACCGCGGCGGTGCGCCGCGACCGGCTCCGGGACGGC
                  ************************************************************

human_rDNA        TGGGAAGGCCCGGCGGGGAAGGTGGCTCGGGGGGCCCCGTCCGTCCGTCCGTCCGTCCT-
gorilla_rDNA      TGGGAAGGCCCGGCGGGGAAGGTGGCTCGGGGGGCCCCGTCCGTCCGTCCGTCCGT----
chimp_rDNA        TGGGAAGGCCCGGCGGGGAAGGTGGCTCGGGGGGCCCCGTCCGTCC---------TCCT-
orang_rdna        TGGGAAGGCCCGGTGGGGAAGGTGGCTCGGGGGGCCCCGTCCGTCCGTCCGTCCGTCCTC
gibbon_rDNA       TGGGAAGGCCCGGCGGGGAAGGTGGCTCGGGGGGCCCCGTCCGTCCGTCCGTCCGTCCT-
macaca_rDNA       TGGGAAGGCCCGGCGGGGAAGGTGGCTCGGGGGGCCCCGTCC----------CG------
                  ************* ****************************                  

human_rDNA        ---CCTCCTCCCCCGTCTCCGCCCCCCGGCCCCGCGTCCTCCCTCGGGA--GGGCGCGCG
gorilla_rDNA      ---CCTCCTCCCCCGTCTCCGCCCCCCGGCCCCGCGTCCTCCCTCGGGAAGGGGCGCGCG
chimp_rDNA        ---CCTCCCACCCCGTCTCCGCCCCCCGGCCCCGCGTCCTCCCCCGGGA--GGGCGCGCG
orang_rdna        CCTCCTCCCCCCTCGTCTTCCCCCCG--GCCCCGCGTCCTCCCTCGGGA--GGGCGCGCG
gibbon_rDNA       -----------CCCGTCTTCCCCCCGGCCCCGCGCGTCCTCCCCCGGGA--GGGCGCGCG
macaca_rDNA       ----------TCCCGTCTTCCCCCCG----CCCGCGTCCTCCCCCGGGA--GGGCGCG--
                             * ***** * ****     * *********** *****  *******  

human_rDNA        GGTCGGGGCGGCGGCGGCGGCGGCGGTGGCGGCGGCGG-CGGCGGC-GGCGGGACCGAAA
gorilla_rDNA      GGTCGGGGCGGCGGCGGC---GGCGTTGGCGGCGGCGG-CGGCGGC-GGCGGGACCGAAA
chimp_rDNA        GGTCGGGGCGGCGGTGGC---------GGCGGCGGCGG-CGGTGGC-GGCGGGACCGAAA
orang_rdna        GGTCGGG--GGCGGCGGCGGGGGTGGCGGCGGCGGCGGCCGGCGGCGGGCGGGACCGAA-
gibbon_rDNA       GGTCGGGGCGGCGGCGGCGGCGG-----------GCGGCCGGCGGC-GGCGGGACCGAA-
macaca_rDNA       GGTCGGGGTGGCGGCGG----------------------CGGTGGC-GGCGGGACC----
                  *******  ***** **                      *** *** *********    

human_rDNA        CCCCCCCCGAGTGTTACAGCCCCCCCGGCAGCAGCACTCGCCGAATCCCGGGGCCGAGGG
gorilla_rDNA      -CCCCCCCGAGTGTTACAG-CCCCCCGGCAGCAGCACTCGCCGAATCCCGGGGCCGAGGG
chimp_rDNA        -CCCCCCCGAGTGTTACAG-CCCCCCGGCAGCAGCACTCGCCGAATCCCGGGGCCGAGGG
orang_rdna        -CCCCCCCGAGTGTTACAG-CCCCCCGGCAGCAGCGCTCGCCGAATCCCGGGGCCGAGGG
gibbon_rDNA       -CCCCCCCGAGTGTTACAG-CCCCCCGGCAGCAGCACTCGCCGGATCCCGGGGCCGAGGG
macaca_rDNA       -ACCCCCCGAGTGTTACAG-CCCCCCGGCAGCAGCACTCGCCGAATCCCGGGGCCGAGGG
                    ***************** *************** ******* ****************

human_rDNA        AGCGAGACCCGTCGCCGCGCTCTCCCCCCTCCCGGCGCCCACCCCCGCGGGGA-ATCCCC
gorilla_rDNA      AGCGAGACCCGTCGCCGCGCTCTCCCCCCTCCCGGCGCCCACCCCCGCGGGG--GTCCCC
chimp_rDNA        AGCGAGACCCGTCGCCGCGCTCTCCCCCCTCCCGGCGCCCACCCCCGCGGGGATATCCTC
orang_rdna        AGCGAGACCCGTCGCCGCGCTCTCCCCCCTCCCGGCGCCCACCCCCGCGGGG--GTCCCC
gibbon_rDNA       AGCGAGACCCGTCGCCGCGCTCTCCCCCCTCCCGGCGCCCACCCCCGCGGGG--GTCCCC
macaca_rDNA       AGCGAGACCCGTCGCCGCGCTCTCCCCCCTCCCGGCGCCCACCCCCGCGGGG--GCCCCC
                  ****************************************************    ** *

human_rDNA        CGCGAGGGGGGTCTCCCCCGCGGGGGCGCGCCGGCGTCTCCTCGTG-GGGGGGCCGGGCC
gorilla_rDNA      CGCGA-GGGGGTCCCCCCCGCGGGGGCGCGCCGGCGTCTCCTCGTG-GGGGGGCCGGGCC
chimp_rDNA        CGCGAGGGGGGTCTCCCCCGCGGGGGCGCGCCGGCGTCTCCTCGTG-GGGGGGCCGGGCC
orang_rdna        CGCGA-GGGGGTCCCCCCCGCGGGGGCGCGCCGGCGTCTCCTCGCGTGGGGGGCCGGGCC
gibbon_rDNA       CGCGA-GGGGGTCCCCCCCGCGGGGGCGCGCCGGCGTCTCCTCGCG-GGGGGGCCGGGCC
macaca_rDNA       CGCGA-GGGGGTCCCCCCCGCGGGGGCGCGCCGGCGT-TCCTCGT--GGGGGGCCGGGCC
                  ***** ******* *********************** ******   *************

human_rDNA        ACCCCTCCCACGGCGCGACCGCTCTCCCACCCCTCCTCCCCG-----CGCCCCCGCCCCG
gorilla_rDNA      ACCCCTCCCACGGCGCGACCGCTCTCCCACCCCTCGCTTCCC---CGCACGCTC-CCCCG
chimp_rDNA        ACCCCTCCCACGGCGCGACCGCTCTCCCACCCCCTCCTCCCCGCAACCCCCCTC-TCCCG
orang_rdna        GCCCCTCCCACGGCGCGACCGCTCTCCCACCCCCCCCTTCCC-----CGCGCAC-CCCCG
gibbon_rDNA       GCCCCTCCCACGGCGCGACCGCTCTCCCACCCCCCCTCCCCG-----CGCCCCC-GCCCG
macaca_rDNA       ACCCCTCCCACGGCGCGACCGCTCTCCCACCCCCTC-----------CCCGCAC-CCCCG
                   ********************************              * * * *  ****

human_rDNA        GCGACGGGGGGGGTGCCGCGCGCGGGT-CGGGGGGCGGGGCGGACTGTCCCCAGTGCGCC
gorilla_rDNA      GCGACGGGG--GG-GCCGCGCGCGGGT-CGGGGGGCGGGGCGGACTGTCCCCAGTGCGCC
chimp_rDNA        GCGACGGGGGAGG-GCCGCGCGCGGGT-CGGGGGGCGGGGCGGACTGTCCCCAGTGCGCC
orang_rdna        GCGACG-----GG-GTCCCGCGCGGGCGGGGGGGGCGGGGCGGACTGTCCCCAGTGCGCC
gibbon_rDNA       GCGACGGGT--GG-GTCCCGCGCGGGT-GGGGGGGCGGGGCGGACTGTCCCCAGTGCGCC
macaca_rDNA       GCGACG-----GG-GGCCCGCGCGGGT---GGGGGCGGGGCGGACTGTCCCCAGTGCGCC
                  ******     ** * * ********    ******************************

human_rDNA        CCGGGCGGGTCGCGCCGTCGGGCCC-GGGGGAGG--------------------------
gorilla_rDNA      CCGGGCGGGTCGCGCCGTCGGGCCC-GGGGGAGG--------------------------
chimp_rDNA        CCGGGCGGGTCGCGCCGTCGGGCCCGGGGGGAGG--------------------------
orang_rdna        CTGGGCGGGTCGCGCCGTCGGGCCC-GGGGAAGAGAGAGGGAGAGGACGGGGGTTCTCCT
gibbon_rDNA       CCGGGCGGGTCGCGCCGTCGGGCCC-GGGGGAAAGAGAGGGAGG----------------
macaca_rDNA       CCGGGCGGGTCGCGCCGTCGGGCCC-GGGGGGG---------------------------
                  * *********************** ****                              

human_rDNA        -------TTCTCTCGGGGCCACGCGCGCGTCCCCCGAAGAGGGGGACGGCGGAG-CGAGC
gorilla_rDNA      -------TTCTCCCGGGGCCACGCGCGCGTCCCCCGAAGAGGGGGACGGCGGAG-CGAGC
chimp_rDNA        -------TTCTCTCGGGGCCACGCGCGCGTCCCCCGAAGAGGGGGACGGCGGAGCCGAGC
orang_rdna        CCTCCTCCCCTCTCGGGGCCACGCGCGCGTCCCTCGAAGAGGGGGACGGCGGAGCCGAGC
gibbon_rDNA       -------TCCTCTCGGGGCCACGCGCGCGTCCCTCGAAGAGGGGGACGGCGGAG-CGAGC
macaca_rDNA       -------TTCTCTCGGGGCCACGCGCGCGTCCCTCGAAGAGGGGGACGGCGGAG-CGAGC
                           *** ******************** ******************** *****

human_rDNA        GCACGGGGTCGGCGGCGACGTCGGCTACCCACCCGACCCGTCTTGAAACACGGACCAAGG
gorilla_rDNA      GCACGGGGTCGGCGGCGATGTCGGCTACCCACCCGACCCGTCTTGAAACACGGACCAAGG
chimp_rDNA        GCACGGGGTCGGCGGCGATGTCGGCCACCCACCCGACCCGTCTTGAAACACGGACCAAGG
orang_rdna        GCACGGGGTCGGCGGCGATGTCGGCCACCCACCCGACCCGTCTTGAAACACGGACCAAGG
gibbon_rDNA       GCACGGGGTCGGCGGCGATGTCGGCCACCCACCCGACCCGTCTTGAAACACGGACCAAGG
macaca_rDNA       GCACGGGGTCGGCGGCGATGTCGGCTACCCACCCGACCCGTCTTGAAACACGGACCAAGG
                  ****************** ****** **********************************

human_rDNA        AGTCTAACACGTGCGCGAGTCGGGGGCTCGCACGAAAGCCGCCGTGGCGCAATGAAGGTG
gorilla_rDNA      AGTCTAACACGTGCGCGAGTCGGGGGCTCGCACGAAAGCCGCCGTGGCGCAATGAAGGTG
chimp_rDNA        AGTCTAACACGTGCGCGAGTCGGGGGCTCGCACGAAAGCCGCCGTGGCGCAATGAAGGTG
orang_rdna        AGTCTAACACGTGCGCGAGTCGGGGGCTCGCACGAAAGCCGCCGTGGCGCAATGAAGGTG
gibbon_rDNA       AGTCTAACACGTGCGCGAGTCGGGGGCTCGCACGAAAGCCGCCGTGGCGCAATGAAGGTG
macaca_rDNA       AGTCTAACACGTGCGCGAGTCAGGGGCTCGCACGAAAGCCGCCGTGGCGCAATGAAGGTG
                  ********************* **************************************

human_rDNA        AAGGCCG--GCGCGCTCGCCGGCCGAGGTGGGATCCCGAGGCCTCTCCAGTCCGCCGAGG
gorilla_rDNA      AAGGCCG--GCGCGCTCGCCGGCCGAGGTGGGATCCCGAGGCCTCTCCGGTCCGCCGAGG
chimp_rDNA        AAGGCCGGCGCGCGCTCGCCGGCCGAGGTGGGATCCCGAGGCCTCTCCAGTCCGCCGAGG
orang_rdna        AAGGCCG--GCGCGCTCGCCGGCCGAGGTGGGATCCCGAGGCCTCTCCAGTCCGCCGAGG
gibbon_rDNA       AAGGCCG--GCGCGCTCGCCGGCCGAGGTGGGATCCCGAGGCCTCTCCAGTCCGCCGAGG
macaca_rDNA       AAGGCCG--GCGCGCTCGCCGGCCGAGGTGGGATCCCGAGGCCTCTCCAGTCCGCCGAGG
                  *******  *************************************** ***********

human_rDNA        GCGCACCACCGGCCCGTCTCGCCCGCCGCGCCGGGGAGGTGGAGCACGAGCGCACGTGTT
gorilla_rDNA      GCGCACCACCGGCCCGTCTCGCCCGCCGCGCCGGGGAGGTGGAGCACGAGCGCACGTGTT
chimp_rDNA        GCGCACCACCGGCCCGTCTCGCCCGCCGCGCCGGGGAGGTGGAGCACGAGCGCACGTGTT
orang_rdna        GCGCACCACCGGCCCGTCTCGCCCGCCGCGCCGGGGAGGTGGAGCACGAGCGCACGTGTT
gibbon_rDNA       GCGCACCACCGGCCCGTCTCGCCCGCCGCGCCGGGGAGGTGGAGCACGAGCGCACGTGTT
macaca_rDNA       GCGCACCACCGGCCCGTCTCGCCCGCCGCGCCGGGGAGGTGGAGCACGAGCGCACGTGTT
                  ************************************************************

human_rDNA        AGGACCCGAAAGATGGTGAACTATGCCTGGGCAGGGCGAAGCCAGAGGAAACTCTGGTGG
gorilla_rDNA      AGGACCCGAAAGATGGTGAACTATGCCTGGGCAGGGCGAAGCCAGAGGAAACTCTGGTGG
chimp_rDNA        AGGACCCGAAAGATGGTGAACTATGCCTGGGCAGGGCGAAGCCAGAGGAAACTCTGGTGG
orang_rdna        AGGACCCGAAAGATGGTGAACTATGCCTGGGCAGGGCGAAGCCAGAGGAAA--CTGGTGG
gibbon_rDNA       AGGACCCGAAAGATGGTGAACTATGCCTGGGCAGGGCGAAGCCAGAGGAAACTCTGGTGG
macaca_rDNA       AGGACCCGAAAGATGGTGAACTATGCCTGGGCAGGGCGAAGCCAGAGGAAACTCTGGTGG
                  ***************************************************  *******

human_rDNA        AGGTCCGTAGCGGTCCTGACGTGCAAATCGGTCGTCCGACCTGGGTATAGGGGCGAAAGA
gorilla_rDNA      AGGTCCGTAGCGGTCCTGACGTGCAAATCGGTCGTCCGACCTGGGTATAGGGGCGAAAGA
chimp_rDNA        AGGTCCGTAGCGGTCCTGACGTGCAAATCGGTCGTCCGACCTGGGTATAGGGGCGAAAGA
orang_rdna        AGGTCCGTAGCGGTCCTGACGTGCAAATCGGTCGTCCGACCTGGGTATAGGGGCGAAAGA
gibbon_rDNA       AGGTCCGTAGCGGTCCTGACGTGCAAATCGGTCGTCCGACCTGGGTATAGGGGCGAAAGA
macaca_rDNA       AGGTCCGTAGCGGTCCTGACGTGCAAATCGGTCGTCCGACCTGGGTATAGGGGCGAAAGA
                  ************************************************************

human_rDNA        CTAATCGAACCATCTAGTAGCTGGTTCCCTCCGAAGTTTCCCTCAGGATAGCTGGCGCTC
gorilla_rDNA      CTAATCGAACCATCTAGTAGCTGGTTCCCTCCGAAGTTTCCCTCAGGATAGCTGGCGCTC
chimp_rDNA        CTAATCGAACCATCTAGTAGCTGGTTCCCTCCGAAGTTTCCCTCAGGATAGCTGGCGCTC
orang_rdna        CTAATCGAACCATCTAGTAGCTGGTTCCCTCCGAAGTTTCCCTCAGGATAGCTGGCGCTC
gibbon_rDNA       CTAATCGAACCATCTAGTAGCTGGTTCCCTCCGAAGTTTCCCTCAGGATAGCTGGCGCTC
macaca_rDNA       CTAATCGAACCATCTAGTAGCTGGTTCCCTCCGAAGTTTCCCTCAGGATAGCTGGCGCTC
                  ************************************************************

human_rDNA        TCGCAGACCCGACGCACCCCCGCCACGCAGTTTTATCCGGTAAAGCGAATGAT------T
gorilla_rDNA      TCGCAGACCC--CTCCTCCCCCCCACGCAGTTTTATCCGGTAAAGCGAATGAT------T
chimp_rDNA        TCGCAGACCCGACGCACACCCCCCACGCAGTTTTATCCGGTAAAGCGAATGAT------T
orang_rdna        TCGCAGACCCGACCGAC----CGACCGCAGTTTTATCCGGTAAAGCGAATGAT------T
gibbon_rDNA       TCGCAGACCCA----------CGCACGCAGTTTTATCCGGTAAAGCGAATGATTAGAGGT
macaca_rDNA       TCGCAAACCCAACCT------CCCACGCAGTTTTATCCGGTAAAGCGAATGAT------T
                  ***** ****               ****************************      *

human_rDNA        AGAGGTCTTGGGGCCGAAACGATCTCAACCTATTCTCAAACTTTAAATGGGTAAGAAGCC
gorilla_rDNA      AGAGGTCTTGGGGCCGAAACGATCTCAACCTATTCTCAAACTTTAAATGGGTAAGAAGCC
chimp_rDNA        AGAGGTCTTGGGGCCGAAACGATCTCAACCTATTCTCAAACTTTAAATGGGTAAGAAGCC
orang_rdna        AGAGGTCTTGGGGCCGAAACGATCTCAACCTATTCTCAAACTTTAAATGGGTAAGAAGCC
gibbon_rDNA       AGAGGTCTTGGGGCCGAAACGATCTCAACCTATTCTCAAACTTTAAAT---------GCC
macaca_rDNA       AGAGGTCTTGGGGCCGAAACGATCTCAACCTATTCTCAAACTTTAAATGGGTAAGAAGCC
                  ************************************************         ***

human_rDNA        CGGCTCGCTGGCGTGGAGCCGGGCGTGGAATGCGAGTGCCTAGTGGGCCACTTTTGGTAA
gorilla_rDNA      CGGCTCGCTGGCGTGGAGCCGGGCGTGGAATGCGAGTGCCTAGTGGGCCACTTTTGGTAA
chimp_rDNA        CGGCTCGCTGGCGTGGAGCCGGGCGTGGAATGCGAGTGCCTAGTGGGCCACTTTTGGTAA
orang_rdna        CGGCTCGCTGGCGTGGAGCCGGGCGTGGAATGCGAGTGCCTAGTGGGCCACTTTTGGTAA
gibbon_rDNA       CGGCTCGCTGGCGTGGAGCCGGGCGTGGAATGCGAGTGCCTAGTGGGCCACTTTTGGTAA
macaca_rDNA       CGGCTCGCTGGCGTGGAGCCGGGCGTGGAATGCGAGTGCCTAGTGGGCCACTTTTGGTAA
                  ************************************************************

human_rDNA        GCAGAACTGGCGCTGCGGGATGAACCGAACGCCGGGTTAAGGCGCCCGATGCCGACGCTC
gorilla_rDNA      GCAGAACTGGCGCTGCGGGATGAACCGAACGCCGGGTTAAGGCGCCCGATGCCGACGCTC
chimp_rDNA        GCAGAACTGGCGCTGCGGGATGAACCGAACGCCGGGTTAAGGCGCCCGATGCCGACGCTC
orang_rdna        GCAGAACTGGCGCTGCGGGATGAACCGAACGCCGGGTTAAGGCGCCCGATGCCGACGCTC
gibbon_rDNA       GCAGAACTGGCGCTGCGGGATGAACCGAACGCCGGGTTAAGGCGCCCGATGCCGACGCTC
macaca_rDNA       GCAGAACTGGCGCTGCGGGATGAACCGAACGCCGGGTTAAGGCGCCCGATGCCGACGCTC
                  ************************************************************

human_rDNA        ATCAGACCCCAGAAAAGGTGTTGGTTGATATAGACAGCAGGACGGTGGCCATGGAAGTCG
gorilla_rDNA      ATCAGACCCCAGAAAAGGTGTTGGTTGATATAGACAGCAGGACGGTGGCCATGGAAGTCG
chimp_rDNA        ATCAGACCCCAGAAAAGGTGTTGGTTGATATAGACAGCAGGACGGTGGCCATGGAAGTCG
orang_rdna        ATCAGACCCCAGAAAAGGTGTTGGTTGATATAGACAGCAGGACGGTGGCCATGGAAGTCG
gibbon_rDNA       ATCAGACCCCAGAAAAGGTGTTGGTTGATATAGACAGCAGGACGGTGGCCATGGAAGTCG
macaca_rDNA       ATCAGACCCCAGAAAAGGTGTTGGTTGATATAGACAGCAGGACGGTGGCCATGGAAGTCG
                  ************************************************************

human_rDNA        GAATCCGCTAAGGAGTGTGTAACAACTCACCTGCCGAATCAACTAGCCCTGAAAATGGAT
gorilla_rDNA      GAATCCGCTAAGGAGTGTGTAACAACTCACCTGCCGAATCAACTAGCCCTGAAAATGGAT
chimp_rDNA        GAATCCGCTAAGGAGTGTGTAACAACTCACCTGCCGAATCAACTAGCCCTGAAAATGGAT
orang_rdna        GAATCCGCTAAGGAGTGTGTAACAACTCACCTGCCGAATCAACTAGCCCTGAAAATGGAT
gibbon_rDNA       GAATCCGCTAAGGAGTGTGTAACAACTCACCTGCCGAATCAACTAGCCCTGAAAATGGAT
macaca_rDNA       GAATCCGCTAAGGAGTGTGTAACAACTCACCTGCCGAATCAACTAGCCCTGAAAATGGAT
                  ************************************************************

human_rDNA        GGCGCTGGAGCGTCGGGCCCATACCCGGCCGTCGCCGGCAGTCGAGAGTGGACGGGAGCG
gorilla_rDNA      GGCGCTGGAGCGTCGGGCCCATACCCGGCCGTCGCCGGCAGTCGAGAGTGGACGGGAGCG
chimp_rDNA        GGCGCTGGAGCGTCGGGCCCATACCCGGCCGTCGCCGGCAGTCGAGAGTGGACGGGAGCG
orang_rdna        GGCGCTGGAGCGTCGGGCCCATACCCGGCCGTCGCCGGCAGTCGAGAGTGGACGGGAGCG
gibbon_rDNA       GGCGCTGGAGCGTCGGGCCCATACCCGGCCGTCGCCGGCAGTCGAGAGTGGACGGGAGCG
macaca_rDNA       GGCGCTGGAGCGTCGGGCCCATACCCGGCCGTCGCCGGCAGTCGAGAGTGGACGGGAGCG
                  ************************************************************

human_rDNA        GCGGGGGCGGCGCGCGCGCGCGCGCGTGTG-------GTGTGCGTCGGAGGGCGGCGGCG
gorilla_rDNA      GCGGGGGCGGCGCGCGCGCGTGCGTGTGGG-------------GTCGGAGGGCGGC----
chimp_rDNA        GCGGGGGCGGCGCGGGCGTGCGCGCGCGCGTGTGTGTGTGCGTGTCGGAGGGCGGCGGCG
orang_rdna        GCGGGGGCGGGGTGCGTGCG----------------------------------------
gibbon_rDNA       GCGGGGGGCGTGCGCGCGCGGGGAAGGGAG-----------------------------C
macaca_rDNA       GCGGGGGTCGGCGCGCGTGGGGGTGCAGCG-----------------------------T
                  *******  *         *                                        

human_rDNA        GCGGCGGCGGCGGGGGTGTGGGGTCCTTCCCCCGCCCCCCCCCCCACGCCTCCTCCCCTC
gorilla_rDNA      GTGTGGGCGGTGGGG---------------TCCTCGCCCCCCTCCCCCGCGCCTCCCCTC
chimp_rDNA        GTGGCGGCGGGGGTG---------------TCCTCCCCCTCCCCCACGCCGCCTCCCCTC
orang_rdna        ------------------------------------------------------------
gibbon_rDNA       GCGTGGGGGTGTGGG---------------GGTCCTCCCCCCTCCCTCCCTCCCTCCCTC
macaca_rDNA       GCGTGGGGGGGT-----------------------------CTCCCCTCCTCCTCCTCCC
                                                                              

human_rDNA        CTCCCGCCCAC--------------GCCCCGCTCCCCGCCCCCGGAGCCCCGCGGACGCT
gorilla_rDNA      CTCCCACCCCC--------------GCTC----CCCGCCCCCGGGAGCCCCGCGGACGCT
chimp_rDNA        CTCCCACCCACCACCGCCGCCGCCACCCCCGCTCCCCGCCCCCGGAGCCCCGCGGACGCT
orang_rdna        --CCC----------------------------CTCCCCCGGAGCAGCCCCGCGGACGCT
gibbon_rDNA       CCCGC----------------------------CCTCCCCCCCGGAGCCCCGCGGACGCT
macaca_rDNA       CCCCC----------------------------GCCCGCCCCCGGAGCCCCGCGGACGCT
                    * *                                 **   * ***************

human_rDNA        ACGCCGCGACGAGTAGGAGGGCCGCTGCGGTGAGCCTTGAAGCCTAGGGCGCGGGCCCGG
gorilla_rDNA      ACGCCGCGACGAGTAGGAGGGCCGCTGCGGTGAGCCTTGAAGCCTAGGGCGCGGGCCCGG
chimp_rDNA        ACGCCGCGACGAGTAGGAGGGCCGCTGCGGTGAGCCTTGAAGCCTAGGGCGCGGGCCCGG
orang_rdna        ACGCCGCGACGAGTAGGAGGGCCGCTGCGGTGAGCCTTGAAGCCCAGGGCGCGGGCCCGG
gibbon_rDNA       ACGCCGCGACGAGTAGGAGGGCCGCTGCGGTGAGCCTTGAAGCCTAGGGCGCGGGCCCGG
macaca_rDNA       ACGCCGCGACGAGTAGGAGGGCCGCTGCGGTGAGCCTTGAAGCCTAGGGCGTGGGCCCGG
                  ******************************************** ****** ********

human_rDNA        GTGGAGCCGCCGCAGGTGCAGATCTTGGTGGTAGTAGCAAATATTCAAACGAGAACTTTG
gorilla_rDNA      GTGGAGCCGCCGCAGGTGCAGATCTTGGTGGTAGTAGCAAATATTCAAACGAGAACTTTG
chimp_rDNA        GTGGAGCCGCCGCAGGTGCAGATCTTGGTGGTAGTAGCAAATATTCAAACGAGAACTTTG
orang_rdna        GTGGAGCCGCCGCAGGTGCAGATCTTGGTGGTAGTAGCAAATATTCAAACGAGAACTTTG
gibbon_rDNA       GTGGAGCCGCCGCAGGTGCAGATCTTGGTGGTAGTAGCAAATATTCAAACGAGAACTTTG
macaca_rDNA       GTGGAGCCGCCGCAGGTGCAGATCTTGGTGGTAGTAGCAAATATTCAAACGAGAACTTTG
                  ************************************************************

human_rDNA        AAGGCCGAAGTGGAGAAGGGTTCCATGTGAACAGCAGTTGAACATGGGTCAGTCGGTCCT
gorilla_rDNA      AAGGCCGAAGTGGAGAAGGGTTCCATGTGAACAGCAGTTGAACATGGGTCAGTCGGTCCT
chimp_rDNA        AAGGCCGAAGTGGAGAAGGGTTCCATGTGAACAGCAGTTGAACATGGGTCAGTCGGTCCT
orang_rdna        AAGGCCGAAGTGGAGAAGGGTTCCATGTGAACAGCAGTTGAACATGGGTCAGTCGGTCCT
gibbon_rDNA       AAGGCCGAAGTGGAGAAGGGTTCCATGTGAACAGCAGTTGAACATGGGTCAGTCGGTCCT
macaca_rDNA       AAGGCCGAAGTGGAGAAGGGTTCCATGTGAACAGCAGTTGAACATGGGTCAGTCGGTCCT
                  ************************************************************

human_rDNA        GAGAGATGGGCGAGCGCCGTTCCGAAGGGACGGGCGATGGCCTCCGTTGCCCTCGGCCGA
gorilla_rDNA      GAGAGATGGGCGAGCGCCGTTCCGAAGGGACGGGCGATGGCCTCCGTTGCCCTCGGCCGA
chimp_rDNA        GAGAGATGGGCGAGCGCCGTTCCGAAGGGACGGGCGATGGCCTCCGTTGCCCTCGGCCGA
orang_rdna        GAGAGATGGGCGAGCGCCGTTCCGAAGGGACGGGCGATGGCCTCCGTTGCCCTCGGCCGA
gibbon_rDNA       GAGAGATGGGCGAGCGCCGTTCCGAAGGGACGGGCGATGGCCTCCGTTGCCCTCGGCCGA
macaca_rDNA       GAGAGATGGGCGAGCGCCGTTCCGAAGGGACGGGCGATGGCCTCCGTTGCCCTCAGCCGA
                  ****************************************************** *****

human_rDNA        TCGAAAGGGAGTCGGGTTCAGATCCCCGAATCCGGAGTGGCGGAGATGGGCGCCGCGAGG
gorilla_rDNA      TCGAAAGGGAGTCGGGTTCAGATCCCCGAATCCGGAGTGGCGGAGATGGGCGCCGCGAGG
chimp_rDNA        TCGAAAGGGAGTCGGGTTCAGATCCCCGAATCCGGAGTGGCGGAGATGGGCGCCGCGAGG
orang_rdna        TCGAAAGGGAGTCGGGTTCAGATCCCCGAATCCGGAGTGGCGGAGACGGGCGCCGCGAGG
gibbon_rDNA       TCGAAAGGGAGTCGGGTTCAGATCCCCGAATCCGGAGTGGCGGAGATGGGCGCCGCGAGG
macaca_rDNA       TCGAAAGGGAGTCGGGTTCAGATCCCCGAATCCGGAGTGGCGGAGATGGGCGCCGCGAGG
                  ********************************************** *************

human_rDNA        CGTCCAGTGCGGTAACGCGACCGATCCCGGAGAAGCCGGCGGGAGCCCCGGGGAGAGTTC
gorilla_rDNA      CGTCCAGTGCGGTAACGCGACCGATCCCGGAGAAGCCGGCGGGAGCCCCGGGGAGAGTTC
chimp_rDNA        CGTCCAGTGCGGTAACGCGACCGATCCCGGAGAAGCCGGCGGGAGCCCCGGGGAGAGTTC
orang_rdna        CGGTC-------CAGTGCGACCGATCCCGGAGAAGCCGGCGGGAGCCCCGGGGAGAGTTC
gibbon_rDNA       CGTCCAGTGCGGTAACGCGACCGATCCCGGAGAAGCCGGCGGGAGCCCCGGGGAGAGTTC
macaca_rDNA       CGTCCAGTGCGGTAACGCGACCGATCCCGGAGAAGCCGGCGGGAGCCCCGGGGAGAGTTC
                  **  *        *  ********************************************

human_rDNA        TCTTTTCTTTGTGAAGGGCAGGGCGCCCTGGAATGGGTTCGCCCCGAGAGAGGGGCCCGT
gorilla_rDNA      TCTTTTCTTTGTGAAGGGCAGGGCGCCCTGGAATGGGTTCGCCCCGAGAGAGGGGCCCGT
chimp_rDNA        TCTTTTCTTTGTGAAGGGCAGGGCGCCCTGGAATGGGTTCGCCCCGAGAGAGGGGCCCGT
orang_rdna        TCTTTTCTTTGTGAAGGGCAGGGCGCCCTGGAATGGGTTCGCCCCGAGAGAGGGGCCCGC
gibbon_rDNA       TCTTTTCTTTGTGAAGGGCAGGGCGCCCTGGAATGGGTTCGCCCCGAGAGAGGGGCCCGC
macaca_rDNA       TCTTTTCTTTGTGAAGGGCAGGGCGCCCTGGAATGGGTTCGCCCCGAGAGAGGGGCCCGT
                  *********************************************************** 

human_rDNA        GCCTTGGAAAGCGTCGCGGTTCCGGCGGCGTCCGGTGAGCTCTCGCTGGCCCTTGAAAAT
gorilla_rDNA      GCCTTGGAAAGCGTCGCGGTTCCGGCGGCGTCCGGTGAGCTCTCGCTGGCCCTTGAAAAT
chimp_rDNA        GCCTTGGAAAGCGTCGCGGTTCCGGCGGCGTCCGGTGAGCTCTCGCTGGCCCTTGAAAAT
orang_rdna        GCCTTGGAAAGCGTCGCGGTTCCGGCGGCGTCCGGTGAGCTCTCGCCGGCCCTTGAAAAT
gibbon_rDNA       GCCTTGGAAAGCGTCGCGGTTCCGGCGGCGTCCGGTGAGCTCTCGCTGGCCCTTGAAAAT
macaca_rDNA       GCCTTGGAAAGCGTCGCGGTTCCGGCGGCGTCCGGTGAGCTCTCGCTGGCCCTTGAAAAT
                  ********************************************** *************

human_rDNA        CCGGGGGAGAGGGTGTAAATCTCGCGCCGGGCCGTACCCATATCCGCAGCAGGTCTCCAA
gorilla_rDNA      CCGGGGGAGAGGGTGTAAATCTCGCGCCGGGCCGTACCCATATCCGCAGCAGGTCTCCAA
chimp_rDNA        CCGGGGGAGAGGGTGTAAATCTCGCGCCGGGCCGTACCCATATCCGCAGCAGGTCTCCAA
orang_rdna        CCGGGGGAGAGGGTGTAAATCTCGCGCCGGGCCGTACCCATATCCGCAGCAGGTCTCCAA
gibbon_rDNA       CCGGGGGAGAGGGTGTAAATCTCGCGCCGGGCCGTACCCATATCCGCAGCAGGTCTCCAA
macaca_rDNA       CCGGGGGAGAGGGTGTAAATCTCGCGCCGGGCCGTACCCATATCCGCAGCAGGTCTCCAA
                  ************************************************************

human_rDNA        GGTGAACAGCCTCTGGCATGTTGGAACAATGTAGGTAAGGGAAGTCGGCAAGCCGGATCC
gorilla_rDNA      GGTGAACAGCCTCTGGCATG-TGGAACAATGTAGGTAAGGGAAGTCGGCAAGCCGGATCC
chimp_rDNA        GGTGAACAGCCTCTGGCATGTTGGAACAATGTAGGTAAGGGAAGTCGGCAAGCCGGATCC
orang_rdna        GGTGAACAGCCTCTGGCATGTTGGAACAATGTAGGTAAGGGAAGTCGGCAAGCCGGATCC
gibbon_rDNA       GGTGAACAGCCTCTGGCATGTTGGAACAATGTAGGTAAGGGAAGTCGGCAAGCCGGATCC
macaca_rDNA       GGTGAACAGCCTCTGGCATGTTGGAACAATGTAGGTAAGGGAAGTCGGCAAGCCGGATCC
                  ******************** ***************************************

human_rDNA        GTAACTTCGGGATAAGGATTGGCTCTAAGGGCTGGGTCGGTCGGGCTGGGGCGCGAAGCG
gorilla_rDNA      GTAACTTCGGGATAAGGATTGGCTCTAAGGGCTGGGTCGGTCGGGCTGGGGCGCGAAGCG
chimp_rDNA        GTAACTTCGGGATAAGGATTGGCTCTAAGGGCTGGGTCGGTCGGGCTGGGGCGCGAAGCG
orang_rdna        GTAACTTCGGGATAAGGATTGGCTCTAAGGGCTGGGTCGGTCGGGCTGGGGCGCGAAGCG
gibbon_rDNA       GTAACTTCGGGATAAGGATTGGCTCTAAGGGCTGGGTCGGTCGGGCTGGGGCGCGAAGCG
macaca_rDNA       GTAACTTCGGGATAAGGATTGGCTCTAAGGGCTGGGTCGGTCGGGCTGGGGCGCGAAGCG
                  ************************************************************

human_rDNA        GGGCTGGGCGCGCGCCGCGGCTGGACGAGGCGCCGCCGCCCCCCCCACGCCCGGGGCA-C
gorilla_rDNA      GGGCTGGGCGCGCGCCGCGGCTGGACGAGGCGCCGCCGCCCCCCCCACGCCCGG------
chimp_rDNA        GGGCTGGGCGCGCGCCGCGGCTGGACGAGGCGCCGCCGCCCCCCCCACGCCCGGGGCA-C
orang_rdna        GGGCTGGGCGCGCGCCGCGGCTGGACGAGGCGCCGCCGCCCCCCCCACGCCCGGGGTC-C
gibbon_rDNA       GGGCTGGGCGCGCGCCGCGGCTGGACGAGGCGCCGCCGCCCCCCTCACGCCCGGGGCACC
macaca_rDNA       GGGCTGGGCGCGCGCCGCGGCTGGACGAGGCGCCGCCGCCCCCCCCACGCCCGGGGCA-C
                  ******************************************** *********      

human_rDNA        CCCCCTCGCGGCCCTCCCCCGCCCCACCCCGCGCGCGCCGCTCGCTCCC--TCCCCGCCC
gorilla_rDNA      ------------------------------------------------------------
chimp_rDNA        CCCCCTCGCGGCCCTCCCCCGCCCCACCCCGCGCGCGCCGCTCGCTCCCCGCCCCCCCCC
orang_rdna        CCCCCTCGCGGCCCTCCCCCGCCCCACCCCGCGCGCCGC------------TCGCTCGCT
gibbon_rDNA       CCCCCTCGCGGCCCTCCCCCGCCCCACCCCGCGCGCCGC------------TGGCCCGCT
macaca_rDNA       CCCCCTCGCGGCCCTCCCCCGCCCCACCCCGCGCGCCTC---------------------
                                                                              

human_rDNA        CGCGCCCTCTC-TCTCTCTCTCTCCCCCGCTCCCCGTCCTCCCCCCTCCCCGGGGGAGCG
gorilla_rDNA      ------------------------------------------------------------
chimp_rDNA        CGCGCCCTCTC-TCCCCCTCTCTCTCCCGCTCCCCGTCCTCCCCCCTCCCCGGGGGAGCG
orang_rdna        CGCTCGCTCCCTTCCCCCGCGCCCTCCCTCTCCCCGTCCTCCCCCCTCCCCGGGGGAGCG
gibbon_rDNA       CGCTCCCTCCC-TCCCCCGCGCCCCCTCTCTCCCCGTCCTCCGCCCCCCCTCCCCGGGGT
macaca_rDNA       ---TCGCTCCC-TCCCCCGCGCCCTCTCTCCCCCTCCCCTCCCC----------------
                                                                              

human_rDNA        CCGCGTGGGGGCGGC-GGCGGGGGGAGAAGGGTCGGGGCGGCAGGGGCCGGCGGCGGC--
gorilla_rDNA      ------------------------------------------------------------
chimp_rDNA        CCGCGTGGGGGCGGCGGGTGGGGGGAGAAGGGTCCGGGACGGGCGGGGGCGCGGCGGCGG
orang_rdna        CCGCGTGGCG---------AGGGGGGAAAGGGTCGGGCGGAGGGGCGGCGGCGGCAGCGG
gibbon_rDNA       CGGCGGTGCGCCGTGGGGGGGGGGGGGAAGGGTCGGGCGGAGGGGCG-------------
macaca_rDNA       -------------GGGGGTGCGGGGGGAAGGGTCGGGCGGAGGGGCG---------GCGG
                                                                              

human_rDNA        CCGCCGCGGGGCCCCGGCGGCGGGGGCACGGTCCCCCGCGAGGGGGGCCCGGGCACCCGG
gorilla_rDNA      ---------------------------ACGGTCCCCCGCGAGGGGGGCCCGGGCACCCGG
chimp_rDNA        CCGCCGCGGGGCCCCGGCGGCGGGGGCACGGTCCCCCGCGAGGGGGGCCCGGGCACCCGG
orang_rdna        CGGCCGCGGGGCCCCGGCGGCGGGGGCGCGGTCCCCCGCGAGGGGGGCCCGGGCACCCGG
gibbon_rDNA       ------------------------------------------------------------
macaca_rDNA       CGGCCGCGGGGCCCCGGTGGCGGGGGCACGGTCCCCCGCGGGGGGGGCCCGGGCACCCGG
                                                                              

human_rDNA        GGGGCCGGCGGCGGCGGCGACTCTGGACGCGAGCCGGGCCCTTCCCGTGGATCGCCCCAG
gorilla_rDNA      GGGGCCGGCGGCGGCGGCGACTCTGGACGCGAGCCGGGCCCTTCCCGTGGATCGCCCCAG
chimp_rDNA        GGGGCCGGCGGCGGCGGCGACTCTGGACGCGAGCCGGGCCCTTCCCGTGGATCGCCCCAG
orang_rdna        GGGGCCGGCGGCGGCGGCGACTCTGGACGCGAGCCGGGCCCTTCCCGTGGATCGCCCCAG
gibbon_rDNA       ------------------------------------------------------------
macaca_rDNA       GGGGCCGGCGGCGGCGGCGACTCTGGACGCGAGCCGGGCCCTTCCCGTGGATCGCCCCAG
                                                                              

human_rDNA        CTGCGGCGGGCGTCGCGGCCGCCCCCGGGGAGCCCGGCGGGCGCCGGCGCGCCCCCCCCC
gorilla_rDNA      CTGCGGCGGGCGTCGCGGCCGCCCCCGGGGAGCCCGGCGGGCGCCGGCGCGCCCCCCCCA
chimp_rDNA        CTGCGGCGGGCGTCGCGGCCGCCCCCGGGGAGCCCGGCGGGCGCCGGCGCGCCCCCCTCT
orang_rdna        CTGCGGCGGGCGTCGCGGCCGCCCCCGGGGAGCCCGGCGGGCGCCGGCGCGCCCCCGTCT
gibbon_rDNA       ------------------------------------------------------------
macaca_rDNA       CTGCGGCGGGCGTCGCGGCCGCCCCCGGGGAGCCCGGCGGGCGCCGGCGCGCCCCGCTCG
                                                                              

human_rDNA        CCACCCCA----------CGTCTCGTCGCGCGCGCGTCCGCTGGGGGCGGGGAGCGGTCG
gorilla_rDNA      CCCCAC------------CGTCTCGTCGCGCGCG-------CGGGGGCGGGGAGCGGTCG
chimp_rDNA        CCC---------------CGTGTCGTCGCTCCGTCG-----CGGGGGCGGGGAGCGGTCG
orang_rdna        CTCCGTCGTCGTCGTCGTCCTCTCGTCGCGCGCGTG-----GGGCGGCGGGGAGCGGTCG
gibbon_rDNA       ------------------------------------------------------------
macaca_rDNA       CTCCGCCGTCG---------------CGCGCGTCCG-----CGGGGGCGGGGAGCGGTCG
                                                                              

human_rDNA        GGCGGCGGCGGTCGGCGGGCGGCGG------GGCGGGGCGGTTCGTCCCCCCGCC---CT
gorilla_rDNA      GGCGGCGGCGGTCGGCGGGCGGCGG------GGCGGGGCGGTTCGTCCCCCCGCC-CTTT
chimp_rDNA        GGCGGCGGCGGTCGGTGGGCGGCGG------GGCGGGGCGGTTCGTCCCCCCGCC----C
orang_rdna        GGCGGCGGCGGTCGTCGGGCGGCGGGCGGGCGGCGGGGCGGTTCGTCCCCCCGCCTCCGT
gibbon_rDNA       ------------------------------------------------------------
macaca_rDNA       GGCGGCGGC-GTCGGTGGGCGGCGG------GCGGGG-----------------------
                                                                              

human_rDNA        ACCCCCCCGGCCCCGTCCGCCCCCCGTTCCCCCCTC-CTCCTCGGCGCGCGGCGGCG---
gorilla_rDNA      CCGCCCCCGGCCCCGTCCGCCCCCCGTTCCCCCCT--CTCCTCGCCGCGCGGCGGCG---
chimp_rDNA        TCCCCCCCGGCCCCGTCCGTCCCCCGTTCCTCCCCC-GTCCTCGCCGCGCGGCGGCG---
orang_rdna        CCCCCCCCGGCTCCGTCCGCCACCCCGTTCCTCTCCCTCCGTGGCCG--CGGCGGCG---
gibbon_rDNA       -------CGGCCCCGTCCGCCCCCCGTTCCCCCCCCTCTCCTCGCCG--CGGCGGCGTCG
macaca_rDNA       -------------CGTCCGCCCCCCGTTCCCCCCC--CTCCTCGCCGCGCGGCGGCG---
                               ****** * ***  * *  *      * * * **  ********   

human_rDNA        GCGGCGGC-----AGGCGGCGGAGGGGCCGCGGGCCGGTCCCCCCCGCCGGGTCCGCCCC
gorilla_rDNA      GCGGCGGC---------------GGGGCCGCGGGCCGGTCCCCCCCTCCGGGTCCGCCCC
chimp_rDNA        GCGGCGGC------GGCGGAGTTGGGGCCGCGGGCCGGTCCCCCCCGCCGGGTCCGCCCC
orang_rdna        GCGGCGGCGGCGTCGTCGGAGGCGGGGCCGCGGGCCGGTCCCCCCCGCCGGGTCCGCCCC
gibbon_rDNA       GCGGCGGCGGCGGCGTCGCGGGGGGGGCCGCGGGCCGGTCCCCCCCGCCGGGTCCGCCCC
macaca_rDNA       GCGGCGGC----------------GGGCCGCGGGCCGGTCCCCCCCGCCGGGTCCGCCCC
                  ********                ********************** *************

human_rDNA        CGGGGCCGCGGTTCCGCGCGGCGCCTCGCCTCGGCCGGCGCCTAGCAGCCGACTTAGAAC
gorilla_rDNA      CGGGGCCGCGGTTCCGCGCGGCGCCTCGCCTCGGCCGGCGCCTAGCAGCCGACTTAGAAC
chimp_rDNA        CGGGGCCGCGGTTCCGCGCGGCGCCTCGCCTCGGCCGGCGCCTAGCAGCCGACTTAGAAC
orang_rdna        CGGGGCCGCGGTTCCGCGCGGCGCCTCGCCTCGGCCGGCGCCTAGCAGCCGACTTAGAAC
gibbon_rDNA       CGGGGCCGCGGTTCCGCGCGGCGCCTCGCCTCGGCCGGCGCCTAGCAGCCGACTTAGAAC
macaca_rDNA       CGGGGCCGCGGTTCCGCGCGGCGCCTCGCCTCGGCCGGCGCCTAGCAGCCGACTTAGAAC
                  ************************************************************

human_rDNA        TGGTGCGGACCAGGGGAATCCGACTGTTTAATTAAAACAAAGCATCGCGAAGGCCCGCGG
gorilla_rDNA      TGGTGCGGACCAGGGGAATCCGACTGTTTAATTAAAACAAAGCATCGCGAAGGCCCGCGG
chimp_rDNA        TGGTGCGGACCAGGGGAATCCGACTGTTTAATTAAAACAAAGCATCGCGAAGGCCCGCGG
orang_rdna        TGGCGCGGACCAGGGGAATCCGACTGTTTAATTAAAACAAAGCATCGCGAAGGCCCGCGG
gibbon_rDNA       TGGTGCGGACCAGGGGAATCCGACTGTTTAATTAAAACAAAGCATCGCGAAGGCCCGCGG
macaca_rDNA       TGGTGCGGACCAGGGGAATCCGACTGTTTAATTAAAACAAAGCATCGCGAAGGCCCGCGG
                  *** ********************************************************

human_rDNA        CGGGTGTTGACGCGATGTGATTTCTGCCCAGTGCTCTGAATGTCAAAGTGAAGAAATTCA
gorilla_rDNA      CGGGTGTTGACGCGATGTGATTTCTGCCCAGTGCTCTGAATGTCAAAGTGAAGAAATTCA
chimp_rDNA        CGGGTGTTGACGCGATGTGATTTCTGCCCAGTGCTCTGAATGTCAAAGTGAAGAAATTCA
orang_rdna        CGGGTGTTGACGCGATGTGATTTCTGCCCAGTGCTCTGAATGTCAAAGTGAAGAAATTCA
gibbon_rDNA       CGGGTGTTGACGCGATGTGATTTCTGCCCAGTGCTCTGAATGTCAAAGTGAAGAAATTCA
macaca_rDNA       CGGGTGTTGACGCGATGTGATTTCTGCCCAGTGCTCTGAATGTCAAAGTGAAGAAATTCA
                  ************************************************************

human_rDNA        ATGAAGCGCGGGTAAACGGCGGGAGTAACTATGACTCTCTTAAGGTAGCCAAATGCCTCG
gorilla_rDNA      ATGAAGCGCGGGTAAACGGCGGGAGTAACTATGACTCTCTTAAGGTAGCCAAATGCCTCG
chimp_rDNA        ATGAAGCGCGGGTAAACGGCGGGAGTAACTATGACTCTCTTAAGGTAGCCAAATGCCTCG
orang_rdna        ATGAAGCGCGGGTAAACGGCGGGAGTAACTATGACTCTCTTAAGGTAGCCAAATGCCTCG
gibbon_rDNA       ATGAAGCGCGGGTAAACGGCGGGAGTAACTATGACTCTCTTAAGGTAGCCAAATGCCTCG
macaca_rDNA       ATGAAGCGCGGGTAAACGGCGGGAGTAACTATGACTCTCTTAAGGTAGCCAAATGCCTCG
                  ************************************************************

human_rDNA        TCATCTAATTAGTGACGCGCATGAATGGATGAACGAGATTCCCACTGTCCCTACCTACTA
gorilla_rDNA      TCATCTAATTAGTGACGCGCATGAATGGATGAACGAGATTCCCACTGTCCCTACCTACTA
chimp_rDNA        TCATCTAATTAGTGACGCGCATGAATGGATGAACGAGATTCCCACTGTCCCTACCTACTA
orang_rdna        TCATCTAATTAGTGACGCGCATGAATGGATGAACGAGATTCCCACTGTCCCTACCTACTA
gibbon_rDNA       TCATCTAATTAGTGACGCGCATGAATGGATGAACGAGATTCCCACTGTCCCTA-CTACTA
macaca_rDNA       TCATCTAATTAGTGACGCGCATGAATGGATGAACGAGATTCCCACTGTCCCTACCTACTA
                  ***************************************************** ******

human_rDNA        TCCAGCGAAACCACAGCCAAGGGAACGGGCTTGGCGGAATCAGCGGGGAAAGAAGACCCT
gorilla_rDNA      TCCAGCGAAACCACAGCCAAGGGAACGGGCTTGGCGGAATCAGCGGGGAAAGAAGACCCT
chimp_rDNA        TCCAGCGAAACCACAGCCAAGGGAACGGGCTTGGCGGAATCAGCGGGGAAAGAAGACCCT
orang_rdna        TCCAGCGAAACCACAGCCAAGGGAACGGGCTTGGCGGAATCAGCGGGGAAAGAAGACCCT
gibbon_rDNA       TCCAGCGAAACCACAGCCAAGGGAACGGGCTTGGCGGAATCAGCGGGGAAAGAAGACCCT
macaca_rDNA       TCCAGCGAAACCACAGCCAAGGGAACGGGCTTGGCGGAATCAGCGGGGAAAGAAGACCCT
                  ************************************************************

human_rDNA        GTTGAGCTTGACTCTAGTCTGGCACGGTGAAGAGACATGAGAGGTGTAGAATAAGTGGGA
gorilla_rDNA      GTTGAGCTTGACTCTAGTCTGGCACGGTGAAGAGACATGAGAGGTGTAGAATAAGTGGGA
chimp_rDNA        GTTGAGCTTGACTCTAGTCTGGCACGGTGAAGAGACATGAGAGGTGTAGAATAAGTGGGA
orang_rdna        GTTGAGCTTGACTCTAGTCTGGCACGGTGAAGAGACATGAGAGGTGTAGGATAAGTGGGA
gibbon_rDNA       GTTGAGCTTGACTCTAGTCTGGCACGGTGAAGAGACATGAGAGGTGTAGAATAAGTGGGA
macaca_rDNA       GTTGAGCTTGACTCTAGTCTGGCACGGTGAAGAGACATGAGAGGTGTAGAATAAGTGGGA
                  ************************************************* **********

human_rDNA        GGCCCCCGGCGCC--CCCCCGGTGTCCCCGCGAGGGG-CCCGGGGCGGGGTCCGCCGGCC
gorilla_rDNA      GGCCCCCGGCGCC--CCCCCGGTGTCCCCGCGAGGGG-TCCGGGGCGGGGTCCGCCGGCC
chimp_rDNA        GGCCCCCGGCGCC--CCCCCGGTGTCCCCGCGAGGGGTTCCGGGGCGGGGTCCGCCGGCC
orang_rdna        GGCCCCCGGCGCCCGCGCCCCCCGTCCCCGCGAGGGGGCGGGGCGCGGGGTCCGCCGGCC
gibbon_rDNA       GGCCCCCGGCGCC--CCCCC---GTCCCCGCGAGGGG--GCGGGGCGGGGTCCGCCGGCC
macaca_rDNA       GGCCCCCGGCGCC--CCTCC---GTCCCCGCGAGGGG--GCGGGGCGGGGTCCGCCGGCC
                  *************  *  **   **************    ** ****************

human_rDNA        CTGCGGGCCGCCGGTGAAATACCACTACTCTGATCGTTTTTTCACTGACCCGGTGAGGCG
gorilla_rDNA      CTGCGGGCCGCCGGTGAAATACCACTACTCTGATCGTTTTTTCACTGACCCGGTGAGGCG
chimp_rDNA        CTGCGGGCCGCCGGTGAAATACCACTACTCTGATCGTTTTTTCACTGACCCGGTGAGGCG
orang_rdna        TCGCGGGCCGCCGGTGAAATACCACTACTCTGATCGTTTTTTCACTGACCCGGTGAGGCG
gibbon_rDNA       TTGCGGGCCGCCGGTGAAATACCACTACTCTGATCGTTTTTTCACTGACCCGGTGAGGCG
macaca_rDNA       TTGCGGGCCGCCGGTGAAATACCACTACTCTGATCGTTTTTTCACTGACCCGGTGAGGCG
                    **********************************************************

human_rDNA        GGGGGGCGAGCCCCGAGGGGCTCTCGCTTCTGGCGCCAAGCGCCCGGCCGCGCGC---CG
gorilla_rDNA      GGGGGGCGAGCCCCGAGGGGCTCTCGCTTCTGGCGCCAAGCGCCCGGCCGCGCGC---CG
chimp_rDNA        GGGGGGCGAGCCCCGAGGGGCTCTCGCTTCTGGCGCCAAGCGCCCGGCCGCGCGC---CG
orang_rdna        GGGGGGCGAGCCCCGAGGGGCTCTCGCTTCTGGCGCCAAGCGCCCGGCCGCGCGCCCGCG
gibbon_rDNA       GGGGGGCGAGCCCCGAGGGGCTCTCGCTTCTGGCGCCAAGCGCCCGGCCGCGCGC---CG
macaca_rDNA       GGGGGGCGAGCCCCGAGGGGCTCTCGCTTCTGGCGCCAAGCGCCCGGCCGCGCGC---CG
                  *******************************************************   **

human_rDNA        GCCGGGCGCGACCCGCTCCGGGGACAGTGCCAGGTGGGGAGTTTGACTGGGGCGGTACAC
gorilla_rDNA      GCCGGGCGCGACCCGCTCCGGGGACAGTGCCAGGTGGGGAGTTTGACTGGGGCGGTACAC
chimp_rDNA        GCCGGGCGCGACCCGCTCCGGGGACAGTGCCAGGTGGGGAGTTTGACTGGGGCGGTACAC
orang_rdna        GCCGGGCGCGACCCGCTCCGGGGACAGTGCCAGGTGGGGAGTTTGACTGGGGCGGTACAC
gibbon_rDNA       GCCGGGCGCGACCCGCTCCGGGGACAGTGCCAGGTGGGGAGTTTGACTGGGGCGGTACAC
macaca_rDNA       GCCGGGCGCGACCCGCTCCGGGGACAGTGCCAGGTGGGGAGTTTGACTGGGGCGGTACAC
                  ************************************************************

human_rDNA        CTGTCAAACGGTAACGCAGGTGTCCTAAGGCGAGCTCAGGGAGGACAGAAACCTCCCGTG
gorilla_rDNA      CTGTCAAACGGTAACGCAGGTGTCCTAAGGCGAGCTCAGGGAGGACAGAAACCTCCCGTG
chimp_rDNA        CTGTCAAACGGTAACGCAGGTGTCCTAAGGCGAGCTCAGGGAGGACAGAAACCTCCCGTG
orang_rdna        CTGTCAAACGGTAACGCAGGTGTCCTAAGGCGAGCTCAGGGAGGACAGAAACCTCCCGCG
gibbon_rDNA       CTGTCAAACGGTAACGCAGGTGTCCTAAGGCGAGCTCAGGGAGGACAGAAACCTCCCGTG
macaca_rDNA       CTGTCAAACGGTAACGCAGGTGTCCTAAGGCGAGCTCAGGGAGGACAGAAACCTCCCGTG
                  ********************************************************** *

human_rDNA        GAGCAGAAGGGCAAAAGCTCGCTTGATCTTGATTTTCAGTACGAATACAGACCGTGAAAG
gorilla_rDNA      GAGCAGAAGGGCAAAAGCTCGCTTGATCTTGATTTTCAGTACGAATACAGACCGTGAAAG
chimp_rDNA        GAGCAGAAGGGCAAAAGCTCGCTTGATCTTGATTTTCAGTACGAATACAGACCGTGAAAG
orang_rdna        GAGCAGAAGGGCAAAAGCTCGCTTGATCTTGATTTTCAGTACGAATACAGACCGTGAAAG
gibbon_rDNA       GAGCAGAAGGGCAAAAGCTCGCTTGATCTTGATTTTCAGTACGAATACAGACCGTGAAAG
macaca_rDNA       GAGCAGAAGGGCAAAAGCTCGCTTGATCTTGATTTTCAGTACGAATACAGACCGTGAAAG
                  ************************************************************

human_rDNA        CGGGGCCTCACGATCCTTCTGACCTTTTGGGTTTTAAGCAGGAGGTGTCAGAAAAGTTAC
gorilla_rDNA      CGGGGCCTCACGATCCTTCTGACCTTTTGGG-TTTAAGCAGGAGGTGTCAGAAAAGTTAC
chimp_rDNA        CGGGGCCTCACGATCCTTCTGACCTTTTGGGTTTT-AGCAGGAGGTGTCAGAAAAGTTAC
orang_rdna        CGGGGCCTCACGATCCTTCTGACCTTTTGGGTTTTAAGCAGGAGGTGTCAGAAAAGTTAC
gibbon_rDNA       CGGGGCCTCACGATCCTTCTGACCTTTTGGGTTTTAAGCAGGAGGTGTCAGAAAAGTTAC
macaca_rDNA       CGGGGCCTCACGATCCTTCTGACCTTTTGGGTTTTAAGCAGGAGGTGTCAGAAAAGTTAC
                  ******************************* *** ************************

human_rDNA        CACAGGGATAACTGGCTTGTGGCGGCCAAGCGTTCATAGCGACGTCGCTTTTTGATCCTT
gorilla_rDNA      CACAGGGATAACTGGCTTGTGGCGGCCAAGCGTTCATAGCGACGTCGCTTTTTGATCCTT
chimp_rDNA        CACAGGGATAACTGGCTTGTGGCGGCCAAGCGTTCATAGCGACGTCGCTTTTTGATCCTT
orang_rdna        CACAGGGATAACTGGCTTGTGGCGGCCAAGCGTTCATAGCGACGTCGCTTTTTGATCCTT
gibbon_rDNA       CACAGGGATAACTGGCTTGTGGCGGCCAAGCGTTCATAGCGACGTCGCTTTTTGATCCTT
macaca_rDNA       CACAGGGATAACTGGCTTGTGGCGGCCAAGCGTTCATAGCGACGTCGCTTTTTGATCCTT
                  ************************************************************

human_rDNA        CGATGTCGGCTCTTCCTATCATTGTGAAGCAGAATTCACCAAGCGTTGGATTGTTCACCC
gorilla_rDNA      CGATGTCGGCTCTTCCTATCATTGTGAAGCAGAATTCACCAAGCGTTGGATTGTTCACCC
chimp_rDNA        CGATGTCGGCTCTTCCTATCATTGTGAAGCAGAATTCACCAAGCGTTGGATTGTTCACCC
orang_rdna        CGATGTTGGCTCTTCCTATCATTGTGAAGCAGAATTCACCAAGCGTTGGATTGTTCACCC
gibbon_rDNA       CGATGTCGGCTCTTCCTATCATTGTGAAGCAGAATTCACCAAGCGTTGGATTGTTCACCC
macaca_rDNA       CGATGTCGGCTCTTCCTATCATTGTGAAGCAGAATTCACCAAGCGTTGGATTGTTCACCC
                  ****** *****************************************************

human_rDNA        ACTAATAGGGAACGTGAGCTGGGTTTAGACCGTCGTGAGACAGGTTAGTTTTACCCTACT
gorilla_rDNA      ACTAATAGGGAACGTGAGCTGGGTTTAGACCGTCGTGAGACAGGTTAGTTTTACCCTACT
chimp_rDNA        ACTAATAGGGAACGTGAGCTGGGTTTAGACCGTCGTGAGACAGGTTAGTTTTACCCTACT
orang_rdna        ACTAATAGGGAACGTGAGCTGGGTTTAGACCGTCGTGAGACAGGTTAGTTTTACCCTACT
gibbon_rDNA       ACTAATAGGGAACGTGAGCTGGGTTTAGACCGTCGTGAGACAGGTTAGTTTTACCCTACT
macaca_rDNA       ACTAATAGGGAACGTGAGCTGGGTTTAGACCGTCGTGAGACAGGTTAGTTTTACCCTACT
                  ************************************************************

human_rDNA        GATGATGTGTTGTTGCCATGGTAATCCTGCTCAGTACGAGAGGAACCGCAGGTTCAGACA
gorilla_rDNA      GATGATGTGTTGTTGCCATGGTAATCCTGCTCAGTACGAGAGGAACCGCAGGTTCAGACA
chimp_rDNA        GATGATGTGTTGTTGCCATGGTAATCCTGCTCAGTACGAGAGGAACCGCAGGTTCAGACA
orang_rdna        GATGATGTGTTGTTGCCATGGTAATCCTGCTCAGTACGAGAGGAACCGCAGGTTCAGACA
gibbon_rDNA       GATGATGTGTTGTTGCCATGGTAATCCTGCTCAGTACGAGAGGAACCGCAGGTTCAGACA
macaca_rDNA       GATGATGTGTTGTTGCCATGGTAATCCTGCTCAGTACGAGAGGAACCGCAGGTTCAGACA
                  ************************************************************

human_rDNA        TTTGGTGTATGTGCTTGGCTGAGGAGCCAATGGGGCGAAGCTACCATCTGTGGGATTATG
gorilla_rDNA      TTTGGTGTATGTGCTTGGCTGAGGAGCCAATGGGGCGAAGCTACCATCTGTGGGATTATG
chimp_rDNA        TTTGGTGTATGTGCTTGGCTGAGGAGCCAATGGGGCGAAGCTACCATCTGTGGGATTATG
orang_rdna        TTTGGTGTATGTGCTTGGCTGAGGAGCCAATGGGGCGAAGCTACCATCTGTGGGATTATG
gibbon_rDNA       TTTGGTGTATGTGCTTGGCTGAGGAGCCAATGGGGCGAAGCTACCATCTGTGGGATTATG
macaca_rDNA       TTTGGTGTATGTGCTTGGCTGAGGAGCCAATGGGGCGAAGCTACCATCTGTGGGATTATG
                  ************************************************************

human_rDNA        ACTGAACGCCTCTAAGTCAGAATCCCGCCCAGGCGGAACGATACGGCAGCGCCGCGGAGC
gorilla_rDNA      ACTGAACGCCTCTAAGTCAGAATCCCGCCCAGGCGGAACGATACGGCAGCGCCGCGGAGC
chimp_rDNA        ACTGAACGCCTCTAAGTCAGAATCCCGCCCAGGCGGAACGATACGGCAGCGCCGCGGAGC
orang_rdna        ACTGAACGCCTCTAAGTCAGAATCCCGCCCAGGCGGAACGATACGGCAGCGCCGCGGAGC
gibbon_rDNA       ACTGAACGCCTCTAAGTCAGAATCCCGCCCAGGCGGAACGATACGGCAGCGCCGCGGAGC
macaca_rDNA       ACTGAACGCCTCTAAGTCAGAATCCCGCCCAGGCGGAACGATACGGCAGCGCCGCGGAGC
                  ************************************************************

human_rDNA        CTCGGTTGGCCTCGGATAGCCGGTCCCCCGCCTGTCCCCGCCGGCGGGCCGCCCCCCCCC
gorilla_rDNA      CTCGGTTGGCCTCGGATAGCCGGTCCCCCGCCTGTCCCCGCCGGCGGGCCGTCCCCCCAC
chimp_rDNA        CTCGGTTGGCCTCGGATAGCCGGTCCCCCGCCTGTCCCCGCCGGCGGGCCGCCCCCCCCC
orang_rdna        CTCGGTTGGCCTCGGATAGCCGGTGCCCCGCCTGTCCCCGCCGGCGGGCCGGCCCGCCCC
gibbon_rDNA       CTCGGTCGGCCTCGGATAGCCGGTCCCCCGCCTGTCCCCGCCGGCGGGCCGCGTCCCCGC
macaca_rDNA       CTCGGTTGGCCTCGGATAGCCGGTCCCCCGCCTGTCCCCGCCGGCGGGCCGCCTCGCCCC
                  ****** ***************** **************************   * ** *

human_rDNA        TCCACGCGCCCCGCGCGCGCGGGAGGGCGCGTGCCCCGCCGCGCGCCGGGACCGGGGTCC
gorilla_rDNA      GC---GCCCCGCGCGC-----GGGAAGGGCGCGCCCCGCCGCGCGCCGGGACCGGGGTCC
chimp_rDNA        ACCGCGCCCCGCGCGCGGGGAGGAAGGCGCGTGCCCCGCCGCGCGCCGGGACCGGGGTCC
orang_rdna        CC----------------TCGCGGGGGCGCGCCCCCCGCCGCGCGCCGGGACCGGGGTCC
gibbon_rDNA       CC---------------CGCGCGGGGCCGCGCCCCCCGCCGCGCGCCGGGACCGGGGTCC
macaca_rDNA       GC---------------------GCGGGGCGTGCCCCGCCGCGCGCCGGGACCGGGGTCC
                   *                          ***  ***************************

human_rDNA        GGTGCGGAGTGCCCTTCGTCCTGGGAAACGGGGCGCGGCCGGAGAGGCGGCCGCCCCCTC
gorilla_rDNA      GGTGCGGAGTGCCCTTCGTCCTGGGAAACGGGGCGCGGCCGGAAAGGCGGCCGCCCCCTC
chimp_rDNA        GGTGCGGAGTGCCCCTCGTCCTGGGAAACGGGGCGCGGCCGGAAAGGCGGCCGCCCCCTC
orang_rdna        GGTGCGGAGTGCCCCTCGTCCTGGGAAACGGGGCGCGGCCGGAAGGGCGGCCGCCCCCTC
gibbon_rDNA       GGTGCGGAGTGCCCTTCGTCCTGGGAAACGGGGTGCGGCCGGAAAGGCGGCCGCCCCCTC
macaca_rDNA       GGTGCGGAGTGCCCTTCGTCCTGGGAAACGGGGTGCGGCCGGAAAGGCGGCCGCCCCCTC
                  ************** ****************** *********  ***************

human_rDNA        GCCCGTCACGCACCGCACGTTCGTGGGGAACCTGGCGCTAAACCATTCGTAGACGACCTG
gorilla_rDNA      GCCCGTCACGCACCGCACGTTCGTGGGGAACCTGGCGCTAAACCATTCGTAGACGACCTG
chimp_rDNA        GCCCGTCACGCACCGCACGTTCGTGGGGAACCTGGCGCTAAACCATTCGTAGACGACCTG
orang_rdna        GCCCGTCACGCACCGCACGTTCGTGGGGAACCTGGCGCTAAACCATTCGTAGACGACCTG
gibbon_rDNA       GCCCGTCACGCAACGCACGTTCGTGGGGAACCTGGCGCTAAACCATTCGTAGACGACCTG
macaca_rDNA       GCCCGTCACGCAACGCACGTTCGTGGGGAACCTGGCGCTAAACCATTCGTAGACGACCTG
                  ************ ***********************************************

human_rDNA        CTTCTGGGTCGGGGTTTCGTACGTAGCAGAGCAGCTCCCTCGCTGCGATCTATTGAAAGT
gorilla_rDNA      CTTCTGGGTCGGGGTTTCGTACGTAGCAGAGCAGCTCCCTCGCTGCGATCTATTGAAAGT
chimp_rDNA        CTTCTGGGTCGGGGTTTCGTACGTAGCAGAGCAGCTCCCTCGCTGCGATCTATTGAGAGT
orang_rdna        CTTCTGGGTCGGGGTTTCGTACGTAGCAGAGCAGCTCCCTCGCTGCGATCTATTGAAAGT
gibbon_rDNA       CTTCTGGGTCGGGGTTTCGTACGTAGCAGAGCAGCTCCCTCGCTGCGATCTATTGAAAGT
macaca_rDNA       CTTCTGGGTCGGGGTTTCGTACGTAGCAGAGCAGCTCCCTCGCTGCGATCTATTGAAAGT
                  ******************************************************** ***

human_rDNA        CAGCCCTCGACACAAGGGTTTGTCCGCGCGCGCGCGCGCGCGCGCGTGCGGGGGGCCCGG
gorilla_rDNA      CAGCCCTCGACACAAGGGTTTGTCCGTCCGCGCGCGT----------GCGGGGGTCCCGG
chimp_rDNA        CAGCCCTCGACACAAGGGTTTGTCCGCGCGCGCGCGCGTGCGC----GCGGGGGGCCCGG
orang_rdna        CAGCCCTCGACACAAGGGTTTGTCCGCGCGCCCGCGCGGGCGCGC--GGGGGGCCCGCCG
gibbon_rDNA       CAGCCCTCGACACAAGGGTTTGTCGGGGCCC-----------------------GGCGGG
macaca_rDNA       CAGCCCTCGACACAAGGGTTTGTCCGCGCGCGCGCGC-------------GGTGGCCCGG
                  ************************ *  * *                            *

human_rDNA        CGGGGCGTGCGCGTCCGGCGCCGTCCGTCCTTCCGTTCGT----CTTCCTCCCTCCCGGC
gorilla_rDNA      CGGGGCGTGCGCGTCCGGCGCCGTCCGTCCGTCCGTTCGTCTTCCTGCCT-CCTCCCGTC
chimp_rDNA        CGGGGCGTGCGCGTCCGGCGCCGTCCGTCCGTCCGTTCGTCTTCCTTCCTCCCTCCCGGC
orang_rdna        GGGGGCGTGCGCGTCCGGCGCCGTCCGTCCGTCCGTCCGTTCGTCTTCCTCCCTCCCGGC
gibbon_rDNA       CGGGGCGCGCGCCTCCGGCGCCGTCCGTCCGTCCGTCCACCTT-CCTCCTCCCTCCCGGC
macaca_rDNA       CGGGGCGTGCGCGTCCGGCGCCGTCCGTCCGT------------CTTCCTCCCTCCCGGC
                   ****** **** ***************** *            *  *** ******* *

human_rDNA        CTCTCCCGCCGACCGCGGGCGTGGTGGTGGGGGTGTGGGGGGGAGGGCGCGCGACCCCGG
gorilla_rDNA      CTCTCCCGCCGACCACGGGC-----------GGTGGTGGGGGGGGGGCGCGCATCCCCGG
chimp_rDNA        CTCTCCCGCCGACCACGGGCGTGG----GAGGGGGGGGGAGGGAGGGCGCGCGTCCCCGG
orang_rdna        CTCCCCGCCGGC----------------TGTGGGGGAGGGGGGGGCCCGCGCGTCCCCGG
gibbon_rDNA       CTCCCGCCCGCCGCGGGCGGGGGCGGGGGCGGAGGGGGGGAGGGGCGCGCGCGTCCCCGG
macaca_rDNA       CTCCC--GCCGACCACGGGCGTGG----AGGAGTGGGGGGGGGAGGGCGCGCGTCCCTGC
                  *** *   *                         *  **  ** *  *****  *** * 

human_rDNA        TCGGCGCGCCCCGCTTCTTCGGTTCCCGCCTCCTCCCCGTTCACCGCCGGGGCGGCTCGT
gorilla_rDNA      TCGGCGCGCCCCGCTTCTCCGGTTCCCCCCTCCTCCCCGTTCACCGCCGGGGCGGCTCGT
chimp_rDNA        TCGGCGCGCCCCGCTTCTTCGGTTCCCGCCTCCTCCCCGTTCACCGCCGGGGCGGCTCGT
orang_rdna        TCGGCGCGCCCCGCTTCTTCGGCTCCCGCCTCCTCCCCGTTCCCCGCCGGGGCGGCTCGT
gibbon_rDNA       TCGGCGCGCCCCGCTTCTCCGGTTCCCGCCTCCTCCCCGTTCACCGCCGGGGTGGCCCGT
macaca_rDNA       TCGGCGC-CCCCGCTTCTTCGGTTCCCGCCTCCTCCCCGTCCACCGCCGGTGGGGCTCGT
                  ******* ********** *** **** ************ * ******* * *** ***

human_rDNA        CCGCTCCGGGCCGGGA-CGGGGTCCGGGGAGCGTG-GTTTGGGAGCCGCGGAGGCGG---
gorilla_rDNA      CCGCTCCGGGCCGGGA-CGGGGCCCGGGGAGCGCG--GGTGGGAACCGCGGAGGCGG---
chimp_rDNA        CCGCTCCGGGCCGGGA-CGGGGCCCGGGGAGCGCGTGGGTGGGAACCGCGGAGGCGG---
orang_rdna        CCGCTCCGGGGCGGCT-CGTCCGCTCCGGGCCGCG--GGTGGGAGCCGCGGAGGCGG---
gibbon_rDNA       CCGCCCCGGGCTGGGACCGGGGCACGGGGAGCGTG-GGTGGGGAACCGCGGAGGCGGCCG
macaca_rDNA       CC-CTCCGGGCTGGGA-CGGTGTCCGGGGAGCCTG--GGTGGGAGCCGCGGAGGCGG--A
                  ** * *****  **   **        **  *  *     **** ************   

human_rDNA        CCGCGCCGAGCCGGG---CCCGTGGCCCGCCGGTCCC-CGTCCC-----GGGGGTTGGCC
gorilla_rDNA      CCGAGCCGGGC-------CCCGTGGCCTGCCGGCCCCCCGTCCC-----GGGGGGTGGCC
chimp_rDNA        CCGCGCCGAGCCGGG---CCCGTGGCCCGCCGGCCCC-CGTCCCGGGGGGGGGGTTGGCC
orang_rdna        CCGCGCCGAGCCGGG---TCCGTGGCCCGCCGGCCCC-CGTCCC-----GGGGGGTGGCC
gibbon_rDNA       CCGCGCCGAGCGGGGGCTCCCGCGGCCCGCCGGCCCC-TGTCCC------GGGGGTGTCC
macaca_rDNA       GCGCGCCGAGCGGGG---TCCGCGGCCCGCCGGCCCC-TGTCCC------AGGGGTGGCC
                   ** **** **        *** **** ***** ***  *****       *** ** **

human_rDNA        GCGCGGGCCCCGGTG--GGGCGGCCACCCGGGGTCCCGGCCCTCGCGCGTCCTTCCTCCT
gorilla_rDNA      GCGCGGGCCC-------------------------CCGGCCCTCGCGCGTCCCTCCTCCT
chimp_rDNA        GCGCGGGCCCCGGT---------CACCTCGGGGTTCCGGCCCTCGCGCGTCCTTCCTCCT
orang_rdna        GCGCGGGCCCGGGGGTCGGCCAC---CCCGGGGTCCCGGCCCTCGCGCGTCCCTCCCCCT
gibbon_rDNA       GCGCGGGCCCGGGGGACGGCCACCCACCCGGGGTTCCGTCCCTCGCGCGTCCTTCCTCCT
macaca_rDNA       GTGCGGGCCCGGGGGGCGGCCA----CCCGCGTCTCCGGCCCTCGCGCGCCCTTCCTCCT
                  * ********                         *** ********** ** *** ***

human_rDNA        CGCTCCTCCGCACGGGTCGACCAGCAGACCGCGGGTGGTGGGCGGCGGGCGGCGAGGCCC
gorilla_rDNA      CTTTTCTCCGCAC------------------------------CGCGGGCGGCGAGGCC-
chimp_rDNA        CTCTCCTCCGCACGGGTCGACCAGCAGACCGCGGGTGGCGGGCGGCGGGCGGCGAGGCCC
orang_rdna        CTCTCCTCCGCACGGGTCGACCAGCAGACCGCGGGTGGCGGGAAGCGGGCGGCGAGGCC-
gibbon_rDNA       CTTTCCTCCGCGCGGGTCGACCAGCAGACCGCGGGGTG---------------GGCCCCC
macaca_rDNA       CTTTCCTCCGCACGGGTCGACCAGCAGACCGCGGGGGGCCGGGGGGGGGGGGGGGCGGGC
                  *  * ****** *                                        *      

human_rDNA        CACGGGGCGTCCCCGCACCCGGCCGACCTCCGCTCGCGACCTCTCCTC---------GGT
gorilla_rDNA      --GGGGGCGTCCCCGCACCCTGACGACTTGCGCTCGCGACCGCTCCTC---------GGT
chimp_rDNA        CCGGGGGCGTCCCCGCGCCCGGCCCGCCTCCGCTCGCCACCTCTCCCC---------GGT
orang_rdna        --CGGGGCGTCCCCACGTCCGGGCGACCGCGGATGGCGACCGCTCCGC---------TTT
gibbon_rDNA       CCCCACACACACACACACGAGGCCGACCTCAGGGTCGCGACGCGACTCCCGCGGGAGGGT
macaca_rDNA       GCGAGGACGGAGTAGGAGCCGG-------------------TGTCAAG---------GGA
                         *             *                                      

human_rDNA        CGG-GCCTCC---GGGGTCGACCGCCTGCCGCCCGCGGGCGTGG--GACTCAGCCGGCG-
gorilla_rDNA      CGG-GCCTCC---GGGGTCAGCCGGCGTC-------------------------------
chimp_rDNA        CGGAACCTCC---GGGGTCGACCAGCTGCCGCCCGCGAGCTCCG--GACTTAGCCGCCGC
orang_rdna        CGG-GCCTCC---GGGGTCGACCGGGGGCCGCCCTCCGG---------------------
gibbon_rDNA       CGG-GCCTCCGGGGGGGTCGACCGGCCGCCGCCCGCGGGCGTGA--GACTCAGCCGGCG-
macaca_rDNA       GGG-AGGCCC---GGGGTTGGCCAGCTGTCGCCCGACGGCGCGGACACTTAGGCGTGCG-
                   **     **   *****   **                                     

human_rDNA        ------------------------------------------------------------
gorilla_rDNA      ------------------------------------------------------------
chimp_rDNA        TGTCTCCACGTGTCCCGGGTCGACCAGCAGGCGGCCGCCGGACGCTGCGGCGCGGCGATG
orang_rdna        ------------------------------------------------------------
gibbon_rDNA       ------------------------------------------------------------
macaca_rDNA       ------------------------------------------------------------
                                                                              

human_rDNA        ------------------------------------------------------------
gorilla_rDNA      ------------------------------------------------------------
chimp_rDNA        CGAGGGCGCCGATTCCCGTTCACGAGCCGGCGACCTCCGCCGGCCTCGGCCTTCGGTGGA
orang_rdna        ------------------------------------------------------------
gibbon_rDNA       ------------------------------------------------------------
macaca_rDNA       ------------------------------------------------------------
                                                                              

human_rDNA        ------------------------------------------------------------
gorilla_rDNA      ------------------------------------------------------------
chimp_rDNA        GCTGGGACGACGCGGAACTCCCTGCCCCGCATTTTTTTCAGCCCCACTGCGAGTTTGCGT
orang_rdna        ------------------------------------------------------------
gibbon_rDNA       ------------------------------------------------------------
macaca_rDNA       ------------------------------------------------------------
                                                                              

human_rDNA        ------------------------------------------------------------
gorilla_rDNA      ------------------------------------------------------------
chimp_rDNA        CCGCGGTACTTTTAAGAGGGAGTCACTGTTGCCGTCTGCCGGCAATACTTCCTCCCTTTT
orang_rdna        ------------------------------------------------------------
gibbon_rDNA       ------------------------------------------------------------
macaca_rDNA       ------------------------------------------------------------
                                                                              

human_rDNA        ------------------------------------------------------------
gorilla_rDNA      ------------------------------------------------------------
chimp_rDNA        TGCTTTTTGGTTCTGTCTCCCGTTTTTTGTTTTGTTTTGTTTTGTTTTGTTTTTTTCCCC
orang_rdna        ------------------------------------------------------------
gibbon_rDNA       ------------------------------------------------------------
macaca_rDNA       ------------------------------------------------------------
                                                                              

human_rDNA        ------------------------------------------------------------
gorilla_rDNA      ------------------------------------------------------------
chimp_rDNA        CCCCCCCTTTTCTCTCGCTCGCTCTCTCGCTCTCTCCCTCGCTCTTCTGTCTCTCTCTCT
orang_rdna        ------------------------------------------------------------
gibbon_rDNA       ------------------------------------------------------------
macaca_rDNA       ------------------------------------------------------------
                                                                              

human_rDNA        ------------------------------------------------------------
gorilla_rDNA      ------------------------------------------------------------
chimp_rDNA        CTCTCTCTCTCTCTCTCTCTCTTCTCTCTCTCTCTCTCTCTCTCCTTCCTTGGTGCCTTC
orang_rdna        ------------------------------------------------------------
gibbon_rDNA       ------------------------------------------------------------
macaca_rDNA       ------------------------------------------------------------
                                                                              

human_rDNA        -------------TCTCGCCG----TGTCCCGGGTCGAACGGCGGG-CCTTCTCCACCGA
gorilla_rDNA      ------------------------------------------------------------
chimp_rDNA        TCGGCTCGTGAGACTTAGCCGCTGTCTCCCCGGGTCGACCGGCGGG-CCTTCTCGACCGA
orang_rdna        -------------------------GTCCCGGGGCCGAGCGGCGGGTCCTCCTCGACCGA
gibbon_rDNA       -------------GCTCGCCGAGTGAGTCGCAGGTCGA----------------------
macaca_rDNA       -------------GCTCGCCT----TGTCCGGGGTCGACCACTAGG-CCCTCTCGCCGGA
                                                                              

human_rDNA        GCGGCGTGTAGGA----GTGCCCGTCGGGACGAACCGCAACCGGAGCGTCCCCGTCTCGG
gorilla_rDNA      GCGGCGTGCGGGA----ATGCACGACGGGACGAGCCGGACCCGGAGCGTCCGCTTCTCGG
chimp_rDNA        GCGGCGTGTAGGA----ATGCCCGTCGGGACGAGTCGGACCCGGGGCGTCCGCGTCTCGG
orang_rdna        GCGGCGGACGGGAGGGCGTGCTCGCCGGGACGGGCCGGTCTCGGAGCGTCGGCCTGTCGG
gibbon_rDNA       -----------------------------------------CCGAGCGTCCGCGGCTCGG
macaca_rDNA       GTGGTGT----------------GGCGGGACGGGCCGGATCTCGAGCGGACGCTCCTCGG
                                                             * ***    *   ****

human_rDNA        TCGGCAC--------CTCCGGGGTCGACCAGCTGCCGCCCGCGAGCTCCGGACTTAGCCG
gorilla_rDNA      TCGCAAC--------CTCCGGGGTCGACCAGCTGCCGCCCGCGAGCTCCGGACTTAGCCT
chimp_rDNA        TCGGAAC--------CTCCGGGGTCGACCAGCTGCCGCCCGTGAGCTCCGGACTTAGCCG
orang_rdna        TCGGGAC--------CTCCGGGGTCGACCAGCGGTCCCCCGCGGGCTCCGGACTTGGCCG
gibbon_rDNA       TCGGAAC--------TTCCGAGGTCGACCAGCTGCCGCCCGCGAGCTCCGGACTCGGCCG
macaca_rDNA       TGTGCCCCGCCACCTCTCCGAGGTTGACCAGCTGCCGCCCGCGAGCTCCGGACTTAGTCG
                  *     *         **** *** ******* * * **** * **********  * * 

human_rDNA        GCGC---CTGCACGTGT-------------------------------------------
gorilla_rDNA      GCGG---CTTGCCATCT-------------------------------------------
chimp_rDNA        CCGCTGTCTCCACGTAT-------------------------------------------
orang_rdna        GCGG---CGCGCAGTGC-------------------------------------------
gibbon_rDNA       GCGG---CTCGCCGCGC-------------------------------------------
macaca_rDNA       CTGG---CTGGCTCATCGTCTATGTAGGTTGACCAGCAGCAGGCTGGCTGGCTGGCTGAC
                    *    *                                                    

human_rDNA        ----------CCCGGGTCGACCAGCAGGCGGCCGCCGG-------------------ACG
gorilla_rDNA      ----------CCCGGGTCGACCAGCAGGCGGCCGCTGG-------------------ACG
chimp_rDNA        ----------CCCGGGTCGACCAGCAGGCGGCCGCCGG-------------------ACG
orang_rdna        ----------CCCGGGTCGACCAGCAGGCGGCCGCTGGC------GGTTCCCTCTCCAGG
gibbon_rDNA       ----------CTCAGGTCGACCGGCAGGCGGCCGGCGGCCGGAGACGGTCCCGCCGGTCG
macaca_rDNA       TCATCGTCTACTTAGATCGACCAGCAGGCGGCCGGTAG-------CCGTCCCACTTGGCG
                            *   * ****** ***********   *                     *

human_rDNA        CTGCGGCGCACCGACGCGAGGGCGCTGATTCCCGTTC--ACGCGCCCGCGACCTCCACCG
gorilla_rDNA      CTGCGGCGCAGCGACGCGAGGGCGCCGATTCCCGTTC--GCGCGCCGGCGGCCTTCACCG
chimp_rDNA        CTGCGGCGCGGCGATGCGAGGGCGCCGATTCCCGTTC--ACGAGCCGGCGACCTCCGCCG
orang_rdna        CTGCGGCGGATCGCTGCGAGGGCGCCGATTGCCGTTC--GCGCGCCGGTTCCCTTCACCG
gibbon_rDNA       CTCCGGCGCACCGGCGCGAGGGCCCCTATCCCCGTTC--CGGCGCGGGTGGCCCTCACCG
macaca_rDNA       CGGCGACGCAGCTAAGCAAGGGCGGCTACCCCCGCTTCACGGCGCGGGCGGCCTTCACCG
                  *  ** **   *   ** *****    *   *** *     * **  *   **  * ***

human_rDNA        GCCTCGGCCCGCCGTGGAGCTGGGACCACGCGGAACTCCCTCTCCCACATTTTTTTCAGC
gorilla_rDNA      ACCTCCGCCTTCGGTGGAGCTGGGACCACGCGGAACTCCCTCTCCTACATTTTTCTCAGC
chimp_rDNA        GCCTCGGCCTTCGGTGGAGCTGGGACGACGCGGAACTCCCTGCCCCGCATTTTTTTCAGC
orang_rdna        GCCTCGGCCTTCGGTGGAGCTGACACCACGCGGAACTCCCTGTCCTACATTTTTTTCAGC
gibbon_rDNA       GCCTCAGCCTTCGGTGTAGCCGCGACCACGCGGAACTCCCTCTCCTGCATTTTTTTCAGC
macaca_rDNA       GCCTCGGCCTTCGGTGTCGCTGGGACCACGCGGAA---CCTCTTCTGTATTTTTTTCAGC
                   **** ***  * ***  ** *  ** ********   ***   *   ****** *****

human_rDNA        CCCACCGCGAGTTTGCGTCCGCGGGACTTTTAA----GAGGGAGTCACTGCTGCCGTCAG
gorilla_rDNA      CCCACTGCGAGTTTGCGTCCGCGGGACTTTTAA----GAGGGAGTCACTGTTGCCGTCAG
chimp_rDNA        CCCACTGCGAGTTTGCGTCCGCGGTACTTTTAA----GAGGGAGTCACCGTTGCCGTCAG
orang_rdna        CCCATTTGGAGTTTGC-TCCGCGGGACTTTTAAGAGGGAGGGAGTCGCCGTTGACGTCGG
gibbon_rDNA       CCCACTTGGAGTTTGCTTCCGCGGGACTTTTAA----GAGGGAGTCACCGTTGCCGTCGC
macaca_rDNA       CACACCTTCAGTTTGCTTTCTCTGGAC-TTTGA----GAGGCACTCACTCTTGCCTT---
                  * **     ******* * * * * ** *** *    **** * ** *   ** * *   

human_rDNA        CCAGTAATGCTTCCTCCTTTTTTGCTTTTAGGTTTT------------------------
gorilla_rDNA      CCGGTAACACTTCCTCCTGTTTTGCTTTTTGGTTTG------------------------
chimp_rDNA        CCGGCAATACTTCCTCCCTTTTTGCTTTTTGGTTCT------------------------
orang_rdna        TCGGTAATGCTTCCTCCTGTCTTTTTTTTTTGGTCTTCGTGTGTGTGTGTGTGTGTGTGT
gibbon_rDNA       TCAGCAATACTTCCTCCTCCTGTTTTTTTTTCTTTG------------------------
macaca_rDNA       -CGGTAATACTTCCTCCTTTTCTTTCTTTTTCTCTC------------------------
                   * * **  ********     *   ***                               

human_rDNA        ------------------------------------------------------------
gorilla_rDNA      ------------------------------------------------------------
chimp_rDNA        ------------------------------------------------------------
orang_rdna        GTGTGTGTGTGTGTGTGTGTGTGTGTGTGTGTGTGTGTGTGTGTGTGTGTGTGTGTGTGT
gibbon_rDNA       ------------------------------------------------------------
macaca_rDNA       ------------------------------------------------------------
                                                                              

human_rDNA        ----------------------------------------------------GTCTTGC-
gorilla_rDNA      ----------------------------------------------------GCCTTGCG
chimp_rDNA        ----------------------------------------------------GTCTCCC-
orang_rdna        GTGTGTGTGTGTGTGTGTGCGTGTGTGTGTGTGTGTGTGTGTGTGTGTGTGTGTGTGGTT
gibbon_rDNA       ------------------------------------------------------------
macaca_rDNA       ------------------------------------------------------------
                                                                              

human_rDNA        CTTTTTTTTTTTTTTTTTTCTTTCTTTCTTTCTTTCTTTCTTTCTTTCTTTCTTTCTTTC
gorilla_rDNA      GTTTTTCTTTTTTTTCTTTCTTTCTTTCTTTCTTTCTTTCTTT-----------------
chimp_rDNA        GTTTTTTGTTTTGTTTTGTTTTGTTTTGTTTTTCCCCCCCCCT-----------------
orang_rdna        TTTTTTTTTTTTTTTTTTTTTTGGTCTTCGTGTGTGTGTGATT-----------------
gibbon_rDNA       ----------------GCTTTTGTCTTCTTGGGCT-------------------------
macaca_rDNA       ------------------TTTTTCTTTCTTTCTCTTTTTCTTT-----------------
                                    * **    *                                 

human_rDNA        TTTCTTTCTTTCTCGCTCTCGCTCTCTCGCTCTCTCCCTCGCTCGTTTTCTTTCTCTTTC
gorilla_rDNA      ------------------------------------------------------------
chimp_rDNA        ------------------------------------------------------------
orang_rdna        ------------------------------------------------------------
gibbon_rDNA       ------------------------------------------------------------
macaca_rDNA       ------------------------------------------------------------
                                                                              

human_rDNA        TCTTTCTCTCTCTCTCTCTCTCTCTCTCTCTCTCTCTGTCTCTCGCTCTCGCCCTCTCTC
gorilla_rDNA      ------------------------------------------------------------
chimp_rDNA        --------------------------------TTTCTCTCGCTCGCTCTCTCGCTCTCTC
orang_rdna        ------------------------------------------------------------
gibbon_rDNA       ------------------------------------------------------------
macaca_rDNA       ------------------------------------------------------------
                                                                              

human_rDNA        TCTCTCTCTTTCTCTCTGTCTCTCTCTGTCTCTCTCTCTCTCTCTCTCTCTCT-------
gorilla_rDNA      ---TACT-TTCTTTCTTCTCTCTCTCCCTCCCTCCCCATCTCTCCCTCTTTCT-------
chimp_rDNA        CCTCGCT-CTTCTGTCTCTGTCTCTCTCTGTCTCTCTGTCTCTCTGTCTCTCT-------
orang_rdna        ----TTTCTTTTGTTTCCGCCCCACCCCCCGCCCCCATTCTTTCCTTCTTTCTGGAGATG
gibbon_rDNA       ----------------------------TCTCCCGCAGCCCCCGCCTTCTTCTGGAGACG
macaca_rDNA       --------------------------------------------TCTTTTTCTGGACAGG
                                                                *   ***       

human_rDNA        ----CTCTCTCCCTCCCCCTCCC-------------------------------------
gorilla_rDNA      ----CTGTCTCTGTCTCT------------------------------------------
chimp_rDNA        ----CTCTCTCTCTCTCTCTCTC-------------------------------------
orang_rdna        GAATCTCGCTCTGACCCGGACCCGGACCCGGACCCGGAGGGCGGTGGTGCTTCCTCCGCT
gibbon_rDNA       GAGTCTCGCTCCGTC---------------------------------------------
macaca_rDNA       GAGTCTCGGTCTGTC---------------------------------------------
                      **   **   *                                             

human_rDNA        ------------------------------------------------------------
gorilla_rDNA      ------------------------------------------------------------
chimp_rDNA        ------------------------------------------------------------
orang_rdna        CGCCGCTGCCGCTGCCTCCAGGGCTCAAGCGAACAGCAGTTTTTGTATTTTGAGCAAAGA
gibbon_rDNA       ------------------------------------------------------------
macaca_rDNA       ------------------------------------------------------------
                                                                              

human_rDNA        ------------------------------------------------------------
gorilla_rDNA      ------------------------------------------------------------
chimp_rDNA        ------------------------------------------------------------
orang_rdna        CGGAATTTCACCATATTGTCCTGGCTGGTCTCGAACTCCTGACCTAGCGATCCACCCCCC
gibbon_rDNA       ------------------------------------------------------------
macaca_rDNA       ------------------------------------------------------------
                                                                              

human_rDNA        ------------------------------------------------------------
gorilla_rDNA      ------------------------------------------------------------
chimp_rDNA        ------------------------------------------------------------
orang_rdna        CCCCCCCCCCCCCACCGCCTTGGCCTCCCAAACCGTGCCGGGAGTACGGGCCTCAGCCAC
gibbon_rDNA       ------------------------------------------------------------
macaca_rDNA       ------------------------------------------------------------
                                                                              

human_rDNA        ------------------------------------------------------------
gorilla_rDNA      ------------------------------------------------------------
chimp_rDNA        ------------------------------------------------------------
orang_rdna        CGCGCCTGGCCGATTCCTTCTTTTTTTTCAATCTTTTCTGCACGCTGCGGTGTGTGAACA
gibbon_rDNA       ------------------------------------------------------------
macaca_rDNA       ------------------------------------------------------------
                                                                              

human_rDNA        ------------------------------------------------------------
gorilla_rDNA      ------------------------------------------------------------
chimp_rDNA        ------------------------------------------------------------
orang_rdna        TACGTATATGTGTCTATAGGTATAAGATATATCTATATAGAGAGAGAGAGAGATATCTAT
gibbon_rDNA       ------------------------------------------------------------
macaca_rDNA       ------------------------------------------------------------
                                                                              

human_rDNA        ------------------------------------------------------------
gorilla_rDNA      ------------------------------------------------------------
chimp_rDNA        ------------------------------------------------------------
orang_rdna        ACCTATAGATGTAGATAGAGACAGATATGTACATACATACATATATACATACACCGACAA
gibbon_rDNA       ------------------------------------------------------------
macaca_rDNA       ------------------------------------------------------------
                                                                              

human_rDNA        ------------------------------------------------------------
gorilla_rDNA      ------------------------------------------------------------
chimp_rDNA        ------------------------------------------------------------
orang_rdna        AAATATCTACTGATAAAACTATATATTTCCATAATTAAGACATGCTTATATTATAGATGT
gibbon_rDNA       ------------------------------------------------------------
macaca_rDNA       ------------------------------------------------------------
                                                                              

human_rDNA        -------------------------------------------------------TCCCT
gorilla_rDNA      -------------------------------------------------------CGAGT
chimp_rDNA        -------------------------------------------------------TCTCT
orang_rdna        TCATGTATGAACATGTATGACATAAAATCCCATTTCATTTACATATACCTGTATATGTAT
gibbon_rDNA       ------------------------------------------------------------
macaca_rDNA       ------------------------------------------------------------
                                                                              

human_rDNA        CTCTCCCCTTCCTTGGTGCCTTCT------------------------------------
gorilla_rDNA      CTCTTCCTTTCCTTGGTGCTTTCT------------------------------------
chimp_rDNA        CTCTCTCCTTCCTTGGTGCCTTCT------------------------------------
orang_rdna        TTCCTTCCTTCCTTCCTTCCTTCTTTCGTTTGTTTCTTATTTATTAACGATTTTCGTTTA
gibbon_rDNA       ------------------------------------------------------------
macaca_rDNA       ------------------------------------------------------------
                                                                              

human_rDNA        ------------------------------------------------------------
gorilla_rDNA      ------------------------------------------------------------
chimp_rDNA        ------------------------------------------------------------
orang_rdna        TTTTCTTTTCTTTTTGGGCCTGCCTGGTCTCGGGGCCCGGCGGGGCGTGCGCGTCCGGCG
gibbon_rDNA       ------------------------------------------------------------
macaca_rDNA       ------------------------------------------------------------
                                                                              

human_rDNA        ------------------------------------------------------------
gorilla_rDNA      ------------------------------------------------------------
chimp_rDNA        ------------------------------------------------------------
orang_rdna        CCGTCGGTCCGTCCGTTCGTCTTCCTCCCTCCCCGCCGACCACGGGCGGGGCGGGGCGGG
gibbon_rDNA       ------------------------------------------------------------
macaca_rDNA       ------------------------------------------------------------
                                                                              

human_rDNA        ------------------------------------------------------------
gorilla_rDNA      ------------------------------------------------------------
chimp_rDNA        ------------------------------------------------------------
orang_rdna        GCGGGGCTGTGGGGCGGGCGCGCGTCCCCGGTCGGCGCGCCCCGCTTCTTCGGCTCCCGC
gibbon_rDNA       ------------------------------------------------------------
macaca_rDNA       ------------------------------------------------------------
                                                                              

human_rDNA        ------------------------------------------------------------
gorilla_rDNA      ------------------------------------------------------------
chimp_rDNA        ------------------------------------------------------------
orang_rdna        CTCCTCCCCGTTCCCCGCCGGGGCGGCTCGTCCGCTCCGGGCTGGGACGGAGCTCGGGGA
gibbon_rDNA       ------------------------------------------------------------
macaca_rDNA       ------------------------------------------------------------
                                                                              

human_rDNA        ------------------------------------------------------------
gorilla_rDNA      ------------------------------------------------------------
chimp_rDNA        ------------------------------------------------------------
orang_rdna        GCGTGGGTGGGAGCCGCGGAGGCGGCCGCGCCGAGCCGGGTCCGTGGCCCGCCGGCCCCC
gibbon_rDNA       ------------------------------------------------------------
macaca_rDNA       ------------------------------------------------------------
                                                                              

human_rDNA        ----------CGGCTCTTGACACTTAGCCGCTGTCTCGCCGTGTCCCGGGTCGACCGGCG
gorilla_rDNA      ----------CGGCTCGTGAGACTTAGCCGGTGTCTCGCCGTGTCCCGGGTCGACCAGCC
chimp_rDNA        ----------CGGCTCGTGAGACTTAGCCGCTGTCTC-------CCCGGGTCGACCGGCG
orang_rdna        GTCCCGGGGGTGGCCGCCCGGGCCAGGGGGTCGCCCACCCGGGGTCCCGGCCCTCGCGCG
gibbon_rDNA       ------------------------------------------------------------
macaca_rDNA       ------------------------------------------------------------
                                                                              

human_rDNA        GGCCTTCTCCACCGAGCGGCGTGTAAGAGTGCCCGTCGGGACGAGCCGGACCCGCCGCGT
gorilla_rDNA      GGCCTTCTCGACCGAACGGCGGGCAGGAGTGCC--------CGACCCGGGCCCGGAACGT
chimp_rDNA        GGCCTTCTCGACCGAGCGGCGTGTAGGAATGCCCGTCGGGACGAGTCGGACCCGGGGCGT
orang_rdna        TCCTTCCCCCTCTTTCCTCCGAGGGTGGCGGGAAGCGGGCGGCGGCGAGGCCCGGGGCGT
gibbon_rDNA       ------------------------------------------------------------
macaca_rDNA       ------------------------------------------------------------
                                                                              

human_rDNA        CCCCG----------------------------TCTCGGTCGGCACCTCCGGGGTCGACC
gorilla_rDNA      CCGCG----------------------------TCCCGGTCGGAACCTCCGGGATCGACC
chimp_rDNA        CCGCG----------------------------TCTCGGTCGGAACCTCCGGGGTCGACC
orang_rdna        CCCCACACACGGGCGACCTCGGCTGGCGGCCGCTCCTGTTTCGGACCTCCGGGGTCGATC
gibbon_rDNA       ------------------------------------------------------------
macaca_rDNA       ------------------------------------------------------------
                                                                              

human_rDNA        AGCTGCCGCCCGCGAGCTCCGGACTTAGCTGGC---GTCTGCACGTGTCCCGGGTCGACC
gorilla_rDNA      GGCTGCCGCCCGCGAGCTCCGGACTTAGCCGGC---GGCTCG------------------
chimp_rDNA        AGCTGCCGCCCGTGAGCTCCGGACTTAGCCGCCGCTGTCTCCACGTATCCCGGGTCGACC
orang_rdna        GGCGGCCGCCCGCGAGCCCCGGACCCGGCAGGC---GGCCCGCCGTGTCCCGGGTCGACC
gibbon_rDNA       ------------------------------------------------------------
macaca_rDNA       ------------------------------------------------------------
                                                                              

human_rDNA        AGCAGGCGG--------------CCGCCGGACGCTGCGGCGCACTGACGCGAGGGCGTCG
gorilla_rDNA      -----------------------CCGCTGAACGCTGCGGCGCACCGATGCGAGGGTGTCG
chimp_rDNA        AGCAGGCGG--------------CCGCCGGACGCTGCGGCGCGGCGATGCGAGGGCGCCG
orang_rdna        GGCAGGCCGGCCGCTGGCCGTTCCCTCCGCGGGCTGCGGTGGATCGCTGCGAGGGCGCCG
gibbon_rDNA       ------------------------------------------------------------
macaca_rDNA       ------------------------------------------------------------
                                                                              

human_rDNA        ATTCCGGTTCACGCGCCGGCGACCTCCACCGGCCTCGGCCCGCGGTGGAGCTGGGACCAC
gorilla_rDNA      ATTCCCGTTCAAGCGCCGGCGGTCTTCACCGGCCTCGGCCTTCGGTGGAGCTGGGACCAC
chimp_rDNA        ATTCCCGTTCACGAGCCGGCGACCTCCGCCGGCCTCGGCCTTCGGTGGAGCTGGGACGAC
orang_rdna        ATCCCCGTTCACGCGCGGGTGCCCTTCACCGGCCTCGGCCTTCGGTGGAGCTGGGACCAC
gibbon_rDNA       -------------------------------------GCCCGGGCTGGAGCTGGA-----
macaca_rDNA       -------------------------------------GCCCAGGCTGGA-----------
                                                       ***   * ****           

human_rDNA        GCGGAACTCCCTCTCCTACATTTTTTTCAGCCCCACTGCGAGTTTGCGTCCGCGGGACTT
gorilla_rDNA      GCGGAACTACCTCTCCTACATTTTTTTCAGCCCCACTGCGAGTTTGCGTCCGCGGGACTT
chimp_rDNA        GCGGAACTCCCTCCCCCGCATTTTTTTCAGCCCCACTGCGAGTTTGCGTCCGCGGTACTT
orang_rdna        GCGGAACTCCCTCTCCTACATTTTTCTCTGCCCCATTTGGAGTTTGCGTCCGCGGGACTT
gibbon_rDNA       ------------------------------------------------------------
macaca_rDNA       ------------------------------------------------------------
                                                                              

human_rDNA        TTAA----GAGGGAGTCACTGCTGCCGTCAGCCAGTAATGCTTCCTCCTTTTTTGCTTT-
gorilla_rDNA      TTAA----GAGGGAGTCACTGTTGCCGTCAGCCGGTAACACTTCCTCCTGTTTTGCTTT-
chimp_rDNA        TTAA----GAGGGAGTCACTGCTGCCGTCAGTCGGTAATACTTCCTCCCTTTTTGCTTT-
orang_rdna        TTAAGAGGGAGGGAGTCGCTGTTGCCGTCGGCCAGTAATACTCCCTCTTGTTTTTTTTTG
gibbon_rDNA       ------------------------------------------------------------
macaca_rDNA       ------------------------------------------------------------
                                                                              

human_rDNA        ----------------------------------TTGGTTTTGCCTTGCGTTTTCTTTCT
gorilla_rDNA      ----------------------------------TTGGTTTGGCCTTGCGGTTT-TTCTT
chimp_rDNA        ----------------------------------TTGGTTTTGTCTTGCATTTT-TTTTT
orang_rdna        GTCGTGTGTGTGTGTGTGTGTGTGTGTGTGTGTGTGTGTGTGTGTGTGTGTGTGACTCCC
gibbon_rDNA       ------------------------------------------------------------
macaca_rDNA       ------------------------------------------------------------
                                                                              

human_rDNA        TTCTTTCTTTCTTTCTTTCTTTCTTTCTTTCTTTCTTTCTTTCTCTCTCTCTCTCTCTCT
gorilla_rDNA      TTTTTTCTTTTTCTTTTTCTTTCTTTCTCTCTCTCTCTCTCTCTCTCTCTCTCTCTCTCT
chimp_rDNA        CTTTCTTTCTTTCTTTTTCTTTCTTTCTTTCCTTCTCTTTCTCTCTCTCTCTCTCTCTCT
orang_rdna        TCTTGTTTTTTTTTGGTCGTGTGTGTGTGTGTGTGTGTGTGTGTGTGTGTGTGTGTGTGT
gibbon_rDNA       ------------------------------------------------------------
macaca_rDNA       ------------------------------------------------------------
                                                                              

human_rDNA        CTCTGTCTCTCTCCC---------------------------------------------
gorilla_rDNA      CTCTCTCTCTCTCCCCCTCCCTCCCTCCCTCCCTCCCTCCCCCCACCCTCCCTCCCTCCC
chimp_rDNA        CTCTCTCTCTCTCTCTCTCTCCCTCCTTCTCCCTCCCTCCCT---CTCCCTCTCCCTCTC
orang_rdna        TTCCCCCGCCGCCCCCATTCTTTCCTTCTTCCTTCTTTCTGGAGACGGAATCTCGCTCTG
gibbon_rDNA       ------------------------------------------------------------
macaca_rDNA       ------------------------------------------------------------
                                                                              

human_rDNA        ------------------------CTCCCTCCCTCCTTGGTGCCTT--CTCGGCTCGCTG
gorilla_rDNA      CCCCTCCCCCCGCTCCCTCTCTCTCTCTTTCCTTCCTTGGTGCCTT--CTCGGCTCACTG
chimp_rDNA        CCTCTCCCTCTCCT-TCTCCTTCTCCTTCTCCTTCCTTGGTGCCTT--CTCGGCTCACTG
orang_rdna        TCGCCCAGGCTGG-----------AGCTGGAGCGCGGTGGTGCCTC--CTCGGCTCGGCG
gibbon_rDNA       ------------------------GTCGGGAGTGCAGTGGTGCCTTACTCGGCCTCACTG
macaca_rDNA       -------------------------------CGGCAGGGGTGCCTT--CTCGGCTCACTG
                                                    *   *******      * ***   *

human_rDNA        CTGCTGCTGCCTCTGCCTCCACGGTTCAAGCAAACAGCAAGTTTTCTATTTCGAGTAAAG
gorilla_rDNA      CTGCCGCTGCCTGTGCCTCCACGGTTCAAGCAAACAGCAATTTTTGTATTTCGAGTAAAG
chimp_rDNA        CTACCGCTGCCTCTGCCTCCACGGATCAAGCAAACGGCAGGTTTTCTACTTCGAGGAAAG
orang_rdna        CCGCCGCTGCCTCCAGGGCT----CTCAAGCGAACAGCAGTTTTTGTATTTTGAGCGAAG
gibbon_rDNA       CTGCCGCTGACTCTGCCCCCAGGGTTCGACCGACCAGCAATTTTTG--TCTCGAGTGAAG
macaca_rDNA       CTGCCTCCGCCTC------------------------CAGGGTTGTCTTTTGCGTTAAGC
                  *  *  * * **                         **   **      *      *  

human_rDNA        ACGTAATTTCACCATTTTGGCCGGGCTGGTCTCGAACTCCCGACCTAGTGAT--------
gorilla_rDNA      ACGGGATTTCACCATATTGGCCGGGCCGGTCTCGAACTCCCGACCTAGTGAT--------
chimp_rDNA        ACGGAATTTCACCATGTTGGCCGGGCCGGTCTCGAACTCCCGACCTAGTGAT--------
orang_rdna        ACGGAATTTCACCATATTGGCCGGGCTGGTCTCGAACTCCTGACCTAGCGATTCCCCCCA
gibbon_rDNA       ACGGAATGTCACCATATTGGCCGGGCTGATCTCGAACTCCTGACCTCGGACGGACGGACA
macaca_rDNA       ACGGAGTTGCACCATATTGGCCAGCCTGGCCTCGAACTCCTGGCCTCGTGAC--------
                  ***   *  ****** ****** * * *  ********** * *** *            

human_rDNA        ----------------CCGCCCGCCTCGGCCTCCCAAAGACTGCTGGGAGTACAGATGTG
gorilla_rDNA      ----------------CCGCCCGCCTCGGCCTCCCAAAGACTGCTGGGAGTACAGGCGTG
chimp_rDNA        ----------------CCGCCCGCCTCGGCCTCCCAAAGACTGCTGGGAGTACAGGCGTG
orang_rdna        CCCCTCCCCCTCCCCCTCCCCCGCCTCCGCCTCCCAAAGCGTGCCGGGAGTACGGGTGTC
gibbon_rDNA       CACACACACACACACACACACACACACACACACACACGTACACACGTACGTAGTGATGAA
macaca_rDNA       ----------------CCGCCCGCCTCGGCCTCCCAAACCGTGCTGGGAGCACGGGCGCA
                                      *   * *   * * **         *   * *  *  *  

human_rDNA        AGCCACCATGCCCGGCCGATTCCTTCCTTTTTTCAATCTTATTTTCTGAACGCTGCCGTG
gorilla_rDNA      AGCCACCACGCCCGGCCGATTCCTTCCTTTTTTTAATCTTATTTTCTGAACGCTGCCGTG
chimp_rDNA        AGCCACCACGCCTGGCCGATTCCTTCCTTTTTTCAATCTTATTTTCTGAACGCTGCCGTG
orang_rdna        GGCCACCGCGCCCGGCCGATTCCTTCTTGTTTTCAATCTTCTTTTCTGCACGCTGCTGTG
gibbon_rDNA       ACT----------------ATATTTCCATAATTTATGTTTATATTATAAATACTGATTTT
macaca_rDNA       AGACACCGCGCCCGGCCAATTCCTTCGTTTATGAAATC---GTTTCTGCACACTGCTCTG
                                      *  ***     *  *        ** *  *  ***   * 

human_rDNA        TATGAACAT---------------------------------------------------
gorilla_rDNA      TGTGTATGA---------------------------------------------------
chimp_rDNA        TATGAACGT---------------------------------------------------
orang_rdna        TGTGAGCAT---------------------------------------------------
gibbon_rDNA       AATATATGA---------------------------------------------------
macaca_rDNA       TGTGTGTGTGTGTGTGTGTGTGTGTGTGTGTGTGTGTGTGTGTGTATGCATGCATGCCTG
                    *                                                         

human_rDNA        ---------------ACATC----------------TACACATACACACACA--------
gorilla_rDNA      ---------------ACATA----------------CATTTACACACACACA--------
chimp_rDNA        ---------------ACATT----------------TATACACACACACACA--------
orang_rdna        ---------------ACGTA----------------TATCTATCTAGATAGATAGACACA
gibbon_rDNA       ---------------ATATGTATTAAAACCCCATTTCATTTACATATAAATGTATATGTA
macaca_rDNA       TATGTATGTATGTAGATGTACATAAACACGCATACGTATTTATATACACATATACGCATT
                                 *  *                  *   *   * * *          

human_rDNA        ------------------------------------------------------------
gorilla_rDNA      ------------------------------------------------------------
chimp_rDNA        ------------------------------------------------------------
orang_rdna        ----------------------------------------------TAGATATGGACACA
gibbon_rDNA       TTTCCTTCCTTCCTT---------------------------------------------
macaca_rDNA       CGTGTGTGTGTGTGTGTGTGTGTGTGTGTGTGTGTGTGTGTGTGTGTATCTATGTATGCA
                                                                              

human_rDNA        ----CACACACACACACACACACACACACACACACACACACACACCCCCCGTAGTGATAA
gorilla_rDNA      -----------------------------------------------------GTGATAA
chimp_rDNA        ----CACACACACACACACACACACACA---------------------CGTAGTGATAA
orang_rdna        AGGACACGTACCTACACCGACGAAAATA---------------------TCTAGTGATAA
gibbon_rDNA       ----CCCACACACACACACACACACACA---------------------CGTAGTGATGA
macaca_rDNA       CATATTTGTACATATATACATATATAGA---------------------CATACGGATAA
                                                                         *** *

human_rDNA        AACTATGTAAATGATATTTCCATAATT----AATAC--GTTTATATT----ATGTTACTT
gorilla_rDNA      AACTATGTAAATGATACTTCCAT--------AATAC--GTTTATATT----ATGTTACTT
chimp_rDNA        AACTCTGTAAATGATATTTCCATAATT----AATAC--GTTTATATT----ATGTTACTT
orang_rdna        AACT-------AGACATTTCCATCATT----CACACATGTGTATAGGATAGATGTTAATT
gibbon_rDNA       AACT---------ATATTTCCATAATT----TATAC--GCTTATATTATAAATACTGATT
macaca_rDNA       AACT-------------TTCCATCATTGTACGGTGCGTGCTTATGATTATTATAAAAATT
                  ****             ******            *  *  ***       **     **

human_rDNA        TTAATGGATGAATATGTAT----CGAAGCCCCATTTCATTTACATACAC--GTGTATGT-
gorilla_rDNA      TTAATGGATGAATATGTAT----TAAAAACCCATTTCATTTACATACACGTGTGTATGT-
chimp_rDNA        TTAATGGATGAGTATGTAT----TAAAGCCCCATTTCATTTACCTACAC--GTGTATGT-
orang_rdna        TTAATGGATGAACGTGTATGACGTAAACACCCATGTCATTTACATATACCTGTATATGT-
gibbon_rDNA       TTAATATATGAATATGTAT----TAAAACCCCATTTCATTTACATATAA-TGTATATGT-
macaca_rDNA       TGAATAT----------------TCAATATAAATAACATTTAC-TATGCGTCTATAAGCT
                  * ***                    **     **  ******* **      * ** *  

human_rDNA        ----------ATATCCTTCCTCCCTTCCTTC-----ATTCAT------------------
gorilla_rDNA      ----------ATATCCTTCCTCCCTCCCTTCCTTCCATTTAT------------------
chimp_rDNA        ----------ATATCCTTCCTCCCTTCCTTCCTTC-ATTTAT------------------
orang_rdna        ----------ATATCCTTCGTTTAT-----------------------------------
gibbon_rDNA       ----------ATTTCCTTCCTTCCTTCCTTCCTTCCTTCCTCACACACACACGTAGTGAT
macaca_rDNA       GATAAGCCTGCTTTCCTTCCTCCCTCCCTCCCTCCCTCCCTC------------------
                             * ****** *   *                                   

human_rDNA        ------------------------------------------------------------
gorilla_rDNA      ------------------------------------------------------------
chimp_rDNA        ------------------------------------------------------------
orang_rdna        ------------------------------------------------------------
gibbon_rDNA       GAAACTATATTTCCATAATTTATACGCTTATATTATAAATACTGATTTTAATATATGAAT
macaca_rDNA       ------------------------------------------------------------
                                                                              

human_rDNA        ------------------------------------------------------------
gorilla_rDNA      ------------------------------------------------------------
chimp_rDNA        ------------------------------------------------------------
orang_rdna        ------------------------------------------------------------
gibbon_rDNA       CGATCTCGGCTCACTGCAAGCTCCGCCTCCCGGGTTCACGCCATTCTCCTGCCTCAGCCT
macaca_rDNA       ------------------------------------------------------------
                                                                              

human_rDNA        ------------------------------------------------------------
gorilla_rDNA      ------------------------------------------------------------
chimp_rDNA        ------------------------------------------------------------
orang_rdna        ------------------------------------------------------------
gibbon_rDNA       CTCCGAGTAGCTGGGACTACAGGCGCGCCCGCCACCACGCCCGGCTAATCTTTCGTATTT
macaca_rDNA       ------------------------------------------------------------
                                                                              

human_rDNA        ------------------------------------------------------------
gorilla_rDNA      ------------------------------------------------------------
chimp_rDNA        ------------------------------------------------------------
orang_rdna        ------------------------------------------------------------
gibbon_rDNA       TTAGTGGAGACGGAGTTTCACCGTGGTCTCGATCTCCTGACCTCCTGATCCGCCCGCCTC
macaca_rDNA       ------------------------------------------------------------
                                                                              

human_rDNA        ------------------------------------------------------------
gorilla_rDNA      ------------------------------------------------------------
chimp_rDNA        ------------------------------------------------------------
orang_rdna        ------------------------------------------------------------
gibbon_rDNA       GGCCTCCCAAAGTGCTGGGATGACAAGCGTGAGCCACCGCGCCCGGCCCTTCTTTCATTA
macaca_rDNA       ------------------------------------------------------------
                                                                              

human_rDNA        -------TATTTATTAATAATTTTCGTTTATTTATTTTCTTTTCTTTTGGGGCCGGCCCG
gorilla_rDNA      -------TATTTGTTAATACTTTTCGTGTATTTATGTTCTTTTCTTTTGGGGCTGGCCCG
chimp_rDNA        -------TATTTATTCATAATTTTCGTGTATTTATTTTCTTTTCTTTTGGGGCCGGCCCG
orang_rdna        -------TATGGATTAACAATGTTCGTGTATTTATTTTCTTTTCTTTTG----GGGCCTG
gibbon_rDNA       TTTATTATGTTTTATATTTATTTGGGTTTATTGTTTTTCTTTTCTTCTT----TGGCCCG
macaca_rDNA       -------CCTCCTTTTTCTATGTTCG---------TTTCTTTTCTTTCT----TAGCCTG
                           *    *     * *  *          **********         *** *

human_rDNA        CCTGGTCTTCTGTCT---------------------------------------------
gorilla_rDNA      CCTGGTCTTCTCACT---------------------------------------------
chimp_rDNA        CCTGGTCTTCTGACT---------------------------------------------
orang_rdna        CCTGATCTTCTCACT---------------------------------------------
gibbon_rDNA       CCTGATCTTCTCACT---------------------------------------------
macaca_rDNA       CCTGGTCTTCTCACTCTGTCGCACCCTGGACTTGCAGGCACGCGATCGTGTGGTTCATGG
                  **** ******  **                                             

human_rDNA        --------------CTGCGCTCTGGTGACCTCAGCCTCCCAAATAGC-----TGGGACTA
gorilla_rDNA      --------------CTGGGCTCTGGTGACCTCAGCCTCCCAAATACC-----TGGGACTA
chimp_rDNA        --------------CTGGGCTCTGGTGACCTCAGCCTCCCACGTAGC-----TGGGACTA
orang_rdna        --------------CTGGGCTCTGGTGACCTCAGGCTCCCAAGTAGCTGGGATGGGACTA
gibbon_rDNA       --------------CTGGGCTCTGGTGACCTCAGCCCCCCGAGTAGC-----TAGGACTA
macaca_rDNA       CAGCCTTCACCTCCCTGGGCTCTGGTGATCTCAGCCTCCCAAGCTGC-----TGGGACTA
                                *** ********** ***** * ***      *     * ******

human_rDNA        CAGGGATCTCTTAAGCCCGGGAGGGAGAGGTTAACGTGGGCTGTGATCGCACACTTCCAC
gorilla_rDNA      CAGGGATCTCTTCAGCCCGGGAGGGAGAGGCTAACGTGGGCTGTGATGGCGCACTTCCAC
chimp_rDNA        CAGGGATCTCTTCAGCCCGGGAGGGAGAGGCTAACGTGGGCTGTGATCGCGCACTTCCAC
orang_rdna        CAGGGATCTCTTAAGCCCGGGAGGCAGAGGCGAACGTGGGCTGTGATCGCGCGCCTCCAC
gibbon_rDNA       CGGGGATCTCTTAATCTCTTAAGCC-----CGAACGTGGGCTGCGATCGCGCACTTCCAC
macaca_rDNA       CAGGGATCTCTGAACCCCGGGAGGTGGAGGCGAACGTGAGCTGTCATCGCGCACCTCCAC
                  * *********  * * *   **         ****** ****  ** ** * * *****

human_rDNA        TCCAGCTTACGTGGGCTGCGGTGGGGTGGGGTGGGGTGGGGT-----GGGGTGGGGTGGG
gorilla_rDNA      TCCAGCTTACGTGAGGTGGGGTGGGGTG-------------------CGGGTGGGGTGGG
chimp_rDNA        TCCAGCTTACGTGGGCTGCGGTGGGGTGGGGTGGGGTGGGGTGCGGTGGGGTGCAGTGGG
orang_rdna        TCCACCTGGGCTGGGC----------------------------------------TGGG
gibbon_rDNA       TCCAGCTTACGTGGGGTCCAGC-----------------------------TTACGTGGG
macaca_rDNA       TCCAGCTGAGGTGAGGAGAGCTGGGGTGC------------------AGAG---------
                  **** **    ** *                                             

human_rDNA        GTGCAGAGAAAACGATTGATTGCGATCTCAA-----TTGCCTTTTAGCTTCATTCATACC
gorilla_rDNA      GTGCAGAGAAA-------------------------ATGCCTTTTAGCTTCATTCATACC
chimp_rDNA        GTGCAGAGAAAACAATGGATTGCGATCTTAA-----TTGCCTTTTAGCT-----------
orang_rdna        CTGGAGAGAAAACGGTGGATTGTCATCTTCATTACCTTACCTTTTAGCTTTATTCGTACC
gibbon_rDNA       GTGGGGTGAAAACAATTGATTGTGATCTTCA-----CTACCTTTTAGCTGTATGCGTGCC
macaca_rDNA       -----GAAGGAAAAATGCATTGTGATCTTAA-----TTACCTTGTAGCGTTACTCATGCC
                       *    *                          * **** ****            

human_rDNA        CTGTTATTTGCTCGTTTATTCTCATGGGTTC----TTCTGTGTCATTGTCACGTTCATCG
gorilla_rDNA      CTCTTATTTGCTTGTTTATTCTCATGGGTTA----TTCTATGTCATTGTCATGTTCATCG
chimp_rDNA        -TGTTATTTGCTTGTTTATTCTCATGGGTTA----TTCTGTGTCACTGTCATGTTCCTCG
orang_rdna        CTCTTATTTGCTTCTTTATTCTCATGGGTTA----TTCTAGGTCATTGTCATGTTCATCG
gibbon_rDNA       CTCTTATTTGCTTGTTTATTCTCATGGGTTA----TTCTATGTCGCTGTCACGTTCATCG
macaca_rDNA       CTCTTATTTGCTTGTTT-TTCTCATGGCTTATTACTTCTATGTCATTGTCATGTTCATCC
                   * *********  *** ********* **     ****  ***  ***** **** ** 

human_rDNA        TTTGCTTGCCTGCTTGCCTGTTTAT-----------------------------------
gorilla_rDNA      TTTGCTTGCCTGCTTCCTTG----------------------------------------
chimp_rDNA        TTTGCTTGCCTGCTTGCTTGTTTATTTTGTCACTGTCATGTTCCTCGTTTGCTTGCCTGC
orang_rdna        TTTGCTTGCTTGTTTCATTGGTT-------------------------------------
gibbon_rDNA       TTTGCCGGCTTGCTGGCTTATGTAT-----------------------------------
macaca_rDNA       TTTGCTTGCTTGCTGGCTGGCTGGCTGGCTGGCTGGCTGGCTGGCTGGATGCTTGCTTGC
                  *****  ** ** *                                              

human_rDNA        ------------------------TTCCTTCCTTCCTTCCTTC--CTTCCTTCCTTCCTT
gorilla_rDNA      -------------------------------CCTGCTTCCTTG--CTTGTTTATTTCCTT
chimp_rDNA        TTGCTTGTTTATTTCCTTCCTTCCTTCCTTCCTTCCTTCCTTC--CTTCCTTCCCTCCCT
orang_rdna        ------------------------------------------------------------
gibbon_rDNA       ------------------------TTACTCACTTCCTTACTTT--CTTCCTTACTTACTG
macaca_rDNA       TTGCTTGCTTGCTTGCTTGCTTGTTTTTTTGTTTTGTTCCTTTGGTTTTTTTTTTGTCTG
                                                                              

human_rDNA        CCCTCCTTCCTTCCTTCCTTCCCTCCCTTACTGGCAGGGTCTTCCTCTGT----------
gorilla_rDNA      CCCTCCCTCCCTCCCTCCCTCCCTTCCTTACTGGCAGGGTCTTCCTCTGC----------
chimp_rDNA        CCCTCCCTCCCTCCCTCCCTCCCTCCCTTACTGGCAGGGTCTTCCTCTGT----------
orang_rdna        -----------TCCTTCCTTCCCTGCCTTCCCGGCGGGGTCTTCCTCTGC----------
gibbon_rDNA       GCACGGTCTTCCCCTGTCT---------------CTGTCGCTTCCCCTGT----------
macaca_rDNA       TAGTTCTTTTTTTTTTTTTTTTTTTTTTTGGAGATGGAGTCTTGCTCTGTCTCCCAGGCT
                                                      *   *** * ***           

human_rDNA        ---------------------------------------CTCTGCCGCCCAGGATCACCC
gorilla_rDNA      ---------------------------------------CTCTGCCGCCCAGGATCACCC
chimp_rDNA        ---------------------------------------CTCTGCCGCCCAG--------
orang_rdna        ---------------------------------------CTCCGTCGCCCGGGATCACCC
gibbon_rDNA       ---------------------------------------CTCTGTCGCCCAGGATCACCC
macaca_rDNA       GAAGTGAAGTGCAGTGGCGCGATTTCGACTCACTGCAAACTCCACCTCCCGGGCTCAAGC
                                                         ***   * *** *        

human_rDNA        CAACCTCAAC--------------------------------------------------
gorilla_rDNA      CAACCTCAAC--------------------------------------------------
chimp_rDNA        ------------------------------------------------------------
orang_rdna        CAGCCTCGAC--------------------------------------------------
gibbon_rDNA       CAGCCTCCAC--------------------------------------------------
macaca_rDNA       AATTCTCTGCCTCAGTCTCCCAAGTAGCCGGGATTACAGGCGTCTGCCACCACGCCTGAC
                                                                              

human_rDNA        ------------------------------------------------GCTTTGGACCG-
gorilla_rDNA      ------------------------------------------------GCTTTGGACCG-
chimp_rDNA        ------------------------------------------------------------
orang_rdna        ------------------------------------------------GATTTCGACCGA
gibbon_rDNA       ------------------------------------------------GCTTTGGACCGA
macaca_rDNA       TAATTTTTTTCTATTTTTAGCAGAGACAGGGTTTCACTACCTTGCCCAGCCTGGTCTTGC
                                                                              

human_rDNA        -------ACCAAACGGTCGTTCTGCCTCTG------------------------------
gorilla_rDNA      -------ACCGAACGGTCGTCCTGCCTCTG------------------------------
chimp_rDNA        ----------------TCGTCCTGCCTCTG------------------------------
orang_rdna        CCGTCCGACCGAGCGGCCGTCCCGCGTCTC------------------------------
gibbon_rDNA       CC-----AAGAAGAGGTCGTCCTGCCTCTG------------------------------
macaca_rDNA       ACTCCTGACCTCATGATCCACCCGCCTCGGTCTCACAAAGTGCTGGGATGACAGGCGTGA
                                   *   * ** **                                

human_rDNA        ------------------------------------------------------------
gorilla_rDNA      ------------------------------------------------------------
chimp_rDNA        ------------------------------------------------------------
orang_rdna        ------------------------------------------------------------
gibbon_rDNA       ------------------------------------------------------------
macaca_rDNA       GCCACCGTGCCCAGACGCTTACTTCTTTTTTCACTTAGTTTTACATTACAAGCGTTTACT
                                                                              

human_rDNA        ---AT-------------------------------------CCCTCCCATCCCCATTAC
gorilla_rDNA      ---AT-------------------------------------CCCTCCCATCCCCATTAC
chimp_rDNA        ---ATCCCTCCCATCCCCATTACCTGAGACCACAGGCACGCACCCTCCCATCCCCATTAC
orang_rdna        ---AT-------------------------------------CCCTCCCGTCCCCGTTCC
gibbon_rDNA       ---AT-------------------------------------CCCTCCCATCCCCGTTAC
macaca_rDNA       TACAT-------------------------------------ACTTTCTTACTTCCTTAC
                     **                                      * * *   *  * ** *

human_rDNA        CTGAGACTACAGGCGCGCACCACCACACCGGCTGACTTTTATGTTGTT-------TCTCA
gorilla_rDNA      CTGAGACTACAGGCACGCACCACCACACCGGTTGACTTTTAGGTGGTT-------TCTCA
chimp_rDNA        CTGAGACCACAGGCACGCACCACCACACCGGCTGACTTCTATGTTGCT-------TCTCC
orang_rdna        CTGGGACTACGGGTGTGCACCACCACACCGGGTGACTTTTATGTTCTTCCTCATGTCTCA
gibbon_rDNA       CTGGGACTACAGGCACGCACCACCACACCGGTTGACTTTTATGTGGTT-------TCTCA
macaca_rDNA       GTGGGACTACAGGCATGCACCACCACACCGGTTAACTTTTATAATGTT-------TGTCA
                   ** *** ** **   *************** * **** **      *       * ** 

human_rDNA        TGTTTTCCGTAGGTAGGTATGTGTGTGTGTGTGTGTGTGTGTGTGTGTGTGTGTGTGTGT
gorilla_rDNA      TGTTTTCCGTAGGTTGGTAGGTATGTATGTATGTGTGTAGGTAGGTATGTATGTATGTAC
chimp_rDNA        TGTTTTCCGTAGGTAGGTATGTATGTGTGGGTATG-------------------------
orang_rdna        CGTTTTCCGTAGGTAGGGAGGCAGG-----------------------------------
gibbon_rDNA       TGTTTTCCGTATGTAGGTAGGCAGGTAGGTAGGTAGGTAGGTGTGTATGTAGGTACGTGA
macaca_rDNA       TGCTTTCCGTACGTACGTACGTACGTACGTACG---------------------------
                   * ******** **  * * *   *                                   

human_rDNA        GTGTGTGTATCTATGTATGTATGTATGTATGTGAGTGAGATGGGTTTCGGGGTTCTATCA
gorilla_rDNA      G----------TATGTATGTATGTATGTATGTGAGTGAGACGGGTTTCGGGGTTCTATCA
chimp_rDNA        -----------TACGTATGTATGTATGTATGTGAGTGAGATGGGTTTCGGGATTCTATCA
orang_rdna        -----------TATCTGTGGATGTGTGGATGTGAGTGAGATGGGGTCTGGGGTTCTGTCG
gibbon_rDNA       GC---------GAGATGTGTATGTAGGTACGTGAGCGAGATGGGGTTCGGGGTTCTATCA
macaca_rDNA       -----------TATGTATGTATGTATGTATGTACGTGACATGGGGTTCGAGGTTCTATCA
                              *  * ** ****  * * **  * ** * *** *  * * **** ** 

human_rDNA        TGTTGCCCACGCTGGTCTCGAACTCCTGTCCTCAAGCAATCCGCCTGCCTGCCTCGGCCG
gorilla_rDNA      TGTTGCCCACGCTGGTCTCGAACTCCTCTTCTCACGCAATCCGCCTGCCTGCCTCGGCCG
chimp_rDNA        TGTTGCCCACGCTGGTCTCGAACTCCTGTCCTCAAGCAATCCGCCTGCCTGCCTCGGCCG
orang_rdna        TGTGGCCCGGGCTGGTCTCGGACTCCTGTTCTCGAGCGATCCGCCTGCCTGCCTCGGCCG
gibbon_rDNA       TGTTGCCCTGGCCGATCTCGAA-------------------------CCTGCCTCGGCCG
macaca_rDNA       CGTTGCCCAGGCTGGTCTCCAACTCCTGTTCTCAATCACTCC----GCCTGCCTCGGCCA
                   ** ****  ** * ****  *                         ************ 

human_rDNA        C--------------CCACACTGCTGCTATTA-------CAGGCGTGAGACGCTGCGCCT
gorilla_rDNA      C--------------CCACACTGCTGCTATGA-------CAGGCGTGAGACACTGCACCT
chimp_rDNA        CCCACACTGCTGCTACCACACTGCTGCTATTA-------CAGGCGTGAGACGCTGCGCCT
orang_rdna        C--------------CCGCGCTGCTGCTGTGACAGGCGTCAGGCGTGAGACGCTGCACCT
gibbon_rDNA       C--------------CCACACTGCTGCTATTA-------CAGGCGTGAGACACTGCACCT
macaca_rDNA       C--------------CCACACTGCTGCTATTA-------CAGGCGTGAGCCATTGCGCCT
                  *              ** * ******** * *       ********** *  *** ***

human_rDNA        GGCTCCTT--CTACATTTGCCTGCCTGCCTGCC--------------------TGCCTGC
gorilla_rDNA      GGCTCATT--CTATAGT------------------------------------TGCCTGC
chimp_rDNA        GGCTCCTT--CTACGTT------------------------------------TGCCTGC
orang_rdna        GGCTCATT--CTATAGTTCC---------------------------------TGCCTGC
gibbon_rDNA       GGCTCATTTTCTATATGTGCCTGCGTGCCTGCGTGCCTGCGTGCCTGCGTGCCTGCGTGC
macaca_rDNA       AGCTCATT--CTATATTTGCTCCTCTCTCTCTCT------------------CTCTCTCT
                   **** **  ***                                        *   *  

human_rDNA        CTGCCTGCCTGCCTGCC-------------------------------TGCCTGCCTATC
gorilla_rDNA      CTGCC-------------------------------------------TGCCTGTCTATC
chimp_rDNA        CTGCCTGCCTGCCTGCC-------------------------------TGCCTACCTATC
orang_rdna        CTGCCTGCTTGCCTGTCTGTCTGTCAATCGTC----------------TTCTTGTCTGTC
gibbon_rDNA       CTGCGTGCCTGCCTGCCTGCCTGCCAATCCTCTTCTTTTTAGTACGGATGCCTGCCTGCC
macaca_rDNA       CTCTCTCTCTCTCTCTCTCTCTCTCTCTCTCC----------------CCCCCCCTCCCC
                  **                                                *        *

human_rDNA        AATCGTCTTCTTTTTAGTACGGATGTGCTCTCGCTTTATTGTCCATGCTCTGGGCACACG
gorilla_rDNA      GATCGTCTTCTTTTGAGGACGGATGTGCTCTCGCTTTGGTGTCCATGCTCTGGGCACACG
chimp_rDNA        AATCGTCTTCTTTTTAGTACGGATGTGCTCTCGCTTTGTTGTCCATGCTCTGGGCACACG
orang_rdna        AATCGTCTTCTTTTTAGTACGGGTGTGCTCTCGCTTTG----------------------
gibbon_rDNA       AATCCTCTTCTTTTTAGTACGGATGAACACTCGCTTTGTTCTCCACGCTCTGGGCACATA
macaca_rDNA       CCCATTCATCTTCTCAGTAGGGATGTGGTCTTGCTTTCTGGTCCACGCTCTGGGCACATA
                       ** **** * ** * ** **    ** *****                       

human_rDNA        TGGTCTCTTTTCAAACTTCTATGAT-----------------------------------
gorilla_rDNA      TGATCTCTTTTT-AACTTCTATGAT-----------------------------------
chimp_rDNA        TGATCTCTTTTTAAACTTCTATGAT-----------------------------------
orang_rdna        ---TCGCTTTTTAAACTTCTATGATTATTATTATTGCAGGTGTCGTC-------------
gibbon_rDNA       TAATCTCTTTTTAAACTTCTGTGAT-----------------------------------
macaca_rDNA       CAATCTCTTTTTAAACGTCTATTATTATTACTATTACTATTACTATTATTATTATTATTA
                     ** *****  *** *** * **                                   

human_rDNA        ----------------TATTATTATTGTAGGCGTCATCTCACGTGTCGAGGTGATCTCGA
gorilla_rDNA      ----------------GATTATTATTGTAGGTGTCATCTCACATGTCCGAGTGATCGCAA
chimp_rDNA        ----------------TATGATGATTGTAGGCGTCATCTCACGTGTCGGGGTGATCTCCA
orang_rdna        ----------------TATTATTATTGCAGGTGTCGTCTCACACGTCGAGGTGATCTCAA
gibbon_rDNA       ----------------GATTATTATTGCAGGTGTCGTCTCACATGTCGACGTGATCTCAA
macaca_rDNA       TTATTATTATTATTATTATTATTATTGCAGGTATCGTCTCACATATCGAGATGATCTCAA
                                   ** ** **** ***  ** ******   **    ***** * *

human_rDNA        ACTTTT----AGGCTCCAGAGATCCTCCCGCATCGGCCTCCCGGAGTGCTGTGATGACAC
gorilla_rDNA      ACTTTT----AGGCTCCAGAGATCCTCCCGCATCGGCCTCCCGGAGTGCTGTGATGACAC
chimp_rDNA        ACTTTT----AGGCTCCAGAGATCCTCCCGCATCGGCCTCCCGGAGTGCTGTGATGACAC
orang_rdna        ACGTCT----ACGCTCCGGCCATCCTTCCACGTCGGCCTCCCGGAGTGCTGGGATGACAC
gibbon_rDNA       CCTTTT----AGGCTCCAGCGATCCTCCCACGTCGGCCTCCCAGAGTGCTGTGATGACAG
macaca_rDNA       ACTTCTGGGGGGGCTCCAGCGATCATACCACATCGGCCTCCCAGACTGCTGTGATGACAC
                   * * *      ***** *  *** * ** * ********** ** ***** ******* 

human_rDNA        GCGTGGGCACGGTACGCTCTGGTCGTGTTTGTCGTGGGTCGGTTCTTTCCGTTTT-----
gorilla_rDNA      GCGTGGGCACGGTACGCTCTGGTCATGTTTGTCATGGGTCGGTTCTTTCCGTGTT-----
chimp_rDNA        GCGTGGGCACGGTACGCTCTGGTCATGTTTGTCATGGGTCGGTTCTTTCCGTTTT-----
orang_rdna        GCGTGGGCACGGTACGCTCTGGTCGTATTTCTCGTGGGTCGGTTCTTTCCGTTTT-----
gibbon_rDNA       GTGTGGGCACGGTACGCTCCGGTCCTATGTGTCATGTGTCGGTTCTTTCCGTTCT-----
macaca_rDNA       GCGTGGGCAAGGTACGCTCTGGTCGTATTTGTCGTGTGTTGGTTCTTTCCGTTTTTTGTG
                  * ******* ********* **** * * * ** ** ** ************  *     

human_rDNA        -------------------------TAATACGGGGACTGCGAACGAAGAAAATTTCCAGA
gorilla_rDNA      -------------------------TGATACGGGGACTGCGAACAAATAAAATGTGGAGA
chimp_rDNA        -------------------------TAATACGGGGACTGCGAACAGATAAAATGTTCACA
orang_rdna        -------------------------ACGCACGCGGAATGCGAACAGATAAAATTTTGAGA
gibbon_rDNA       -------------------------TACTACGGGGACTGCAAACAAATAAAATGTTGAGA
macaca_rDNA       TCCCCCAGTCCGGATGCCTACTTGATAGGACGGGGAGTG----CAAATAAAAATTTCAGA
                                               *** *** **    *  * ****  *  * *

human_rDNA        CGCATCTCACCGATC---------CGCCTTTTCGTTCTTT--------------------
gorilla_rDNA      CGCGTCTCACCGATC---------CGCCTTTTCTTT--TT--------------------
chimp_rDNA        CGCATCTCACCGATC---------CGCCTTTTCGTTCTTT--------------------
orang_rdna        CGCGTCTCACCGATC---------TCTCCCCTCCCCCTCC--------------------
gibbon_rDNA       CGCACCCCACCAATCTCACCAATCTGCCTTTTCTTTCTTT--------CTTCCTTCCTTC
macaca_rDNA       CGCGTCTCACCAATC---------TGCCTTTTCTTTCTACTGGCACAAGCCACATCGAGT
                  ***  * **** ***            *   **                           

human_rDNA        ------------------------------------------------------------
gorilla_rDNA      ------------------------------------------------------------
chimp_rDNA        ------------------------------------------------------------
orang_rdna        ------------------------------------------------------------
gibbon_rDNA       CTTCCTTCCTTCCTTCCTTCCTTCCTTCCTTCCTTCCTTCCTTCCTTCCTTCCTCTTTCT
macaca_rDNA       GTGCTGCGCCTGATCTCCGATGCTTTTGAATACCATGGAAACCGTCGCTGTGTGTATTTT
                                                                              

human_rDNA        ----------------------------------------------------------CT
gorilla_rDNA      ----------------------------------------------------------TT
chimp_rDNA        ----------------------------------------------------------CT
orang_rdna        ------------------------------------------------------------
gibbon_rDNA       GTCTCTCTCTCTCTCTCTCTCTCTTTCTCTCTCTTTCTTTCTTTCTTTCTTCCTTTTCTT
macaca_rDNA       AATTTTTTTCGACGTGTATGGTCTCCATCCACCGCAAGAAGATCGATAAGCCCTTTTCCA
                                                                              

human_rDNA        TTTTAT---TCTCTTTAGACGGAG------------------------------------
gorilla_rDNA      TTCTTT---TCTCCTTAGACGGAG------------------------------------
chimp_rDNA        TTTTTTTTCTCTCTTTAGACGGAG------------------------------------
orang_rdna        ----CCCTCCCCCTCCAGACGGAG------------------------------------
gibbon_rDNA       TCTTTTTTTTTTCTTTAGACGCAG------------------------------------
macaca_rDNA       CATTCTACCTCCCTTTCTACGAAGGGAGAACTGTGATTGGATTTTTCCTGCCTACACGCA
                              *     *** **                                    

human_rDNA        --------------TTTCACTCTTGTCGCCCAGGGTGGAGTACGATGGCG-GCTCTCGGC
gorilla_rDNA      --------------TTTCACTCTTGTCGCCCAGGGTGGAGGACGATGGCGCGATGTCGGC
chimp_rDNA        --------------TTTCACTCTTGTCGCCCAGGGTGGAGGACGATGGCG-GATCTCGGC
orang_rdna        --------------TTTCACTCTTGTCGCCCAGGGTGGACTACGATGGCGTGATCTCGGC
gibbon_rDNA       --------------TTTCACTCTTGTCGCCCAGGGTGGAGTACGATGGCGCGATCTCCGC
macaca_rDNA       GGAATCAGTCTGCTGTTTTCTTTTTTAAACACGAGGGGACTGAACCTGAGGGCCTCCAGC
                                 **  ** ** *   *  * * ***        * * *    * **

human_rDNA        TCACCGCACCCTCCGCCTCCCAGGTTCAAGTGATTCT--------------------CCT
gorilla_rDNA      TCACCGCACCCTCCGCCTCCCAGGTTCGAGTGATTCT--------------------CCT
chimp_rDNA        TCACCGCACCCTCCGCCTCCCAGGTTCAAGGGATTCT--------------------CCT
orang_rdna        TCGCTGCGACCTCCGCCTCCCGGGTTCGAGTGATCCT--------------------CCT
gibbon_rDNA       TCACCGCAACCTCCGCCTCCCAGGATCGACTGATGCT--------------------CCT
macaca_rDNA       ACGGC-CACCCTCCCCTACCCCGCAACTGGTGATTGTGGTGATGGTGGTTTTCTGTCTGT
                   *    *  ***** *  *** *   *    ***  *                      *

human_rDNA        GCCTCAGCCTTCCCGAGTAGCTGGAATGACAGAGATG-----------------------
gorilla_rDNA      GCCTCAGCCTTCACGAGTAGCTGGAATGACAGCAATG-----------------------
chimp_rDNA        GCCTCAGCCTTCCCGAGTAGCTGCGATGACAGCGATG-----------------------
orang_rdna        GCCTTGGCCTTCCTGAGGAGCTGGAATGACGGTGAAG-----------------------
gibbon_rDNA       GCCTCAGCCTTCCCGAGTAGCTGGAATGACGGGAATG-----------------------
macaca_rDNA       GCTTCTGTTCTGTTCTGTTGCTGCTGTGGTGGTGGTGGTGGTGGTGGTGGTGGTGGTGGT
                  ** *  *   *     *  ****   **   *    *                       

human_rDNA        ------------------------------------------------------------
gorilla_rDNA      ------------------------------------------------------------
chimp_rDNA        ------------------------------------------------------------
orang_rdna        ------------------------------------------------------------
gibbon_rDNA       ------------------------------------------------------------
macaca_rDNA       GGTGGTGGTGGTGGTTGTGGTGGTGGCGGTGGCGGCGGTGGCGGCGGCGGCGGCGGCGGC
                                                                              

human_rDNA        -------------------------AGCCATCGTGCC-------------------CGGC
gorilla_rDNA      -------------------------AGCCATCGTGCC-------------------CGGC
chimp_rDNA        -------------------------AGCCATCGTGCC-------------------TGGC
orang_rdna        -------------------------CGCCATCGTGCC-------------------CGGC
gibbon_rDNA       -------------------------CGCCATCATGCC-------------------CGGC
macaca_rDNA       GGCGGCGGCTGCTGGTGCTGGTGCTGGCGCTGGTGCTGTTGCTGGTGCTGGTGTTGGGGG
                                            **  *  ***                     ** 

human_rDNA        TAATTTTTCTATTTTTACTACAGATGGGG-------------------------------
gorilla_rDNA      TAGGTTTTCTAGTTTTAGTACACATGGGG-------------------------------
chimp_rDNA        TAATTTTTCTATTCCTAGTACAGATGGGG-------------------------------
orang_rdna        TGACTTTTATATTTTTAGTACAGATGGGG-------------------------------
gibbon_rDNA       TAATTTTCCTATTTTCGGTACGCGTGGGG-------------------------------
macaca_rDNA       TTGCTTTGGTATTTTACAGACTCGGGGGGGTATGTGCTTGTTTCTTCTACATACTTGCTT
                  *   ***  ** *      **    ****                               

human_rDNA        -----TTTCTCCATCTTG----------------GTCAGGCTGGTCTTCAACTTCCGACC
gorilla_rDNA      -----TTTCTCCATCTTA----------------GTCAGGCTGGTCTTCAACTTCCGACC
chimp_rDNA        -----TTTCTCCATCTTG----------------GTTAGGCTGGTCTTCAACTTCCGACC
orang_rdna        -----TTTCTCCGTCTTG----------------GTCAGCCTGGTCTTGAGCTTCCGACC
gibbon_rDNA       -----TCTCTCCATCTTG----------------GTCAGTCTCGTCTTCAACTTCCGACC
macaca_rDNA       CCAGCTCTATCCATGTTGTTGGAATAGACGTGAAATCAGTCT--TTTTGGTGTCTGCACC
                       * * *** * **                  * ** **  * **    *    ***

human_rDNA        GTTGGAGAATCTTAACTTTCTTGGTGGTGGTTGTTTTCCTTTTTCTTTTTTTTCTTTTCT
gorilla_rDNA      GTTGGAGAATTTTAACTTTCT---TGGTGGTTGTTTTTCTTTTCTTTTCTTTTCTTTTCT
chimp_rDNA        GTTGGAGGATCTTAACTTTCTTGGTGGTGGTTGCTTTTCTTTTTC-TTTTTTTCTTTTCT
orang_rdna        GTTGGACGATTTTAACTTTCT---TGGTGGTTGCTTTTCTTTTTC-TTTTTTTCTTTTCT
gibbon_rDNA       GTTGGAGAATTTTAACTTTCT---TGGTGGTTGTTTCTCTTTT---TTTTTTTTTTTTCT
macaca_rDNA       ATTAGAGACTGTTACCTTGTT---TGGTGGTTTTTTTTCTGTTCC--------CTTTTCT
                   ** **   * *** ***  *   ********  **  ** **           ******

human_rDNA        TTTCTTTCCTTCTCCTCCCCCCCCACCCCC------------------------------
gorilla_rDNA      TTTCTTTCCTTCTCCTTCCCCCCCCACCCC------------------------------
chimp_rDNA        TTTCTTTCCTTCTCCTTCCCCCCCCCCAAC------------------------------
orang_rdna        TTTCTTTCCTTCTCCTCCCCCCACCCACTC------------------------------
gibbon_rDNA       TTTCTTTCCTTCTCCTCCCCCACCCCCACC------------------------------
macaca_rDNA       CTTCTTTCATTCTCCCCCCCTCCCCCAAACACACACACACACACACACACACACACACAC
                   ******* ******  ***   *     *                              

human_rDNA        -------------------------------------------CCTTGTCGTCGTCCTCC
gorilla_rDNA      -------------------------------------------C----------------
chimp_rDNA        ------------------------------------------------------------
orang_rdna        ------------------------------------------------------CCCCTG
gibbon_rDNA       -----------------------------------------------CCCCATGTTCTCC
macaca_rDNA       ACACACACACACACACACACACTCACACACGCCACCGCCGCCGCCGCCGCCGCCGCCGCC
                                                                              

human_rDNA        TCCTCCTCCTCCTCCTCCTCCTCCTCCTCCTCCTCCTCCTCCTCTTTCA-TTTCTTTCAG
gorilla_rDNA      ----------CCTTGTCCTCCTCCTCCTCCTCCTCCTCCTGCTCTTTCA-TTTCTTTCAG
chimp_rDNA        ----CCCCCTTGTCGTCGTCGTCGTCCTCCTCCTCCTCCTCCTCTTTCA-TTTCTTTCAG
orang_rdna        TCCTCCTCGTCCTCCTCGTCCTCGTCCTCCTCCTCCTCCTCCTTTTTCA-TCTCTTTCAG
gibbon_rDNA       TCCTCCTCCTGCTCCTCCTCCTCCTCCTCCTCCTCCTCCTTCTTTTTCATTTTTTTTCAG
macaca_rDNA       GCCTCCTCCTCCTCCTCCTCCTCCTCCTCCTCCTCCTCCTCCTCT--CATTTTTTTTCAG
                              *  ** ** ** **************** ** *  ** * * ******

human_rDNA        CTGGGCTCTCCTACGTGTGTTGCTCTGTTGCTCACGCTGGTCTCAAACTCCTGGCCTTGA
gorilla_rDNA      CTGGGCTCTCCTACTTGTGTTGCTCTGTTACTCACGCTGGTCTCAAACTCCTGGCCTTGA
chimp_rDNA        CTGGGCTCTCCTACTTGTGTTGCTCTGTTGCTCACGCTGGTCTCAAACTCCTGGCCTTGA
orang_rdna        CTGGGCTCTCCTACTTGTGTTGCTCGGTTGCTCACGCTGGTCTCCAACTCCTGCCCTTGA
gibbon_rDNA       CTGGGCTCTCCTACTTGTCTTGCTCTGTTGCTCACGCTGGTCTCAAACCCCTGGCCTTGA
macaca_rDNA       CTGGCCTCCCCTACTTACGTTGCTCAGTTGCTCATTCTGGTCTCAAACTCCTGGCCTTGA
                  **** *** ***** *   ****** *** ****  ******** *** **** ******

human_rDNA        CGCTTCTCCCGTCACATCCGCCGTCTGGTTGTTGAAATGAGCATCTCTCGTAAAATGGAA
gorilla_rDNA      CACTTCTCCCGTCACATCCGCCGTCTGGTTGTTGAAATGAGCATCTCTCGTCAAATGGAA
chimp_rDNA        CACTTCTCGCGTCACATCCGCCGTCTGCTTGTTGAAATGAGCATCTCTCGTAAAATGGAA
orang_rdna        CGCTTCTCCCCTCACACCCACCGTCTGGTTGTTGAGATGCGCACCTCTTGTAAAATGGAA
gibbon_rDNA       CGCTTCTCCCGTCACCTCCACCGTCTGGTTGTTGAAATGAGCATCTCTTGTAACATGGAA
macaca_rDNA       AACTTCTCCCGTCACATCCAGCGTCCGGTTGTTCAAAGGGGCATCTCTTGTAAAATGAAA
                    ****** * ****  **  **** * ***** * * * *** **** ** * *** **

human_rDNA        AAGATGAAAGAAATAAACACGAAGACGGAAAGCACGGTGTGAACGTTTCTCTTGCCGTCT
gorilla_rDNA      AAGATGAAAGAAATAAACACGAAGACGAAAAGCACGGTGTGAAGGTTTCTCTTGCCGTCT
chimp_rDNA        AAGATGAAAGAGATAAACACGAAGACGGAAAGCACGGTGTGAACGTTTCTCTTGCCGTCT
orang_rdna        AAGATGAAAAAAATAAAGACGGAGGTGAAAAGCACGGAGTGAACGTGTCTCTTGCCGTCT
gibbon_rDNA       ATGATGAAAAAAATAAAGAGAAAGACAAGAAGCGCGGAGTGAACGTTTCTCTTGCCGTCT
macaca_rDNA       AAGAGGA--------------AACACTAAAAGCACGCAGTGAACCTTTCTCTTGCCGCCT
                  * ** **               *      **** **  *****  * ********** **

human_rDNA        CCCGGGGTGTACCTTGGACCCGGAAACACGGAGGGAGCTTGGC----TGAGTGGGTTTTC
gorilla_rDNA      CCCAGGGTGTACCTTGGACCCAGAAACACGTTGGGAGCTTGGCTGAGTGAGTGGGTTTTC
chimp_rDNA        CCCGGGGTGTACCTTGGACGCGGAAACACGGAGGGAGCTTGGC----TGAGTGGGTTTTC
orang_rdna        CCCGGGGTGTCCCTTGGACCCCGAGAGACGGAGGGAGCTTGGC----TGAGTGGGTTTTC
gibbon_rDNA       GCCAGGGTGGACCTTGGACCCGATGAGATGGACGGAGCTTGGC----TGAGTGGGTTCTC
macaca_rDNA       CCCACGGTGCACCTGGGACCCAACAACAGGGAGGGAGCCTGGG----TGGGTGGGTTTTC
                   **  ****  *** **** *    * * *   ***** ***     ** ******* **

human_rDNA        GGTGCCGAAACCTCCCGAGGGCCTCCTTCCCTCTCCCCCTTGTCCCCGCTTCTCCCCCAG
gorilla_rDNA      GGTGCTGAAACCTCCCGAGGGCCTCCTTCCCTCTCCCCCTTGTCCCCGCTTCTCCCCCAG
chimp_rDNA        GGTGCCGAAACCTCCCGAGGGCCTCCTTCCCTCTCCCCCTTGTCCCCGCTTCTCCCCCAG
orang_rdna        GTGGCTGAATCCTCCCGAGGGCCTCCTTCCCTCTCCCCCTTGTCCCCGCTTCTCCCCCGG
gibbon_rDNA       GGTGCTAAATCCTCCCGAGGGCCTCCTTCCCTCTCCCCC-GGTCCCCGCTTCTCCCCCCG
macaca_rDNA       GGTGCTAAATCCTCCTGAGGGCCTCCTTCCCTGTCCCCCTTGTCCCCGCTTCTCCCGCAG
                  *  **  ** ***** **************** ******  *************** * *

human_rDNA        CCGAGGCTC---CCACCGCCGCCCTGGCAT---------TTTCCATAGGAGAGGTAT-GG
gorilla_rDNA      CCGAGGCTC---CCACCGCCGCCCTGGCAT---------TTTCCATAGGAGAGGTAT-GG
chimp_rDNA        CCGAGGCTC---CCACCGCCGCCCTGGCAT---------TTTCCACAGGAGAGGTATAGG
orang_rdna        CCGAGGCTC---CCGCCGCCGCCGTGGCAT---------TTTCCGTAGGAGAGCTGT-GG
gibbon_rDNA       CCAACGCTCCCGCCGCCGCCGCCGTGGCAT---------TTTCCGCAGGAGAGGTGT-GG
macaca_rDNA       CCCGGGCTC---CCACCGCAGCCACCGCACGCCGTGGGATTTCCATGGGAGAGGTAT-GG
                  **   ****   ** **** ***   ***          *****   ****** * * **

human_rDNA        GAGAGGACTGACACGCCTTCCAGATCTATATCCTGCCGGACGTCTCTGGCTCGGCGTGCC
gorilla_rDNA      GAGAGGACTGACGCGCCTTCCACATCTATATCCTGCCGGACGTCTCTGGCTCGGCGTGCC
chimp_rDNA        GAGAGGACTGACACGCCTTCCGCATCTATATCCTGCCGGACGTCTCTGGCTCGGCGTGCC
orang_rdna        GAGAGGACCGACGCGGCTTCCGGATCTAGATCCCGCCGGACGTCTCTGGCTCGGCGTCCC
gibbon_rDNA       GAGAGGACTGACGCGGCTTCCGGGTCTATATCCTGCCACACGTCTCTGCCTCGGCGTCCC
macaca_rDNA       GAGAGGACTGACGCGGCTTCCAGATCTATATCCTGCCAGACGTGTCTGACTCAGCGTCCA
                  ******** *** ** *****   **** **** ***  **** **** *** **** * 

human_rDNA        CCACCGGCTACCTGCCACCTTCCAGGGAGCTCTGAGGCGGATGCGA------CCCCCACC
gorilla_rDNA      CCACCGGCTACCTGCCACCTTCCAGGGAGCTCTGAGGCGGATGCGC------CCCCCCCT
chimp_rDNA        CCACCGGCTACCTGCCACCTTCCAGGGAGCTCTGAGGCGGATGCGACCACACCCCCGTCC
orang_rdna        CCGCCGGCTACCTGCCGCCTTCCGGGGAGCTCTGAGGCGCGTG----------CCCCCGG
gibbon_rDNA       CCACCGGCTACCTGCCACCTTCCGGGCGG---------------------AATGCCCGCC
macaca_rDNA       CCACAGGCTGCCTGCCACCTTCCAGGGAGCTCTGAGGCGGATG-----------------
                  ** * **** ****** ****** **  *                               

human_rDNA        CCCCCGTCACGTCCCGCTACCCTCCCCCGGCTGGCCTTTGCCGGGCGACCCCAGGGGAAC
gorilla_rDNA      TCCCCGTCAGGTCCCGCTACCCTCCCCCGGCTGGCCGTTGCCGGGCGACCCCAGGGGAAC
chimp_rDNA        CCCCCGTCACGTCCCGCTACCCTCCCCCGGCTGGCCTTTGCCGGGCGACCCCAGGGGAAC
orang_rdna        CCCCCGTCACGTCCCGCTACCCTCCCCCGGCTGGCCTTTGCCGGGAGACCCCGGGGGAAC
gibbon_rDNA       CTACGATCGCGTCCCGCTACCCTCCCCCGGCTGGCCTTTCCCGGGCGACCCCAGGGGAAC
macaca_rDNA       CCCCCCTCACGTCCTGCCACCCTCCCCAGGCTGGCCTGTGCCGGCCGACCCCAGGGGAAT
                     *  **  **** ** ********* ********  * ****  ****** ****** 

human_rDNA        CGCGTTGATGCTGCCTTCGGATCCTCCGGCGAAGACTTCCACCGGATG-----------C
gorilla_rDNA      CGCGTGGACGCTGCCTTCGGATCCTACGGCGAAGACTTCCACCGGATG----------CC
chimp_rDNA        CGCGTTGACGCTGCCCTCGGATCCTCCGGCGAAGACTTCCACCGCATG-----------C
orang_rdna        CGCGTGGACGCTGCTTTCCGACCCTCCGGCGAACACTTCCGCCGGATG-----------C
gibbon_rDNA       CGTGTGGACGCTGCTTTCGAATCCTCCGGCGGAGACTTCCACCAGATGCCCCCCCCCCCC
macaca_rDNA       GGCGTGGACGCTGCTTTCGAATGCTCCAGCGAAGACTTCTACCAGATG-----------G
                   * ** ** *****  **  *  ** * *** * *****  **  ***            

human_rDNA        CCCGGGTGGGCCGGTTGGGATCAGACTGGACCACCCCGGACC-GTGCTGTTCTT-GGGGG
gorilla_rDNA      CCCGGGTGGGCCGGATGGGATGAGACTGGACCACCCCGGACCGGTGCTGTTCTT-GGGAG
chimp_rDNA        CCCGGGTGGGCCGGTTGGGATGAGACTGGACCACCCCGGACC-GTGCTGTTCTT-GGGGG
orang_rdna        CCCGGGT-GGCCGGATGGGATGAGACTGGACCGCTCCGGACC-GTGCTGTTCTT-GGGGG
gibbon_rDNA       CCCGGGTGGGCCGGATGGGATGAGACCGGACCACCGCGGACC-GTGCTGTTCTT-GGGGG
macaca_rDNA       CCCGGGTGGGCCGGATGGGACGAGACTGGAGCACCCCGGACC-GTGCTGTTCTTAGGGGG
                  ******* ****** *****  **** *** * *  ****** *********** *** *

human_rDNA        TGGGTTGACGTACAGGGTGGACTGGCAGCCCCAGCATTGTAAAGGGTGCGTGGGTATGGA
gorilla_rDNA      TGGGTTGACGTACAGGGTGGACTGGCAGCCCCAGCATTGTAAAGGGTGCACGGGTATGGA
chimp_rDNA        TGGGCTGACGTACGGGGTGGACTGGCGGCCCCAGCATTGTAAAGGGTGCGTGGGTATGGA
orang_rdna        TGGGTTGTCGTACAGGGTGGACCGGCGGCCCCGGCGTTGGAAAGGGTGCGCGGGGGTGGA
gibbon_rDNA       TGGGTTGACGTACAGGGTGGACTGGCAGCCCCAGCCTTGTCAAGGGGGCCCGGGTATGGA
macaca_rDNA       TGGGTTGACATACGGTGTGGACTGGCAGACCCAGCATTCTAAAGGGTGTCCAGGTATCAA
                  **** ** * *** * ****** *** * *** ** **   ***** *    **  *  *

human_rDNA        AATGTCACCTAGGATGCCCTCCTTCCCTTCGGTCTGCCTTCAGCTGCCTCAGGCGTGAAG
gorilla_rDNA      AATGTCACGTAGGATGCCCTCCTTCCCTTCGGTCTGCCTTCAGCTGCCTCAGGCGTGAAG
chimp_rDNA        AATGTCACGTAGGATGCCCTCCTTCCCTTCGGTCTGCCTTCAGCTGCCTCAGGCGTGAAG
orang_rdna        GCTGTCACGTGGGATGCCCTCCTTCCCCTCGGCCTGCCTTCGGCTTCCTCGGGCGTGAAG
gibbon_rDNA       AATGGCACATAGGATGCCCTCCTTCCAGTCAGCCTGCCTGCAGCTTCCTCAGGCGTGAAG
macaca_rDNA       AATGTCACATGCCATGCTCTCCTTCCTGTCAGCCTGCCTTCAGCTTCCTCCGGCCTGAAG
                    ** *** *   **** ********  ** * ****** * *** **** *** *****

human_rDNA        ACAACTTCCCATCGGAACCTCTTCTCTTCCCTTTCTCCAGCACACAGAT-------GAGA
gorilla_rDNA      ACAACTTCCCATCGGAACCTCTTTTCTTCCCTTTCTCCAGCACGCAGAT-------GAGA
chimp_rDNA        ACAACTTCCCATCGGAACCTCTTCTCTTCCCTTTCTCCAGCACACAGATGAGACGCGAGA
orang_rdna        ACGACTTCCCGTCATGACCACTTTTCTCCCCTTTCTCCACCACACGGAT-------GAGA
gibbon_rDNA       ACGACTTCCCGTCACAACCTGCTTTCTTCCCTTTCTCCACCA------------------
macaca_rDNA       ACAACTTCCCATCAGAGCCTCTTTTCTTCCCTTTCTCCACCACAGAGAT-------GACA
                  ** ******* **    **   * *** *********** **                  

human_rDNA        CGCACGAGAGGGAGAAACAGCTCAATAGATAC-CGCTGACCTTCATTTGTGGAATCCTCA
gorilla_rDNA      CGCATGAGAGGGAGAAACAGCTCAATAGATAC-TGCTGACCTTCATTTGTGGAATCCTCA
chimp_rDNA        CGCGTGAGAGGGAGAAACAGCTCAATAGATAC-TGCTGACCTTCATTTGT----------
orang_rdna        CGCATGAGAGGGAG-AACAGCTCCATAGATAC-TGCTGACCTTCATTTGTGGAATCCTCA
gibbon_rDNA       --CATGAGAGGGAGAAACAGCCCCATAGATACTTGTTGACCTTCATTTGTGGAATCCTCA
macaca_rDNA       CGCGTGAGAGGGAGAAACAGCTCAACAGATAC-TGCTTATCTTCCTCTGTGCAACCCTCA
                    *  ********* ****** * * ******  * * * **** * ***          

human_rDNA        GTCATCGACACACA-----------AGACAGGTGACTAGGCAGGGACACAGATCAAACAC
gorilla_rDNA      GTCATCTACACACA-----------AGACAGGTGACTAGGCAGGGACACAGATCAAACAC
chimp_rDNA        ---------ACACA-----------AGACAGGTGACTAGGCAGGGACACAGATCAAACAC
orang_rdna        GTCACCTACACAC------------AGACAGGTGACTACACGGGGACCCAAATCGGACAC
gibbon_rDNA       GTCATCGACAGACAGACAGGTGACCAGACAGGTGACCAGACAGGGAGCCAAATCAAACAC
macaca_rDNA       GTCATCTACAGAC------------ACACAGGTGACTAGACAGGGACCCGAATCAAACAC
                           * **            * ********* *  * ****  *  ***  ****

human_rDNA        TATTTCCGGGTCCTCGTGGTGGGATTGGTCTCTCTCTCTCTCTCTCTCTCTCTCTCTCT-
gorilla_rDNA      TATTTCCGGGTCCTCGTGGTGGGGATTG---GTCTCTCTCTCTCTCTCTCGCACGCAC--
chimp_rDNA        TATTTCCGGGGAT---TGGTGTCTCTCCTCTCTCTCTCTCTCTCTCTCTCTCTCTCTCTC
orang_rdna        CGTTTCCGGGTCCTCATGGTGGGATTCGTCGGTCTCTCTCTCTCTCTCTCTCTCTCTCTC
gibbon_rDNA       CATTTCCGGGTCCTCGTGGTGGGATTGGTCTCTCTCTCTCTCTCTCTCTCTCTCTCACAC
macaca_rDNA       CATTTCCGGGTCCTCGTGTTGGGATTGGTCTCTCTCTCTCTCTCTCTCTCTCTCTCTCTC
                    ********      ** **    *      ****************** * * * *  

human_rDNA        -------------------------------------------------CGCACGCGCAC
gorilla_rDNA      ----------------------------------------------GCACGCACGCACAC
chimp_rDNA        TCTCTCTCTCACACACGCGCGCGCGCGCGCGCGCACGCACGCATGCACACGCACACACAC
orang_rdna        TCTCTCTCTCTCTCTCTC-----------------------------------------C
gibbon_rDNA       ACACACAC--------------------------------------ACACACACACACAC
macaca_rDNA       TCTCTCACACACACACAC----------------------------ACACACACACACAC
                                                                             *

human_rDNA        GCGCGCACACA---CACACACA-ATTTCCATATCTAGTTCACAGAGCACACTCACTTCCC
gorilla_rDNA      ACACACACACA---CACACACA-GTTTCCATATCTAGTTCGCAAAGCACACTCACTTCCC
chimp_rDNA        ACACACACACA---CACACACACATTTCCATATCTAGTTCACAAAGCACACTCACTTAAC
orang_rdna        TCTCTCTGTCA---CACACACA-CACACGATATCTAGTTCACAAAGCACACTCACTTACC
gibbon_rDNA       ACACACACACA---CACACACA-ATTTCCGCATCTAGTTCACAAACCACACTCACTTATC
macaca_rDNA       ACACACACACACCCCACACACA-CTTTCCACATCTAGTTCACAAACCACACTAATTTACC
                   * * *   **   ********     *   ********* ** * ****** * **  *

human_rDNA        CTTTTCACAGTACGCAGGCTGAGTAAAACCCGCCCCA----CCCTCCACCCG--------
gorilla_rDNA      CTTTTCACGGTACGCAGGCTGAGTAAAACCCACCCCA----CCCTCCACCCGTTGGCTGA
chimp_rDNA        CTTTTCACAGTACGCAGGCTGAGTAAAACCCACCCCA----CCTTCCACCCG--------
orang_rdna        C------------------------AAACTCACCCCG----CCCTCCACCCG--------
gibbon_rDNA       CTTTGCACGGTA-----------------------------CCCTCCACCCG--------
macaca_rDNA       CCCTTAAGAGCATGCAGGCTGAGTAAACCGCACCCCACCCTCCCTCCACCCG--------
                  *                                        ** ********        

human_rDNA        TTGGCTGACGAAACCCCTTCTCTACAATTGATGAAAAAGATGATC----TGGGCCGGGCA
gorilla_rDNA      TTGGCTGACGAAACCCCTTCTCTACAATGTATGAAAAAGATGATC----TGGGCCGGGCA
chimp_rDNA        TTGGCTGACGAAACCCCTTCTCTACAATGGATGAAAAAGATGATC----TGGGCCGGGCA
orang_rdna        TCGGCTGACGAAACCCCTTCTCTATGATGACGAA--------ACC----CCGGCCTGGGC
gibbon_rDNA       TCGGCTGATGAAACCCCTTCTCTACGGTTGATTAAAACGACTATC----TGGGCCGGGCA
macaca_rDNA       GCGGCTGA-GGAACCCCTTCTCTACCATTTATTAACAAGATTATCTGGGTGGGCCGGGCA
                    ****** * *************   *     *        * *      **** **  

human_rDNA        CGCTAGCTCACGCCTGTCACTCCGGCACTTTGGGAGGCCGAGGCGGGTGGATCGCTTGGG
gorilla_rDNA      CGCTGGCTCACGCCTGTCATTCCGGCACTTTGGGAGGCCGAGGCGGGTGGATCGCTTGGG
chimp_rDNA        CGCTAGCTCACGCCTGTCATTCCGGCACTTTGGGAGGCCGAGGCCGGTGGATCGCTTGGG
orang_rdna        CGGTAGCTCACGCCTGTCACTCCGGCACTTTGGGAGGCCGAGGCGGCTGGATCGCTTCAG
gibbon_rDNA       CGGTGGCTCACGCCTGTCATTCCAGCGCTTTGGGAGGCCGAGGCGGGTGGATCCCTCGTG
macaca_rDNA       CGGTGGCTCATGCCTGTAATTCAAGCACATCGGGAGGCCGCAGCGGGCGGATCACTTGAG
                  ** * ***** ****** * **  ** * * *********  ** *  ***** **   *

human_rDNA        GCCGGGAGTTCGAGACCAG----GCTGGCCGACGTGGCGAAACCCCGTCTCTCTG-AAAA
gorilla_rDNA      GCCCGGAGTTCGAGACCGG----GCTGGCCGACGTGGCGAAACCCCGTCTCTCTG-AAAA
chimp_rDNA        GCCGGGAGTTCGAGACCAG----GCTGGCCGACGTGGCGAAACCCCGTCTCTCTGAAAAA
orang_rdna        GCCGGGAGTTCCAGACCGACCGCGCTGGCCGACGCGGCGAAACCCCGTCTCTCTG-AAAA
gibbon_rDNA       GCCAGGAGTTCAAGACCAG----GCTGGCCGACGTGGCGAAACCCCATCACTATG-AAAT
macaca_rDNA       GCCAGGAGTTGGAGACCAG----GCTGGCCAACATGCTGAAACCCGGTCTCTATG-AAAA
                  *** ******  *****      ******* **  *  *******  ** ** ** *** 

human_rDNA        ATAGAACGATTAGCCGGG---CCTGGTGGCGTGGGCTTGGAATCACGACCGCTCGGGAGA
gorilla_rDNA      ATAGAACGATGAGCCGGG---CCTGGTGGCGTGGGCTTGGAATCACGACCGCTCGGGAGA
chimp_rDNA        ATAGAACGATTAGCCGGG---CCTGGTGGCGTGGGCTTGGAATCACGACCGCTCGGGAGA
orang_rdna        ATAGAACGGTGAGCCGGG---CCTGGTGGCCTGGGCTTGGGATCACGACTGCTCGGGAGA
gibbon_rDNA       CTAGAACAATTAGCCAGG---CCTGGTGGCATAGGCTTGGAACCACGACTACTCGGGAGA
macaca_rDNA       GTGTAACAATTAGCCAGGCCTCCTGATGGCACGGGCTTGGAATCCCGACTACTCGGGACA
                   *  ***  * **** **   **** ****   ******* * * ****  ******* *

human_rDNA        CTGGGGCGGGCGACTTGTTCCAACCGGGGAGGCCGAGGTTGCGATGAGCTGA-GATCGTG
gorilla_rDNA      CTGGGGCGGGCGAGTTGTTCCAACCGGGGAGGCCGAGG-----------------TCGTG
chimp_rDNA        CTGGGGCGGGCGAGTTGTTCCAACCGGGGAGGCCGAGGTTGCGATGAGCTGA-GATCGTG
orang_rdna        CTGGGGCGGGCGAGTGGCTCCGACCGGGGAGGCTGAGGTGGCGATGAGCTGA-GATCGTG
gibbon_rDNA       CTGGGGCGGGCGAGTTGCTTCAACCGGGGAGGCCGAGCTTGCGGTGAGCTGACGATCGTG
macaca_rDNA       CCGAAGGAGGCGACTTGCCTGAACTGGGGAGGCCGAGGTTGCAGTGAGCCGA-GATCGTG
                  * *  *  ***** * *     ** ******** ***                  *****

human_rDNA        CCGTGGCGATGCGGCCTGGATGACGGAGCGAGACCCCGTCTCGAGAGAATCATGATG---
gorilla_rDNA      CCGTGGCAATCCAGCCTGGATGACGGAGCGAGACCCTGTCTCGATAGAATCATGATG---
chimp_rDNA        CCGTGGCGATCCAGCCTGGATGACGGAGCGAGACCCCGTCTCGATACAATCATGATG---
orang_rdna        CCACGGCGATCCGGCCTGGATGACGCAGCGAGACCCTGTCTCGATAGAATCGTAATA---
gibbon_rDNA       CCACGGCCATCCAGCCCGGGTGACGGTGCGAGACTCCGTCTCAATAAAATCATGATA---
macaca_rDNA       CCGTGGCGATCCAGCCTGGGTGACAGAGCGAGACTCTGTCTCAAAATAATAATAATAAGG
                  **  *** ** * *** ** ****   ******* * ***** * * ***  * **    

human_rDNA        ------------------------------------------------------------
gorilla_rDNA      ------------------------------------------------------------
chimp_rDNA        ------------------------------------------------------------
orang_rdna        ------------------------------------------------------------
gibbon_rDNA       ------------------------------------------------------------
macaca_rDNA       AAGGAGACCACTACTACTCCTGCTGCCCTCCTCCCCGCTGCTGCCCTCCTCCCCGCACCT
                                                                              

human_rDNA        ------------------------------------------------------------
gorilla_rDNA      ------------------------------------------------------------
chimp_rDNA        ------------------------------------------------------------
orang_rdna        ------------------------------------------------------------
gibbon_rDNA       ------------------------------------------------------------
macaca_rDNA       CGCCTAGTTCACAAGACAAGAGGAAAGACAGAAAGCAGAAAGATAAATGGCCAGACACCC
                                                                              

human_rDNA        ------------------------------------------------------------
gorilla_rDNA      ------------------------------------------------------------
chimp_rDNA        ------------------------------------------------------------
orang_rdna        ------------------------------------------------------------
gibbon_rDNA       ------------------------------------------------------------
macaca_rDNA       TTGGTGCCACCACACGGCCCTAGGAGATTTAAAAGAAAGAAAGAAAGAAAGAAAGAAAGA
                                                                              

human_rDNA        ------------------------------------------------------------
gorilla_rDNA      ------------------------------------------------------------
chimp_rDNA        ------------------------------------------------------------
orang_rdna        ------------------------------------------------------------
gibbon_rDNA       ------------------------------------------------------------
macaca_rDNA       AAGAAAGAAAGAAAGAAAGAAAAAGGAAAAAAAAAGACATCGACCCCCGACCTGAACTAC
                                                                              

human_rDNA        ------------------------------------------------------------
gorilla_rDNA      ------------------------------------------------------------
chimp_rDNA        ------------------------------------------------------------
orang_rdna        ------------------------------------------------------------
gibbon_rDNA       ------------------------------------------------------------
macaca_rDNA       ATCGACCCCCGACCTGAACTACTTCTGTTATCTGTGAATTCCTTGTAAAACTTTTTGTTC
                                                                              

human_rDNA        ------------------------------------------------------------
gorilla_rDNA      ------------------------------------------------------------
chimp_rDNA        ------------------------------------------------------------
orang_rdna        ------------------------------------------------------------
gibbon_rDNA       ------------------------------------------------------------
macaca_rDNA       TGTTAGCTGATGCAGGTAGCCCCCAGTCACGTTTCCCACGCTTGCTCGATTTGTCACGAC
                                                                              

human_rDNA        ------------------------------------------------------------
gorilla_rDNA      ------------------------------------------------------------
chimp_rDNA        ------------------------------------------------------------
orang_rdna        ------------------------------------------------------------
gibbon_rDNA       ------------------------------------------------------------
macaca_rDNA       CCTTTCACGTGCAACCCTTGAGGTTGTAAGCCTTTAAAAAGTCTTTTTCGGGGAGCTCGG
                                                                              

human_rDNA        ------------------------------------------------------------
gorilla_rDNA      ------------------------------------------------------------
chimp_rDNA        ------------------------------------------------------------
orang_rdna        ------------------------------------------------------------
gibbon_rDNA       ------------------------------------------------------------
macaca_rDNA       CTCCTAAGATGCGAGTCTGCCGACGCTCCCGGCCGAATGAAAACCTCTTCCTTCTTTAAT
                                                                              

human_rDNA        ------------------------------------------------------------
gorilla_rDNA      ------------------------------------------------------------
chimp_rDNA        ------------------------------------------------------------
orang_rdna        ------------------------------------------------------------
gibbon_rDNA       ------------------------------------------------------------
macaca_rDNA       CCGGTGTCTCAGGAGTTTTGTCTGCGGCTTGTCCTGCTACATTTCTGGGTTCCCTCACCG
                                                                              

human_rDNA        ------------------------------------------------------------
gorilla_rDNA      ------------------------------------------------------------
chimp_rDNA        ------------------------------------------------------------
orang_rdna        ------------------------------------------------------------
gibbon_rDNA       ------------------------------------------------------------
macaca_rDNA       GGAAGCGAGCTGGTGATGCACGGAGGGTCGAGGCAGCCCTTAGGCGGCTTATGCCTGCCC
                                                                              

human_rDNA        ------------------------------------------------------------
gorilla_rDNA      ------------------------------------------------------------
chimp_rDNA        ------------------------------------------------------------
orang_rdna        ------------------------------------------------------------
gibbon_rDNA       ------------------------------------------------------------
macaca_rDNA       TGTAGAGCATCCCTGCGGGGGACTCTGGCCAGCTTGAGCGATGCGGATCCTCAGAGTGCT
                                                                              

human_rDNA        ------------------------------------------------------------
gorilla_rDNA      ------------------------------------------------------------
chimp_rDNA        ------------------------------------------------------------
orang_rdna        ------------------------------------------------------------
gibbon_rDNA       ------------------------------------------------------------
macaca_rDNA       GCCGGGTAGGCATCTGCCCCGGTGCGATGCCTCGCCTCCAAAGAGCAGTGCACAGCACGC
                                                                              

human_rDNA        ------------------------------------------------------------
gorilla_rDNA      ------------------------------------------------------------
chimp_rDNA        ------------------------------------------------------------
orang_rdna        ------------------------------------------------------------
gibbon_rDNA       ------------------------------------------------------------
macaca_rDNA       CCCCGTGGAGGATCCGCACAGTGGCTGGACACTGGGAAGGAACTGGCACTTTCAGTCCGG
                                                                              

human_rDNA        ------------------------------------------------------------
gorilla_rDNA      ------------------------------------------------------------
chimp_rDNA        ------------------------------------------------------------
orang_rdna        ------------------------------------------------------------
gibbon_rDNA       ------------------------------------------------------------
macaca_rDNA       ACATCTGAAACTTGCTGAGACTGCTCTTTGGAACTTCCCCCACTCCGTTTGAGTGGAAGC
                                                                              

human_rDNA        ------------------------------------------------------------
gorilla_rDNA      ------------------------------------------------------------
chimp_rDNA        ------------------------------------------------------------
orang_rdna        ------------------------------------------------------------
gibbon_rDNA       ------------------------------------------------------------
macaca_rDNA       GTGGCCTGATCACCCACGGCGTGCCTCTACCGGCACTTTGGTTTTGGTTTCTGACTTGAC
                                                                              

human_rDNA        ------------------------------------------------------------
gorilla_rDNA      ------------------------------------------------------------
chimp_rDNA        ------------------------------------------------------------
orang_rdna        ------------------------------------------------------------
gibbon_rDNA       ------------------------------------------------------------
macaca_rDNA       TTGAATTCATTGGTTGATACTTTGGTTTCGGTTTCGATTTTGACTTGACTTGAATTGCTT
                                                                              

human_rDNA        ------------------------------------------------------------
gorilla_rDNA      ------------------------------------------------------------
chimp_rDNA        ------------------------------------------------------------
orang_rdna        ------------------------------------------------------------
gibbon_rDNA       ------------------------------------------------------------
macaca_rDNA       GATAAACAGGCCTGCCTTGATTGCCACTTTGGTCTTGCTCCTGATTTTGGTTTGGCTTAA
                                                                              

human_rDNA        ------------------------------------------------------------
gorilla_rDNA      ------------------------------------------------------------
chimp_rDNA        ------------------------------------------------------------
orang_rdna        ------------------------------------------------------------
gibbon_rDNA       ------------------------------------------------------------
macaca_rDNA       ATTGCTTGACGAACAGGTGTGCCCTTAACAACACTTTGGTTTTAGCTTTCATTTTGATTT
                                                                              

human_rDNA        ------------------------------------------------------------
gorilla_rDNA      ------------------------------------------------------------
chimp_rDNA        ------------------------------------------------------------
orang_rdna        ------------------------------------------------------------
gibbon_rDNA       ------------------------------------------------------------
macaca_rDNA       AGTGTGAATTACGTGACTGAGTGACCTTTTACCCTTTCCTTCTCGTAGGGTGAATGTTGT
                                                                              

human_rDNA        ------------------------------------------------------------
gorilla_rDNA      ------------------------------------------------------------
chimp_rDNA        ------------------------------------------------------------
orang_rdna        ------------------------------------------------------------
gibbon_rDNA       ------------------------------------------------------------
macaca_rDNA       TTCGTCTCGAGAGAAACATAGGTCAGACACAAAGTAAGCCCACTCTGCTAGGAGCCCTCT
                                                                              

human_rDNA        ------------------------------------------------------------
gorilla_rDNA      ------------------------------------------------------------
chimp_rDNA        ------------------------------------------------------------
orang_rdna        ------------------------------------------------------------
gibbon_rDNA       ------------------------------------------------------------
macaca_rDNA       TAAAAACGTTTCAAAAAGAAAAATAAAAGGAAAGTCATCAAGTCGTCACAACTTACCCTA
                                                                              

human_rDNA        ------------------------------------------------------------
gorilla_rDNA      ------------------------------------------------------------
chimp_rDNA        ------------------------------------------------------------
orang_rdna        ------------------------------------------------------------
gibbon_rDNA       ------------------------------------------------------------
macaca_rDNA       CTAAAATGCATGTTACAGAACCTTACAAAAGGTTTTGCAGGAGATTATAGAGTTCAGTTA
                                                                              

human_rDNA        ------------------------------------------------------------
gorilla_rDNA      ------------------------------------------------------------
chimp_rDNA        ------------------------------------------------------------
orang_rdna        ------------------------------------------------------------
gibbon_rDNA       ------------------------------------------------------------
macaca_rDNA       ACCCCCTAGAGGTCACGAACTCTGGGTGAATTAGAATTGCCCTCTTCTGCTGTTGGATGG
                                                                              

human_rDNA        ------------------------------------------------------------
gorilla_rDNA      ------------------------------------------------------------
chimp_rDNA        ------------------------------------------------------------
orang_rdna        ------------------------------------------------------------
gibbon_rDNA       ------------------------------------------------------------
macaca_rDNA       CCCACGGAAGGAACTACAGGCAGAGAACAATTGGCCGTGTAGTTCAGGTGGTGACGGGGT
                                                                              

human_rDNA        ------------------------------------------------------------
gorilla_rDNA      ------------------------------------------------------------
chimp_rDNA        ------------------------------------------------------------
orang_rdna        ------------------------------------------------------------
gibbon_rDNA       ------------------------------------------------------------
macaca_rDNA       CGGAGGACAGCCTGTGTACCTAGATCAAATTCCTTTATATGGACTCACGGCGAAATAGAT
                                                                              

human_rDNA        ------------------------------------------------------------
gorilla_rDNA      ------------------------------------------------------------
chimp_rDNA        ------------------------------------------------------------
orang_rdna        ------------------------------------------------------------
gibbon_rDNA       ------------------------------------------------------------
macaca_rDNA       TATAGACAAAGCCAGCGTTAATTTAGCCCTGTTTAACAACTTTGTGCAAAATAGCCAAAA
                                                                              

human_rDNA        ------------------------------------------------------------
gorilla_rDNA      ------------------------------------------------------------
chimp_rDNA        ------------------------------------------------------------
orang_rdna        ------------------------------------------------------------
gibbon_rDNA       ------------------------------------------------------------
macaca_rDNA       GTAAAAGTAAGAGCGGCTTCGCCGGCAGACACAGAGTTTTTTAAAAAGGGAGTCCCAGGA
                                                                              

human_rDNA        ------------------------------------------------------------
gorilla_rDNA      ------------------------------------------------------------
chimp_rDNA        ------------------------------------------------------------
orang_rdna        ------------------------------------------------------------
gibbon_rDNA       ------------------------------------------------------------
macaca_rDNA       AACGGCAAGAGAAGCCAGTTTTTACGGGAGCCACGAGAGATAACACAGATTCTTTCTCCA
                                                                              

human_rDNA        ------------------------------------------------------------
gorilla_rDNA      ------------------------------------------------------------
chimp_rDNA        ------------------------------------------------------------
orang_rdna        ------------------------------------------------------------
gibbon_rDNA       ------------------------------------------------------------
macaca_rDNA       TGTTTCCCAGCCTACCCCGCTTCACCGAGGCCAACAACCCCCTCAGAAATGAGATTCAGG
                                                                              

human_rDNA        ------------------------------------------------------------
gorilla_rDNA      ------------------------------------------------------------
chimp_rDNA        ------------------------------------------------------------
orang_rdna        ------------------------------------------------------------
gibbon_rDNA       ------------------------------------------------------------
macaca_rDNA       AGCTGACACGCCCCAGGTCTCACCTCGAAGGGAAGGATCGGAGCCTCCAGAGGCCAAGGA
                                                                              

human_rDNA        ------------------------------------------------------------
gorilla_rDNA      ------------------------------------------------------------
chimp_rDNA        ------------------------------------------------------------
orang_rdna        ------------------------------------------------------------
gibbon_rDNA       ------------------------------------------------------------
macaca_rDNA       AAGAAGTCGAGATAGTCAAGTGGGCCATCTCAGATCTGGTCTTACTCGAGCTCTGTAAAT
                                                                              

human_rDNA        ------------------------------------------------------------
gorilla_rDNA      ------------------------------------------------------------
chimp_rDNA        ------------------------------------------------------------
orang_rdna        ------------------------------------------------------------
gibbon_rDNA       ------------------------------------------------------------
macaca_rDNA       GCCTCTCAGGGAGATACGAGGACCTGTCTATTATAATGACCAGGCCCACATCCCGGGGGG
                                                                              

human_rDNA        ------------------------------------------------------------
gorilla_rDNA      ------------------------------------------------------------
chimp_rDNA        ------------------------------------------------------------
orang_rdna        ------------------------------------------------------------
gibbon_rDNA       ------------------------------------------------------------
macaca_rDNA       AGGGGGGTGGGCAACAGACTTTCATCTATCAGCCCTTTTCAACCATTGAGCTACTAAACT
                                                                              

human_rDNA        ------------------------------------------------------------
gorilla_rDNA      ------------------------------------------------------------
chimp_rDNA        ------------------------------------------------------------
orang_rdna        ------------------------------------------------------------
gibbon_rDNA       ------------------------------------------------------------
macaca_rDNA       GGGAACACCCTGAACCCACCGCCTTGCTCCCGACAGCTAGAGCCCTGTCGAGCATGACTG
                                                                              

human_rDNA        ------------------------------------------------------------
gorilla_rDNA      ------------------------------------------------------------
chimp_rDNA        ------------------------------------------------------------
orang_rdna        ------------------------------------------------------------
gibbon_rDNA       ------------------------------------------------------------
macaca_rDNA       TGTAGAGGTGTTGGACTCCAGTGTACTCTAGCAGATCTGACCTCCGGGACCAGCCTTGGG
                                                                              

human_rDNA        ------------------------------------------------------------
gorilla_rDNA      ------------------------------------------------------------
chimp_rDNA        ------------------------------------------------------------
orang_rdna        ------------------------------------------------------------
gibbon_rDNA       ------------------------------------------------------------
macaca_rDNA       CATCAGTACACTAGGAGCTATGCGTGGACGGGAACAGCTTCACCAACCCACGAGGGGAGA
                                                                              

human_rDNA        ------------------------------------------------------------
gorilla_rDNA      ------------------------------------------------------------
chimp_rDNA        ------------------------------------------------------------
orang_rdna        ------------------------------------------------------------
gibbon_rDNA       ------------------------------------------------------------
macaca_rDNA       GATGTGCAGAATATGCGGTGGTAACCCTGGACGCTGTCGTTAAGCTGGGCTCATTGCTTT
                                                                              

human_rDNA        ------------------------------------------------------------
gorilla_rDNA      ------------------------------------------------------------
chimp_rDNA        ------------------------------------------------------------
orang_rdna        ------------------------------------------------------------
gibbon_rDNA       ------------------------------------------------------------
macaca_rDNA       AATCCGGGCCTTAGAACTCGGTGAGGGTAAGACTGTAAACATTTACGCTGACTCTCGGTA
                                                                              

human_rDNA        ------------------------------------------------------------
gorilla_rDNA      ------------------------------------------------------------
chimp_rDNA        ------------------------------------------------------------
orang_rdna        ------------------------------------------------------------
gibbon_rDNA       ------------------------------------------------------------
macaca_rDNA       TGCCTGTTTCACCCTCCAAGTGTATAAAGAAAAGAGCCTGTTAAACTCTAGAAAAGAGGG
                                                                              

human_rDNA        ------------------------------------------------------------
gorilla_rDNA      ------------------------------------------------------------
chimp_rDNA        ------------------------------------------------------------
orang_rdna        ------------------------------------------------------------
gibbon_rDNA       ------------------------------------------------------------
macaca_rDNA       AAAAGAGCAAAAGAAAAAGAAAGACTAAAAGCAAGTGTAAAGATAGAGAATCAAAAGAAA
                                                                              

human_rDNA        ------------------------------------------------------------
gorilla_rDNA      ------------------------------------------------------------
chimp_rDNA        ------------------------------------------------------------
orang_rdna        ------------------------------------------------------------
gibbon_rDNA       ------------------------------------------------------------
macaca_rDNA       ACAGGAGAGACAGACAGCAGTGCGTGGGCGGGGGCAGGGCCCGTGCCGTTTCTCGGGCCC
                                                                              

human_rDNA        ------------------------------------------------------------
gorilla_rDNA      ------------------------------------------------------------
chimp_rDNA        ------------------------------------------------------------
orang_rdna        ------------------------------------------------------------
gibbon_rDNA       ------------------------------------------------------------
macaca_rDNA       CACCAGCTGGCCGTAGGAGCGTGAGAACGCGGGGGGGGGGGGGTGGGGGAAGCAGCATTG
                                                                              

human_rDNA        ------------------------------------------------------------
gorilla_rDNA      ------------------------------------------------------------
chimp_rDNA        ------------------------------------------------------------
orang_rdna        ------------------------------------------------------------
gibbon_rDNA       ------------------------------------------------------------
macaca_rDNA       TGAGAGGCCGCGGACGTGGATGTAGACATGACATGACCGAAGTCAAGTTAGGCAAGGATT
                                                                              

human_rDNA        ------------------------------------------------------------
gorilla_rDNA      ------------------------------------------------------------
chimp_rDNA        ------------------------------------------------------------
orang_rdna        ------------------------------------------------------------
gibbon_rDNA       ------------------------------------------------------------
macaca_rDNA       CCAGAGCCGGACAAGATTAATGTGCGAGATGGAAAAAAAAAAAAAAAAAAAAAAAAAGAC
                                                                              

human_rDNA        ------------------------------------------------------------
gorilla_rDNA      ------------------------------------------------------------
chimp_rDNA        ------------------------------------------------------------
orang_rdna        ------------------------------------------------------------
gibbon_rDNA       ------------------------------------------------------------
macaca_rDNA       TCTAGAAGGGTAAATGTTCAGAAGGCAATACAGGAAATGGCCAAGGCCGCAAGACAAAGA
                                                                              

human_rDNA        ------------------------------------------------------------
gorilla_rDNA      ------------------------------------------------------------
chimp_rDNA        ------------------------------------------------------------
orang_rdna        ------------------------------------------------------------
gibbon_rDNA       ------------------------------------------------------------
macaca_rDNA       GGCCATCGGCCAAGGGCTGCTGCACCTTGGAGGAACCAGACACTCATCTGATCAGGCTGA
                                                                              

human_rDNA        ------------------------------------------------------------
gorilla_rDNA      ------------------------------------------------------------
chimp_rDNA        ------------------------------------------------------------
orang_rdna        ------------------------------------------------------------
gibbon_rDNA       ------------------------------------------------------------
macaca_rDNA       CGGGAGCTGAAGAATGTAAAGACTAGGGCAGACTAGGCACCTTCTCATTAGGCTCCCAGG
                                                                              

human_rDNA        ------------------------------------------------------------
gorilla_rDNA      ------------------------------------------------------------
chimp_rDNA        ------------------------------------------------------------
orang_rdna        ------------------------------------------------------------
gibbon_rDNA       ------------------------------------------------------------
macaca_rDNA       AGCCCATGGTCACATTAGAAGTTACAAACAGCAAGACTCTGCCGTATCTGGATTCCAATT
                                                                              

human_rDNA        ------------------------------------------------------------
gorilla_rDNA      ------------------------------------------------------------
chimp_rDNA        ------------------------------------------------------------
orang_rdna        ------------------------------------------------------------
gibbon_rDNA       ------------------------------------------------------------
macaca_rDNA       TCTCACTGAAGGCTCAGCCACTAGATACAGTGACAAAGGGGCGGAGTGGGGGTGGGGATG
                                                                              

human_rDNA        ------------------------------------------------------------
gorilla_rDNA      ------------------------------------------------------------
chimp_rDNA        ------------------------------------------------------------
orang_rdna        ------------------------------------------------------------
gibbon_rDNA       ------------------------------------------------------------
macaca_rDNA       GGGGGAGGGGGGAACTCCTCCTCTAAGAAACTGAAACAGGAAAAAGAGCCATACCTTGTG
                                                                              

human_rDNA        ------------------------------------------------------------
gorilla_rDNA      ------------------------------------------------------------
chimp_rDNA        ------------------------------------------------------------
orang_rdna        ------------------------------------------------------------
gibbon_rDNA       ------------------------------------------------------------
macaca_rDNA       AAAACTTGCTTATAGACTTTACAGGACTGCCCCCTGCTGGAGGCTAGTGCTTGTTTGCAC
                                                                              

human_rDNA        ------------------------------------------------------------
gorilla_rDNA      ------------------------------------------------------------
chimp_rDNA        ------------------------------------------------------------
orang_rdna        ------------------------------------------------------------
gibbon_rDNA       ------------------------------------------------------------
macaca_rDNA       CTTTTCAGGGTAAGTTACAGTTTTCCCCACCAGGACAGAAAAAGTACAAGAAGTGACTAA
                                                                              

human_rDNA        ------------------------------------------------------------
gorilla_rDNA      ------------------------------------------------------------
chimp_rDNA        ------------------------------------------------------------
orang_rdna        ------------------------------------------------------------
gibbon_rDNA       ------------------------------------------------------------
macaca_rDNA       AGTACTGTTAAAAGACATTATCCCCAGGTTTAAGACTACCTCTGATTTTAAAGTCAGACA
                                                                              

human_rDNA        ------------------------------------------------------------
gorilla_rDNA      ------------------------------------------------------------
chimp_rDNA        ------------------------------------------------------------
orang_rdna        ------------------------------------------------------------
gibbon_rDNA       ------------------------------------------------------------
macaca_rDNA       ATAGGCCAGCATTTGTAGCTGTAGCTGGAATAGTGCAAGATTTAACAAGACTGTTAACAA
                                                                              

human_rDNA        ------------------------------------------------------------
gorilla_rDNA      ------------------------------------------------------------
chimp_rDNA        ------------------------------------------------------------
orang_rdna        ------------------------------------------------------------
gibbon_rDNA       ------------------------------------------------------------
macaca_rDNA       TACAACAGAGGTTACACGCAGCCTATCGGCCACAAAGTTCAACAAAAGGTGGAACGCATG
                                                                              

human_rDNA        ------------------------------------------------------------
gorilla_rDNA      ------------------------------------------------------------
chimp_rDNA        ------------------------------------------------------------
orang_rdna        ------------------------------------------------------------
gibbon_rDNA       ------------------------------------------------------------
macaca_rDNA       AACTGGACACTCGAGCGAGCAGCTACTGGCGACCAAAAAACAAAACGAAAAAAAAAGGGT
                                                                              

human_rDNA        ------------------------------------------------------------
gorilla_rDNA      ------------------------------------------------------------
chimp_rDNA        ------------------------------------------------------------
orang_rdna        ------------------------------------------------------------
gibbon_rDNA       ------------------------------------------------------------
macaca_rDNA       TGCCATATAGATATAGATAGATAGATAGATAGATAGATAGATAGATAGATAGATGTATAT
                                                                              

human_rDNA        ------------------------------------------------------------
gorilla_rDNA      ------------------------------------------------------------
chimp_rDNA        ------------------------------------------------------------
orang_rdna        ------------------------------------------------------------
gibbon_rDNA       ------------------------------------------------------------
macaca_rDNA       ACACACACACACACACACACACACACACACACACACACAGATACAGATATAGATATAGAT
                                                                              

human_rDNA        ------------------------------------------------------------
gorilla_rDNA      ------------------------------------------------------------
chimp_rDNA        ------------------------------------------------------------
orang_rdna        ------------------------------------------------------------
gibbon_rDNA       ------------------------------------------------------------
macaca_rDNA       ATAGATAGATATATAGATATATGCCAGGAAATTCACTTAAGATAAAATCAGGTTTTTGCC
                                                                              

human_rDNA        ------------------------------------------------------------
gorilla_rDNA      ------------------------------------------------------------
chimp_rDNA        ------------------------------------------------------------
orang_rdna        ------------------------------------------------------------
gibbon_rDNA       ------------------------------------------------------------
macaca_rDNA       TACGGTCCTCCTCCGAGTCAGGTGCACCCCTACCAAACAAACTAGGTATCTGCCCTGTAA
                                                                              

human_rDNA        ------------------------------------------------------------
gorilla_rDNA      ------------------------------------------------------------
chimp_rDNA        ------------------------------------------------------------
orang_rdna        ------------------------------------------------------------
gibbon_rDNA       ------------------------------------------------------------
macaca_rDNA       GATTGTGTTCAGTTGGCCACCCGCAAATCGTAGGTCAAATAAAAGGTGACCTCCGGAAAC
                                                                              

human_rDNA        ------------------------------------------------------------
gorilla_rDNA      ------------------------------------------------------------
chimp_rDNA        ------------------------------------------------------------
orang_rdna        ------------------------------------------------------------
gibbon_rDNA       ------------------------------------------------------------
macaca_rDNA       TAAAGAAATTAACCTTTAAAAGGCAAATGCAGCCTTTCAAAATAGCCATACGAAGTGTTC
                                                                              

human_rDNA        ------------------------------------------------------------
gorilla_rDNA      ------------------------------------------------------------
chimp_rDNA        ------------------------------------------------------------
orang_rdna        ------------------------------------------------------------
gibbon_rDNA       ------------------------------------------------------------
macaca_rDNA       ATAATTAAATAAAGAAAAATAATGCCTATAAGCCTGACACCCATTTAAATCTAGGGACTC
                                                                              

human_rDNA        ------------------------------------------------------------
gorilla_rDNA      ------------------------------------------------------------
chimp_rDNA        ------------------------------------------------------------
orang_rdna        ------------------------------------------------------------
gibbon_rDNA       ------------------------------------------------------------
macaca_rDNA       TGTTTAAAGTAAAACCTAATTTTTCTACAACCCATATGGGATGAGCCCTATACTGTAACC
                                                                              

human_rDNA        ------------------------------------------------------------
gorilla_rDNA      ------------------------------------------------------------
chimp_rDNA        ------------------------------------------------------------
orang_rdna        ------------------------------------------------------------
gibbon_rDNA       ------------------------------------------------------------
macaca_rDNA       TTGTCCACTCCCACTGCTGTTAAAGTTGCAGGTGTTGCGTCTTGGATCCACCACAGTCAG
                                                                              

human_rDNA        ------------------------------------------------------------
gorilla_rDNA      ------------------------------------------------------------
chimp_rDNA        ------------------------------------------------------------
orang_rdna        ------------------------------------------------------------
gibbon_rDNA       ------------------------------------------------------------
macaca_rDNA       CTAACACCGACAGCTCAGGACAAGTGGACCGGCTAACAGGGCGCAGATCATCCAGCCCGG
                                                                              

human_rDNA        ------------------------------------------------------------
gorilla_rDNA      ------------------------------------------------------------
chimp_rDNA        ------------------------------------------------------------
orang_rdna        ------------------------------------------------------------
gibbon_rDNA       ------------------------------------------------------------
macaca_rDNA       CTGATCCTGAGACGAGACCAAGCTGCTGCTGAGGACCACAAGCCCTGCTCTAGTCACACA
                                                                              

human_rDNA        ------------------------------------------------------------
gorilla_rDNA      ------------------------------------------------------------
chimp_rDNA        ------------------------------------------------------------
orang_rdna        ------------------------------------------------------------
gibbon_rDNA       ------------------------------------------------------------
macaca_rDNA       CCGGCAGCTGACTAGTCTATGCACGGCCGAAGCTTGAGGACTCATCAAGCAAGTCAATGT
                                                                              

human_rDNA        ------------------------------------------------------------
gorilla_rDNA      ------------------------------------------------------------
chimp_rDNA        ------------------------------------------------------------
orang_rdna        ------------------------------------------------------------
gibbon_rDNA       ------------------------------------------------------------
macaca_rDNA       AGTTAAAAATCTTAAGACAGATAGTTTTCCTAGAATACTGACTGTTTTCCTATTGTTCTG
                                                                              

human_rDNA        ------------------------------------------------------------
gorilla_rDNA      ------------------------------------------------------------
chimp_rDNA        ------------------------------------------------------------
orang_rdna        ------------------------------------------------------------
gibbon_rDNA       ------------------------------------------------------------
macaca_rDNA       TCGCTGTATTCAACCTTTTTCCCAGGTAAGGACCTCTTTCGTCCTTGCTGGATAGGAATA
                                                                              

human_rDNA        ------------------------------------------------------------
gorilla_rDNA      ------------------------------------------------------------
chimp_rDNA        ------------------------------------------------------------
orang_rdna        ------------------------------------------------------------
gibbon_rDNA       ------------------------------------------------------------
macaca_rDNA       TGCTATACATTGCTTTGTTGTTGTTACCACCCCACCCCACCCCCACCCATAACCATGCTA
                                                                              

human_rDNA        ------------------------------------------------------------
gorilla_rDNA      ------------------------------------------------------------
chimp_rDNA        ------------------------------------------------------------
orang_rdna        ------------------------------------------------------------
gibbon_rDNA       ------------------------------------------------------------
macaca_rDNA       GAAGAAACACCTATGTAAGGTGTCCCCACTGTACACGTACTGCTTAGGAAACCCAGACCC
                                                                              

human_rDNA        ------------------------------------------------------------
gorilla_rDNA      ------------------------------------------------------------
chimp_rDNA        ------------------------------------------------------------
orang_rdna        ------------------------------------------------------------
gibbon_rDNA       ------------------------------------------------------------
macaca_rDNA       GTCCAGCCCAGCAACGATCGCAAGGTCTTTCAGTCATTCTTTAAACATATAAACCAGAAG
                                                                              

human_rDNA        ------------------------------------------------------------
gorilla_rDNA      ------------------------------------------------------------
chimp_rDNA        ------------------------------------------------------------
orang_rdna        ------------------------------------------------------------
gibbon_rDNA       ------------------------------------------------------------
macaca_rDNA       TTACCAGAACCTCCTCCTTTAGCCAAAAATTTAAAAAATAAAAATAAAAAAACAGAAAAA
                                                                              

human_rDNA        ------------------------------------------------------------
gorilla_rDNA      ------------------------------------------------------------
chimp_rDNA        ------------------------------------------------------------
orang_rdna        ------------------------------------------------------------
gibbon_rDNA       ------------------------------------------------------------
macaca_rDNA       AACCTATTTCCTCAGTAGGCTGAAAACATTGCTGGCAGCCTAGATGTTTCTTCATGTTAT
                                                                              

human_rDNA        ------------------------------------------------------------
gorilla_rDNA      ------------------------------------------------------------
chimp_rDNA        ------------------------------------------------------------
orang_rdna        ------------------------------------------------------------
gibbon_rDNA       ------------------------------------------------------------
macaca_rDNA       GTTGATAGAAGGGCTAACGTAAGAGACCAATGGCCTGGAGAAGCAGAAGGGTTAATGCCT
                                                                              

human_rDNA        ------------------------------------------------------------
gorilla_rDNA      ------------------------------------------------------------
chimp_rDNA        ------------------------------------------------------------
orang_rdna        ------------------------------------------------------------
gibbon_rDNA       ------------------------------------------------------------
macaca_rDNA       CAAGATAACTTGACTTTAACCAACTCTTTCCCCAAACAGACGCCGCAAGTTCAAGCGTCG
                                                                              

human_rDNA        ------------------------------------------------------------
gorilla_rDNA      ------------------------------------------------------------
chimp_rDNA        ------------------------------------------------------------
orang_rdna        ------------------------------------------------------------
gibbon_rDNA       ------------------------------------------------------------
macaca_rDNA       GGCTCGTAAAAACTTCTCTGATTAAAAAATACTGTTTTACTTGCTAAAAAAAGGTTTTAA
                                                                              

human_rDNA        ------------------------------------------------------------
gorilla_rDNA      ------------------------------------------------------------
chimp_rDNA        ------------------------------------------------------------
orang_rdna        ------------------------------------------------------------
gibbon_rDNA       ------------------------------------------------------------
macaca_rDNA       GGCCCAGTTAAAAACTAACCTGCTTAAGACATGACAAAGTTAGTACATGTGCCTGTTCAG
                                                                              

human_rDNA        ------------------------------------------------------------
gorilla_rDNA      ------------------------------------------------------------
chimp_rDNA        ------------------------------------------------------------
orang_rdna        ------------------------------------------------------------
gibbon_rDNA       ------------------------------------------------------------
macaca_rDNA       GTTTAACACAGGTTTGATCCTAGGTCTTCATTTAGAAAAGAGTTTCCAGCTGTAGAAAAT
                                                                              

human_rDNA        ------------------------------------------------------------
gorilla_rDNA      ------------------------------------------------------------
chimp_rDNA        ------------------------------------------------------------
orang_rdna        ------------------------------------------------------------
gibbon_rDNA       ------------------------------------------------------------
macaca_rDNA       GTAAAACCCTCACTGTAAGTGTATTACTTGTAATAGAAACTTGCTGGCCGGGCGCGGTGG
                                                                              

human_rDNA        ------------------------------------------------------------
gorilla_rDNA      ------------------------------------------------------------
chimp_rDNA        ------------------------------------------------------------
orang_rdna        ------------------------------------------------------------
gibbon_rDNA       ------------------------------------------------------------
macaca_rDNA       CTCAAGCCTGTCATCCCAGCACTTTGGGAGGCCGAGACGGGCGGATCACGAGGTCAGGAG
                                                                              

human_rDNA        ------------------------------------------------TTATTATAA---
gorilla_rDNA      ------------------------------------------------TTTTTAGAATCG
chimp_rDNA        ------------------------------------------------TGATTATAA---
orang_rdna        ------------------------------------------------TTATTAGAA---
gibbon_rDNA       ------------------------------------------------TTATTAGAA---
macaca_rDNA       ATCGAGACCATCCTGGCTAACACGGTGAAACCCTGTCTCTACTAAAAAATACAAAAA---
                                                                       * **   

human_rDNA        GATGAGTTGTGCGCGGTGATGGCCGCCTGTAGTCGCGGCTACTCGGGAGGCTGAGACGA-
gorilla_rDNA      TGATGTTTTTAGAAGGTGATGGCCGCCTGGAGTCGCAGCTACTCGGGAGGCTGAGATAA-
chimp_rDNA        GATGAGTTGCGCGCGGTGATGGCCGCCTGTAGTCGCAGCTACTCGGGAGGCTGAGATGA-
orang_rdna        GGTGACTTGTGCCTGGTGATGGCCGCCTGTCGTCGCGGCT----GAGAGGCTGCGATGGC
gibbon_rDNA       GATGAGTTGTGCGCGGTGATGCCCGCCTCTACTCGCAGCTACACGGGAGGCTGAGATGA-
macaca_rDNA       AACTAGCCGGGTGAGGTGGCGGGCGCCTGTAGTCCCAGCTACTCAGGAGGCTGAG-----
                                ****  *  *****    ** * ***      ******* *     

human_rDNA        GGAGAAGATCACTTGAGGCCCCACAGGTCGAGGCTTCGGTCGG-----------------
gorilla_rDNA      GGAGAAGATCACTTGAGGCCCCACAGGTCGAGGCTTCGGTCGT-----------------
chimp_rDNA        GGAGAGGATCACTTGAGGCCCCACAGGTCGAGGCTTCGGTCGG-----------------
orang_rdna        GGAGAAGATC----------------GTCGAGGCTTCGGTCGGTCGGCCGTGACCCGCTG
gibbon_rDNA       GGAGGAGACCACTTGAGGCCCCACAGGTCGAGGCTTCAGTCAG-----------------
macaca_rDNA       GCAGGAGAATGGCGTGAACCCGGGAGGCGGAGCTTGCAGTGAG-----------------
                  * **  **                  *  ***  * * **                    

human_rDNA        --CCGTGACC---------CACTGTATCCTGGGCAG-----------------TCACCGG
gorilla_rDNA      --CCGTGACC---------CACTGTATCCTGGTCAG-----------------TCACCGG
chimp_rDNA        --CCGTGACC---------CACTGTATCCTGGGCGG-----------------TCACCGG
orang_rdna        TATCGTGACC---------CGCTGTATCCTGGGCGG-----------------TCACCG-
gibbon_rDNA       --CCGTGACC---------CACTGTATCCTGGGCAG-----------------TCACCGG
macaca_rDNA       --CTGAGATCCGGCCACAGCACTCCAGCCTGGGTGACACAGCGAGACTCGGTCTCAAAAA
                      * ** *         * **  * *****                     ***    

human_rDNA        TCAAGGAGATATGCCCCTTCCCCGTTTGCTTTTCTTTTCTTCCCTTCTCTTTTCTTCTTT
gorilla_rDNA      TCAAGGAGATAGGCCCCCTCCCCGTTTGCTTTTCTTTTCTTCCCTTCTCTTTTCTTCTCT
chimp_rDNA        TCAAGGAGATATGCCCCCTCCCCGTTTGCTTTTCTTTTCTTCCCTTCTCTTTTCTTCTTT
orang_rdna        -----------------------GTTTTCCTTTCTTTTCTTCCCTTCTCTTTTCTTCTCT
gibbon_rDNA       TCAAGGAGATATGCCCCCTCCCCGTTTTCTTTTCTTTTCTTCCCTTCTCTTTTCTTCTTT
macaca_rDNA       AAAAAAAAAAAAGAAACTTACTTGCTTGC--------TGCGCCCCTGTGTATTGCACTTG
                                         * ** *        *   *** * * * **   **  

human_rDNA        TTGCTTCT--------------------CT------------------------------
gorilla_rDNA      TTTCTTTT--------------------TTTCCTTCTTTCCTTCTTTCTTTCTTCTCTTT
chimp_rDNA        TTTCTTCT--------------------CT------------------------------
orang_rdna        TTTCTTCT----------------------------------------------------
gibbon_rDNA       TTTCTTCT--------------------CT------------------------------
macaca_rDNA       CTCCTTCCAATGATAAAAGGTTTTGTAGCTACCATGGCTCGTCAGAAAACTTCCACACAA
                   * ***                                                      

human_rDNA        -TTTCTTTCTTTCT-TTCTTTCTTTCTTTCTTTCTT------------------------
gorilla_rDNA      CTTTCTTTCTTTCT-TTCTTTCTTTCTTTCTTCCTT------------------------
chimp_rDNA        -TTTCTTTTCTTCT-TTCTTTCTTTCTTTCTTTCTT------------------------
orang_rdna        ---------------TTCTTTCTTTCTTTCTTTCTT------------------------
gibbon_rDNA       -TCTCTTCTCTTCTCTTCTTTCCTTCCTTCCTTCCT------------------------
macaca_rDNA       GTGTATTACATAAAACGCTATCACTCTGTCTCGCTAAAAGACCCAAAAAGTAAAAATGAA
                                   ** **  **  **   *                          

human_rDNA        ------------------------------------------------------------
gorilla_rDNA      ------------------------------------------------------------
chimp_rDNA        ------------------------------------------------TCTTTCTTTCTT
orang_rdna        ------------------------------------------------------------
gibbon_rDNA       ------------------------------------------------------------
macaca_rDNA       AGGGAACCCGCCCACTAATTAGTGAAAATTCTCAAAGTGGGGGATGAGGAAGGAGACCTC
                                                                              

human_rDNA        ------TTTCTTTTTCTCTCTTCCCC----------------------------------
gorilla_rDNA      ------TCTTTCTTCCTTCCTTCCCC----------------------------------
chimp_rDNA        TCTCTCTCTCTCTCTCTCTCTTCCCC----------------------------------
orang_rdna        -----CTTTTCCTTTCCTTCTTCCCC----------------------------------
gibbon_rDNA       ------TCCTTCTTTCT-------------------------------------------
macaca_rDNA       TACTGCTCCTGCTGCCCTCCTCCCCCCACCTTGCCTAGTTCACAAGACAGGAGGAAAGAG
                        *     *  *                                            

human_rDNA        ------------------------------------------------------------
gorilla_rDNA      ------------------------------------------------------------
chimp_rDNA        ------------------------------------------------------------
orang_rdna        ------------------------------------------------------------
gibbon_rDNA       ------------------------------------------------------------
macaca_rDNA       AGAAAGCAAAACGTTAGAAACAAACAAAAGTCAGATAAATAGCCAGACAACCTTGGCACC
                                                                              

human_rDNA        ------------------------------------------------------------
gorilla_rDNA      ------------------------------------------------------------
chimp_rDNA        ------------------------------------------------------------
orang_rdna        ------------------------------------------------------------
gibbon_rDNA       ------------------------------------------------------------
macaca_rDNA       ACCACCAGGCCGTAGGAGTTAAAAAAAAAAAAAAAAAAAAAAAAAAAAGTAATACTAATA
                                                                              

human_rDNA        -------------------------TCTTTCT--------TTCCTGCC------------
gorilla_rDNA      -------------------------TCTTTCTTTCCTGCCTTACTGCC------------
chimp_rDNA        -------------------------TCTTTCTTTCCTGCCTTCCTGCC------------
orang_rdna        -------------------------TCTTTCTTTCATGCCTTACTGCC------------
gibbon_rDNA       -------------------------TCTTTCTTTCCTGCCTGACTGCC------------
macaca_rDNA       ACATCGGCCCCTGACCTAAACTACTTGTGTTATCTGTAAATTCCTGACACTATGAAAAAA
                                           * * *          *  *** *            

human_rDNA        -------------------TTCCTGCCTTTCTTCTTTTCTTCTTTCCTCCCTTCCTCCCT
gorilla_rDNA      -------------------TTCCTGCGTTTCTTCTTTTCTTCTTTCCTCCCTTCCTCCCT
chimp_rDNA        -------------------TTCCTGCCTTTCTTCTTTTCTTCTTTCCTCCCTTCCTCCCT
orang_rdna        -------------------TTCCTGCCTTTCTTCTTTCCTCCCTTACTCCCTTCCTCCCT
gibbon_rDNA       -------------------TTCCTGCCTTTCTTCCTTCCTCCCTTCCTCCCTCGCTCCCT
macaca_rDNA       AGGGTTGTAAAACTTTTTGTTCTGTCTGTCCTTCCTTCCTTCCTTCCTTCCTTCCTTCCT
                                     ***   *  * **** ** ** * ** ** ***  ** ***

human_rDNA        TCCTTCTTTCCTCCCGCCTCAGCCTCCCAAAGTGCTGGGATGACTGGCGGGAGGCACCAT
gorilla_rDNA      TCCTTCTTTCCTCCCGCCTCAGCCTCCCAAAGTGCTGGGATGACTGGCGTGAGGCACCAT
chimp_rDNA        TCCTTCTTTCCTCCCGCCTCAGCCTCCCAAAGTGCTGGGATGACTGGCGTGAGGTACCAT
orang_rdna        TCCTTCTTTCCTCCCGCCTCGGCCTCCCAAAGTGCTGGGATGACTGGCGTGAGGCACCGT
gibbon_rDNA       TCCTTCTTTCTTCCCACCTCGGCCTCCCAAAGTGCTGGGATGACTGGCGTGAGGCACCAT
macaca_rDNA       TCCTTCTTTCATCCCACCTCGGCCTCCCAAAGTGCTGGGATTACTGGCGTGAGGCACCAT
                  ********** **** **** ******************** ******* **** *** *

human_rDNA        GCCTGCTTGGCCCAAAGAGACCCTCTTGGAAAGTGAGACGCAGAGAGCGCCTTCCAGTGA
gorilla_rDNA      GCCTGCTTGGCCTAAAGAGACCGTCTTGGAAAGTGAGACACAGAGAGCGCCTTCCAGTGA
chimp_rDNA        GCCTGCTTGGCCTAAAGAGACCCTCTTGGAAAGTGAGACACAGAGAGCGCCTTCCAGTGA
orang_rdna        GCGTGCTTGGCCTAAAGAGACACCCTTTGAGAGTGAGACACGGGGAGCGCCTCCCGGTGA
gibbon_rDNA       GCCTGCTGGGCCTAAAGACACACGCTTTGAAAGGAAGGCGCAAAGAGCGCCTTCCAGTGA
macaca_rDNA       GCCTGCTTGGCCTGAAGAGACACCTATTGAAAGTAAGACATAGAGAGCTCCTTGCAGTGA
                  ** **** ****  **** **     * ** **  ** *     **** ***  * ****

human_rDNA        TCTCA--------TTGACTGATTTAGAGACGGCATCTCGCTCCGTCACCCCGGCAGTGGT
gorilla_rDNA      TCTCA--------TTGACTGATTTAGAGACGGCATCTCGCTCCGTCACCCCAGCAGTGGT
chimp_rDNA        TCTCA--------TGGACTGATTTAGAGACGGCATCTCGCTCCGTCACCCCGGCAGTGGT
orang_rdna        TCTGATGGA----CTGATTGATTTAGAGACGGCATCTCACT--GTCACCCCGGCAGTGGT
gibbon_rDNA       TCTGATGGA----TGGACTGATTGAGAGACGGCGTCTCGCTCTGTCACCCTGGCAGTGGT
macaca_rDNA       TCTGATTGATTGCTTGACTGATTTACAGACGGCGTCTCACTCTGTCACCCTGGCAGTGGT
                  *** *          ** ***** * ******* **** **  *******  ********

human_rDNA        GCCGTCGTAACT-CACTCCCTGCAGCGTGGACGCTCCTGGACTCGAG-----CGATCCTT
gorilla_rDNA      GCCACCATAACT-CACTCCCTGCAGCGTGGACGCTCCTGGACTCGAG-----CGATCCTT
chimp_rDNA        GCCATCGTAACT-CACTCCCTGCAGCGTGGACGCTCCTGGACTCGAGCGATCCGATCCTT
orang_rdna        GCCGTCGTAGCT-CACTCACTGCAGCGTGGACGTTCCTGCACTCGAG-----CGATCCTT
gibbon_rDNA       GCCATGGTAACT-CACTCACTGCAGCGTGGACGCTCCTGGGCTCAAC-----CGATCCTT
macaca_rDNA       GCCATCAAAACCAAACTCACTGCAGTGTGGACGCTCCTGGACTCAAG-----CGATCCTT
                  ***     * *   **** ****** ******* *****  *** *      ********

human_rDNA        CCACCTCAGCCTCCAGAGTACAGAGCCTGGGACCGC-GGGCACGCGCCACTGTGCCCACA
gorilla_rDNA      CCACCTCAGCCTCCAGAGTACAGAACCTGGGACCGC-AGGCACGCGCCACTGTGCCCACA
chimp_rDNA        CCGCCTCAGCCTCCAGAGTACAGAACCTGGGACCGC-AGGCACGCGCCACTGTGCCCATT
orang_rdna        CCGCCTCAGCCTCCAGAGTACGGTACCCGGGACCAC-GGGCACGCGCCACTGTCCCCGGA
gibbon_rDNA       CCACCTCAGCCTCCAGAGTACCGC-------------ACGCATGCGCCACTGTGCCCAGA
macaca_rDNA       CCACCTCAGCCTCCAGAGTGTAGTGCCTGGGACCACGGGGCATGCGCCACTGTGCCCAGA
                  ** ****************   *                *** ********** ***   

human_rDNA        CCGTTTTTAAT-----------TGTTTTTTTTTCC--CCCGAGACAGAGTTTCACTCTCG
gorilla_rDNA      CTATTTTTAAT-----------TAT-TTTTTCCCC--CCCGAGACAGAGTCTCCCTCTCG
chimp_rDNA        TTCTTTTCCTC-----------CCCCCCCCCCCCCCGCCCGAGACAGAGTTTCGCTCTGG
orang_rdna        CCGTTT----------------TTTTTTCCCCCAC--CCCGAGACAGAGTTTCGCTCTGG
gibbon_rDNA       TCATTTTTAAT-----------TTTCTGTTTTTCCCGAGACAGACAGGGTTTCGCTCTTG
macaca_rDNA       TGATTTTCAATTTTTATTGTTTTATTTTTCTTTTT--CCCGAGACAGAGTTTCGCTCTTG
                     ***                                   ****** ** ** **** *

human_rDNA        TGGCCTAGACTGCAGTGCGGTGGCGC-GATCTTGGCTCACCGCAACCTCTGCCTCCCGGT
gorilla_rDNA      TGGCCTAGACTGCGGTGCGGTGGCGC-CATCTTGGCTCACCGCAACCTCTGCCTCCCGGT
chimp_rDNA        TGGCCTAGACTGCAGTGCGGTGGCGC-GATCTTGGCTCGCCGCAACCTCTGCCTCCCGGT
orang_rdna        TTGCCTAGACTGCGGTGCGGTGGCGC-GATCTTGGCTCGCCGCAACCTCTGCCTCCCGGG
gibbon_rDNA       TTGCCCAGACTGCAGTGCGATGGCGT-GATCTTGGCTCACCGCAACCTCTGCCTCCCGGG
macaca_rDNA       TTGCCCAGACTGGAGTGCAATGGCGCGGATCTCGGCTCACCGCAACTTCTGCCTCCCGGG
                  * *** ******  ****  *****   **** ***** ******* ************ 

human_rDNA        TTCAAGCGATTCTCCTGCATCGGCCTCCTG---AGTAGCCGGGATTGCGGGCATGCGCTG
gorilla_rDNA      TTCAAGCGATTCTCCTGCATCGGCCTCCTG---AGTAGCTGGGATGGCGGGCATGCGCCG
chimp_rDNA        TTCAAGCGATTCTCCTGCATCGGCCTCCTG---AGTAGCCGGGATTGCGGGCGTGCGCTG
orang_rdna        TTCGAGCGATTCTCCCGCGTCGGCCTCCCG---AGTAGCTGGGATGGCGGGCGGGCGCCG
gibbon_rDNA       TTCAAGCGATCCTCCTGCGTCAGCCTCCCG---AGTAGCTGGGATGGCAGGCGTGCGACA
macaca_rDNA       TTCAAGAGATTCTCCTGAGTCTGCCTCCCGAGTAGTAGCTCGGGTTGCAGGTATGCACCA
                  *** ** *** **** *  ** ****** *   ******  ** * ** **   **    

human_rDNA        CCACGTCTGGCTGATTTCGTA-TTTTTAGTGGAGACGGGGCTTCTCCATGTCGATCGGGC
gorilla_rDNA      CCACGTCTGGCTGATTTTGTA-TTTTTAGTGGAGACGGGGCTTCTCCATGTTGATCGGGC
chimp_rDNA        CCACGTCTGGCTGATTTTGTA-TTTTTAGTGGAGACGGGGCTTCTCCATGTCGATCGGGC
orang_rdna        CCACGTCTGGCTGATGTGGTA-TTTTTCGTGGAGGCGGGGCTTCTCCGTGTGGCTCGGGC
gibbon_rDNA       CCACGTCTGGCTGATTTTGTATTTTTTACTAGAGACGGGGCTTCTCTGTGTTGGTCAGGC
macaca_rDNA       CCACGTCTGGTTGATTTTGTA-TTTTTACTAGAGACGGGGCTTCTCCATGTTGGTCAGGC
                  ********** **** * *** *****  * *** ***********  *** * ** ***

human_rDNA        TGGTTTCGAACTCCCGACCTCAGGT----GATCCGCCCTCCCCGGCCTCCGGAAGTGCTG
gorilla_rDNA      TGGTCTCAAACTCCCGACCTCAGGT----GATCCGCCCTCCCCGGCCTCCGGAAGTGCTG
chimp_rDNA        TGGTCTCGAACTCCCGACCTCAGGT----GATCCGCCCTCCCCGGCCTCCGGAACTGCTG
orang_rdna        TGGACTCGAACTCCCGACCTCGGGTGATCGATCCGCCCTTCCCGGCCTCCCGAAGTGCTG
gibbon_rDNA       TGGTCTCGAACTCCCGACCTCAGGT----GATCCGCCCTCCCCGGCCTCGCCAAGT----
macaca_rDNA       TGGTCTCCAACTCCCGACCTCAGGT----GATTCTCCCTCCCCGGCCTCCCAAAGTGCTG
                  ***  ** ************* ***    *** * **** *********   ** *    

human_rDNA        GGATGACAGGCGTGAGCCACCGCGCCCGGCCTTCATTTTTAAATGTTTTCCCACAGACGG
gorilla_rDNA      GGATGACAGGCGTGGGCCACCGCGCCCGGCCTTCATTTTTAAATGTTTTCCCACAGACGG
chimp_rDNA        GGATGACAGGCGTGAGCCACCGCGCCCGGCCTTCATTTTTAAATGTTTTCCCACAGACGG
orang_rdna        GGATGACGGGCGTGAGCCACCGCGCCCGGCCTTCATTTTTCAATGTTTTTCCACGGACGG
gibbon_rDNA       ---------------GCCGCCACGCCCGGCCTTCAATTTTGAATGTGTTTCCACAGACGG
macaca_rDNA       GGACGGCAGGCGTCAGCCGCCGCGCCCGGCCTTCCTTTTCAACTGTTTTTGCACAGACAG
                                 *** ** ************  ***  * *** **  *** *** *

human_rDNA        GGTCTCATCATTTCTTTGCAACCCTCCTG-CCCGGCGTCTCAAAGTGCTGGCGTGACGGG
gorilla_rDNA      GGTCTCATCATTTCGTTGCAACCCTCCCG-CCCGGCGTCTCAAAGTGCTGGCGTGACGTG
chimp_rDNA        GGTCTCATCATTTCGTTGCAACCCTCCTG-CCCGGCGTCTCAAAGTGCTGGCGTGACGGG
orang_rdna        GGTCTCCTCGTTTTGTTGCCACCCTCCTGACCCGGCGTCTCAGAGTGCTGGCGTGACGGG
gibbon_rDNA       GGTCTCATCATTTTGTTGCAACCTTCCTGATCCGGCGACTCAAATTGCTGGCGTGACGGG
macaca_rDNA       GGTCTCATCATGTTGTTGCAACCCTTCTGCCCCGGCGTCCCAAAGTGCTCGCGTGACGGG
                  ****** ** * *  **** *** * * *  ****** * ** * **** ******** *

human_rDNA        CGTGAGCCACTGCGCCTG-----------------GACTCCGGGGAATGACTCACGACCA
gorilla_rDNA      CGTGAGCCACTGCGCCTG-----------------GACTCCGGGGAATGATTCACG----
chimp_rDNA        CGTGAGCCACTGC-------------------------------GAATGATTCACGACCA
orang_rdna        CGTGAGCCACTGCGCCTG-----------------GACTCCGGGGAGTGATTCACGACCA
gibbon_rDNA       CGTGAGCCACTGCGCCTGGACTCCGGGGAATGATTGACTCCGGGGAATGATTCACGACCA
macaca_rDNA       CGTGAGCCACTGCGCCTG-----------------GACTCCGGGGAATGATTCACGACCA
                  *************                               ** *** *****    

human_rDNA        CCATCGCTCTACT------------------------------GATCCTTTCTTTCTTTC
gorilla_rDNA      --ATCGCTGTACT------------------------------CATCCTTTCTTTCTTTC
chimp_rDNA        CGGTCGCTGTTCTTTCTTTCTGTCTGTCTGTCTGTCTGTCTGTCTGTCTGTCTGTCTGTC
orang_rdna        CGACCGCTGGACT-----------GATCTTTCTTTCTTTCTTTCTTTCTTTCTTTCTTTC
gibbon_rDNA       CGACCGCTGTACTGATTCTTTCTTTATCTTTCTTTCTTTCTGTCTTTCTTTCTGTCTTTC
macaca_rDNA       CGACCGCTGTACT------------------------------AACTATTTATTTCT---
                      ****   **                                   * * * ***   

human_rDNA        TTTCTTTCTTTCTTTCTTTCTTTCT-----------------------------------
gorilla_rDNA      TTTCTTTCTTTCTTTCTTTCTTTCTTTCTTTCTTTCTTATTTATTTTCTT----------
chimp_rDNA        TGTCTGTCTGTCTTTCTTTCTTTCTTTCTTTCTTTCTTTCTTTCTTTCTT----------
orang_rdna        TTTCTTTCTTTCTTTCTTTCTTTCT-------------TCTTTCTTTCTTTCTTTCTTTC
gibbon_rDNA       TGTCTTTCTGTCTTTCTTTCTTTCTTTCTTTCTTTCTGTCTTTCTTTCTGTCTTTCTTTC
macaca_rDNA       --TATTTATTTATTTATTTATTTTT-----------------------------------
                    * * * * * *** *** *** *                                   

human_rDNA        ------------------------------------------------------------
gorilla_rDNA      ------------------------------------------------------------
chimp_rDNA        ------------------------------------------------------------
orang_rdna        TTTCTCTCTCTCTCTCTCTCTCTCTTTCTCTCTCTCTCTCTCTTTCTTTCTTTCTTTCTT
gibbon_rDNA       TTTCTGTCTTTCTCTCTTTCTGTCTTTCTTTCTTTCTGTCTTTCTCTTTCTGTCTTTCTC
macaca_rDNA       ------------------------------------------------------------
                                                                              

human_rDNA        --------------------------TTCTTGATGAATTATCTTATGATTTATTTGTGTA
gorilla_rDNA      ------------------------ATTTATTGATGAATTATTTTATGATTTATTTG----
chimp_rDNA        ------------------------ATTTATTGATAAATTATTTTATGATTTATTTGTGTA
orang_rdna        CCTTTCTTTCTTTCTTATTTATGCCTTTCTTTCTTCCTTTCTTATTTATTCTTTTAGTAT
gibbon_rDNA       TCTCTCTCTCTCTCTTTACTGATGAATTTTTTATTATTTATTGATTTATTTGTTTGTTCG
macaca_rDNA       --------------------------TAGTATTATTATTATCTTAAAATT---------A
                                            *  *       **        ***          

human_rDNA        CTTATTTTCAGACGGAGTCTCGCTCT----------GGGCGGGGCGAGGCGAGGCGAGGC
gorilla_rDNA      ----------------GTCTCGCTCT----------GGGCGGGGCGAGGCGAGGCGAGGC
chimp_rDNA        CTTATTTTCAGACGGAGTCTCGCTCT-----GGGCGGGGCGGGGCGGGGCGAGGCGAGGC
orang_rdna        TGTATT-----GATTTGTGTATTTCT--------------------GGGCGAGGAGAGGC
gibbon_rDNA       TTTATTTTGAGACGGAGTCTCGCTCT--------------------GGGCGAGGCGAGGC
macaca_rDNA       TTATTATTTTTACGGAGTTTCGCTCTGGGCGAGGCGGGGCGGGGCGAGGCGAGGCGAGGC
                                  ** *   ***                     ******* *****

human_rDNA        ACAGCGCATCGCTTTGGAAGCCGCGGCAACGCCTTTCAAAGCCCCATTCGTATGCACAGA
gorilla_rDNA      ACAGCGCATCGCTTTGGAAGCCGCGGCAACGCCTTTGAAAGCCCCATTCATATGCACAGA
chimp_rDNA        ACAGCGCATCGCTTTCGAAGCCGCGGCAACGCCTTTCAAAGCCCCATTCATATGCACAAA
orang_rdna        GAGGCGCATCGCTTTGGAAGCCGCGGCACCGCCTTCTGAAGCCCCATTCATATGCACAGA
gibbon_rDNA       GAGGCGCATCGCTTTGGGCGCCGCGGCACCGCCTTCTAGAGCCCCATTCATATGCACAGA
macaca_rDNA       GAGGCGTGTCGCTTTGGAAACCGCAGCACCGCCTTCTAAAGCCCCATTCCAATACACAAA
                     ***  ******* *   **** *** ******    **********  ** **** *

human_rDNA        GCCTTATTCCCTTCCTGGAGTTGGAGCTGATGCCTTCCGTAGCCTTGGGCTTCTCTCCAT
gorilla_rDNA      GCCTTATTCCCTTCCTGGAGTTGGAGCTCATGCCTTCCATAGCCTTGGGCTTCTCTCCAT
chimp_rDNA        GCCCTATTCCCTTCCTGGAGTTGGAGCTGATGCCTTCCGTAGCCTTGGGCTTCTCTCCAT
orang_rdna        GCCCTATTCCCTTCCTGGAGTTGGAGCTGATGCCTTCCATAGCCTTGGGCTTCTCTCCAT
gibbon_rDNA       GCCCTATTCCCTTCCTGGAGTTGGAGCCGAGGCCTTCCATAGCCTCGGGCTTCTCTCCAT
macaca_rDNA       GCCCTGTTCCCTTCCCGGACTTGGAGCTGATGCCTTCCATAGCCTTGGGCTTCTCTCCAT
                  *** * ********* *** *******  * ******* ****** **************

human_rDNA        TCGGAAGCTTTGACAGGCGCAACCCCACCCAGAGGCTGGCTGCGGCTGAGGATTAGGGGG
gorilla_rDNA      TCGGAAGCTTTGACAGGCGCAACCCCACCCAGAGGCTGGCTGCGGCTGAGGATTAGGGGG
chimp_rDNA        TCGGAAGCTTTGACAGGCGCAACCCCACCCAGAGGCTGCCTGCGGCTGAGGATTAGGGGG
orang_rdna        TTAGAAGCTTTGACAGGCGCAACCCCACCCAGAGGCTGGCTGTGGCTGAGGATTCCTGGG
gibbon_rDNA       TCAGAAGCTTTTACGGGCGCAACCCCACCCAGAGGCTGGCTGCGGCTGAGGAATAGGGGG
macaca_rDNA       TCAGAAGCTTTTACAGGCGCAACCCCACCCAGAGGCTAGCTGCGGTTGAGGATT-GGGGG
                  *  ******** ** **********************  *** ** ****** *   ***

human_rDNA        TGTGTTGGGGC-TGAAAACTGGGTCCCCTATTTTTGATACCTCAGCCGACACATCCCCCG
gorilla_rDNA      TGTGTTGGGGCTTGAAAAGTGGGTCCCCTAGTTTTGATACCTCAGCCGACACATCCGCCG
chimp_rDNA        TGTGTTGCGGC-TGAAAAGTGGGTCCCCTAGTTTTGATACCTCAGTGGACACATCCCCCG
orang_rdna        TGTGCTGGGGC-TGGAAAGTGGGTCCCCTATTTTGGATACCTCGGCCGAGACATCCCCGG
gibbon_rDNA       TGTGGTGGGGGCTGGAAAGTGGGTCCCCTATTTTTCATAGCTCGGCCGAGACATCTCCCG
macaca_rDNA       TGTGCTGGGGC-TGGAAAGTCGGTCCCCTATTTTTGCTAGCTCGGCCACGACATCCCCCG
                  **** ** **  ** *** * ********* ***   ** *** *     *****  * *

human_rDNA        ACCGCCATCGCTTGCTCGCCCTCTGAGATCCCCCGCCTCCACCGCCTTGCAGGCTCACCT
gorilla_rDNA      ACCACCATCGCTTTCTCGCCCTCTGAGATCCCCCGCCTCCACCGCCTTGCAGGCTCACCT
chimp_rDNA        ACCGCCATCGCTTGCTCGCCCTCTGAGATCCCCCGCCTCCACCGCCTTGCAGGCTCACCG
orang_rdna        GCCCCCATCGCTTGCTCACCCTTTGAGATCCCCAGCCTCCGCCACCTTGCAGGCTCACCT
gibbon_rDNA       ACCCCCATCGCTTGCTCACCCTTTGTGATCCCCCGCCTCCACCGCCTTGGAGGCTCACCT
macaca_rDNA       ACCCCTATCGCTTGCTCACCCTTTCAGATCCCTTGCCTCCACCGTCTTGGAGGCTGACCT
                   ** * ******* *** **** *  ******  ****** **  **** ***** *** 

human_rDNA        CTTACTTTCA--------TTTCTTCCTTTCTTGCGTTTGAGGAGGGGGTGCGGGAATGAG
gorilla_rDNA      CTTACTTTCATT----TCTTTCTTCCTTTCTTGCGTTTGAGGAGGGGGTGCGGGAATGAG
chimp_rDNA        CTTACTTTCATT----TCTTTCTTCCTTTCTTGCGTTTCAGGAGGGGGTGCGGGAATGAG
orang_rdna        CTTACTTTCATTTCTGTCTTTCTTCCTTTCTTGCGTTGGAGGAGGGGGTGCGGGAATGAG
gibbon_rDNA       CTTACTTTCATTTCTGTCTTTCTCCCTTTCTTGCGTTTGAGGAGGGGGTGCGGGAATGCG
macaca_rDNA       CTGACTTTAATATCTGCCTTTCTTCCTGTCTTGGGTTTGAGGAGGGGGGGCAGGAATGAG
                  ** ***** *        ***** *** ***** ***  ********* ** ****** *

human_rDNA        GGTGTGTGTGGGGA-GGGGGTGCGGGGTGGGGACGGAGGGGAGCGTCCTAAGGGTCGATT
gorilla_rDNA      GGTGTGTGTGGGGA-GGGGGTGCGGGGTGGGGACGGAGGAGAGCGTCCTAAGGGTCCATT
chimp_rDNA        GGTGTGTGTGGGGA-GGGGGTGCGGGGTGGGGACGGAGGGGAGCGTCCTAAGGGTCGATT
orang_rdna        GGGGTGTGGGGGGGTGGGGGTGCGGGGTGGGGACGGAGGGGAGCGTCCTAAGGGTCCATT
gibbon_rDNA       GGTGTGTGTGGGGA-GGGGGTGCCGGGTGGGGACGGAGGGGAGCGTCCTAAGGGTCGATT
macaca_rDNA       GGTGTGTGTGGGGA-GGGGGTGTGGGGTGTGGACGGAGGGGAGCGTCCTAAGGGTCGATT
                  ** ***** ****  *******  ***** ********* **************** ***

human_rDNA        TAG-TGTCATGCCTCTTTCACCACCACCACCACCACCGAAGATGACAGCAAGGATCGGCT
gorilla_rDNA      TAG-TGTCATGCCTCTTT------CACCGCCACCACCGAAGCTGAAAGCAACGATCCGCT
chimp_rDNA        TAG-TGTCATGCCTCTTT------CACCGCCACCACCGAAGATGAAAGCAACGATCGGCT
orang_rdna        TAG-TGTCATGCCTATTTCAC---CACCACCACCACCAAAGATGAAAACAACCGTCGGCT
gibbon_rDNA       GAGTTGTCATGCCTCTTT------CACCGCCACCACCGAAGATGAAAGCGACCGTCAGCT
macaca_rDNA       TCG-TGTCATGCCTCTTC------CACCGCCACCGCCGAAGATGAAAGCAACGATCAGCT
                    * ********** **       **** ***** ** *** *** * * *   ** ***

human_rDNA        AAATACCGCGTGTTCTCATCTAGAAGTGGGAACTTACAGATGACAGTTCTTGCATGGGCA
gorilla_rDNA      AACTACCGCGTGTTCTCATCTAGAAGTGGGAACTTACAGATGAGAGTCCTTGCATGGGCA
chimp_rDNA        ACATACCGCGTGTTCTCATCTAGAAGTGGGAACTTACAGATGAGAGTTCTTGCATGGGCA
orang_rdna        AAATACCACCTGTTCTCATCTACAACTGGGAACTCATAGATGAGAGTTCTTGCGTGGGCA
gibbon_rDNA       AAATACCGCGTGTTCTCATCTAGAAGTGGGAACTTATAGATGAGACTTC-TGCATGGGCA
macaca_rDNA       AAAGACCGCGTGTTCTCATCTATAACTGGGAACTAAATAATGAGAACT----CGTGGGCA
                  *   *** * ************ ** ******** *   **** *       * ******

human_rDNA        GAACGAGGGGGACCGGGGACGCGGAAGTCTGCTTGAGGGAGGAGGGGTGGAAGGAGAGAC
gorilla_rDNA      GAACGAGGGGGACCAGGGACGCGGAAGCCTGCTTGGCGGAGGAGGGGTGCAAGGAGAGAC
chimp_rDNA        GAACGAGGGGGACCAGGGACGCGGAAGCCTGCTTGAGGGAGGAGGGGTGGAAGGAGAGAC
orang_rdna        GAACGAGGGGGACCGGAGACGCGGGAGCCTACTTCAGGGAGGAGGGGTGGAAGGAGAGAC
gibbon_rDNA       GAACGAGGGGAACGAGAGACGCGGGAGCCTACTTGAGGGAGGAGGGCTGGAAGGAGAGAC
macaca_rDNA       GAACGAGGGGGACCAGGGAGGCGGGAGCCTACTTGAGGGAGGAGGTGTGGAAGGAGAGAC
                  ********** **  * ** **** ** ** ***   ********  ** **********

human_rDNA        AGCTTCAGG---------------------------AAGAAAACAAAACACGAATACTGT
gorilla_rDNA      ACCTTCAGG--------------------------AAAAAAAACAAAACACGAATACTGT
chimp_rDNA        AGCTTCAGG---------------------------AAAAAAACAAAACACGAATACTGT
orang_rdna        AGCTTCGGG----------------------------AAAAAACAAAACACGAAAACTAC
gibbon_rDNA       AGCTTCAGG----------------------------AAAAGACAAAACACACAAA----
macaca_rDNA       ATCTTCAGGGAAAAACAAAACAAAACAAAACAAAACAAAAAACCAAACCACGAAAACTGT
                  * **** **                            * **  **** ***  * *    

human_rDNA        CGGACACAGCACTGAC-TACCCGGGTGATGAAATCATCTGCACACTGAACAC--------
gorilla_rDNA      CGGACACAGCACTGAC-TACCCGGGTGATGAAATCATCTGCACACTGAACAC--------
chimp_rDNA        CGGACACAGCACTGAC-TACCCGGGTGATGAAATCATCTGCACACTGAACAC--------
orang_rdna        CGGACACGGCGCTGAG-TATCCGGGTGATGAAATCATCTGCACACTGAACACTGAACCCC
gibbon_rDNA       -AAACGCAGCGCTGAG-GATCCGGGTGATGAAATCATCTGCACACTGAACCCCCCAGTCA
macaca_rDNA       CGGGTACTGCGCTGAGTTATCCGGGTGATGAAATCATCTGCACACTGAACCC--------
                        * ** ****   * ****************************** *        

human_rDNA        -------CCCCGTCACAAGTTTACCT---------ATGTCACAATCTTGCACATGTATGC
gorilla_rDNA      -------CCCCGTCACAAGTTTACCT---------ATGTAACAATCTTGCTCATGTATGC
chimp_rDNA        -------CCCCGTCCCAAGTTTACCT---------ATGTCACAATCTTGCACATGTATGC
orang_rdna        CCCCCCACCCCGTCACAAGTTTAAGTTTACCTATGACATAACACTCTTGCACATGTGTCT
gibbon_rDNA       GAAGTCCCCCAGTCAGAAGTGTACCT---------ATGTGACGATCTTGCAAATAAAAGT
macaca_rDNA       -------CCCAGTCAGAAGTTTACTT---------GTGTAACAATCTTGCACATGTGTGC
                         *** ***  **** **  *            * **  ******  **      

human_rDNA        TTGAACGACAAATAAAAGTTAGGGGGGAGAAGAGAG------------------------
gorilla_rDNA      TTGAACCACAAATAAAAGGGGGGGGG----------------------------------
chimp_rDNA        TTGAACGACAAATAAAAGTTAGGGGGGAGAGAGGAGAGAGAGCGAGAGAGCGAGAGCGAG
orang_rdna        TCGAACAAGAAATAAAAGTTAGAGGGGAGAGGGGAGAGGAGGAGAGGAGGAGAGGAGGAG
gibbon_rDNA       TAGGGGAGAAAGAGAGATAGGGGAGA----------------------------------
macaca_rDNA       TTGAACAAGACATAAAAGTTGGGGGG----------------------------------
                  * *      *    * *    *  *                                   

human_rDNA        ------------------------------------------------------------
gorilla_rDNA      ------------------------------------------------------------
chimp_rDNA        AGCG-----------------------AGAGAGAGAGCGAGAGCGAGAGAGAGAGCGAGA
orang_rdna        AGAGGAGAGAGGAGAGAGGAGAGAGGAGAGAGGAGAGAGAGAGAGAGAGATTGAGAGAGA
gibbon_rDNA       ------------------------------------------AAGAGAGAGAGAGAGAGA
macaca_rDNA       ------------------------------------------------------------
                                                                              

human_rDNA        --GAGAGAGAGAGAGAGAGAGAGACAGAGAGAGACAGAGAGAGAGAGAGAGGAGGGAGAG
gorilla_rDNA      ----------------GAGAGAGACAGAGAGAGACAGAGAGAGAGAGAGAG---------
chimp_rDNA        GCGAGAGCGAGAGCGAGAGAGAGAGAGAGAGAGAGAGAGAGAGAGAGAGAG-AGACACAA
orang_rdna        TTGAGAGAGAGAGAGAGAGAGAGAGAGAGAGAGACAGAGAGAGAGAGAGAG----ACAGA
gibbon_rDNA       GAGAGAGAGAGAGAGAGAGAGAGAGAGAGAGAGAGAGGGAGAGGGAGAGAG----GAGAA
macaca_rDNA       --GGGGGAGAGAGAGAGAGAGAGAGAGACAGAGACAGAGACAGAGAG-------------
                                  ******** *** ***** ** ** ** ***             

human_rDNA        AGAAAACGAAACACCACCTCC---------TTGACCTGAGTCAGGGGGTTTCTGGCCTTT
gorilla_rDNA      GTAAAACGAAACACCACCTCCTTGACCTGATTGACCTGAGTCAGGGGGTTTCTGGCCTTT
chimp_rDNA        GTACAACCAAACACCACCTCC---------TTGACCTGAGTCAGGGGGTTTCTGGCCTTT
orang_rdna        GATAAACGAAACACCCGAAAC---------------------------------------
gibbon_rDNA       GTAAAATGAAACACCACCTCC---------TTGACCTCAGTCAGGGGGTTTCTGGCCTTT
macaca_rDNA       ----AAGGAAACACCACCTCC---------TTGACCTGAGTCAGGGGGTTTCCGGTCTGG
                      **  *******     *                                       

human_rDNA        TGGGAGAACGTTCAGCGACAATGCAGTATTTGGGCCCGTTCTTTTTTTT-----TCTTCT
gorilla_rDNA      ----------TTCAACAACAATGCAGTATTTGGGCCTGTTCTTTTGTTT-------TTCT
chimp_rDNA        TGGGAGAATGTTCAGCGACAATGCAGTATTTGGGCCGGTTCTTTTGTTTCTTCTTCTTCT
orang_rdna        ---ACTAACGTTCACTGACAGTGCAGCATTTGGGCCTGTTCTTTTTTTT-----TTTTCT
gibbon_rDNA       TGGGGGAACGTTCAGCGACAATGCAGTATTGGGGTCTGTTCTTTCTTTG-----TTCTTT
macaca_rDNA       TGGCGGAACGTTCAGTGACAATGGAGTATTTTGGCCTGTTCTTTTTTTG-----TGCGTT
                            ****   *** ** ** ***  ** * *******  **           *

human_rDNA        TCTTTTCTTT-----------------CTTTTTTTTTGGACTGAGTCTCTCTCGCTCTGT
gorilla_rDNA      TCTTTTCTTT-----------------C-TTTTTTTTGGACTGAGTCTCTCTCGCTCTGT
chimp_rDNA        TCTTTTCTTT-----------------C-TTTTTTTTGGACTGAGTCTCTCTCGCTCTGT
orang_rdna        TCTTTTCTTT----------------------TTTTCGGACTGAGTCTCTGTCGCTCGGT
gibbon_rDNA       TCTTTTTTTT-----------------------------TGGGACCTTCTCTCGCTCTGT
macaca_rDNA       TGCTATTTTTTTTGCTGCTGTTGTTGTTGTTGTTTTAAGACAGAG----TCTCACTCAGC
                  *  * * ***                                **     * ** *** * 

human_rDNA        CACCCAGGCTGCGGTGCGGTG------GCGCTCTCTCGGCTCAC----------------
gorilla_rDNA      CACCCAGGCTGCGGTGCAGTGGCGCTCGCGCTCTCTCGGCTCAC----------------
chimp_rDNA        CACCCAGGCTGCGGTGCAGTG------GCGCTCTCTCGGCTCAC----------------
orang_rdna        CACCGAGGCTGCGGTGCAGTG------GCGCTCTCTCGGCTCAC----------------
gibbon_rDNA       CACCCAGACTGCGGTGCAGTG------GCGCTCTCTCGGCTCACCCTCTCCTGTCAACTA
macaca_rDNA       CACCCAGCCTGGAGTGCGGTG------GTGCGAT-TCGGCTCAC----------------
                  **** ** ***  **** ***      * **  * *********                

human_rDNA        ------------------------------------------------------------
gorilla_rDNA      ------------------------------------------------------------
chimp_rDNA        ------------------------------------------------------------
orang_rdna        ------------------------------------------------------------
gibbon_rDNA       TTTCCCCCTTCCCTATAGGATAGCACTGTTCTCCACCGTGCATATACATACAAGCCAACA
macaca_rDNA       ------------------------------------------------------------
                                                                              

human_rDNA        ------------------------------------------------------------
gorilla_rDNA      ------------------------------------------------------------
chimp_rDNA        ------------------------------------------------------------
orang_rdna        ------------------------------------------------------------
gibbon_rDNA       TAGACTTTTTCCCATCAGCAGGTGTTGCATATATATTCCTAGAATCAGGTACCCATACAT
macaca_rDNA       ------------------------------------------------------------
                                                                              

human_rDNA        ------------------------------------------------------------
gorilla_rDNA      ------------------------------------------------------------
chimp_rDNA        ------------------------------------------------------------
orang_rdna        ------------------------------------------------------------
gibbon_rDNA       TAAACAAGTTTTCCAGGATGTATCTGTAGCTCCTAGACTGTTTCACATTGAATGCCTGCT
macaca_rDNA       ------------------------------------------------------------
                                                                              

human_rDNA        ------------------------------------------------------------
gorilla_rDNA      ------------------------------------------------------------
chimp_rDNA        ------------------------------------------------------------
orang_rdna        ------------------------------------------------------------
gibbon_rDNA       CTGCTTCAGTATGTTTCTCTCAGCTACTGACTGTCAACCTACCTCTGTTCGTGTTTATTC
macaca_rDNA       ------------------------------------------------------------
                                                                              

human_rDNA        ------------------------------------------------------------
gorilla_rDNA      ------------------------------------------------------------
chimp_rDNA        ------------------------------------------------------------
orang_rdna        ------------------------------------------------------------
gibbon_rDNA       GGTCTAGGAGATGGCCTTCAAGACTTTCAAATGAGGGACACGTTAGGATCGGATTCACGA
macaca_rDNA       ------------------------------------------------------------
                                                                              

human_rDNA        ------------------------------------------------------------
gorilla_rDNA      ------------------------------------------------------------
chimp_rDNA        ------------------------------------------------------------
orang_rdna        ------------------------------------------------------------
gibbon_rDNA       TAGGTTTCATAGTATAACCATCTTAAGATCGTGTGTCGGTCATCGACATTCTAATGTATG
macaca_rDNA       ------------------------------------------------------------
                                                                              

human_rDNA        ------------------------------------------------------------
gorilla_rDNA      ------------------------------------------------------------
chimp_rDNA        ------------------------------------------------------------
orang_rdna        ------------------------------------------------------------
gibbon_rDNA       GGTAACTGAGCAGACTTCAGTGGCCATTCTTCCTAGCGTAGTGTACCAGATGACACCGTG
macaca_rDNA       ------------------------------------------------------------
                                                                              

human_rDNA        ------------------------------------------------------------
gorilla_rDNA      ------------------------------------------------------------
chimp_rDNA        ------------------------------------------------------------
orang_rdna        ------------------------------------------------------------
gibbon_rDNA       TTCACCGCAGGGGATTCGCTCCGTTTCCTAAAATCAAAACTGGGAGTAAATGAGTGAGGT
macaca_rDNA       ------------------------------------------------------------
                                                                              

human_rDNA        ------------------------------------------------------------
gorilla_rDNA      ------------------------------------------------------------
chimp_rDNA        ------------------------------------------------------------
orang_rdna        ------------------------------------------------------------
gibbon_rDNA       AAAAGGAGGTTCCCAAGAGTGATGAAACCAGACAGCAGACCACAGCCAACGGTCTATCCT
macaca_rDNA       ------------------------------------------------------------
                                                                              

human_rDNA        ------------------------------------------------------------
gorilla_rDNA      ------------------------------------------------------------
chimp_rDNA        ------------------------------------------------------------
orang_rdna        ------------------------------------------------------------
gibbon_rDNA       CCTAGGAGGCCGATGCTTACGGATGATAAACCGTCTCTGAATGACGGAGGCTCGGGAGAC
macaca_rDNA       ------------------------------------------------------------
                                                                              

human_rDNA        ------------------------------------------------------------
gorilla_rDNA      ------------------------------------------------------------
chimp_rDNA        ------------------------------------------------------------
orang_rdna        ------------------------------------------------------------
gibbon_rDNA       ATGGGCTTAAGAAGCTGATGGGTTACAATCAGGGAAAGACACATTGGAATGTGACGACTG
macaca_rDNA       ------------------------------------------------------------
                                                                              

human_rDNA        ------------------------------------------------------------
gorilla_rDNA      ------------------------------------------------------------
chimp_rDNA        ------------------------------------------------------------
orang_rdna        ------------------------------------------------------------
gibbon_rDNA       AGAACATTTCTTTTCTTTTTGTTGTTGTTGTGGTTGTGGTTGTGGTTGTGGAGACGGGGC
macaca_rDNA       ------------------------------------------------------------
                                                                              

human_rDNA        ------------------------------------------------------------
gorilla_rDNA      ------------------------------------------------------------
chimp_rDNA        ------------------------------------------------------------
orang_rdna        ------------------------------------------------------------
gibbon_rDNA       CTGGCTCTGTTGCCCGGGCTGGAGTGCAGCGGCGCAATCTTGGCTCCCTGCAACTGCAGT
macaca_rDNA       ------------------------------------------------------TGCAAC
                                                                              

human_rDNA        ------------------------------------------------------------
gorilla_rDNA      ------------------------------------------------------------
chimp_rDNA        ------------------------------------------------------------
orang_rdna        ------------------------------------------------------------
gibbon_rDNA       CTCCGCCTCTGGGGCTCAAGCCATTCTTTCACCTCAATCTCCTGAGTAGCTGGAACTACA
macaca_rDNA       CACCGTCTCCCAGGTTCAAGCGATTCTCCCGTCTCAGCCTCCTGAGCAGCTGGGATTACA
                                                                              

human_rDNA        ------------------------------------------------------------
gorilla_rDNA      ------------------------------------------------------------
chimp_rDNA        ------------------------------------------------------------
orang_rdna        ------------------------------------------------------------
gibbon_rDNA       GGCATTCACCACCGTGCCCAGCTCATTTTTTTTTTTTTTTTTTGTAGAGATGGGGTTTTG
macaca_rDNA       GGCACCCACCATCACGCTCCGAAGA-----TGTTTCTATGTTAGTAGAGACGGAGTTTCA
                                                                              

human_rDNA        ------------------------------------------------------------
gorilla_rDNA      ------------------------------------------------------------
chimp_rDNA        ------------------------------------------------------------
orang_rdna        ------------------------------------------------------------
gibbon_rDNA       CCACGTTGCCCAGGCTGGTCTCCAACTCCTGAGCTCGAGCAATCTGCTCACCTTGGCCTC
macaca_rDNA       CCATGTGGGCCAGGCTGCTCTTGAACTCCTGACCTCAGGTGATCCGCCCACCTCGGCCTC
                                                                              

human_rDNA        ------------------------------------------------------------
gorilla_rDNA      ------------------------------------------------------------
chimp_rDNA        ------------------------------------------------------------
orang_rdna        ------------------------------------------------------------
gibbon_rDNA       CTAAAGTGCTGAGATTACAGGTGTGAGCCACCGGGCCTGGCCTACATTCCATTTAATGGC
macaca_rDNA       CCAAAGTGCTGGGATTACATGTGTGAGCCACTGCGCCCGGTGGCGGTCCCTGTGTTTTTT
                                                                              

human_rDNA        ------------------------------------------------------------
gorilla_rDNA      ------------------------------------------------------------
chimp_rDNA        ------------------------------------------------------------
orang_rdna        ------------------------------------------------------------
gibbon_rDNA       ATAATTTTTAGGAAGCATTACTGTAATTTCCTCAGAATAGGAGTTATGGACTAAAAATGT
macaca_rDNA       TTTCTTTTTTCTTTTTCTTTTTTTTCTTTCTTT---------------------------
                                                                              

human_rDNA        ------------------------------------------------------------
gorilla_rDNA      ------------------------------------------------------------
chimp_rDNA        ------------------------------------------------------------
orang_rdna        ------------------------------------------------------------
gibbon_rDNA       CATGGGGAAGACTCTCCAAAGCCGGCCCTAAAAGCTGCGATATCTGAGGGATAATGGCCT
macaca_rDNA       ------------------------------------------------------------
                                                                              

human_rDNA        ------------------------------------------------------------
gorilla_rDNA      ------------------------------------------------------------
chimp_rDNA        ------------------------------------------------------------
orang_rdna        ------------------------------------------------------------
gibbon_rDNA       AGAGGATATCTGACAGGGTAGCATTAAGAGAAGTAAGAGAGGACTGGGCGTGGTGGCTCA
macaca_rDNA       ------------------------------------------------------------
                                                                              

human_rDNA        ------------------------------------------------------------
gorilla_rDNA      ------------------------------------------------------------
chimp_rDNA        ------------------------------------------------------------
orang_rdna        ------------------------------------------------------------
gibbon_rDNA       TGCTTGCAATCCCAGGCTTTGGGAGGCTTAGGCAGGAGGATTGCTTGAGGCCAGGAGTTC
macaca_rDNA       ------------------------------------------------------------
                                                                              

human_rDNA        ------------------------------------------------------------
gorilla_rDNA      ------------------------------------------------------------
chimp_rDNA        ------------------------------------------------------------
orang_rdna        ------------------------------------------------------------
gibbon_rDNA       AAGACCGGCCTAGGCAATAGAGCGAGGTCCCGTCTGTACAAAAAAAAAATTAAAAAAAAA
macaca_rDNA       ------------------------------------------------------------
                                                                              

human_rDNA        ------------------------------------------------------------
gorilla_rDNA      ------------------------------------------------------------
chimp_rDNA        ------------------------------------------------------------
orang_rdna        ------------------------------------------------------------
gibbon_rDNA       AAAATGTTTTCATTAGCCGGGTGTGGTGGTGCCTATCTGTGGTCCTAACTACCCCAGAGG
macaca_rDNA       ------------------------------------------------------------
                                                                              

human_rDNA        ------------------------------------------------------------
gorilla_rDNA      ------------------------------------------------------------
chimp_rDNA        ------------------------------------------------------------
orang_rdna        ------------------------------------------------------------
gibbon_rDNA       CTGAGGCGGGAGGATCACTTGAGCCCAGGAGTTTGAGGCTGCGGTGAACCGTGACTGTAG
macaca_rDNA       ------------------------------------------------------------
                                                                              

human_rDNA        ------------------------------------------------------------
gorilla_rDNA      ------------------------------------------------------------
chimp_rDNA        ------------------------------------------------------------
orang_rdna        ------------------------------------------------------------
gibbon_rDNA       CACTGCACTCCAGCCTGGGTGACAGTAAGAGACCCCGTCTGAAAAAGAATAAAAAAAGAG
macaca_rDNA       ------------------------------------------------------------
                                                                              

human_rDNA        ------------------------------------------------------------
gorilla_rDNA      ------------------------------------------------------------
chimp_rDNA        ------------------------------------------------------------
orang_rdna        ------------------------------------------------------------
gibbon_rDNA       TAAATGACCATAGGGAAGGCACAGTGAGGTGGAACGTGGTCACTGGCGGTTATAAGGAAC
macaca_rDNA       ------------------------------------------------------------
                                                                              

human_rDNA        ------------------------------------------------------------
gorilla_rDNA      ------------------------------------------------------------
chimp_rDNA        ------------------------------------------------------------
orang_rdna        ------------------------------------------------------------
gibbon_rDNA       GGAAACTCCATGGGTTTCAGAGTCAGAGGAAGACGCTAGGGCTTATTCACCCAGAAATGC
macaca_rDNA       ------------------------------------------------------------
                                                                              

human_rDNA        ------------------------------------------------------------
gorilla_rDNA      ------------------------------------------------------------
chimp_rDNA        ------------------------------------------------------------
orang_rdna        ------------------------------------------------------------
gibbon_rDNA       GTTCTAAGTCAAGGTCAACACCGTCGACTTTGACCTCGGGTCTCGGTTTTGCCTCCGTGC
macaca_rDNA       ------------------------------------------------------------
                                                                              

human_rDNA        ------------------------------------------------------------
gorilla_rDNA      ------------------------------------------------------------
chimp_rDNA        ------------------------------------------------------------
orang_rdna        ------------------------------------------------------------
gibbon_rDNA       TGGTTTTTGCTAAGGATCCCTCTTGGATACGAGAGCCTTCCTACTCATCGTGGAAATAAC
macaca_rDNA       ------------------------------------------------------------
                                                                              

human_rDNA        ------------------------------------------------------------
gorilla_rDNA      ------------------------------------------------------------
chimp_rDNA        ------------------------------------------------------------
orang_rdna        ------------------------------------------------------------
gibbon_rDNA       ACACAAAAGCCACTTGATGACGGTGTTACGAGTTTCCTATTGCTACTGTCACAAAATTAC
macaca_rDNA       ------------------------------------------------------------
                                                                              

human_rDNA        ------------------------------------------------------------
gorilla_rDNA      ------------------------------------------------------------
chimp_rDNA        ------------------------------------------------------------
orang_rdna        ------------------------------------------------------------
gibbon_rDNA       CGTCAAATGGGTGGCTTAAAGCAAGGAAAATGTATTATCTTATAGTTCTGGAGATTAGAA
macaca_rDNA       ------------------------------------------------------------
                                                                              

human_rDNA        ------------------------------------------------------------
gorilla_rDNA      ------------------------------------------------------------
chimp_rDNA        ------------------------------------------------------------
orang_rdna        ------------------------------------------------------------
gibbon_rDNA       ACCCAAAATTAGTCTCTCTAGGCTACAACGGGTGTCAGCAGAGCTGCATTCCTCTGGAGA
macaca_rDNA       ------------------------------------------------------------
                                                                              

human_rDNA        ------------------------------------------------------------
gorilla_rDNA      ------------------------------------------------------------
chimp_rDNA        ------------------------------------------------------------
orang_rdna        ------------------------------------------------------------
gibbon_rDNA       CTCTAGGAAAGAATCAATTGCTCTTACTTTTCCGGCTGCTAGAGGCTATCTGCGTTTCTT
macaca_rDNA       ------------------------------------------------------------
                                                                              

human_rDNA        ------------------------------------------------------------
gorilla_rDNA      ------------------------------------------------------------
chimp_rDNA        ------------------------------------------------------------
orang_rdna        ------------------------------------------------------------
gibbon_rDNA       AGCCTGTGACCCCCTTCCAGCAATCACAGCACCCTGACCTCTGCTTCCATGATTGCATCT
macaca_rDNA       ------------------------------------------------------------
                                                                              

human_rDNA        ------------------------------------------------------------
gorilla_rDNA      ------------------------------------------------------------
chimp_rDNA        ------------------------------------------------------------
orang_rdna        ------------------------------------------------------------
gibbon_rDNA       CTTTCTTTGATTCTTACTCACCTGCCCTCTATTATAAGGACACTTGTAATTATATTGGGC
macaca_rDNA       ------------------------------------------------------------
                                                                              

human_rDNA        ------------------------------------------------------------
gorilla_rDNA      ------------------------------------------------------------
chimp_rDNA        ------------------------------------------------------------
orang_rdna        ------------------------------------------------------------
gibbon_rDNA       CCACCTGGATCATCTGGGCTTCTCTTCCTGTCTCAAAATACTTAATTCCATTTGTCAAGT
macaca_rDNA       ------------------------------------------------------------
                                                                              

human_rDNA        ------------------------------------------------------------
gorilla_rDNA      ------------------------------------------------------------
chimp_rDNA        ------------------------------------------------------------
orang_rdna        ------------------------------------------------------------
gibbon_rDNA       TCTCTTTGCTATTTAAAGTAACATATCCACAGGTCCCAGGGATGAGGGTATGGACATATT
macaca_rDNA       ------------------------------------------------------------
                                                                              

human_rDNA        ------------------------------------------------------------
gorilla_rDNA      ------------------------------------------------------------
chimp_rDNA        ------------------------------------------------------------
orang_rdna        ------------------------------------------------------------
gibbon_rDNA       TGAGGAACCATTATGCTGCCTACCGTCGGCAGTGTCTTCACTGAAGGACAGAAAGCACTG
macaca_rDNA       ------------------------------------------------------------
                                                                              

human_rDNA        ------------------------------------------------------------
gorilla_rDNA      ------------------------------------------------------------
chimp_rDNA        ------------------------------------------------------------
orang_rdna        ------------------------------------------------------------
gibbon_rDNA       ATCTATGCTGAACGTGGTGAGTAACTCAGGACCCAAAGAGCTCAAGGAAAATGGCTCACT
macaca_rDNA       ------------------------------------------------------------
                                                                              

human_rDNA        ------------------------------------------------------------
gorilla_rDNA      ------------------------------------------------------------
chimp_rDNA        ------------------------------------------------------------
orang_rdna        ------------------------------------------------------------
gibbon_rDNA       GTTCCAAAAGTAAAAGGATTGACTGTAGCCTAGTTTGTCGACTTAAAATCTTTAAACGCT
macaca_rDNA       ------------------------------------------------------------
                                                                              

human_rDNA        ------------------------------------------------------------
gorilla_rDNA      ------------------------------------------------------------
chimp_rDNA        ------------------------------------------------------------
orang_rdna        ------------------------------------------------------------
gibbon_rDNA       TAACATCGCTTCTTGCTCCAAGAAACTCTCTCCTTAAATACGTCATCGTTATTTTTTACA
macaca_rDNA       ------------------------------------------------------------
                                                                              

human_rDNA        ------------------------------------------------------------
gorilla_rDNA      ------------------------------------------------------------
chimp_rDNA        ------------------------------------------------------------
orang_rdna        ------------------------------------------------------------
gibbon_rDNA       TTAACCAAACAATTACTGCGATTTTTGTGTTCTGAAAACAGGAACGTGACAGTCGGCTTC
macaca_rDNA       -------------------------------------------------CTTTCTTTCTT
                                                                              

human_rDNA        ------------------------------------------------------------
gorilla_rDNA      ------------------------------------------------------------
chimp_rDNA        ------------------------------------------------------------
orang_rdna        ------------------------------------------------------------
gibbon_rDNA       TCTCCCAGAAACCTTTCACGTTTCTTTTTACCTAGGAGTGTTATGAAAATCATCTCTAAC
macaca_rDNA       TCTTTCTTTCTTTCTTTCTTTCTTTCTTTCTTTTTTGGTAGGGAGGGACTGAGTCTCTCT
                                                                              

human_rDNA        ----------------------------------------------TGAAAC--------
gorilla_rDNA      ----------------------------------------------TGAAAC--------
chimp_rDNA        ----------------------------------------------TGGAAC--------
orang_rdna        ----------------------------------------------TGAAAC--------
gibbon_rDNA       GTGTATGCAACCAGAGCAGCGCACTAGCATGCTGCCGTGTCCTGGCTAAAACTCTCCTGG
macaca_rDNA       CAGTCTGTCACCCAGGCGGGGGTGCAGTGGCACTCCCTCGGCTCACTGCAAC--------
                                                                *  ***        

human_rDNA        ------------------------------------------------------------
gorilla_rDNA      ------------------------------------------------------------
chimp_rDNA        ------------------------------------------------------------
orang_rdna        ------------------------------------------------------------
gibbon_rDNA       GATGCTCACACCCAAGAGAGCGTGGCAGGATGGCCACTCGCTACTTTTGCCCAATCAGAG
macaca_rDNA       ------------------------------------------------------------
                                                                              

human_rDNA        ------------------------------------------------------------
gorilla_rDNA      ------------------------------------------------------------
chimp_rDNA        ------------------------------------------------------------
orang_rdna        ------------------------------------------------------------
gibbon_rDNA       GAGGATTTTGTGGCTAGGCAGGGATTTACACTTACAAAACTTCAGACGGAAGTGCTAGTC
macaca_rDNA       ------------------------------------------------------------
                                                                              

human_rDNA        ------------------------------------------------------------
gorilla_rDNA      ------------------------------------------------------------
chimp_rDNA        ------------------------------------------------------------
orang_rdna        ------------------------------------------------------------
gibbon_rDNA       AGAGACTGAAGACTTCACTTCTCCCGCAATCGGTCAAATCCTGTCAATACTACCTCCTTC
macaca_rDNA       ------------------------------------------------------------
                                                                              

human_rDNA        ------------------------------------------------------------
gorilla_rDNA      ------------------------------------------------------------
chimp_rDNA        ------------------------------------------------------------
orang_rdna        ------------------------------------------------------------
gibbon_rDNA       ATCTCTTTCCATCCCTCCCCTTTCCTCTCCAACCTTATGCCTTTTCTCAAGGCGGCGTGA
macaca_rDNA       ------------------------------------------------------------
                                                                              

human_rDNA        ------------------------------------------------------------
gorilla_rDNA      ------------------------------------------------------------
chimp_rDNA        ------------------------------------------------------------
orang_rdna        ------------------------------------------------------------
gibbon_rDNA       CGCATTGCAGGGATTCCCCAAAATGACTTGATCCTATTAACCGTCTAGGGTGTATAGTAA
macaca_rDNA       ------------------------------------------------------------
                                                                              

human_rDNA        ------------------------------------------------------------
gorilla_rDNA      ------------------------------------------------------------
chimp_rDNA        ------------------------------------------------------------
orang_rdna        ------------------------------------------------------------
gibbon_rDNA       ACATGCAGATTCCTAGGCACCTCACTTAAAATTCTTTTATTCTAAGTCTTGGCAAGGGCT
macaca_rDNA       ------------------------------------------------------------
                                                                              

human_rDNA        ------------------------------------------------------------
gorilla_rDNA      ------------------------------------------------------------
chimp_rDNA        ------------------------------------------------------------
orang_rdna        ------------------------------------------------------------
gibbon_rDNA       TTGGAATCTAAGCGTGTGATAAATATGCCAAAGGGACCCTTATGATTAGGCTAGGATGGG
macaca_rDNA       ------------------------------------------------------------
                                                                              

human_rDNA        ------------------------------------------------------------
gorilla_rDNA      ------------------------------------------------------------
chimp_rDNA        ------------------------------------------------------------
orang_rdna        ------------------------------------------------------------
gibbon_rDNA       CAAAACGGACAGGATGAGATAGGACGACGGGCTTAGAAATCAGGCACACCTTTGTTGGAA
macaca_rDNA       ------------------------------------------------------------
                                                                              

human_rDNA        ------------------------------------------------------------
gorilla_rDNA      ------------------------------------------------------------
chimp_rDNA        ------------------------------------------------------------
orang_rdna        ------------------------------------------------------------
gibbon_rDNA       CATTTTTCAAGCCGATGAACTTGGAAAAGTGACTTAGCTACTCTGATCCTGTACAACGAA
macaca_rDNA       ------------------------------------------------------------
                                                                              

human_rDNA        ------------------------------------------------------------
gorilla_rDNA      ------------------------------------------------------------
chimp_rDNA        ------------------------------------------------------------
orang_rdna        ------------------------------------------------------------
gibbon_rDNA       GAGTTCATTGGTTGTTTGGAGAGTCGAATGGAATCGTCTGTGCGTTTCACTGCACACAAA
macaca_rDNA       ------------------------------------------------------------
                                                                              

human_rDNA        ------------------------------------------------------------
gorilla_rDNA      ------------------------------------------------------------
chimp_rDNA        ------------------------------------------------------------
orang_rdna        ------------------------------------------------------------
gibbon_rDNA       GCCCAGAGGTCGATAACTGGGAATTATCTTCTCTTACCACCCTTCGTGTCTCTCCCTATA
macaca_rDNA       ------------------------------------------------------------
                                                                              

human_rDNA        ------------------------------------------------------------
gorilla_rDNA      ------------------------------------------------------------
chimp_rDNA        ------------------------------------------------------------
orang_rdna        ------------------------------------------------------------
gibbon_rDNA       TTATAATACCTGCCATATGATAGTTTTCACCCCTGAGGGATGCTGACTGACTCTGCAGAT
macaca_rDNA       ------------------------------------------------------------
                                                                              

human_rDNA        ------------------------------------------------------------
gorilla_rDNA      ------------------------------------------------------------
chimp_rDNA        ------------------------------------------------------------
orang_rdna        ------------------------------------------------------------
gibbon_rDNA       GTCACAGACAGACAACCGGGAACACTCGTCTGAGTCCTCTGCCAGGACCTTCCCTATCTG
macaca_rDNA       ------------------------------------------------------------
                                                                              

human_rDNA        ------------------------------------------------------------
gorilla_rDNA      ------------------------------------------------------------
chimp_rDNA        ------------------------------------------------------------
orang_rdna        ------------------------------------------------------------
gibbon_rDNA       TCCGGTTGTCAACCGCATCCTGTAACGACACAGGCTTTGCAGAGCTCTCCCTGCTCCACG
macaca_rDNA       ------------------------------------------------------------
                                                                              

human_rDNA        ------------------------------------------------------------
gorilla_rDNA      ------------------------------------------------------------
chimp_rDNA        ------------------------------------------------------------
orang_rdna        ------------------------------------------------------------
gibbon_rDNA       GCTTCCTCTCATTCACGAGAAAACGGTGGGCTTCATCGTGCGAGGCCTTGTACACCATCG
macaca_rDNA       ------------------------------------------------------------
                                                                              

human_rDNA        ------------------------------------------------------------
gorilla_rDNA      ------------------------------------------------------------
chimp_rDNA        ------------------------------------------------------------
orang_rdna        ------------------------------------------------------------
gibbon_rDNA       TGGGGATTCAGGCTTTTTCTAGTCCTCTGTGATTTTCCTTTCCTAAGGTCTTCAGACTAG
macaca_rDNA       ------------------------------------------------------------
                                                                              

human_rDNA        ------------------------------------------------------------
gorilla_rDNA      ------------------------------------------------------------
chimp_rDNA        ------------------------------------------------------------
orang_rdna        ------------------------------------------------------------
gibbon_rDNA       ATATCCTTATCTGCCTCCCTATTTTACCTACAATCCTATCCCCTTCCCCAACCGTTGCTC
macaca_rDNA       ------------------------------------------------------------
                                                                              

human_rDNA        ------------------------------------------------------------
gorilla_rDNA      ------------------------------------------------------------
chimp_rDNA        ------------------------------------------------------------
orang_rdna        ------------------------------------------------------------
gibbon_rDNA       CCTTGCAGGCAGTCTCTGCTCGACCGGGTCATGTTCCTCCTACTCTATGGGCGACAACTT
macaca_rDNA       ------------------------------------------------------------
                                                                              

human_rDNA        ------------------------------------------------------------
gorilla_rDNA      ------------------------------------------------------------
chimp_rDNA        ------------------------------------------------------------
orang_rdna        ------------------------------------------------------------
gibbon_rDNA       GACAACTTTGTCCACCGTGTTTTTTACCTGTTCACCTGCCACACTGTTCTTCAAAGTTCA
macaca_rDNA       ------------------------------------------------------------
                                                                              

human_rDNA        ------------------------------------------------------------
gorilla_rDNA      ------------------------------------------------------------
chimp_rDNA        ------------------------------------------------------------
orang_rdna        ------------------------------------------------------------
gibbon_rDNA       CGTCGTATCGCTTTCCCTAAAACCTTCCACGGAATCCCCAGACTAACACCCCGTGAAGGC
macaca_rDNA       ------------------------------------------------------------
                                                                              

human_rDNA        ------------------------------------------------------------
gorilla_rDNA      ------------------------------------------------------------
chimp_rDNA        ------------------------------------------------------------
orang_rdna        ------------------------------------------------------------
gibbon_rDNA       AGGTTGTCCTTAAACCTTGGGTGACACACGAGCCTTCAAATAGGAACCACTCTATGGTGC
macaca_rDNA       ------------------------------------------------------------
                                                                              

human_rDNA        ------------------------------------------------------------
gorilla_rDNA      ------------------------------------------------------------
chimp_rDNA        ------------------------------------------------------------
orang_rdna        ------------------------------------------------------------
gibbon_rDNA       TCAGTCAGCTGGTAGTCGTGGGCCAATGCTGTCTCTCTCCTTGGGAATAGGGACTGCTGC
macaca_rDNA       ------------------------------------------------------------
                                                                              

human_rDNA        ------------------------------------------------------------
gorilla_rDNA      ------------------------------------------------------------
chimp_rDNA        ------------------------------------------------------------
orang_rdna        ------------------------------------------------------------
gibbon_rDNA       TTCTCCCACCTCAACGGTGTCTGCTGCAGGAACACACCTGGCTTCGATCGATATGCCGGG
macaca_rDNA       ------------------------------------------------------------
                                                                              

human_rDNA        ------------------------------------------------------------
gorilla_rDNA      ------------------------------------------------------------
chimp_rDNA        ------------------------------------------------------------
orang_rdna        ------------------------------------------------------------
gibbon_rDNA       CGTTGTGAAATGCCTTCTCTAACAAATACTTCAGGCTTGAACACCTCATCTGGAGTGGTA
macaca_rDNA       ------------------------------------------------------------
                                                                              

human_rDNA        ------------------------------------------------------------
gorilla_rDNA      ------------------------------------------------------------
chimp_rDNA        ------------------------------------------------------------
orang_rdna        ------------------------------------------------------------
gibbon_rDNA       ACGGAACAGGTTTTGGGAGGTCAGAGCAAATGCAGAGAAAACACATTCTACCTTAAACTG
macaca_rDNA       ------------------------------------------------------------
                                                                              

human_rDNA        ------------------------------------------------------------
gorilla_rDNA      ------------------------------------------------------------
chimp_rDNA        ------------------------------------------------------------
orang_rdna        ------------------------------------------------------------
gibbon_rDNA       TACTTTATCTCCACAAATATCCTTGAAATGCTGCAAGAAAGCCCCGATACTATGGGACAT
macaca_rDNA       ------------------------------------------------------------
                                                                              

human_rDNA        ------------------------------------------------------------
gorilla_rDNA      ------------------------------------------------------------
chimp_rDNA        ------------------------------------------------------------
orang_rdna        ------------------------------------------------------------
gibbon_rDNA       ACAGGTAGAAAACTGAAGGACTAATACAATTTCCAGTAGCCCATAGGATAGTAAGCAAGA
macaca_rDNA       ------------------------------------------------------------
                                                                              

human_rDNA        ------------------------------------------------------------
gorilla_rDNA      ------------------------------------------------------------
chimp_rDNA        ------------------------------------------------------------
orang_rdna        ------------------------------------------------------------
gibbon_rDNA       AAATGAGTTGCGTCCACAGTTAATAATCCTAATAATGTGTTATGGACTTCAAAATTGCTA
macaca_rDNA       ------------------------------------------------------------
                                                                              

human_rDNA        ------------------------------------------------------------
gorilla_rDNA      ------------------------------------------------------------
chimp_rDNA        ------------------------------------------------------------
orang_rdna        ------------------------------------------------------------
gibbon_rDNA       AAAGAATAGATTTGTAATATTCTCCCCCCGAAAAGGTCCTAAGTTGGTGAGGTGATGAAT
macaca_rDNA       ------------------------------------------------------------
                                                                              

human_rDNA        ------------------------------------------------------------
gorilla_rDNA      ------------------------------------------------------------
chimp_rDNA        ------------------------------------------------------------
orang_rdna        ------------------------------------------------------------
gibbon_rDNA       ATGTTGCTTAGCTCGATTGAGTCTTTCTACGATGCATACGTAGATCAAACTATCACGATA
macaca_rDNA       ------------------------------------------------------------
                                                                              

human_rDNA        ------------------------------------------------------------
gorilla_rDNA      ------------------------------------------------------------
chimp_rDNA        ------------------------------------------------------------
orang_rdna        ------------------------------------------------------------
gibbon_rDNA       TACCTCATAAATGTACACAATTATTATCGGTCCATTAAAAATATATTTAAAATGAGTTAA
macaca_rDNA       ------------------------------------------------------------
                                                                              

human_rDNA        ------------------------------------------------------------
gorilla_rDNA      ------------------------------------------------------------
chimp_rDNA        ------------------------------------------------------------
orang_rdna        ------------------------------------------------------------
gibbon_rDNA       GCATCCTTTTCTATGCTTTTAGAGCTGCCTCTGCCTTCCCAAACTACCCCAGTATTCACT
macaca_rDNA       ------------------------------------------------------------
                                                                              

human_rDNA        --------------------------------------CTCTGCTTCCCGGGTTCCAGTG
gorilla_rDNA      --------------------------------------CTCTGCTTCCCGGGTTCCAGTG
chimp_rDNA        --------------------------------------CTCTGCTTCCCGGGCTCCAGTG
orang_rdna        --------------------------------------CTCTGCTTCCCGGCTTCCAGTG
gibbon_rDNA       CCCCCACACCCTGGGTAGTCAGCCACTGACAGGAGAGGCTCGGCTTCCCTGGTTCCGGGG
macaca_rDNA       --------------------------------------CTCTGCCTCCCGGATTCCAGTG
                                                        *** ** **** *  *** * *

human_rDNA        ATTCTTCTTC-GGTAGCTGGGATTACAGGCGCACACCATGACGGCCGGCTCATATTCCTA
gorilla_rDNA      ATTCTTCTCCGGGTAGCTGGGATTACAGGCGCGCACCATGACGGCCGGCTCGTATTTCTA
chimp_rDNA        ATTCTTCTTC-GGTAGCTGGGATTACAGGCACGCACCAGGATGGCCGGCTCATATTCTTA
orang_rdna        ATTCTTCTTC-GGTAGCTGGGATTACAGGCGCGCACCGCCACGGCCGGCTGATATTTCTA
gibbon_rDNA       ATTCTTCTTC-GGTAGCTGGGATGACAGGCACGCACCACCACAGCTGGCTAATTTTTCTA
macaca_rDNA       ATTCTTCTTC-AGTGGCTGGGATTACAGGCGCACACCACCACATCCGGCTAATTTTTGTA
                  ******** *  ** ******** ****** * ****   *   * ****  * **  **

human_rDNA        TTTTCAGTAGAGACGGGGTTTCTCCACGTTGGCCACGCTGGTCTCGAACTCCTGACCTCA
gorilla_rDNA      TTTTTAGTAGAGACGGGGTTTCTCCATGTTGGCCATGCTGGTCTCGAACTCCTGACCTCA
chimp_rDNA        TTTTTAGTAGAGAGGGGGTTTCTCCACGTTGGCCACGCTGGTATCGAACTCTTGACCTCA
orang_rdna        TTTTTTGTAGACGCGGGGTTTCTCCGTGTTGGCCACGCTGGTATCGAACCCCTGACCTCA
gibbon_rDNA       GTTTTAGTAGAGACGGGGTTTCTTCTTGTTGGCCACCCTGGTCTCGAACTCCTGGCCTCA
macaca_rDNA       TTTTGAGTAGAGACGGGGTTTCTCCATGTTGGCCGCACTGGTCTCGAACTCCTGACCTCA
                   ***  *****   ********* *  *******   ***** ****** * ** *****

human_rDNA        AATGATCCGCCTTCCTGGGCCTCCCAAAGTGCTGGAAACGACAGGCCTGAGCCGCCGGGA
gorilla_rDNA      AATGATCCGCCTTCCTGGGCCTCCCAAGGTGCTGG-GACGACAGGCCTGTGCCGCCGGGA
chimp_rDNA        AATGATGCGCCTTCCTGGGCCTCCCAAAGTGCTGGAAACGACCGGCCTGAGCCGCCGGGA
orang_rdna        AAGGATCCGCCTTCCCGGGCCTCCCGAAGTGCTGG-GACGACAGGCCTGAGCCGCCGGGA
gibbon_rDNA       AGTGATCCGCCCTCCTGGGCCTCCCAAAGTGCTGG-GACGACAGGCCTGCGCCGCCGGGA
macaca_rDNA       AGTGATCCGTTCTCCTGGGCCTCCCAAAGTGCGAG-GACGACAGGCCTGAGCCGCCGGGA
                  *  *** **   *** ********* * ****  *  ***** ****** **********

human_rDNA        TTTCAGCCTTTAAAAGCGCGGGCCCTGCCACCTTTCGCTGTGGCCCTTACGCTCAGAATG
gorilla_rDNA      TTTCAGCCTTTAAAAGCGCGGGCCCTGCCAACTTTCGCTGCGGCCCTTACGCTCAGAATG
chimp_rDNA        TTTCAGCCTTTAAAAGCGCGGGCCCTGCCAACTTTCGCTGCGGCCCTTACGCTCAGAAGG
orang_rdna        TTTCAGCCTTTCAAAGCGTGGGCCCTGCCACCTTTCGCTGCGGCCCTGACGCTCAGAATG
gibbon_rDNA       TCTCAGCCTTTAAAAGCGCGGGCCCTGCCACCTTTCGCTGAGGCCCTTACGCTCTGAATG
macaca_rDNA       TTTCAGCCTTTAAAAGTGCCGGCCCTACCACCTTTCGCTGTGGACGTTACGCTCTGAATG
                  * ********* **** *  ****** *** ********* ** * * ****** *** *

human_rDNA        ACG----TGTCCTCTCTGCCGTAGGTTGACTCCTTGAGTCCCCTAGGCCATTGCACTGTA
gorilla_rDNA      ACG----TGTCCTCTCTGCCCTAGGTTGACTCCTTGAGTCCCCTAGGCCATTGCACTGTA
chimp_rDNA        ACG----TGTCCTCTCTGCCATAGGTTGACTCCTTGAGTCCCCTAGGCCATTGCACTGTA
orang_rdna        ACG----TGTCCTCTCTCCCATAGGTGGACTCCTTGAGTCCCCTATGCCGTTGCACTCTA
gibbon_rDNA       ATGTGTCTGTCCTCTCTGCCATAAGTTGACTCCTTGTGTCCCCTATGCCATTGCACTCTA
macaca_rDNA       ACG----TGCCATCTCTGCCATAGGTTGACTCCCTGAGTCCCCTCTGCCATTTCACTCCA
                  * *    ** * ***** ** ** ** ****** ** *******  *** ** ****  *

human_rDNA        GCCTGGGCAGCAAGAGCCAAACTCCGT-CCCCCCACCTCCCCGCGCACATAATAACTAAC
gorilla_rDNA      GCCTGGGCAGCAAGAGCCAAACTCCGT-CCCCCCACCTCCCCGCGCAAAAACTAACTAAC
chimp_rDNA        GCCTGGGCAGCAAGAGCCAAACTCCGT-CCCCCCACCTCCCCGCGCAAATAATAACTAAC
orang_rdna        GCCTGGGCGGCGAGAGCGAAACTCCGTCCCCCCCACCTCCCCACGCAAAAAGTAAATACA
gibbon_rDNA       GCCTGGGCAGCGAGAGCGAAACTCCGT-CCCCCCACCTCCCCGCGTAATGAATACATACA
macaca_rDNA       TCCTGGGACGCAAGAGCGAAACTCCAT-CCCGCCACCTCCTCGTGCAAAACAAAACAAAA
                   ******  ** ***** ******* * *** ******** *  * *      *   *  

human_rDNA        TAACAAACTAACTAACTAACTA--------AACTAACTAAATAAATAAAATCTCTACACG
gorilla_rDNA      TAACTA------------------------AACTAACTAACTAACTAAAATCTCTACACG
chimp_rDNA        TAACGAACGAACG-----------------AACTAACTAAGTAAATAAAATCTCTACACG
orang_rdna        TACATAAAGAGATAAGTAAGTA-------------AGTAAATCGATAAAATCTCTACACA
gibbon_rDNA       TGCATACATACATACATACATACATACATACACAAATACATTAAAAAAAATCTCTACATG
macaca_rDNA       CGGAACAAAACAAAACAAAACA-------------------AAAAAAGAAACTCTACACA
                                                                * ** *******  

human_rDNA        TCACCTCTAAGTGTGTGTTCCCGTGAGGAGTGATTTCTAAGAAATGGCACTGTACACTGA
gorilla_rDNA      TCACCTCTAAGTGTGTGTTCCCGT---GAGTGATTTCTAAGAAATGGCACTGTACACTGA
chimp_rDNA        TCACCTCTAAGTGTGTGTTCCCGTGAGGAGTGATTTCTAAGAAATGGCACTGTACACTGA
orang_rdna        TCACCTAGAAGTGTGTGTTCCCCT---GAGTGATTTCTGAGAAATGGCACTGTACGCTGA
gibbon_rDNA       TGACCTATAACTATGTGTTCCCGT---CAGTGATTTCTAAGAAATGGCACTGTACACTGA
macaca_rDNA       TGACCTGTAAGTGTCTGTTCCTGT---GAGTGATTTCTGAGATACGGCACTGTAGACTGA
                  * ****  ** * * ******  *    ********** *** * *********  ****

human_rDNA        ACGCAGTGGCTCACGTCTGTCATCC--------------------------------CGA
gorilla_rDNA      ACGCAGTGGCTCACGTCTGTCATCC--------------------------------CGA
chimp_rDNA        ACGCAGTGGCTCACGTCTGTCATCC--------------------------------CGA
orang_rdna        ACGCGGTGGCTCACGTCTGTCCTCC--------------------------------CGA
gibbon_rDNA       ACGCAGTGGCTCACGTCTGTCATCC--------------------------------CGA
macaca_rDNA       ACGCAGTGGCTCACGTCTGTCATCCTAGTACTTTGGGAGGCTGAGGCGGGCGGATCGCCA
                  **** **************** ***                                * *

human_rDNA        GGTCAGGAGTTCGAGACCAGCCCGGCCAACGTGGTGAAACCCCCGTCTCTACTGAAAATA
gorilla_rDNA      GGTCAGGAGTTCGAGACCAGCCCGGCCAACGTGGTGAAA-CCCCGTCTCTACTGAAAATA
chimp_rDNA        GGTCAGGAGTTCGAGACCAGCCCGGCCAACGTGGTGAAA-CCCCGTCTCTACTGAAAACA
orang_rdna        GGTCGGGAGCTCCAGACCAGCCTGGCCAACATGGTGACA-CCCCGTCTCTACTGATAACG
gibbon_rDNA       GGTCAGGAGTTCGAGACCAGCCTGGCCAACGTGGTGAAA-CCCCGTCTCTACTGAAAATG
macaca_rDNA       GGTCAGGAGATCGAGACCATCCTGGCTAACATGGTGAAA-CCCCGTCTCTACAAAAAAAA
                  **** **** ** ****** ** *** *** ****** * ************  * **  

human_rDNA        CGAAATG-GAGTCAGGCGCCGTGGGGCAGGCACCTGTAACCCCAGCTACTCGGGAGGCTG
gorilla_rDNA      CGAAATT-CAGTCAGGCGCCGTGGGGCAGGCACCTGTCATCCCAGCTACTCGGGAGGCTG
chimp_rDNA        CGAAATT-GAGTCAGGTGCCGTGGGGCCGGCACCTGTCATCCCAGCTACTCGGGAGGCTG
orang_rdna        CGATACT-GAGTAGGCCACGGTGGGGCGGGCACCTGTCGTCCCAGCTACTCGGGAGGCTG
gibbon_rDNA       CGAAACCGGGGTCGGGCGCGGTGGGGCAGGCCCCTGCACTCCCAGCTACTCGGGAGGCCG
macaca_rDNA       CAAACGA-ATTATCTGGGTGTAGTGGCCGGCGCCTGTAGTCCCAGCTACTCGGGAGGTTG
                  * *                   * *** *** ****    *****************  *

human_rDNA        GGGTGGAAGAATTGCTTGAACCTGGCAGGCGGAGGCTG---CAGTGACCCAAGATCGCAC
gorilla_rDNA      GGGCGGAAGAATTGCTTGAACCTGGCAGGCAGAGGTTG---CAGTGACCCAAGATCGCGC
chimp_rDNA        AGGCGGAAGAATTGCTTGAACCTGGCAGGCGGAGGTTG---CAGTGACCCAAGATCGCAC
orang_rdna        AGGCGGAAGGAAGCTGAGGCGGAAGGAAGAGTCGCTTGAACCTGTGACCCGAGATCGCGC
gibbon_rDNA       AGGCGGAAGAATGGCCTGAACCTGGCGGGCGGAGGTTG---AGGTGACCCAAGATCGCGC
macaca_rDNA       AGGCCGGAGAATGGTGTGAACCCGGGAGGCGGAGGTTG---CAGGGAGCTGCGATCGCGC
                   **  * ** *      *      *   *    *  **     * ** *   ****** *

human_rDNA        CACTGCACTACAGCCTGGGCGACAGAGTGAGACCCGGTCTCCAGATAAATACGTACATAA
gorilla_rDNA      CACTGCACTACAGCCTGGGCGACAGAGTGAGACTCAGTCTCCAGATAAATACATACATAC
chimp_rDNA        CACTGCACTACGGCCTGGGCGACAGAGTGAGACCCGGTCTCCAGATAAATACATAAATAC
orang_rdna        CACTGTGCTACAGCCTGTGCTACAGCCTGAGCGACAGAGTG-----AAATAAATAAATAA
gibbon_rDNA       CACTGCACTACAGCCTGGGCGGCAGAGTGAGACTCGGTCTCCAGATAAATTAAGAAATA-
macaca_rDNA       CACTGCACTCCAGCCTGGGTGACAGAGCAAGACTCCGTCTC-----AAAAAAATAAAAAA
                  *****  ** * ***** *   ***    **   * *  *      ***     * * * 

human_rDNA        ATAAATACACACATACATACATACATACATACATACATACATACATACATACATCCATGC
gorilla_rDNA      ATACATACATACATACATACAT--------------------------------------
chimp_rDNA        ATACATACGTACGTACGTACGT----------------------------ACATACATAC
orang_rdna        ATAAATAAATAAATAAATAAAT--------------------------------------
gibbon_rDNA       ------------------------------------------------------------
macaca_rDNA       ATAAAAAAAGAAG-----------------------------------------------
                                                                              

human_rDNA        ATACAGATATACAAGAAAGAAAAAAAGAAAAGAAAAGAAAGAGAAAATGAAAGAAAAGGC
gorilla_rDNA      ------------------------------------------------------------
chimp_rDNA        GTACAGATATACAAGACAGAAAACAAGAAAAGAAAGGAAAGAGAAAATGAAAGAAAAGGC
orang_rdna        ------------------------------------------------------------
gibbon_rDNA       ------------------------------------------------------------
macaca_rDNA       ------------------------------------------------------------
                                                                              

human_rDNA        ACTGTATTGCTACTGGGCTAGGGCCTTCTCTCTGTCTGTTTCTCTCTGTTCGTCTCTGTC
gorilla_rDNA      ------------------------------------------------------------
chimp_rDNA        ACTGTATCGCTACTGGGCTAGGACCGTCTCTCTGTCTGTTTCTCTCTGTTCGTCTCTGTC
orang_rdna        ------------------------------------------------------------
gibbon_rDNA       ------------------------------------------------------------
macaca_rDNA       ------------------------------------------------------------
                                                                              

human_rDNA        TTTCTCTCTGTGTCTCTTTC--------------------TCTGTCTGTCTGTCTCTTTC
gorilla_rDNA      ------------------------------------------------------------
chimp_rDNA        TTTCTCTCTGTGTCTCTTTCTCTGTCGGTCTGCCTGTCTGTCTGTCTGTCTGTCTCTTTC
orang_rdna        ------------------------------------------------------------
gibbon_rDNA       ------------------------------------------------------------
macaca_rDNA       ------------------------------------------------------------
                                                                              

human_rDNA        TTTCTCTCTGTCTCTGTCTCTGTCTTTGTCTCTCTCTCTCCCTCTCTGCCTGTCTCACTG
gorilla_rDNA      ------------------------------------------------------------
chimp_rDNA        TTTCTGTCTGTCTCTGTCTCTGTCTTTGTCTCTCTCTCTCCCTCTCTGCCTGTCTCACTG
orang_rdna        ------------------------------------------------------------
gibbon_rDNA       ------------------------------------------------------------
macaca_rDNA       ------------------------------------------------------------
                                                                              

human_rDNA        TGTCTGTCTTCTGTCTTACTCTCTTTCTCTCCCCGTCTGTCTCTCTCTCTCTCTCTCCCT
gorilla_rDNA      ------------------------------------------------------------
chimp_rDNA        TGTCTGTCTTCTGTCTTACTCTCTTTCTCTCCCCGTCTGTCTC-----------------
orang_rdna        ------------------------------------------------------------
gibbon_rDNA       ------------------------------------------------------------
macaca_rDNA       ------------------------------------------------------------
                                                                              

human_rDNA        CCCTGTTTGTTTCTCTCTCTCCCTCCCTGTCTGTTTCTCTCTCTCTCTTTCTGTCTGTTT
gorilla_rDNA      ------------------------------------------------------------
chimp_rDNA        -----------TCTCTCTCTCCCTCCCTGTCTGTTTCTCTCTCTCTCTTTCTGTCTGTTT
orang_rdna        ------------------------------------------------------------
gibbon_rDNA       ------------------------------------------------------------
macaca_rDNA       ------------------------------------------------------------
                                                                              

human_rDNA        CTGTCTCTCTCTGTCTGTCTATGTCTTTCTCTGTCTGTCTCTTTCTCTGTCTGTCTGCCT
gorilla_rDNA      ------------------------------------------------------------
chimp_rDNA        CTGTCTCTCTCTGTCTGTCTATG----------------TCTTTCTCTGTCTGTCTGCCT
orang_rdna        ------------------------------------------------------------
gibbon_rDNA       ------------------------------------------------------------
macaca_rDNA       ------------------------------------------------------------
                                                                              

human_rDNA        CTCTCTTTCTTTTTCTGTGTCTCTCTGTCGGTCTCTCTCTCTCTGTCTGTCTGTCTGTCT
gorilla_rDNA      ------------------------------------------------------------
chimp_rDNA        CTCTCTTTCTTTTTCTGTGTCTCTCTGTCGG-----------------------------
orang_rdna        ------------------------------------------------------------
gibbon_rDNA       ------------------------------------------------------------
macaca_rDNA       ------------------------------------------------------------
                                                                              

human_rDNA        CTCTCTCTCTCTCTCTGTGCCTATCTTCTGTCTTA--CTCTCTTTCTCTGCCTGTCTGTC
gorilla_rDNA      ------------------------------------------------------------
chimp_rDNA        -TCTCTCTCTCTCTCTGTGCCTATCTTCTGTCTTACTCTCTCTTTCTCTGCCTGTCTGTC
orang_rdna        ------------------------------------------------------------
gibbon_rDNA       ------------------------------------------------------------
macaca_rDNA       ------------------------------------------------------------
                                                                              

human_rDNA        TGTCTCTCCCTCCCTTTCTGTTTCTCTC--TCTCTCTCTCTCTCTCTCCCCCTCTCCCTG
gorilla_rDNA      ------------------------------------------------------------
chimp_rDNA        TGTCTCTCTCTGTCTCTCCCTCCCTGTCCGTTTCTCTCTCTCTCTCTCCCCCTCTCCCTG
orang_rdna        ------------------------------------------------------------
gibbon_rDNA       ------------------------------------------------------------
macaca_rDNA       ------------------------------------------------------------
                                                                              

human_rDNA        TCTGTTTCTCTCCGTCTCTCTCTCTTTCTGTCTGTTTCTCACTGTCTCTCTCTGTCCATC
gorilla_rDNA      ------------------------------------------------------------
chimp_rDNA        TCTGTTTCTCTCCGTCTCTCTCTCTTTCTGTCTGTTTCTCACTGTCTCTCT---------
orang_rdna        ------------------------------------------------------------
gibbon_rDNA       ------------------------------------------------------------
macaca_rDNA       ------------------------------------------------------------
                                                                              

human_rDNA        TCTCTCTCTCTCTGTCTGTCTCTTTCGTTCTCTCTGTCTGTCTGTCTCTCTCTCTCTCTC
gorilla_rDNA      ------------------------------------------------------------
chimp_rDNA        ------------------------------------------------------------
orang_rdna        ------------------------------------------------------------
gibbon_rDNA       ------------------------------------------------------------
macaca_rDNA       ------------------------------------------------------------
                                                                              

human_rDNA        TCTCTCTCTCTCTCTTTCTGTCTCTCACTCTCTGTGTGTATCTTCTGTCTTACTCTCCTT
gorilla_rDNA      ------------------------------------------------------------
chimp_rDNA        ------------------------------------------------------------
orang_rdna        ------------------------------------------------------------
gibbon_rDNA       ------------------------------------------------------------
macaca_rDNA       ------------------------------------------------------------
                                                                              

human_rDNA        CTCTGCCTGTCCGTCTGTCTGTCTGTCTGTCTGTCTCTCTCTCCCTTTCTGTCTCTCTCT
gorilla_rDNA      ------------------------------------------------------------
chimp_rDNA        ------------------------------------------------------------
orang_rdna        ------------------------------------------------------------
gibbon_rDNA       ------------------------------------------------------------
macaca_rDNA       ------------------------------------------------------------
                                                                              

human_rDNA        CTCTCTGTCCCTCTCTCTTTCTGTCTGTTCCTCTCTCTCTCTCTGTCTCTGTCTTTCTCT
gorilla_rDNA      ------------------------------------------------------------
chimp_rDNA        ------------------------------------------------------------
orang_rdna        ------------------------------------------------------------
gibbon_rDNA       ------------------------------------------------------------
macaca_rDNA       ------------------------------------------------------------
                                                                              

human_rDNA        GTCTGTCTGCCTCTCTCTTTCTTTCTCTTTCTGTGTCTCTCTGTCTCTCTCTCTGTGCCT
gorilla_rDNA      ------------------------------------------------------------
chimp_rDNA        ------------------------------------------------------------
orang_rdna        ------------------------------------------------------------
gibbon_rDNA       ------------------------------------------------------------
macaca_rDNA       ------------------------------------------------------------
                                                                              

human_rDNA        ATCTTCTGTCTTACTCTCTTTCTCTGCCTGCCTGCCTGTCTGTCTGTCTGTCTCTCTCTG
gorilla_rDNA      ------------------------------------------------------------
chimp_rDNA        ------------------------------------------------------------
orang_rdna        ------------------------------------------------------------
gibbon_rDNA       ------------------------------------------------------------
macaca_rDNA       ------------------------------------------------------------
                                                                              

human_rDNA        TCTCTCTCCCTGCCTTTCTGTTTCTCTCTCTCTCTCCCTCTCTCTCTCCCTCTCTCGCTC
gorilla_rDNA      ------------------------------------------------------------
chimp_rDNA        ------------------------------------------------------------
orang_rdna        ------------------------------------------------------------
gibbon_rDNA       ------------------------------------------------------------
macaca_rDNA       ------------------------------------------------------------
                                                                              

human_rDNA        TCTCTGTCTTTCTCTCTTTCTCTCTGTTTCTCTGTCTCTCTCTGTCCGTCTCTGTCTTTT
gorilla_rDNA      ------------------------------------------------------------
chimp_rDNA        ------------------------------------------------------------
orang_rdna        ------------------------------------------------------------
gibbon_rDNA       ------------------------------------------------------------
macaca_rDNA       ------------------------------------------------------------
                                                                              

human_rDNA        TCTGTCTGTCTCTCTCTTTCTTTCTGTCTGTCTCTGTCTCTGTCTCTCTCTCTCTCTCTG
gorilla_rDNA      ------------------------------------------------------------
chimp_rDNA        ------------------------------------------------------------
orang_rdna        ------------------------------------------------------------
gibbon_rDNA       ------------------------------------------------------------
macaca_rDNA       ------------------------------------------------------------
                                                                              

human_rDNA        CTTGTCTCTCTCACTGTGTCTGTCCTCTGTCTTACTCTCCTTCTCTGCCTGTCCGTCTGT
gorilla_rDNA      ------------------------------------------------------------
chimp_rDNA        ------------------------------------------------------------
orang_rdna        ------------------------------------------------------------
gibbon_rDNA       ------------------------------------------------------------
macaca_rDNA       ------------------------------------------------------------
                                                                              

human_rDNA        CTGTCTGTCTCTCTCTCTCTCCCTCCCTTTCTGTTTCTCTCTCGCTCTCTCTCTCTCTCT
gorilla_rDNA      ------------------------------------------------------------
chimp_rDNA        ------------------------------------------------------------
orang_rdna        ------------------------------------------------------------
gibbon_rDNA       ------------------------------------------------------------
macaca_rDNA       ------------------------------------------------------------
                                                                              

human_rDNA        CTCTCTCTCTCTGCCTGTTTCTCTTTCTCTCTCTGTCTGTCTCTGTCTTTCTCTGTCTGT
gorilla_rDNA      ------------------------------------------------------------
chimp_rDNA        ------------------------------------------------------------
orang_rdna        ------------------------------------------------------------
gibbon_rDNA       ------------------------------------------------------------
macaca_rDNA       ------------------------------------------------------------
                                                                              

human_rDNA        CTCTTTCTCTGTCTGTCTGTCTCCTTCTCTCTGTCTCCGTCTCTGTCTCTCTCTCTCTGT
gorilla_rDNA      ------------------------------------------------------------
chimp_rDNA        ------------------------------------------------------------
orang_rdna        ------------------------------------------------------------
gibbon_rDNA       ------------------------------------------------------------
macaca_rDNA       ------------------------------------------------------------
                                                                              

human_rDNA        CTCTCTCTCTCTGCCTGTCTCACTGTGTCTGTCTTCTGTCTTATTCTCTTTCTCTGTCTG
gorilla_rDNA      ------------------------------------------------------------
chimp_rDNA        ------------------------------------------------------------
orang_rdna        ------------------------------------------------------------
gibbon_rDNA       ------------------------------------------------------------
macaca_rDNA       ------------------------------------------------------------
                                                                              

human_rDNA        TCTGTCTCTCTCTCTCCCTTCCTGTCTCTTTCTCTCTCTCTCTCTCTCTCTTTCTGTCTG
gorilla_rDNA      ------------------------------------------------------------
chimp_rDNA        ------------------------------------------------------------
orang_rdna        ------------------------------------------------------------
gibbon_rDNA       ------------------------------------------------------------
macaca_rDNA       ------------------------------------------------------------
                                                                              

human_rDNA        TTTCTCTCTGCCTGTCTCCGTCTTTCTCTGTCTGCCTCTCTCTTTCTTTTTCTGCGTCTC
gorilla_rDNA      ------------------------------------------------------------
chimp_rDNA        ------------------------------------------------------------
orang_rdna        ------------------------------------------------------------
gibbon_rDNA       ------------------------------------------------------------
macaca_rDNA       ------------------------------------------------------------
                                                                              

human_rDNA        TCTGTCTCTCTCTCTCTGTGCCTATCTTCTGTCTTACTCTGTTTCTCTGCCTGCCTGTCT
gorilla_rDNA      ------------------------------------------------------------
chimp_rDNA        ------------------------------------------------------------
orang_rdna        ------------------------------------------------------------
gibbon_rDNA       ------------------------------------------------------------
macaca_rDNA       ------------------------------------------------------------
                                                                              

human_rDNA        GTCTGTCTGTCTCTCTCTCTCTCTGTCTCTCTCTCTTTCTGTCTGTTTCTCTCTGTCTCT
gorilla_rDNA      ------------------------------------------------------------
chimp_rDNA        ------------------------------------------------------------
orang_rdna        ------------------------------------------------------------
gibbon_rDNA       ------------------------------------------------------------
macaca_rDNA       ------------------------------------------------------------
                                                                              

human_rDNA        CTGTCCATCTCTGTCTTTCTCTGTCCGTCTCTCTCTTTCTCCCTGTCTCTGTCTCTGCCT
gorilla_rDNA      ------------------------------------------------------------
chimp_rDNA        ------------------------------------------------------------
orang_rdna        ------------------------------------------------------------
gibbon_rDNA       ------------------------------------------------------------
macaca_rDNA       ------------------------------------------------------------
                                                                              

human_rDNA        CTGCCTCTCTCTCTCTCTGTCTCTCTCTTTCTATCTGTTTCTCTCTGTCTCTCTGTCCAT
gorilla_rDNA      ------------------------------------------------------------
chimp_rDNA        ------------------------------------------------------------
orang_rdna        ------------------------------------------------------------
gibbon_rDNA       ------------------------------------------------------------
macaca_rDNA       ------------------------------------------------------------
                                                                              

human_rDNA        CTCTGTCTTTCTCTGTCTGTCTCTCTCTTTCTCCCTGTCTCTGTCTCTGCCTCTCTCTCT
gorilla_rDNA      ------------------------------------------------------------
chimp_rDNA        ------------------------------------------------------------
orang_rdna        ------------------------------------------------------------
gibbon_rDNA       ------------------------------------------------------------
macaca_rDNA       ------------------------------------------------------------
                                                                              

human_rDNA        CTCTCTCTGTCTGTCTCTCTCACTGTGTGTGTGTCTCTGTCTCTGCCTCTCTCTCTCTCT
gorilla_rDNA      ------------------------------------------------------------
chimp_rDNA        ------------------------------------------------------------
orang_rdna        ------------------------------------------------------------
gibbon_rDNA       ------------------------------------------------------------
macaca_rDNA       ------------------------------------------------------------
                                                                              

human_rDNA        CTCTCTCTGTCTGTCTCTCTCACTGTGTGTGTCTGTCTTCTGTCTTACTCTCCTTCTCTG
gorilla_rDNA      ------------------------------------------------------------
chimp_rDNA        ------------------------------------------------------------
orang_rdna        ------------------------------------------------------------
gibbon_rDNA       ------------------------------------------------------------
macaca_rDNA       ------------------------------------------------------------
                                                                              

human_rDNA        CCTGTCCGTCTGTCTGTCTGTCTCTCCCTCTCTCTCCCTCCCTTTCTGTTTCTCTCTCTC
gorilla_rDNA      ------------------------------------------------------------
chimp_rDNA        ------------------------------------------------------------
orang_rdna        ------------------------------------------------------------
gibbon_rDNA       ------------------------------------------------------------
macaca_rDNA       ------------------------------------------------------------
                                                                              

human_rDNA        TCTCTCTCTCTTTCTGTCTGTTTCTCTCTTTCTCTCTCTGTCTGTCTCTTTCTCTGTCTG
gorilla_rDNA      ------------------------------------------------------------
chimp_rDNA        ------------------------------------------------------------
orang_rdna        ------------------------------------------------------------
gibbon_rDNA       ------------------------------------------------------------
macaca_rDNA       ------------------------------------------------------------
                                                                              

human_rDNA        TCTGTCTCTCTCTTTCTTTTTCTCTGTCTCTCTGTCTCTCTCTGTGCCTGTCTCTCTGTC
gorilla_rDNA      ------------------------------------------------------------
chimp_rDNA        ------------------------------------------------------------
orang_rdna        ------------------------------------------------------------
gibbon_rDNA       ------------------------------------------------------------
macaca_rDNA       ------------------------------------------------------------
                                                                              

human_rDNA        TGTGCCTATCTTCTGTCTTACTCTCTTTCTCTGGCTGACTGCCTGTCTCTCTCTCTCTCT
gorilla_rDNA      ------------------------------------------------------------
chimp_rDNA        ------------------------------------------------------------
orang_rdna        ------------------------------------------------------------
gibbon_rDNA       ------------------------------------------------------------
macaca_rDNA       ------------------------------------------------------------
                                                                              

human_rDNA        CTCTCTCTCTCTCTCTCTGCCTGTCTCCGTCCCTCCCTCCCTGTCTGTCTGTTTCTCTCT
gorilla_rDNA      ------------------------------------------------------------
chimp_rDNA        ------------------------------------------------------------
orang_rdna        ------------------------------------------------------------
gibbon_rDNA       ------------------------------------------------------------
macaca_rDNA       ------------------------------------------------------------
                                                                              

human_rDNA        CTGTCCATTTCTGTCTGTCTCTTTCTCTTTCTCTCTCTTTCTTTCTCTCTGTCTCTCTCT
gorilla_rDNA      ------------------------------------------------------------
chimp_rDNA        ------------------------------------------------------------
orang_rdna        ------------------------------------------------------------
gibbon_rDNA       ------------------------------------------------------------
macaca_rDNA       ------------------------------------------------------------
                                                                              

human_rDNA        GTCTCTCTCTGTCTCTCTCTCTCTCTCTCTCTCTCTCTCTCTCTCTCTCTCTCTCTGCCT
gorilla_rDNA      ------------------------------------------------------------
chimp_rDNA        ------------------------------------------------------------
orang_rdna        ------------------------------------------------------------
gibbon_rDNA       ------------------------------------------------------------
macaca_rDNA       ------------------------------------------------------------
                                                                              

human_rDNA        TTCTCTCTCACTGTGTCGGTCTTCTGTCTTACTCTCTTTCTCTGCCTGCCTCTCTGTCTG
gorilla_rDNA      ------------------------------------------------------------
chimp_rDNA        ------------------------------------------------------------
orang_rdna        ------------------------------------------------------------
gibbon_rDNA       ------------------------------------------------------------
macaca_rDNA       ------------------------------------------------------------
                                                                              

human_rDNA        TCTGTCTGTCTCTCTCCCTCCATGTCTCTCTCTCTCTCTCTCTCACTCACTGTCTCTCCG
gorilla_rDNA      ------------------------------------------------------------
chimp_rDNA        ------------------------------------------------------------
orang_rdna        ------------------------------------------------------------
gibbon_rDNA       ------------------------------------------------------------
macaca_rDNA       ------------------------------------------------------------
                                                                              

human_rDNA        TCTCTCTCTCTTTCTGTCTGTTTCTCTCTGTCTCTGTCTTTCTGTGTGTCTGTCTGTCTC
gorilla_rDNA      ------------------------------------------------------------
chimp_rDNA        ------------------------------------------------------------
orang_rdna        ------------------------------------------------------------
gibbon_rDNA       ------------------------------------------------------------
macaca_rDNA       ------------------------------------------------------------
                                                                              

human_rDNA        TCTCTCTATTTGTCTTTCTCCCTCCCTGTCTGTTTCTCTCTCTCTCTCTCTCTCTCTCTC
gorilla_rDNA      ------------------------------------------------------------
chimp_rDNA        ------------------------------------------------------------
orang_rdna        ------------------------------------------------------------
gibbon_rDNA       ------------------------------------------------------------
macaca_rDNA       ------------------------------------------------------------
                                                                              

human_rDNA        TCTCCCTGTCTGTCTGTTTCTCTCTATCTCTCGCTGTCCATCTCTGTCTTTCTATGTCTG
gorilla_rDNA      ------------------------------------------------------------
chimp_rDNA        ---------------------------------CTGTCCATCTCTGTCTTTCTATGTCTG
orang_rdna        ------------------------------------------------------------
gibbon_rDNA       ------------------------------------------------------------
macaca_rDNA       ------------------------------------------------------------
                                                                              

human_rDNA        TCTCTTTCTCTGTCAGTCTGTCAGACACCCCCGTGCCGGGTAGGGCCCTGCCCCTTCCAC
gorilla_rDNA      ------------------------------------------------------------
chimp_rDNA        TCTCTTTCTCTGTCAGTCTGTCAGACACCCCCGTGCCGGGTAGGGCCCTGCCCCTTCCAC
orang_rdna        ------------------------------------------------------------
gibbon_rDNA       ------------------------------------------------------------
macaca_rDNA       ------------------------------------------------------------
                                                                              

human_rDNA        GAAAGTGAGAAGCGCGTGCTTCGGTGCTTAGAGAGGCCGAGAGGAATCTAGACAGGCGGG
gorilla_rDNA      ------------------------------------------------------------
chimp_rDNA        GAAAGTGAGAAGCGCGTGCTTCGGTGCTTAGAGAGGCCGAGAGAAATCTAGACAGGCGGG
orang_rdna        ------------------------------------------------------------
gibbon_rDNA       ------------------------------------------------------------
macaca_rDNA       ------------------------------------------------------------
                                                                              

human_rDNA        CCTTGCTGGGCTTCCCCACTCGGTGTATGATTTCGGGAGGTCGAGGCCGGGTCCCCGCTT
gorilla_rDNA      ------------------------------------------------------------
chimp_rDNA        CCTTGCTGGGCTTCCCCACTCGGTGTATGATTTCGGGAGGTCGAGGCCGGGTCCCCGCTT
orang_rdna        ------------------------------------------------------------
gibbon_rDNA       ------------------------------------------------------------
macaca_rDNA       ------------------------------------------------------------
                                                                              

human_rDNA        GGATGCGAGGGGCATTTTCAGACTTTTCTCTCGGTCACGTGTGGCGTCCGTACTTCTCCT
gorilla_rDNA      ------------------------------------------------------------
chimp_rDNA        GGATGCGAGGGGCATTTTCAGACTTTTCTCTCGGTCACGTGTGGCGTCCGTACTTCTCCT
orang_rdna        ------------------------------------------------------------
gibbon_rDNA       ------------------------------------------------------------
macaca_rDNA       ------------------------------------------------------------
                                                                              

human_rDNA        ATTTCCCCGATAAGCTCCTCGACTTCAACATAAACGGCGTCCTAAGGGTCGATTTAGTGT
gorilla_rDNA      ------------------------------------------------------------
chimp_rDNA        ATTTCCCTGATAAGCTCCTCGACTTAAACATAAACGGCGTCCTAAGGGTCGATTTAGTGT
orang_rdna        ------------------------------------------------------------
gibbon_rDNA       ------------------------------------------------------------
macaca_rDNA       ------------------------------------------------------------
                                                                              

human_rDNA        CATGCCTCTTTCACCGCCACCACCGAAGATGAAAGCAAAGATCGGCTAAATACCGCGTGT
gorilla_rDNA      ------------------------------------------------------------
chimp_rDNA        CACGCCTCTTTCACCGCCACCAGCGAAGATGAAAGCAAAGATCGGCTGAATACCGCGCGT
orang_rdna        ------------------------------------------------------------
gibbon_rDNA       ------------------------------------------------------------
macaca_rDNA       ------------------------------------------------------------
                                                                              

human_rDNA        TCTCATCTAGAAGTGGGAACTTACAGATGACAGTTCTTGCATGGGCAGAACGAGGGGGAC
gorilla_rDNA      ------------------------------------------------------------
chimp_rDNA        TCTCATCTACAAGTGGGAACTTACAGATGAGAGTTCTTGCATGGGCAGAACGAGGGGGAC
orang_rdna        ------------------------------------------------------------
gibbon_rDNA       ------------------------------------------------------------
macaca_rDNA       ------------------------------------------------------------
                                                                              

human_rDNA        CGGGGACGCGGAAGCCTGCTTGAGGGAGGAGGGGTGGAAGGAGAGACAGCTTCAGGAAGA
gorilla_rDNA      ------------------------------------------------------------
chimp_rDNA        CAGGGACGCGGAAGCCTGCTTGAGGGAGGAGGGGTGGAAGGAGAGACAGCTTCAGGAAAA
orang_rdna        ------------------------------------------------------------
gibbon_rDNA       ------------------------------------------------------------
macaca_rDNA       ------------------------------------------------------------
                                                                              

human_rDNA        AAACAAAACACGAATACTGTCGGACACAGCACTGACTACCCGGGTGATGAAATCATCTGC
gorilla_rDNA      ------------------------------------------------------------
chimp_rDNA        AAACAAAACACGAATACTCTTGGACACAGCACTGACTACCCGGGTGACGAAATCATCTGC
orang_rdna        ------------------------------------------------------------
gibbon_rDNA       ------------------------------------------------------------
macaca_rDNA       ------------------------------------------------------------
                                                                              

human_rDNA        ACACTGAACACCCCCGTCACAAGTTTACCTATGTCACAGTCTTGCTCATGTATGCTTGAA
gorilla_rDNA      ------------------------------------------------------------
chimp_rDNA        ACACTGAACACCCCCGTCACAAGTTTACCTATGTCACAATCTTGCTCATGTATGCTTGAA
orang_rdna        ------------------------------------------------------------
gibbon_rDNA       ------------------------------------------------------------
macaca_rDNA       ------------------------------------------------------------
                                                                              

human_rDNA        CGACAAATAAAAGTTCGGGGGGGAGA---AGAGAGGAGAGAGAGAGAGAGACGGGGAGAG
gorilla_rDNA      ------------------------------------------------------------
chimp_rDNA        CGACAAATAAAAGTTCGGGGGGAGAAGAGAGGAGAGAGAGAGAGAGAGAGACGGGGAGAG
orang_rdna        ------------------------------------------------------------
gibbon_rDNA       ------------------------------------------------------------
macaca_rDNA       ------------------------------------------------------------
                                                                              

human_rDNA        A-----------GGGGGGAGAGGGGGGGGGAGAGAGAGAGAGAGAGAGAGAGAGAGAGAG
gorilla_rDNA      ------------------------------------------------------------
chimp_rDNA        AGAGAGGGGCGGGGAGAGAGAGAGAGAGACAGAGACAGACAGAGACAGAGACAGAGACAG
orang_rdna        ------------------------------------------------------------
gibbon_rDNA       ------------------------------------------------------------
macaca_rDNA       ------------------------------------------------------------
                                                                              

human_rDNA        AGAGAGAGAGAGAGAGAAAGAGAAGTAAAACCAACCACCACCTCCTTGACCTGAGTCAGG
gorilla_rDNA      ------------------------------------------------------------
chimp_rDNA        AGAGAGAGAGAGAGAGAGAGAGAAGTAAAACCA--------------GACCTGAGTCAGG
orang_rdna        ------------------------------------------------------------
gibbon_rDNA       ------------------------------------------------------------
macaca_rDNA       ------------------------------------------------------------
                                                                              

human_rDNA        GGGTTTCTGGCCTTTTGGGAGAACGTTCAGCGACAATGCAGTATTTGGGCCCGTTCTTTT
gorilla_rDNA      ------------------------------------------------------------
chimp_rDNA        GGGTTTCTGGCCTTTTGGGAGAACGTTCAGCGACAATGCAGTATTTGGGCCCGTTCTTTT
orang_rdna        ------------------------------------------------------------
gibbon_rDNA       ------------------------------------------------------------
macaca_rDNA       ------------------------------------------------------------
                                                                              

human_rDNA        TTTCTTCTTCTTCTTTTCTTTCT---TTTTTTTTGGACTGAGTCTCTCTCGCTCTGTCAC
gorilla_rDNA      ------------------------------------------------------------
chimp_rDNA        TTTTTTTTTTTTTTTTCTTTTCTTTCTTTTTTTTGGACTGAGTCTCTCTCGCTCTGTCAC
orang_rdna        ------------------------------------------------------------
gibbon_rDNA       ------------------------------------------------------------
macaca_rDNA       ------------------------------------------------------------
                                                                              

human_rDNA        CCAGGCTGCGGTGCGGTGGCGCTCTCTCGGCTCACTGAAACCTCTGCTTCCCGGGTTCCA
gorilla_rDNA      ------------------------------------------------------------
chimp_rDNA        CCAGGCTGCGGTGCAGTGGCGCTCTCTCGGCTCACTGGAACCTCTGCTTCCCGGGTTCCA
orang_rdna        ------------------------------------------------------------
gibbon_rDNA       ------------------------------------------------------------
macaca_rDNA       ------------------------------------------------------------
                                                                              

human_rDNA        GTGATTCTTCTTCGGTAGCTGGGATTACAGGTGCGCACCATGACGGCCGGCTCATCGTTC
gorilla_rDNA      ------------------------------------------------------------
chimp_rDNA        GTGATTCTTCTTCGGTAGCTGGGATTACAGGCGCGCACCATGACGGCCGGCTCGTAGTTC
orang_rdna        ------------------------------------------------------------
gibbon_rDNA       ------------------------------------------------------------
macaca_rDNA       ------------------------------------------------------------
                                                                              

human_rDNA        TATTTTTAGTAGAGACGGGGTTTCTCCACGTTGGCCACGCTGGTCTCGAACTCCTGACCA
gorilla_rDNA      ------------------------------------------------------------
chimp_rDNA        TATTTTTAGTAGAGATGGGGTTTCTCCACGTTGGCCACGCTGGTCTCGAACTCCTGACCT
orang_rdna        ------------------------------------------------------------
gibbon_rDNA       ------------------------------------------------------------
macaca_rDNA       ------------------------------------------------------------
                                                                              

human_rDNA        CAAATGATCCACCTTCCTGGGCCTCCCAAAGTGCTGGAAACGACAGGCCTGAGCCGCCGG
gorilla_rDNA      ------------------------------------------------------------
chimp_rDNA        CAAATGATCCGCCTTCCTGGGCCTCCCACAGTGCTGG-GACGACAGGCCTGAGCCGCCGG
orang_rdna        ------------------------------------------------------------
gibbon_rDNA       ------------------------------------------------------------
macaca_rDNA       ------------------------------------------------------------
                                                                              

human_rDNA        GATTTCAGCCTTTAAAAGCGCGGGCCCTGCCACCTTTCGCTGCGGCCCTTACGCTCAGAA
gorilla_rDNA      ------------------------------------------------------------
chimp_rDNA        GATTTCAGCCTTTAAAAGCACGGGCCCTGCCAACTTTCGCTGCGGCCCTTACGCTCAGAA
orang_rdna        ------------------------------------------------------------
gibbon_rDNA       ------------------------------------------------------------
macaca_rDNA       ------------------------------------------------------------
                                                                              

human_rDNA        TGACGTGTCCTCTCTGCCATAGGTTGACTCCTTGAGTCCCCTAGGCCATTGCACTGTAGC
gorilla_rDNA      ------------------------------------------------------------
chimp_rDNA        GGACGTGTCCTCTCTGCCATAGGTTGACTCCTTGAGTCCCCTAGGCCATTGCACTGTAGC
orang_rdna        ------------------------------------------------------------
gibbon_rDNA       ------------------------------------------------------------
macaca_rDNA       ------------------------------------------------------------
                                                                              

human_rDNA        CTGGGCAGCAAGAGCCAAACTCCGTCCCCCCACCTCCCCGCGCACATAATAACTAACTAA
gorilla_rDNA      ------------------------------------------------------------
chimp_rDNA        CTGGGCAGCAAGAGCCAAACTCCGTCCCCCCACCTCCCCGTGCAAAAAATAACTAACTAA
orang_rdna        ------------------------------------------------------------
gibbon_rDNA       ------------------------------------------------------------
macaca_rDNA       ------------------------------------------------------------
                                                                              

human_rDNA        CTAACTAACTAACTAAAATCTCTACACGTCACCCATAAGTGTGTGTTCCCGTGAGGAGTG
gorilla_rDNA      ------------------------------------------------------------
chimp_rDNA        CTAAC-AACTAACTAAAATCTCTGCACGTCACCCATAAGTGTGTGTTCCCAT---GAGTG
orang_rdna        ------------------------------------------------------------
gibbon_rDNA       ------------------------------------------------------------
macaca_rDNA       ------------------------------------------------------------
                                                                              

human_rDNA        ATTTCTAAGAAATGGTACTGTACACTGAACGCAGTGGCTCACGTCTGTCATCCCGAGGTC
gorilla_rDNA      ------------------------------------------------------------
chimp_rDNA        ATTTCTAAGAAATGGCACTCTACACTGAACGCAGTGGCTCACGTCTGTCATCCCGAGGTC
orang_rdna        ------------------------------------------------------------
gibbon_rDNA       ------------------------------------------------------------
macaca_rDNA       ------------------------------------------------------------
                                                                              

human_rDNA        AGGAGTTCGAGACCAGCCCGGCCAACGTGGTGAAACCCCCGTCTCTACTGAAAATACGAA
gorilla_rDNA      ------------------------------------------------------------
chimp_rDNA        AGGAGTTCGAGGCCAGCCTGGCCAACGTGGTGAAA-CCCCGTCTCTACTGAAAATACGAA
orang_rdna        ------------------------------------------------------------
gibbon_rDNA       ------------------------------------------------------------
macaca_rDNA       ------------------------------------------------------------
                                                                              

human_rDNA        ATGGAGTCAGGCGCCGTGGGGCAGGCACCTGTAACCCCAGCTACTCGGGAGGCTGGGGTG
gorilla_rDNA      ------------------------------------------------------------
chimp_rDNA        ACTGAGTCAGGCGCCGTGGGGCAGGCACCTGTAACCCCAGCTACTCGGGAGGCTGAGACG
orang_rdna        ------------------------------------------------------------
gibbon_rDNA       ------------------------------------------------------------
macaca_rDNA       ------------------------------------------------------------
                                                                              

human_rDNA        GAAGAATTGCTTGAACCTGGCAGGCGGAGGCTGCAGTGACCCAAGATCGCACCACTGCAC
gorilla_rDNA      ------------------------------------------------------------
chimp_rDNA        GAAGAATTGCTTGAACCTGGCAGGCGGAGGTTGCAGTGACCCAAGATCGCGCCACTGCAC
orang_rdna        ------------------------------------------------------------
gibbon_rDNA       ------------------------------------------------------------
macaca_rDNA       ------------------------------------------------------------
                                                                              

human_rDNA        TACAGCCTGGGCGACAGAGTGAGACCCGGTCTCCAGATAAATACGTACATAAATAAATAC
gorilla_rDNA      ------------------------------------------------------------
chimp_rDNA        TACAGCCTGGGAGACAGAGTGAGACCCGGTCTCCGG------------------------
orang_rdna        ------------------------------------------------------------
gibbon_rDNA       ------------------------------------------------------------
macaca_rDNA       ------------------------------------------------------------
                                                                              

human_rDNA        ACACATACATACATACATACATACATACATACATACATACATACAGATATACAAGAAAGA
gorilla_rDNA      -----------------------------------------------CATACAAGAAAGA
chimp_rDNA        ----ATACATACATACATACATACATACATACATACATACATACATACATAAAAGAAAGA
orang_rdna        -----------------------------------------------GAGTAAATAAAAA
gibbon_rDNA       -----------------------------------------------CATGAAAGAAAGA
macaca_rDNA       -----------------------------------------------AAAGAAAGAAAGA
                                                                  *   ** *** *

human_rDNA        AAAAAAG------AAAAGAAAAGAAAGAGAA----AATGAAAGAAAAGGCACTGTATTGC
gorilla_rDNA      CAAAAAGAAAAGAAAAAGAAAAGAAAGAGAA----AATGAAAGAAAAGGCACTGTATCGC
chimp_rDNA        CA-----------AAAAGAAAAGAAAGAGAA----AATGAAAGAAAAGGCACTGTATCGC
orang_rdna        GTAAATG--------AAAGAAAGAAAGAGAA----AATGAAAGAAAAGGCACTGTATCGC
gibbon_rDNA       AAAAAAG------GAAAGAAAAGAAAGAGAA----AATGAAACAAAAGGCACCGTAGCGC
macaca_rDNA       AAGAAAGAAAGAAAGAAGGAAAGAAAGAGGAAATGAATGAAAGAAATGGCACTGTATCGC
                                 **  ********** *    ******* *** ***** ***  **

human_rDNA        TACTGGGCTAGGGCCTTCTCTCTGTCTGTTTCT---------------CTCTGTTCGTCT
gorilla_rDNA      TACTGGGCTAGGACCTTCTCTCTGTCTGTTCGT---------------CTCT----GTCT
chimp_rDNA        TACGGGGCTAGGACCTTCTCTCTGTTTCTCTCT---------------GTCT------CT
orang_rdna        TACTGGGCTGGGACCTTCTCTCTTTCTATCTGTTTCTC-CCTGTCTCTCCCTGTTCGACT
gibbon_rDNA       TCCTAGGCTAGGACCTTCTCTCTTTCTATCTGTTTCTCTCTTGTCTCTCTCTGTTCCTCT
macaca_rDNA       TATTGGGCTAGGACCCTCTCTCTTTCTGTCTTC------TCTGTCTCTCTCTGTCCGTTT
                  *    **** ** ** ******* * * *                     **       *

human_rDNA        CTGTCTTTCTCTCTGTGTCTCTTTCTCTGTCTGTCTGTCTGTCTGTCTGTCTCTTTCTTT
gorilla_rDNA      CTGTCTTTCTCTCTGTGTCTCTCTGTCTGTCTGTCTGTCTGTCTGTCTCTTTCTTTCTCT
chimp_rDNA        CTCTGTTCGTCTCTTTCTCTCTGTGTCTCTTTCTCTGTCTGTCTGTCTGTCTCTTTCTTG
orang_rdna        CTGTGTTTCTCTCTGTGTCTCGTTCTCTGTCTGTCTGTCTGTCTGTCTCTTTCTTTCTCT
gibbon_rDNA       CTGTCTTTCTCTCTCTGTCTCTTTCTCTGTCTGTCTGCCTGTCTGTCTCTTTCTTTCTCT
macaca_rDNA       CTGTCTTTC---------------------------------------------------
                  ** * **                                                     

human_rDNA        CTTTCTGTCTCTGTCTTTGTCCCTCTCTCTCCCTCTCTGCCTGTCTCACTGTGTCTGTCT
gorilla_rDNA      CTGTC----TCTGTCTTTGTCTCTCTCTCTCCCTCTCTACCTGTCTCACTGTGTCTGTCT
chimp_rDNA        CTCTCTGTCTCTGTCTTTGTCTCTCTCTCTCCCTCTCTGCCTGTCTCACTGTGTCTGTCT
orang_rdna        CTGTC----TCTGTCTCTGTCTCTCTCTCTCTCTCTCTGCCTGTCTCACTGTGTCTGTCT
gibbon_rDNA       CTGTC------------------TCTGTCTCTCTCTCTGCCTGTCTCACCGTGTCTGTCT
macaca_rDNA       ------------------------------------CTGTCTCTCTCACTGTGTCTGTCT
                                                      **  ** ****** **********

human_rDNA        TCTATCTTACTCTCTTTCTCTCCCCGTCTGTCTCTCTCTCACTCCCTCCCT----GTCTG
gorilla_rDNA      TCTGTCTTACTCTCTTTCTCTCCCCGTCTGTCTCTCTCTCTCTCCCTCCCT----GTCTG
chimp_rDNA        TCTGTCTTACTCTCTTTCTCTCCCCGTCTGTCTCTCTCTCTCTC----------------
orang_rdna        TCTGTCTTACTCTCTTTCTCTACCCGTCTCTCTGTCTCTCTCTCTTTCTCTACCCGTCTC
gibbon_rDNA       --TGTCTTACTCTCTTTCTCTGCCTGTCTG------------------------------
macaca_rDNA       TCTGTCTTACTCTCTTTCTTTGCCTGTCTGTCTGTCTGCCTCTC----------------
                    * *************** * ** ****                               

human_rDNA        TTTCTCTCTCTCTCTCTTTCTGTCTGTTTCTGTCTCTCTCTGTCTGCCTCTCTCTTTCTC
gorilla_rDNA      TT--TCTCTCTCTCTCTTTATGTCTGTTTCTGTCTCTC----------------------
chimp_rDNA        ----TCTCTCCCTCCCTGTCTGTTTCTCTCTCTCTCTCTCTCTCTGTCTCTGTCTTTCTC
orang_rdna        TCTGTCTCTCTCTCTCTCTCCCTCCCTGTCTGTTTCTCTCTGTCCATCTCTGTTTTTCTC
gibbon_rDNA       ----TCTGTGTCTCTCTCTCCCTCCCTGTCTGTGTCTCTCTCTCTCTTTCTG----TCTG
macaca_rDNA       ----TCTCTCTCTCTCTCTCTCTCTCTGTCTCTTTCTCACTGTCCGTCTATGTCTTTCTC
                      *** *  *** ** *   *   * *** * ****                      

human_rDNA        TATCTGTCTCTTTCTCTGTCTGTCTGCCCCTCTCTTTCTTTTTCTGTGTCTCTCTGTCTG
gorilla_rDNA      --TCTGTCTCTTTCTCTGTCTGTCTGCCCCTCTCTTTCTTTTTCTGTGTCTCTCTGTCTG
chimp_rDNA        TGTCTGTCCCTTTCTCTGTCTGTCTGCCTCTCTCTTTCTCTTTCT---------------
orang_rdna        TGTCTGTCTCTTTCTCTGTCTGTCTGCCTCTCTCTTTCTTTTTCCGTGTCTCTCTGTCTT
gibbon_rDNA       TTTCTGTCTCTTTCTCTGTCTGTCTGCCTCTCTCTTTCTCTTTCCGTGTCTCTCTG----
macaca_rDNA       TGTCACTCTCTTTATCTGTCTGCCTGTCCCTCTCTTTC----------------------
                    **  ** **** ******** *** * *********                      

human_rDNA        TCTCTCTCTCTCTCTGTGCCTATCTTCTGTCTTACTCTCTTTCTCTGCCTGTCTGTCTGT
gorilla_rDNA      TCTGTCTCTCTCTCT---------------------------------------------
chimp_rDNA        ------------------------------------------------------------
orang_rdna        TTTCCGTGTCTCTCT---------------------------------------------
gibbon_rDNA       ------------------------------------------------------------
macaca_rDNA       ------------------------------------------------------------
                                                                              

human_rDNA        CTCTCTCTGTCTCTCCCTCCCTTTCTGCTTCTCTCTCTCTCTCTCTCTCTCCCCCCTCCC
gorilla_rDNA      ------------------------------------------------------------
chimp_rDNA        ------------------------------------------------------------
orang_rdna        -----------------------------------------------------CTCTCTC
gibbon_rDNA       ------------------------------------------------------------
macaca_rDNA       ------------------------------------------------------------
                                                                              

human_rDNA        TGTCTGTTTCTCTCTGTCTCCCTCTCTTTCTGTCTGTTTCTCACTGTCTCTCTCTGTCTG
gorilla_rDNA      ------------------------------------------------------------
chimp_rDNA        ------------------------------------------------------------
orang_rdna        TCTCTCTCTCTCTCTCTCTCTCTCTGTGCCTATCTTCTTTCTTATCTCTCTCTCTCTCTG
gibbon_rDNA       ------------------------------------------------------------
macaca_rDNA       ------------------------------------------------------------
                                                                              

human_rDNA        TCTGTTTCATTCTCTCTGTCTCTGTCTCTGTCTCTCTCTCTCTCTGTCTCTCCCTCTCTG
gorilla_rDNA      ------------------------------------------------------------
chimp_rDNA        ------------------------------------------------------------
orang_rdna        TCTCTCCCTCCCTGTCTGTCTCTCTCTCTGTCTCTCTCTCTCTCTCTCTGCCTATC----
gibbon_rDNA       ------------------------------------------------------------
macaca_rDNA       ------------------------------------------------------------
                                                                              

human_rDNA        TGTGTATCTTTTGTCTTACTCTCCTTCTCTGCCTGTCCGTCTGTCTGTCTGTCTCTCTCT
gorilla_rDNA      ------------------------------------------------------------
chimp_rDNA        ------------------------------------------------------------
orang_rdna        ------------------------------------------------------------
gibbon_rDNA       ------------------------------------------------------------
macaca_rDNA       ------------------------------------------------------------
                                                                              

human_rDNA        CTCCCTGTCCCTCTCTCTTTCTGTCTGTTTCTCTCTCTCTCTCTCTCTCTCTCTCTCTGT
gorilla_rDNA      ------------------------------------------------------------
chimp_rDNA        ------------------------------------------------------------
orang_rdna        ------------------------------------------CTCTGTCTTTCTGTCTCT
gibbon_rDNA       ------------------------------------------------------------
macaca_rDNA       ------------------------------------------------------------
                                                                              

human_rDNA        CTCTGTCTTTCTCTGTCTGTCCCTTTCTCTGTCTGTCTGCCTCTCTCTTTCTCTTTCTGT
gorilla_rDNA      ----------------------------------------------------------CT
chimp_rDNA        ----------------------------------------------------------GT
orang_rdna        CTCTCTGTCTGTCTCTCTGTGTCCGTATCCTTCTCTGTGCCTGTCTGCCTCTCTGTCTCT
gibbon_rDNA       ------------------------------------------------------------
macaca_rDNA       ------------------------------------------------------------
                                                                              

human_rDNA        GTCTCTCTGTCTCTCTCTCTGTGCCTATCTTCTGTCTTACTCTCTTTCTCTGCCTGTCTA
gorilla_rDNA      CTCTCTCTCTCTCTCTCTCTGTGACTATCTTCTGTCTTACTCTCTTTCTCTGCCTGTCT-
chimp_rDNA        GTCTCTCTGTCTCTCTCTCTGTGCCTATCTTCTCTCTTACTCTCTTTCTCTGCCTATCT-
orang_rdna        CTCCCTCCGTGTCTCTCTCTCTGTCTG-CTTCTCTCTGTCTCTCTCTGTCTGTCTGTCTG
gibbon_rDNA       ---------TCTCTCTCTCTCTGCCTATCTTCTGTCCGACTCTCTCTCTCTGCCAGTCTG
macaca_rDNA       ------------------------------------------------------------
                                                                              

human_rDNA        TCTGTCTGTCTCTCTCTGTCTCTCTCCCTGCCTTTCTGTT--TCTCTCTCTCTCCCTCTC
gorilla_rDNA      ---GTCTGTCTCTCTCTG--TCTCTCCCTCCCTTTCTGTT--TCTCTCTCTCTCCCTCTC
chimp_rDNA        ---GTCTGTTTCTCTGTGTCTCTCTCCCTGCCTTTCTGTTTCTCTCTCTCTCTCCCTCTC
orang_rdna        TCTGTCTCTGTCTGTCTGTCTGTCTCTGCCTCCCTCTGTCTGTCTCTCTCCCTCCCTGTC
gibbon_rDNA       ------------------------------------------------------------
macaca_rDNA       ------------------------------------------------------------
                                                                              

human_rDNA        ------TCGCTCTCTCTGTCTTTCTCTCTTTCTCTCTGTTTCTCTGTCTCTCTCTGTCCG
gorilla_rDNA      ------TCGCTCTCTCTGTCTTTCTCTCTTTCTGTCTGTTTCTCTGTCTCTCTCTGTCCG
chimp_rDNA        ------TCGCTCTCTCTGTCTTTCTCTCTTTCTCTCTGTGTCTCTGTCTCCCTCTGTCCA
orang_rdna        TGTCTGTTTCTCTCTCTCTCTCTTTCTCTGTCTCTGTCTCTCTCTCTTTCTGTCTGTTTC
gibbon_rDNA       ------TCTCTTTCTCTGTCTCTCTCTTTCTCTCTGTTTCTCTCTGTCTCTCTCTGTCCA
macaca_rDNA       ------------------------------------------------------------
                                                                              

human_rDNA        TCTCTGTCTTTTTCTGTCTGTCTGTCTCTCTCTTTCTTTCTGTCGTCTGTCTCTGTCTCT
gorilla_rDNA      TCTCTGTCTTTTTCTATCTGTCTGTCTCTCTCTTTCTTTCTG---------------TCT
chimp_rDNA        TCTCTGTCTTTTTCTGTCTGTCTCTCTCTTTCTTTCTGTCTG-----------------T
orang_rdna        TCTCTTTCTCTGTCTGTCTGTCTCTCTCTTTCTC--------------------------
gibbon_rDNA       TCTCTGTCTTTCTCTGTCTGTCTCTCTCTTTCTT--------------------------
macaca_rDNA       ------------------------------------------------------------
                                                                              

human_rDNA        GTCTCTGTCTCTCTCTCTCTCTCTCTCCTTGTCTCTCTCACTGTGTCTGTCTTCTGTCTT
gorilla_rDNA      GTCTCTGTCTCTCTCTCTCTCTCTCTGCTTGTCTCTCTCACTGTGTCTGTCTTCTGTCTT
chimp_rDNA        CTCTGTCTCTCTCTCTCTCTCTCTCTGCTTGTCTCTCTCACTGTGTCTGTCTTCTGTCTT
orang_rdna        ---TGTCTCGCTGTCTCTGTCTCTGGGCCTGTCTCTCTGTCTGTGCCTATCTTCTGTCTT
gibbon_rDNA       ---TCTCTCTGTCTCTCTGTCTCTCTGCCTGTCTCTCTCACTGTGGCTGTCTTCTGTCTT
macaca_rDNA       ------------------------------------------------------------
                                                                              

human_rDNA        ACTCTCCTTCTCTGCCTGTCCATCTGTCTGTCTGTCTCTCTCT------------CTCTC
gorilla_rDNA      ACTCTCCTTCTCTGCCTGTCCATCTGTCTGTCTGTCTGTCTCTCTCT--------CTCTC
chimp_rDNA        ACTCTCTTTCTCTGCCTGTCCATCTGTCTGT------------------------CTCTC
orang_rdna        ACTCACTTTCTCTGCCTGTCTGTCTCTCTGTCTCTCTCTCTCTCTGTCTGTATCCCTCCC
gibbon_rDNA       ACTCTCCTTCTCTGTCTGTCTGCCTGTCTCTCT----------------------CTCCC
macaca_rDNA       ------------------------------------------------------------
                                                                              

human_rDNA        TCCCTACCTTTCTGTTTCTCTCTCGCTAGCTCTCTCTCTCTCTGCCTGTTTCTCTCTTTC
gorilla_rDNA      TCCCTCCCTTTCTGTTTCTCTCTC----TCTCGCTCTCTCTCTGCCTGTTTCTCTCTTTC
chimp_rDNA        TCCCTCCCTTTCTGTTTCTCTCTC----TCTCTCGCTCTCTCTGCCTGTTTCTCTCTTGC
orang_rdna        TCCCTGTCTGTCTGTTTCTCTCTCTCTGTCTCTGCCTCTGTCT--CTCTCTGTTTCTGTT
gibbon_rDNA       TCCCTCCCGTTCTATTTCTCTCTCTCTCTGTCTCTCTCTCTCT-----CTTCTGTCTGTT
macaca_rDNA       ------------------------------------------------------------
                                                                              

human_rDNA        TCTCTCTGTCTTTCTCTGTCTGTCTCTTTCTCTGTCTGTCTGTCTCTTTCTCTCTGTCTC
gorilla_rDNA      TCTGTCGGTC------------------------TCTGTCTGTCTCTTTCTCTCTGTCTC
chimp_rDNA        TCTGTCTGTC--------------TCTGTCTTTCTCTGTCTGTCTCTTTCTCTCTGTCTC
orang_rdna        TCTGTCTGTCTCTCTCTGTCCATCTCTGTCTTTCTCTGTCTCTCTCTTTCTCTGTCTCTC
gibbon_rDNA       TCTCCCTTTCTCTCTCTGTCTGTCTCTGTCTTTCTCTGTCTGTCTCTTTCTCTGTTTGTT
macaca_rDNA       ----------------------------------TCTCTGTCTCTCTGTCTCTCTCTCTC
                                                    *** * * ***** ***** * * * 

human_rDNA        TGTCTCTGTCTCTCTCTCTCTCTCTCTCTCTCTGCCTCTCTCACTGTGTCTGTCTTCTGT
gorilla_rDNA      TG----------------TCTCTCTCTCTCTCTGCCTGTCTCACTGTGTCTGTCTTCTGC
chimp_rDNA        TGTCTCTG----------TCTCTCTCTCTCTCTGCCTGTCTCACTGTGTCTGCCTTCTGT
orang_rdna        CCTTTCTGTCTG------TCTGTCTGTCTCTCTCTCTCCCTGTCTGTCTCT-CTCTCTCC
gibbon_rDNA       TGTCTCTCTCTC------TCTCTCCGTCT-TCTGTCTTATTCTCTTTCTCTGCCTTCTGT
macaca_rDNA       ------------------------------------------------------------
                                                                              

human_rDNA        CTTATTCTCTTTCTCTCTCTGTCTC--TCTCTCTCTCTCCTTTCCTGTCTGTT-------
gorilla_rDNA      CTTATTCTCTTTCTCTCTCTGTCTG--TCTCTCTCTCTCCCTTCCTGTCTGTT-------
chimp_rDNA        CTTATTCTCTTTCTCTCTCTGTCTGTCTCTCTCTCTCTCCCTTCCTGTCTGTTTCTCTCT
orang_rdna        CTCTCTGTCTCTCTCTGCCTGTCTCTCTCACTGTGTTTCTCTGCCTATCTGTCTGTCGGT
gibbon_rDNA       CTTATTCTCTTTCTCTGCCTGTCTGTCTGTCTCTCTCTCTCTCCCTTCCTGTC-------
macaca_rDNA       ------------------------------------------------------------
                                                                              

human_rDNA        -TTTCTCTCTCTCTCTCTCTTTCTGCCTGTTTCTCTCTGTCTGTCTCTGTCTTTCTCTGT
gorilla_rDNA      -----TCTCTCTCTCTCTCTTTCTGCCTCTTTCTCTCTGTCTGTCTCTGTCTTTCTCTGT
chimp_rDNA        CTCTCTCTCTCTCTCTCTCTTTCTGCCTGTTTCTCTCTGTCTGTCTCTGTCTT----TGT
orang_rdna        CTCTCTCTCTCTCTCTCTCTCTCTCTCTCTCTCTCTCTGTCCCTTTCTGTTTCTCTCTCT
gibbon_rDNA       -TGTGTCTCTCTCTCTCTCTTTCTGTCTGTTTCTCTCTGTCTCTCTCTGTTTTTCTCTGT
macaca_rDNA       ------------------------------------------------------------
                                                                              

human_rDNA        CTGTCTGCCTCTCTCTTTCTTTTTCTGCGT--CTCTCTGTCTCTCTCTCTCTCTCTCTGT
gorilla_rDNA      CTGTCTGCCTCTCTCTTTCTTTTTCTGCGT--------CTCTCTGTCTCTCTCTCTCTGT
chimp_rDNA        CTGTCTGCCTCTCTCTTTCTTTTTCTGCGTCGCTCTGTGTCTCTCTCTCTCTCTCTCTGT
orang_rdna        CTCAGT--------CTCTCTCTCTCCGTCT--CTCTCTTTCTGTCTGTTTGTTTCTCTCT
gibbon_rDNA       CTGTCT--------CTTTCCCTATCTGCCT--CTCTCTTTCTTTTTCTGTGTCTCTCTGT
macaca_rDNA       ------------------------------------------------------------
                                                                              

human_rDNA        TCCTATCT-----------TCTGTCTTACTCTGTTTCCTTGCCTGCCTGCCTGTCTGTGT
gorilla_rDNA      TCCTATCT-----------TCTGTCTTACTCTGTTTCTCTGCCTGCCTGTCTGTCTGTCT
chimp_rDNA        TCCTATCT-----------TCTGTCTTACTCTGTTTCCTTGCCTGCCTGTCTGTCTCTCT
orang_rdna        GTCTCTGTCTGTCTGTCTGTCTGTCTGTCTCTCTCTCTCTCTCTCTCTCTCTGTCTG---
gibbon_rDNA       GCCTATCT-----------TCTGTCTGACTCTCCTTCTCGGCCTGTCTGTCTGTCTG---
macaca_rDNA       ------------------------------------------------------------
                                                                              

human_rDNA        GTCTGTCTCTCTCTCTCTCTCTCTCTCTCTCTCTCCCTCCCTTTCTCTTTCTCTGTCTCT
gorilla_rDNA      GTCTGTCTCTCTTTCTGTCTTTCTCCCTCCCTTTCTCTTTCTCTCTCTCTGTCTG-----
chimp_rDNA        GTCTGTCTGTCTGTCTCTCTCTCCCCCTCCCTTTCTCTCTCTCTC---------------
orang_rdna        -------------TCTGTCTCTCTCCCTCCCCGTCTGTCTGTTTCTCTCTCTCTC-----
gibbon_rDNA       -------------TCTGTCCCTCTCCCTCCCTTTCTGTTTCTCTCTCTCTCTC-------
macaca_rDNA       ------------------------------------------------------------
                                                                              

human_rDNA        CTCTCTCTTTCTGGGTGTTTCTCTCTG--TCTCTCTGTCCATCTCTGTCTTTCTATGTCT
gorilla_rDNA      -TCTCTCTTTCTGTCTGTTTCTCTCTG--TCTCTCTGTCCATCTC------TCTTTCTCT
chimp_rDNA        -TCTCTCTTTCTGTCTGTTTCTCTCTG--TCTCTCTGTCCATCTCTGTCTTTCTCTGTCT
orang_rdna        -TCTCTCTCTCTGTCTGTTTCTCTCTATCTCTCTCTGTCCATCTCTGTCTTTCTCTGCCT
gibbon_rDNA       -TGTGTCTCTCTCTCTCTTTCTGTCTGTTTCTCTCTGTCCATCTCTGTCTTTCTCTGTCT
macaca_rDNA       ------------------------------------------------------------
                                                                              

human_rDNA        GTCTCTCTCTTTCTCTCTGTCTCTGTCTCTGCCTCTCTCTCTCTCTCTCTCTCTCTCTCT
gorilla_rDNA      GTCTCCCTCTTTCTCTCTGTCTCTG----------------------------CCTCTCT
chimp_rDNA        GTCTCTCTCTTTCTCTCTGTCTCTCTCTCTGC--------------------CTCTCTCT
orang_rdna        GTCTCTTTCTTTCTCTCTGTCTCTG----------------------------TCTCTGT
gibbon_rDNA       GTCTCTCTCTTTCTCTCTG----------------------------------TCTCTCT
macaca_rDNA       -----------------------------------------------------TCTCTCT
                                                                        **** *

human_rDNA        CTCTCTCTCTGTCTGTCTCTCTCACTGTGTGTGTCTGTCTTCTGTCTTACTCTCCTTCTC
gorilla_rDNA      CTCGCTCTCTCTCTGTCTCTCTCACTGTGTGTGACTGTCTTCTGTCTTACTCTCCTTCTC
chimp_rDNA        CTCTCTCTCTGTCTGTCTCTCTCACTGTGTGTGTCTGTCTTCTGTCTTACTCTCCTTCTC
orang_rdna        CTCTCTCTCTCTCTGCCTGTCTCTCTCACTGTGTCTGTCTTCTGTCTTACTCTCCTTCTC
gibbon_rDNA       CTCTCTCTCTCTCTGCCTGTCTCTCTCACTGTGTCTCTCTTCTGTCTTACTCTCCTTCTC
macaca_rDNA       CTCTCTCTCTACCTGTGTCTCTCACTCACTGTGTCTGTCTTCTGTCTTACTCTCTTTTT-
                  *** ******  ***  * **** **   **** ** ***************** ** * 

human_rDNA        TGCCTGTCCGTCTGTCTGTCTGTCTCTCCC---TCTCTCTCCCTCC-CTTTCTGTT----
gorilla_rDNA      TGCCTGTCCGTCTGTCTGTCTGTCTCTCCC---TCTCTCTCCCTCC-CTTTCTGTT----
chimp_rDNA        TGCCTGTCCGTCTCTCCCTC---------------TCTCTCCCTCC-CTTTCTGTTTCTC
orang_rdna        TTCCTGTCCATCTGTCTGTCTGTCTGTCTC---TCTCTCCCTCGCT-TTCTGTTTC----
gibbon_rDNA       TGCCTGTCCATCTGTCTGTCTCTCTCTGTCTCTTCTCTGCCTGTCC-ATCTGTCTC----
macaca_rDNA       ----TGCCTGTCTGTCTGTCTCTCTCTCTC---CCCCTCCCTGTCTAGTCTGTTTC----
                      ** *  *** **  **                **  *   *   * * * *     

human_rDNA        TCTCTCTCTCTCTCTTTCTGTCTGTTTCTCTCTTTCTCTCTCTGTCTGTCTCTTTCTCTG
gorilla_rDNA      TCTCTCTCTCTCTCTTTCTGTCTGTTTCTCTCTTTCTCTCTCTGTCTGTCTCT-------
chimp_rDNA        TCTCTCTCTCTCTCTTTCTGTCTGTTTCTCTCTTTCTCTCTCTGTCTGTCTCTTTCTCTG
orang_rdna        TCTCTCTCTCTCTCTTTCTGTCTGTTTCTCTCTCTCTCTCTCTCCCTGTCTGTTTCTGTC
gibbon_rDNA       TCTCTCTCCCTCCCTCCCTTTCTGTTTCTCTCTCCCTCTCCCTCTCTGTCTCTCTCTCTT
macaca_rDNA       TCTCTCTCTCTCTC----------------------------------------------
                  ******** *** *                                              

human_rDNA        TCTGTCTGTCTCTCTCTTTCTTTTTCTCTGTCTCTCTGTCTCTCTCTGTGTCTGTCTCTC
gorilla_rDNA      -------------CTCTTTCTTTT--------TCTCTGTCTCTCTCTGCGTCTGTCTCTC
chimp_rDNA        TCTGTCTGTCTCTCTCTTTCTTTT--------TCTCTGTCTCGCTCTGTGTCTGTCTCTC
orang_rdna        TTTCCCTATCTGTCTGCCTCTCTT------TCTCTCTCTCTCTCTCTCCCTGTCTGTTTC
gibbon_rDNA       TCTGTCTGTGTATCTCTTTCTCTG------------------------------------
macaca_rDNA       ------------------------------------------------------------
                                                                              

human_rDNA        TTTCTGTGCCTATCT-TCTGTCTTACTCTCTTTCTCTGGCTGTCTGCCTGTCTCTCTC--
gorilla_rDNA      TGTCTGTGCCTATCT-TCTGTCTTACTCTCTTTCTCTGCCTGTCTGTCTGTCTCTCTCTC
chimp_rDNA        TGTCTGTGCCTATCT-TCTGTCTTACTCTCCTTCTCTGGCTGTCTGCCTGTCTCTCTCTC
orang_rdna        TGTCTTTCCCTATCTGTCTGTCTTACTGTCTTTCTCTGTCTGTCTGTCTTACTCTCTGTC
gibbon_rDNA       ------------------------------------------------------------
macaca_rDNA       ------------------------------------------------------------
                                                                              

human_rDNA        --TCTCTGCCTGTCTCCGTCCCTCCCTCCCTGTCTGTCTGTTTCTCTCTCTGTCTCTGTC
gorilla_rDNA      T-TGTCTGTCTCCCTCCCTCCCTCCCTCCCTGTCTGTCTGTTTCTCTCTCTGTCTCTCTC
chimp_rDNA        TCTCTCTGTCTGTCTCCCTCCCTCCCTCCCTGTCTGTCTGTTTCTCTCTCTGTCTCTCTC
orang_rdna        --TGTCTCTCTCCCTCCCTTTCTGTTTCTCTCTCTCTCTCTCTCTGTCTCTCTCTCTCTC
gibbon_rDNA       ----------------------------------------------------TCTGTCCG
macaca_rDNA       ------------------------------------------------------------
                                                                              

human_rDNA        TCTCTGTCCATCTCTGTCTGTCTCTTTCTCTTTCTCTCTC--------------TCTGTC
gorilla_rDNA      TCTCTGTCCATCTCTGTCTGTCTCTTTCTCTTTCTCTCTCTTTCTTTCTCTCTGTCTCTG
chimp_rDNA        TCTCTGTCCATCTCTGTCTGTCTCTTTCTCTCTCTTTCTTTC------------TCTCTG
orang_rdna        TTTCTGTCTGTTTCTCTCTCTCTCTCTCTCTCTCACTCTCTCTCTCTCTCTTTCTGTCTG
gibbon_rDNA       TCACTGTCTTTCTCTGTATGTCTCTTTCTCTGTCTGTCTG--------------TCTCTC
macaca_rDNA       ------------------------------------------------------------
                                                                              

human_rDNA        TCTGTCTCTCTCTCTCTCTGCCTGTCTCTCTCACTGTGTCTGTCTTCTGTCTTACTCTCT
gorilla_rDNA      TCTCTCTCTCTCTCTCTCTGCCTGTCTCTCTCACTGTGTCTGTCTTCTGTCTTACTCTCT
chimp_rDNA        TCTCTGTCTCTCTCTCTCTGCCTGTCTCTCTCACTGTGTCTGTCTTCTGTCTTTCT----
orang_rdna        TTTCTCTCTCTCTCTCTTTCTGTCTCTGTCTTTCTCTGTCTGTCTGCC-TCTCTCTTTCT
gibbon_rDNA       TCTTTCTTTTTCTCTGTCCTTCTGTCTCTCTCCGTGTGCCTGTCTTCTGTCTTACTCTCT
macaca_rDNA       ------------------------------------------------------------
                                                                              

human_rDNA        TTCT------CTGCCTGCCTCTCTGTCTGTCTGTCTCTCTCCCTCCATGTCTCTCTCTCT
gorilla_rDNA      TTCTCTGC--CTGCCTGTCTTTCTGTCTGTCTGGCTCTCTCCCTCCATG-----------
chimp_rDNA        ----------CTGCCTGCCTCTCTGTCTGTCTGTCTCTCTCCCTCCATGTCTCTCTC---
orang_rdna        TTTTCTGTGTCCCTCTGTCTCTCTCTCTCTCTGTGCCTATCC------------------
gibbon_rDNA       TTCTCTGCGTCTCTCTCTCTCTCTCTCTGTCTGTCTCCCTCCCTCCCTG-----------
macaca_rDNA       ------------------------------------------------------------
                                                                              

human_rDNA        CTCTCACTCACTCTCTCTCCGTCTCTCTCTCTTTCTGTCTGTTTCTCTCTCTGTCTGTCT
gorilla_rDNA      ------------------------------------------------------------
chimp_rDNA        ------------------------------------------------------------
orang_rdna        ------------------------------------------------------------
gibbon_rDNA       ------------------------------------------------------------
macaca_rDNA       ------------------------------------------------------------
                                                                              

human_rDNA        CTCTCCCTCCATGTCTCTCTCTCTCTCTCTCACTCACTCTCTCTCCGTCTCTCTCTCTCT
gorilla_rDNA      ------------------------------------------------------------
chimp_rDNA        ------------------------------------------------------------
orang_rdna        ------------------------------------------------------------
gibbon_rDNA       ------------------------------------------------------------
macaca_rDNA       ------------------------------------------------------------
                                                                              

human_rDNA        TTCTGTCTGTTTCTCTCTCTGTCTGTCTCTCTCCCTCCATGTCTCTCTCTCTCCCTCTCA
gorilla_rDNA      -------------------------------------------TGTCTCTCTCTCTCTCA
chimp_rDNA        -----------------------------------------TCTCTCTCTCTCTCTCTCA
orang_rdna        -----------------------------------TCTGTCTTACTGTCTTTCTCTGCCT
gibbon_rDNA       -------------------------------------------TCTGTCTGTCTCTCTCT
macaca_rDNA       ------------------------------------------------------------
                                                                              

human_rDNA        CTCACTCTCTCTCCGTCTCTCTCTCTCTTTCTGTCTGTTTCTCTGTCTGTCTGTCTGTCT
gorilla_rDNA      CTCACTCTCTCTCCGTCTCTCTCTCTTTCTGTCTGTTTCTCTCTG---------------
chimp_rDNA        CTCACTCTCTCTCCGTCTCTCTCTCTCTTTCTGTCTGTGTCTCTG---------------
orang_rdna        GTCTGTCTCTCTCTCTGTCTGTCTCTCTCTGTCCGTCTCTGTTTG---------------
gibbon_rDNA       TTCTTTTTCTCTGTCCTTCTGTCTCTCTCCGTGTGCCTGTCTTCT---------------
macaca_rDNA       ------------------------------------------------------------
                                                                              

human_rDNA        GTCTGTCTCTCTCTCTCTCTCTCTCTCTC--TCTCTCTCTCTGTTTGTCTTTCTCCCTCC
gorilla_rDNA      ---------TCTCTGTCTGTCTGTCTGTC--TGTCTCTCTCTCTCTGTCTTTCTCCCTCC
chimp_rDNA        ---------TCTCTGTCTGTCTGTCTCTC--TCTCTCTCTCTGTTTGTCTTTCTCCCTCA
orang_rdna        ---------TCTCTCTCTGTCTGTCTGTCTGTCTCTCTCTCTGTCTGTCTCTCTCCCTCC
gibbon_rDNA       ----GCCTTACTCTCTTTCTCGGCGTCTC--TCTCTCTCTCTGTCTGTCTCTCTCCCTCC
macaca_rDNA       ------------------------------------------------------------
                                                                              

human_rDNA        CTGTCTGTCTGTCTGTCTCTCTCTCTCTGTCTCTGTCTCTGTCTCTCTCTCTTTCTCTTT
gorilla_rDNA      CTGTCTG--------TCTCTCTCTCTCTCTCTCTGTCTCTGTCTCTCTCTCTTTCTCTTT
chimp_rDNA        CTGTCTGTCTGTC--TCTCTCTCTCCCTCTCTCTGTCTCTGTCTCTCTCTCTTTCTCTTT
orang_rdna        CTGTCTG----------------TTTCTCTCTCTGTCTCTGTCTCTGTCTCTCTCTCTTT
gibbon_rDNA       CTGTCTG----------TCTGTGTCTCTCTCTCTCTCTCTGTCTCTGTCTCTCTCTCTTT
macaca_rDNA       ---------------TCTCTCTCTCGCTCTCGCTCTCGCTCTCTCGCTCTCTCGCTCTTT
                                         *  ** ** ** ** ** ****  *****  ******

human_rDNA        CTGTCTGTTTCTCTCTATCTCTCGCTGTCCATCTCTGTCTTTCTATGTCTGTCTCTTTCT
gorilla_rDNA      CTGTCTGTTTCTCTCTATCTCTCGCCGTCCATCTCTGTCTTTCTATGTCTCTCTCTTTCT
chimp_rDNA        CTGTCTGTTTCTCTCTATCTCTCGCTGTCCATCTCTGTCTTTCTATGTCTGTCTCTTTCT
orang_rdna        CTGTCTGTTTCTCTCTATCTCTCTCTGTCCATCTCTGTCTTTCTATGTCTGTCTCTTTCT
gibbon_rDNA       CTGTCTGTTTCTCTCTATCTCTCCCCGTCCATCTCTGTCTTTCTATGTCTGTCTCTTTCT
macaca_rDNA       CTGTCCGTTTCTCTCTGTCTCTCTCTGTCGATCTCTCTTTTTCTACGTCTGTCTCTTT--
                  ***** ********** ****** * *** ****** * ****** **** *******  

human_rDNA        CTGTCAGTCTGTCAGACACCCCCGTGCCGGGTAGGGCCCTGCCCCTTCCACGAGAGTGAG
gorilla_rDNA      CTGTCAGTCCGTCAGACACCCCCGTGCCGGGTAGGGCCCTGCCCCTTCCACGAAAGTGAG
chimp_rDNA        CTGTCAGTCTGTCAGACACCCCCGTGCCGGGTAGGGCCCTGCCCCTTCCACGAAAGTGAG
orang_rdna        CTGTCAGTCCGTCAGAC-CCCCCGTGCCGGGGAGGGCCCTGCCCCTTCCACGAAAGTGAG
gibbon_rDNA       CTGTCAGTCTGTCAGAC-GCCCCGTGCCGGGGAGGGCCCTGACCCTTCCATGAAAGTGAG
macaca_rDNA       ------GTCTGTCAGATTCCCCCGTCCCAGAGAGGGCCCTGCCCCTTCCACCAAAGTGAG
                        *** ******   ****** ** *  ********* ********  * ******

human_rDNA        AAGCGCGTGCTTCGGTGCTTAGAGAGGCCGAGAGGAATCTAGACAGGC--GGGCCTTGCT
gorilla_rDNA      AAGCGCGTGCTTCGGTGCTTAGAGAGGCCGAGAGGAATCTAGACAGAC--GGGCCTTGCT
chimp_rDNA        AAGCGCGTGCTTCGGTGCTTAGAGAGGCCGAGAGAAATCTAGACAGGC--GGGCCTTGCT
orang_rdna        AAGCGCGTGCTTAGGTGCTTAGAGAGGCCGAGAGGAATCTAGACAGAC--GGGCCTTGCT
gibbon_rDNA       AAGTGCGTGCTTAGGTGCTTCGAGGGGCCGAGAGGAATCTGGACAGACTGGGCCCTTGCT
macaca_rDNA       AAGTGC--------GTGCTTAGAGAGGCCGAGAGGAATCTACACAGAC--GGGCCTTGCC
[truncated: 225,341 more chars]
