# Supplementary material for: The conservation landscape of the human ribosomal RNA gene repeats
Source: PLoS One. 2018 Dec 5;13(12):e0207531. doi: 10.1371/journal.pone.0207531 (PMC6281188; doi:10.1371/journal.pone.0207531)
Supplement: S1 Table — (XLS) [file pone.0207531.s025.xls]

## Sheet: Sheet1
S1 Table: Details of WGS data for the primates
Organism	Common name	BioProject Accession number	Sequencing Center	Sequencing coverage	Total number of reads	Number of reads used for assembly
Pan troglodytes	Chimpanzee	PRJNA13184	BI	3.6X	13288075	9598997
Gorilla gorilla	Gorilla	PRJEA31265	SC	2.1X	8171818	8099999
Pongoabelii	Orangutan	PRJNA20869	BCM	6X	11882059	11863254
Nomascusleucogenys	Gibbon	PRJNA13975	BCM	6X	12747839	8399955
Macacamulatta	Rhesus macaque	PRJNA12537	BCM	6X	7512808	7512808
Callithrixjacchus	Common marmoset	PRJNA20401	BCM	6X	11416033	8626709
