# Supplementary material for: The conservation landscape of the human ribosomal RNA gene repeats
Source: PLoS One. 2018 Dec 5;13(12):e0207531. doi: 10.1371/journal.pone.0207531 (PMC6281188; doi:10.1371/journal.pone.0207531)
Supplement: S2 Table — (XLS) [file pone.0207531.s026.xls]

## Sheet: Sheet1
S2 Table: Assembly statistics for the primate whole genome assemblies.
Common name	# of contigs	Max contig length (bp)	Mean (bp)	Length weighted mean (bp)	N50	Total size of contigs (bp)
Chimpanzee	67048	188775	7325	10138	8028	491159851
Gorilla	40813	158554	7235	10253	7707	295320131
Orangutan	59433	158420	6305	7987	6392	374781986
Gibbon	120247	186034	7796	17777	13019	831131126
Rhesus macaque	78153	197050	4772	5542	4800	372969636
Common marmoset	133543	207318	6813	9145	7641	909956131
