# Supplementary material for: The conservation landscape of the human ribosomal RNA gene repeats
Source: PLoS One. 2018 Dec 5;13(12):e0207531. doi: 10.1371/journal.pone.0207531 (PMC6281188; doi:10.1371/journal.pone.0207531)
Supplement: S3 Table. rDNA containing BAC clones identified by screening high-density BAC filters — (XLS) [file pone.0207531.s027.xls]

## Sheet: Sheet1
S3 Table: rDNA-containing BAC clones identified by screening high-density BAC filters
Primate species	Filter	Strongly hybridizing BAC clones	Medium hybridizing BAC clones	Weakly hybridizing BAC clones
Gorilla	CHORI-255 1A	CH255-37M20	CH255-30A8	CH255-31L1
Orangutan	CHORI-276 3F	CH276-103L10	CH276-120P14	CH276-126H17
Gibbon	CHORI-271 10A	CH271-470I24	CH271-442M6	CH271-446H17
Rhesus macaque	CHORI-250 1D	CH250-26D15	CH250-46L14	CH250-701
Common marmoset	CHORI-259 3E	CH259-119I6	CH259-137E18	CH259-113H6
