# Supplementary material for: The conservation landscape of the human ribosomal RNA gene repeats
Source: PLoS One. 2018 Dec 5;13(12):e0207531. doi: 10.1371/journal.pone.0207531 (PMC6281188; doi:10.1371/journal.pone.0207531)
Supplement: S4 Table — (XLS) [file pone.0207531.s028.xls]

## Sheet: Sheet1
S4 Table: rDNA sequence comparison between human and the six primate species.
Features		Human	Chimpanzee	Gorilla	Orangutan	Gibbon	Rhesus macaque	Common marmoset
Total length (bp)		43972	41773	37526	40901	42909	41735	39575
Coding region length in bp (identity compared to human)	Total	13357	13,279 (94.2%)	12,871 (92.0%)	13,230 (88.7%)	12,299 (83.1%)	12,979 (86.8%)	12,720 (79.7%)
	18S	1869	1,867 (99.8%)	1,864 (99.7%)	1,964 (98.9%)	1,868 (99.8%)	1,868 (99.8%)	1,864 (99.7%)
	5.8S	157	157 (100%)a	97 (100%)	157 (99.4%)	157 (100%)	157 (100%)	157 (100%)
	28S	5070	5,056 (97.4%)	4,796 (93.3%)	4,970 (92.3%)	4,667 (88.9%)	4,785 (92.7%)	4,997 (91.1%)
IGS region length in bp (identity compared to human)		30615	28,494 (79.8%)	24,655 (73.2%)	27,671 (61.9%)	30,610 (63.4%)	28,756 (32.7%)	26,855 (25.4%)
