# Supplementary material for: The conservation landscape of the human ribosomal RNA gene repeats
Source: PLoS One. 2018 Dec 5;13(12):e0207531. doi: 10.1371/journal.pone.0207531 (PMC6281188; doi:10.1371/journal.pone.0207531)
Supplement: S5 Table — (XLS) [file pone.0207531.s029.xls]

## Sheet: Sheet1
S5 Table: Length variation between the WGA and BAC rDNA sequences of the six primate species.
Primate name	Length of rDNA obtained from WGA (bp)	Estimated Length of rDNA using FIGE (bp)	Length difference (bp)
Chimpanzee	41773	Not determined	Not determined
Gorilla	37526	38169	643
Orangutan	40901	41928	1027
Gibbon	42909	44231	1322
Rhesus macaque	41735	42681	946
Common marmoset	39575	40467	892
