# Supplementary material for: The conservation landscape of the human ribosomal RNA gene repeats
Source: PLoS One. 2018 Dec 5;13(12):e0207531. doi: 10.1371/journal.pone.0207531 (PMC6281188; doi:10.1371/journal.pone.0207531)
Supplement: S6 Table — (XLS) [file pone.0207531.s030.xls]

## Sheet: Sheet1
S6 Table: Pairwise comparison between the BAC clone rDNA sequences with the corresponding WGA rDNA sequence
Organism	BAC clones	Total % identity	Coding region (%identity)	IGS (% identity)
Gorilla
	CH255-37M20	98.6	98.7	98.6
	CH255-30A8	96.7*	96.7	98.3
	CH255-31L1	95.3*	89.2	98.5
Orangutan
	CH276-103L10	97.8	97.1	98.1
	CH276-120P14	98.1	98.1	98.1
Gibbon
	CH271-470I24	98.6	97.4	99
	CH271-442M6	98.6	97.6	99
Rhesus macaque
	CH250-26D15	98.8	98	99.2
	CH250-46L14	98.2	96.4	99
	CH250-701	98.4	96.8	99.2
Common marmoset
	CH259-119I6	97	96.4	97.2
	CH259-137E18	97.6	99.1	96.2
*In this gorilla BAC clone the identity is lower than the average value because of larger gaps in the coding regions compared to the other BAC clones included in this study.
