# Supplementary material for: The conservation landscape of the human ribosomal RNA gene repeats
Source: PLoS One. 2018 Dec 5;13(12):e0207531. doi: 10.1371/journal.pone.0207531 (PMC6281188; doi:10.1371/journal.pone.0207531)
Supplement: S7 Table — (XLS) [file pone.0207531.s031.xls]

## Sheet: Sheet1
S7 Table: Pairwise sequence comparisons showing the level of sequence conservation between human and ape Alu elements.
Human	Chimpanzee	Gorilla	Orangutan	Gibbon	Rhesus Macaque
Aluhuman1	Aluchimp1 (92.1, 7.9, 0)a	Alugorilla2 (93.6,6.4,0)	b
Aluhuman2	Aluchimp2 (95.0,5.0,0)	Alugorilla2 (94.4,4.5,0)	Aluorang4 (85.9, 9.1, 1.0)	Alugibbon3 (80.4, 14.7, 4.9)	Alumacaque3 (85.7, 14.3, 0)
Aluhuman3
Aluhuman4
Aluhuman5	Aluchimp4 (98.0,2.0,0)	Alugorilla4 (93.5,6.5,0)	Aluorang6 (85.2, 14.8, 0)	Alugibbon6 (87.9, 12.1, 0)	Alumacaque6 (82.5, 14.8, 2.7)
Aluhuman6	Aluchimp5 (94.2, 5.4, 0.4)	Alugorilla5 (92.6, 5.8, 1.7)	Aluorang7 (88.0, 10.7, 1.4)
Aluhuman7	Aluchimp6 (97.3, 2.4, 0.3)	Alugorilla7 (90.9, 3.9, 5.7)	Aluorang8 (89.6, 8.6, 2.0)	Alugibbon9 (86.5, 12.5, 1.0)	Alumacaque7 (79.6, 19.4, 1.0)
Aluhuman8	Aluchimp7 (97.0,3.0,0)	Alugorilla8 (95.3,4.7,0)		Alugibbon10 (90.5, 9.5, 0)
Aluhuman9	Aluchimp8 (96.5,3.5,0)	Alugorilla9 (98.2,1.8,0)	Aluorang9 (94.4, 5.6, 0)	Alugibbon11 (92.7, 7.3, 0)
Aluhuman10	Aluchimp9 (94.2, 2.6, 0.7)	Alugorilla10 (94.9, 5.1, 0)	Aluorang10 (89.9, 7.8, 2.4)	Alugibbon12 (91.5, 6.3, 0)	Alumacaque9 (85.3, 13.6, 1.1)
Aluhuman11	Aluchimp10 (97.5, 2.5, 0)	Alugorilla11 (94.7, 4.9, 0.3)	Aluorang11 (89.0, 9.2, 1.3)	Alugibbon13 (84.5, 13.6,1.9)	Alumacaque10 (84.3, 14.7, 1.0)
Aluhuman12	Aluchimp11 (99.9,0.1,0)	Alugorilla12 (96.7, 3.3, 0)	Aluorang12 (90.3, 6.6, 3.3)	Alugibbon15 (91.2, 4.4, 4.4)	Alumacaque11 (89.1, 9.9, 1.0)
Aluhuman13	Aluchimp12 (94.9, 4.8, 0.3)	Alugorilla13 (92.4, 3.7, 4.1)	Aluorang13 (89.8, 8.6, 1.7)
Aluhuman14		Alugorilla14 (100,0,0)	Aluorang14 (84.4, 13.4, 2.2)
Aluhuman15	Aluchimp13 (94.6, 5.0, 0.4)	Alugorilla15 (95.4, 4.2, 0.4)	Aluorang15 (82.1, 3.2, 0.9)	Alugibbon21 (90.4, 8.8, 0.8)
Aluhuman16	Aluchimp14 (95.5, 3.8, 0.7)
Aluhuman17	Aluchimp15 (94.6, 5.02, 0.4)
Aluhuman18	Aluchimp16 (97.2, 2.3, 0.5)	Alugorilla16 (95.3, 4.7, 0)	Aluorang16 (83.7, 5.8, 2.1)	Alugibbon21 (75.0, 11.1, 13.9)	Alumacaque16 (85.7, 13.9, 0.4)
Aluhuman19	Aluchimp17 (91.1, 1.1, 1.1)	Alugorilla17 (98.1, 1.1, 0.6)	Aluorang17 (81.9, 16.0, 2.1)	Alugibbon22 (95.24, 4.09, 0)	Alumacaque18 (84.9, 12.3, 2.8)
Aluhuman20	Aluchimp18 (97.7, 2.3, 0)	Alugorilla18 (98.1, 1.6, 0.3)	Aluorang18 (89.0, 8.2, 2.9)	Alugibbon23 (88.7, 8.1, 2.9)
Aluhuman21	Aluchimp19 (96.9, 3.1, 0)	Alugorilla19 (84.0, 2.8, 13.2)	Aluorang19 (94.4, 4.9, 0.6)	Alugibbon25 (90.3, 6.7, 3.1)	Alumacaque19 (87.7, 9.3, 3.0)
Aluhuman22	Aluchimp20 (97.6, 2.3, 0)	Alugorilla20 (96.7, 2.5, 0.7)	Aluorang20 (94.2, 3.3, 2.3)	Alugibbon26 (95.0, 2.6, 2.0)
Aluhuman23	Aluchimp21 (92.1, 4.1, 0.3)	Alugorilla21 (96.7, 3.3, 0)	Aluorang21 (92.5, 4.1, 2.7)	Alugibbon27 (92.5, 5.9, 1.6)
Aluhuman24		Alugorilla22 (99.2, 0.8, 0)	Aluorang22 (88.1, 8.1, 3.2)	Alugibbon28 (86.6, 13.4, 0)	Alumacaque20 (91.3,7.3,1.4)
Aluhuman25	Aluchimp22 (97.7, 2.3, 0)	Alugorilla23 (96.1, 2.6, 1.3)	Aluorang23 (93.5, 4.6, 2.0)	Alugibbon29 (88.0, 9.5, 2.6)	Alumacaque21 (85.2, 13.2, 1.6)
Aluhuman26	Aluchimp23 (97.1, 2.9, 0)	Alugorilla24 (97.4, 2.9, 0)	Aluorang24 (91.9, 5.3, 2.9)	Alugibbon30 (91.2, 6.9, 2.0)
Aluhuman27	Aluchimp24 (97.1, 2.9, 0)	Alugorilla25 (95.1, 4.2, 0.7)	Aluorang25 (90.2, 7.8, 1.6)		Alumacaque24 (86.7, 6.0, 7.3)
Aluhuman28	Aluchimp25 (97.1,2.9,0)	Alugorilla26 (96.2, 3.8,0)	Aluorang26 (83.1, 14.7, 0.7)
a. Percent sequence identity, percent mismatches and percent gaps are indicated in the parentheses.
b. Grey boxes represent the absence of the orthologous Alu element in that primate species.
