# Supplementary material for: The conservation landscape of the human ribosomal RNA gene repeats
Source: PLoS One. 2018 Dec 5;13(12):e0207531. doi: 10.1371/journal.pone.0207531 (PMC6281188; doi:10.1371/journal.pone.0207531)
Supplement: S8 Table — (XLS) [file pone.0207531.s032.xls]

## Sheet: Sheet1
S8 Table: Details of conserved regions in the human IGS (coordinates correspond to the human rDNA sequence extracted from BAC clone GL000220.1, and differ to those in U13369)
Name of conserved region	Start coordinate	End coordinate	Length
c1	13367	13424	58
c2	13471	13534	64
c3	13550	13694	145
c4	13703	13755	53
c5	14228	14512	285
c6	15346	15425	80
c7	15957	16021	65
c8	16424	16480	57
c9	16533	16549	17
c10	16997	17143	147
c11	17178	17456	279
c12	17908	17968	61
c13	18084	18168	85
c14	19198	19239	42
c15	19354	19426	73
c16	19529	19583	55
c17	19717	19797	81
c18	19914	19980	67
c19	20144	20198	55
c20	20352	20387	36
c21	20552	20650	99
c22	20911	20958	48
c23	20995	21122	128
c24	23973	24138	166
c25	24348	24415	68
c26	24561	24667	107
c27	25438	25577	140
c28	28339	28503	165
c29	28587	28618	32
c30	28641	28750	110
c31	28906	29049	144
c32	29142	29490	349
c33	31860	32340	481
c34	32424	32576	153
c35	33758	33887	130
c36	33925	34036	112
c37	36565	36788	224
c38	36893	37074	182
c39	37266	37503	238
c40	37782	37879	98
c41	38008	38073	66
c42	38228	38274	47
c43	38835	38927	93
c44	38995	39091	97
c45	39601	39678	78
c46	39807	39895	89
c47	39980	40082	103
c48	40310	40382	73
c49	42900	43972	1073
