# Supplementary material for: The conservation landscape of the human ribosomal RNA gene repeats
Source: PLoS One. 2018 Dec 5;13(12):e0207531. doi: 10.1371/journal.pone.0207531 (PMC6281188; doi:10.1371/journal.pone.0207531)
Supplement: S10 Table — (XLS) [file pone.0207531.s034.xls]

## Sheet: Sheet1
S10 Table: Details of long poly(A+) IGS transcripts in HUVEC cell line (coordinates correspond to the human rDNA sequence extracted from BAC clone GL000220.1)
Transcript name	Feature	Start coordinates	End coordinates	Effective length (bp)	Strand	FPKM
T_HUVEC_(A+)-1.1	transcript	15445	16661	717	+	0.64
	exon	15445	15808		+
	exon	16182	16291		+
	exon	16419	16661		+
T_HUVEC_(A+)-1.2	transcript	15445	16661	1090	+	0.64
	exon	15445	16280		+
	exon	16408	16661		+
T_HUVEC_(A+)-1.3	transcript	14410	16661	2125	+	0.31
	exon	14410	16278		+
	exon	16406	16661		+
T_HUVEC_(A+)-1.4	transcript	14410	16661	2125	+	0.17
	exon	14410	16291		+
	exon	16419	16661		+
T_HUVEC_(A+)-2.1	transcript	39704	42434	2731	+	1.7
	exon	39704	42434		+
T_HUVEC_(A+)-3.1	transcript	17226	18375	1150	+	0.17
	exon	17226	18375		+
T_HUVEC_(A+)-4.1	transcript	29475	30751	1277	+	0.19
	exon	29475	30751		+
T_HUVEC_(A+)-5.1	transcript	34884	36489	1606	+	0.09
	exon	34884	36489		+
T_HUVEC_(A+)-6.1	transcript	42744	43850	1107	+	0.32
	exon	42744	43850		+
T_HUVEC_(A+)-7.1	transcript	34969	36467	1499	-	0.08
	exon	34969	36467		-
