# Supplementary material for: The conservation landscape of the human ribosomal RNA gene repeats
Source: PLoS One. 2018 Dec 5;13(12):e0207531. doi: 10.1371/journal.pone.0207531 (PMC6281188; doi:10.1371/journal.pone.0207531)
Supplement: S11 Table — (XLS) [file pone.0207531.s035.xls]

## Sheet: Sheet1
S11 Table: Details of long poly(A+) IGS transcripts in GM12878 cell line (coordinates correspond to the human rDNA sequence extracted from BAC clone GL000220.1)
Transcript name	Feature	Start coordinates	End coordinates	Effective length(bp)	Strand	FPKM
T_GM12878_(A+)-1.1	transcript	14373	17601	2941	+	0.97
	exon	14373	16291		+
	exon	16419	17406		+
	exon	17568	17601		+
T_GM12878_(A+)-1.2	transcript	14373	17601	3102	+	0.41
	exon	14373	16278		+
	exon	16406	17601		+
T_GM12878_(A+)-1.3	transcript	15445	17601	1784	+	0.25
	exon	15445	15821		+
	exon	16195	17601	1407	+
T_GM12878_(A+)-1.4	transcript	15445	17601		+	0.24
	exon	15445	15808	364	+
	exon	16182	17601		+
T_GM12878_(A+)-2.1	transcript	39805	42465	2661	+	9.67
	exon	39805	42465		+
T_GM12878_(A+)-3.1	transcript	20064	33108	13045	+	0.89
	exon	20064	33108		+
T_GM12878_(A+)-4.1	transcript	33370	39111	5742	+	0.34
	exon	33370	39111		+
T_GM12878_(A+)-5.1	transcript	39261	39694	434	+	0.26
	exon	39261	39694		+
