# Supplementary material for: The conservation landscape of the human ribosomal RNA gene repeats
Source: PLoS One. 2018 Dec 5;13(12):e0207531. doi: 10.1371/journal.pone.0207531 (PMC6281188; doi:10.1371/journal.pone.0207531)
Supplement: S12 Table — (XLS) [file pone.0207531.s036.xls]

## Sheet: Sheet1
S12 Table: Details of long poly(A+) IGS transcripts in the H1-hESC cell line (coordinates correspond to the human rDNA sequence extracted from BAC clone GL000220.1)
Transcript name	Feature	Start coordinates	End coordinates	Effective length (bp)	Strand	FPKM
T_H1hESC_(A+)-1.2	transcript	15464	17617	2154	+	11.51
	exon	15464	15821		+
	exon	16195	16278		+
	exon	16406	17406		+
	exon	17568	17617		+
T_H1hESC_(A+)-1.2	transcript	15464	19873	2427	+	5.05
	exon	15464	16278		+
	exon	16406	17406		+
	exon	17568	17672		+
	exon	19368	19873		+
T_H1hESC_(A+)-1.3	transcript	14368	17617	3030	+	4.95
	exon	14368	16291		+
	exon	16419	16479		+
	exon	16573	17617		+
T_H1hESC_(A+)-1.4	transcript	14368	19873	2414	+	2.29
	exon	14368	14948		+
	exon	15685	15808		+
	exon	16182	16291		+
	exon	16419	17406		+
	exon	17568	17672		+
	exon	19368	19873		+
T_H1hESC_(A+)-2.1	transcript	28419	37888	7573	+	4.01
	exon	28419	32462		+
	exon	34360	37888		+
T_H1hESC_(A+)-3.1	transcript	37991	39696	1706	+	1.66
	exon	37991	39696		+
T_H1hESC_(A+)-4.1	transcript	39806	43972	4167	+	4.34
	exon	39806	43972		+
T_H1hESC_(A+)-5.1	transcript	28328	29148	821	-	7.96
	exon	28328	29148		-
T_H1hESC_(A+)-6.1	transcript	39013	41101	2089	-	3.38
	exon	39013	41101		-
T_H1hESC_(A+)-7.1	transcript	21303	22626	1324	+	0.31
	exon	21303	22626		+
