# Supplementary material for: The conservation landscape of the human ribosomal RNA gene repeats
Source: PLoS One. 2018 Dec 5;13(12):e0207531. doi: 10.1371/journal.pone.0207531 (PMC6281188; doi:10.1371/journal.pone.0207531)
Supplement: S13 Table — (XLS) [file pone.0207531.s037.xls]

## Sheet: Sheet1
S13 Table: Details of long poly(A+) IGS transcripts in HepG-2 cell line (coordinates correspond to the human rDNA sequence extracted from BAC clone GL000220.1)
Transcript name	Feature	Start coordinates	End coordinates	Effective length (bp)	Strand	FPKM
T_HepG_(A+)-1.1	transcript	14372	19678	3021	+	3.25
	exon	14372	15808		+
	exon	16182	16291		+
	exon	16419	17120		+
	exon	17212	17659		+
	exon	19355	19678		+
T_HepG_(A+)-1.1	transcript	14372	19585	5087	+	0.78
	exon	14372	16278		+
	exon	16406	19585		+
T_HepG_(A+)-1.3	transcript	14372	19678	3112	+	0.36
	exon	14372	15821		+
	exon	16195	16291		+
	exon	16419	17659		+
	exon	19355	19678		+
T_HepG_(A+)-1.4	transcript	14372	19678	3315	+	0.18
	exon	15449	15821		+
	exon	16195	16278		+
	exon	16406	17419		+
	exon	17581	17659		+
	exon	17825	19059		+
	exon	19149	19678		+
T_HepG_(A+)-2.1	transcript	33914	44872	10959	+	1.47
	exon	33914	44872		+
T_HepG_(A+)-3.1	transcript	25773	26438	666	+	0.28
	exon	25773	26438		+
T_HepG_(A+)-4.1	transcript	26732	27750	1019	+	0.19
	exon	26732	27750		+
T_HepG_(A+)-5.1	transcript	35604	36765	1162	+	0
	exon	35604	36765		+
T_HepG_(A+)-6.1	transcript	37995	41235	3241	-	0.13
	exon	37995	41235		-
T_HepG_(A+)-7.1	transcript	38895	42135	3241	-	0.22
	exon	38895	42135		-
