# Supplementary material for: The conservation landscape of the human ribosomal RNA gene repeats
Source: PLoS One. 2018 Dec 5;13(12):e0207531. doi: 10.1371/journal.pone.0207531 (PMC6281188; doi:10.1371/journal.pone.0207531)
Supplement: S14 Table — (XLS) [file pone.0207531.s038.xls]

## Sheet: Sheet1
S14 Table: Details of long poly(A+) IGS transcripts in K562 cell line (coordinates correspond to the human rDNA sequence extracted from BAC clone GL000220.1)
Transcript name	Feature	Start coordinates	End coordinates	Effective length (bp)	Strand	FPKM
T_K562_(A+)-1.1	transcript	14367	19665	5172	+	0.42
	exon	14367	16291		+
	exon	16419	19665		+
T_K562_(A+)-1.2	transcript	14367	19665	5172	+	0.34
	exon	14367	16278		+
	exon	16406	19665		+
T_K562_(A+)-1.3	transcript	14367	19665	4799	+	0.11
	exon	14367	15821		+
	exon	16195	16278		+
	exon	16406	19665		+
T_K562_(A+)-1.4	transcript	14379	19665	4787	+	0.07
	exon	14379	15808		+
	exon	16182	16291		+
	exon	16419	19665		+
T_K562_(A+)-2.1	transcript	29333	43972	14640	+	1.63
	exon	29333	43972		+
T_K562_(A+)-3.1	transcript	21239	25471	4233	+	0.22
	exon	21239	25471		+
T_K562_(A+)-4.1	transcript	25782	29163	3382	+	0.21
	exon	25782	29163		+
T_K562_(A+)-5.1	transcript	15600	16672	1073	+	0.64
	exon	15600	16672		-
T_K562_(A+)-6.1	transcript	16796	18453	1658	-	0.88
	exon	16796	18453		-
T_K562_(A+)-7.1	transcript	18587	20725	2139	-	0.23
	exon	18587	20725		-
T_K562_(A+)-8.1	transcript	23877	25464	1588	-	0.19
	exon	23877	25464		-
T_K562_(A+)-9.1	transcript	28270	29069	800	-	0.21
	exon	28270	29069		-
