# Supplementary material for: The conservation landscape of the human ribosomal RNA gene repeats
Source: PLoS One. 2018 Dec 5;13(12):e0207531. doi: 10.1371/journal.pone.0207531 (PMC6281188; doi:10.1371/journal.pone.0207531)
Supplement: S15 Table — (XLS) [file pone.0207531.s039.xls]

## Sheet: Sheet1
S15 Table: Details of long poly(A+) IGS transcripts in HeLa-S3 cell line (coordinates correspond to the human rDNA sequence extracted from BAC clone GL000220.1)
Transcript name	Feature	Start coordinates	End coordinates	Effective length(bp)	Strand	FPKM
T_HeLA_(A+)-1.1	transcript	14380	20537	6031	+	3.61
	exon	14380	16291		+
	exon	16419	20537		+
T_HeLA_(A+)-1.2	transcript	14380	20537	5938	+	1.15
	exon	14380	16278		+
	exon	16406	16479		+
	exon	16573	20537		+
T_HeLA_(A+)-1.3	transcript	14380	20537	5497	+	0.54
	exon	14380	15821		+
	exon	16195	16278		+
	exon	16406	17406		+
	exon	17568	20537
T_HeLA_(A+)-1.4	transcript	14380	20537	4920	+	0.15
	exon	14382	14935		+
	exon	15672	15808		+
	exon	16182	16291
	exon	16419	20537
T_HeLA_(A+)-2.1	transcript	21026	32373	11348	+	1.04
	exon	21026	32373		+
T_HeLA_(A+)-3.1	transcript	33056	43972	10917	+	4.53
	exon	33056	43972		+
T_HeLA_(A+)-4.1	transcript	18548	19056	509	-	0.45
	exon	18548	19056		-
T_HeLA_(A+)-4.2	transcript	16808	19056	1875	-	0.38
	exon	16808	18415		-
	exon	18790	19056		-
