# Supplementary material for: The conservation landscape of the human ribosomal RNA gene repeats
Source: PLoS One. 2018 Dec 5;13(12):e0207531. doi: 10.1371/journal.pone.0207531 (PMC6281188; doi:10.1371/journal.pone.0207531)
Supplement: S16 Table — (XLS) [file pone.0207531.s040.xls]

## Sheet: Sheet1
S16 Table: Details of long poly(A-) IGS transcripts in the HUVEC cell line (coordinates correspond to the human rDNA sequence extracted from BAC clone GL000220.1)
Transcript name	Feature	Start coordinates	End coordinates	Effective length (bp)	Strand	FPKM
T_HUVEC_(A-)-1.1	transcript	40192	43970	3779	+	1
	exon	40192	43970		+
T_HUVEC_(A-)-2.1	transcript	14449	16278	1962	+	0.43
	exon	14449	16278		+
	exon	16406	16537		+
T_HUVEC_(A-)-3.1	transcript	17066	18009	944	+	0.11
	exon	17066	18009		+
T_HUVEC_(A-)-4.1	transcript	18120	19432	1313	+	0.12
	exon	18120	19432		+
T_HUVEC_(A-)-5.1	transcript	21380	24030	2651	+	0.16
	exon	21380	24030		+
T_HUVEC_(A-)-6.1	transcript	25764	28341	2578	+	0.19
	exon	25764	28341		+
T_HUVEC_(A-)-7.1	transcript	29315	30989	1675	+	0.18
	exon	29315	30989		+
T_HUVEC_(A-)-8.1	transcript	34268	35371	1104	+	0.13
	exon	34268	35371		+
