# Supplementary material for: The conservation landscape of the human ribosomal RNA gene repeats
Source: PLoS One. 2018 Dec 5;13(12):e0207531. doi: 10.1371/journal.pone.0207531 (PMC6281188; doi:10.1371/journal.pone.0207531)
Supplement: S17 Table — (XLS) [file pone.0207531.s041.xls]

## Sheet: Sheet1
S17 Table: Details of long poly(A-) IGS transcripts in the GM12878 cell line (coordinates correspond to the human rDNA sequence extracted from BAC clone GL000220.1)
Transcript name	Feature	Start coordinates	End coordinates	Effective length (bp)	Strand	FPKM
T_GM12878_(A-)-1.1	transcript	42957	43973	1017	+	24.12
	exon	42957	43973		+
T_GM12878_(A-)-2.1	transcript	14375	15328	954	+	0.62
	exon	14375	15328		+
T_GM12878_(A-)-3.1	transcript	15453	17079	1500	+	0.39
	exon	15453	16278		+
	exon	16406	17079		+
T_GM12878_(A-)-4.1	transcript	17242	17979	738	+	0.24
	exon	17242	17979		+
T_GM12878_(A-)-5.1	transcript	18139	19558	1420	+	0.17
	exon	18139	19558		+
T_GM12878_(A-)-6.1	transcript	21250	23143	1894	+	0.19
	exon	21250	23143		+
T_GM12878_(A-)-7.1	transcript	23213	24474	1262	+	0.28
	exon	23213	24474		+
T_GM12878_(A-)-8.1	transcript	24898	25432	535	+	0.38
	exon	24898	25432		+
T_GM12878_(A-)-9.1	transcript	25756	29148	3393	+	0.61
	exon	25756	29148		+
T_GM12878_(A-)-10.1	transcript	29298	31535	2238	+	0.44
	exon	29298	31535		+
T_GM12878_(A-)-11.1	transcript	31642	32438	797	+	0.21
	exon	31642	32438		+
T_GM12878_(A-)-12.1	transcript	33092	36682	3591	+	0.25
	exon	33092	36682		+
T_GM12878_(A-)-13.1	transcript	36818	37755	938	+	0.25
	exon	36818	37755		+
T_GM12878_(A-)-14.1	transcript	38424	39285	862	+	0.1
	exon	38424	39285		+
T_GM12878_(A-)-15.1	transcript	39822	42826	3005	+	0.65
	exon	39822	42826		+
