# Supplementary material for: The conservation landscape of the human ribosomal RNA gene repeats
Source: PLoS One. 2018 Dec 5;13(12):e0207531. doi: 10.1371/journal.pone.0207531 (PMC6281188; doi:10.1371/journal.pone.0207531)
Supplement: S18 Table — (XLS) [file pone.0207531.s042.xls]

## Sheet: Sheet1
S18 Table: Details of long poly(A-) IGS transcripts in the H1-hESC cell line (coordinates correspond to the human rDNA sequence extracted from BAC clone GL000220.1)
Transcript name	Feature	Start coordinates	End coordinates	Effective length (bp)	Strand	FPKM
T_H1hESC_(A-)-1.1	transcript	14392	19371	3158	+	1.46
	exon	14392	16278		+
	exon	16406	17659		+
	exon	19355	19371		+
T_H1hESC_(A-)-1.2	transcript	14392	19371	4853	+	0.69
	exon	14392	16291		+
	exon	16419	19371		+
T_H1hESC_(A-)-1.3	transcript	14392	19371	4980	+	0.65
	exon	14392	19371		+
T_H1hESC_(A-)-1.4	transcript	14392	19371	4480	+	0.23
	exon	14392	15808		+
	exon	16182	16278		+
	exon	16406	19371		+
T_H1hESC_(A-)-2.1	transcript	20277	20863	587	+	1.04
	exon	20277	20863		+
T_H1hESC_(A-)-3.1	transcript	25755	37867	12113	+	7.29
	exon	25755	37867		+
T_H1hESC_(A-)-4.1	transcript	40209	43972	3764	+	15.88
	exon	40209	43972		+
T_H1hESC_(A-)-5.1	transcript	38393	40565	2173	-	1.99
	exon	38393	40565		-
T_H1hESC_(A-)-6.1	transcript	19378	20860	1483	-	0.59
	exon	19378	20860		-
