# Supplementary material for: The conservation landscape of the human ribosomal RNA gene repeats
Source: PLoS One. 2018 Dec 5;13(12):e0207531. doi: 10.1371/journal.pone.0207531 (PMC6281188; doi:10.1371/journal.pone.0207531)
Supplement: S19 Table — (XLS) [file pone.0207531.s043.xls]

## Sheet: Sheet1
S19 Table: Details of long poly(A-) IGS transcripts in the HepG-2 cell line (coordinates correspond to the human rDNA sequence extracted from BAC clone GL000220.1)
Transcript name	Feature	Start coordinates	End coordinates	Effective length (bp)	Strand	FPKM
T_HepG2_(A-)-1.1	transcript	39824	43970	4147	+	5.33
	exon	39824	43970		+
T_HepG2_(A-)-2.1	transcript	14396	15388	993	+	0.45
	exon	14396	15388		+
T_HepG2_(A-)-3.1	transcript	15465	19655	4064	+	0.37
	exon	15465	16278		+
	exon	16406	19655		+
T_HepG2_(A-)-4.1	transcript	20213	20917	705	+	0.12
	exon	20213	20917		+
T_HepG2_(A-)-5.1	transcript	21276	23100	1825	+	0.26
	exon	21276	23100		+
T_HepG2_(A-)-6.1	transcript	23335	23944	610	+	0.25
	exon	23335	23944		+
T_HepG2_(A-)-7.1	transcript	25758	27372	1615	+	0.18
	exon	25758	27372		+
T_HepG2_(A-)-8.1	transcript	27539	28374	836	+	0.21
	exon	27539	28374		+
T_HepG2_(A-)-9.1	transcript	29410	31213	1804	+	0.29
	exon	29410	31213		+
T_HepG2_(A-)-10.1	transcript	31301	31662	362	+	0.26
	exon	31301	31662		+
T_HepG2_(A-)-11.1	transcript	32963	37789	4827	+	0.27
	exon	32963	37789		+
T_HepG2_(A-)-12.1	transcript	38505	39683	1179	+	0.2
	exon	38505	39683		+
T_HepG2_(A-)-13.1	transcript	34696	36676	1981	-	0.18
	exon	34696	36676		-
T_HepG2_(A-)-14.1	transcript	36851	37721	871	-	0.11
	exon	36851	37721		-
