# Supplementary material for: The conservation landscape of the human ribosomal RNA gene repeats
Source: PLoS One. 2018 Dec 5;13(12):e0207531. doi: 10.1371/journal.pone.0207531 (PMC6281188; doi:10.1371/journal.pone.0207531)
Supplement: S20 Table — (XLS) [file pone.0207531.s044.xls]

## Sheet: Sheet1
S20 Table: Details of long poly(A-) IGS transcripts in the K562 cell line (coordinates correspond to the human rDNA sequence extracted from BAC clone GL000220.1)
Transcript name	Feature	Start coordinates	End coordinates	Effective length (bp)	Strand	FPKM
T_K562_(A-)-1.1	transcript	29335	31181	1847	+	1.56
	exon	29335	31181
T_K562_(A-)-2.1	transcript	39840	43973	4134	+	10.67
	exon	39840	43973
T_K562_(A-)-3.1	transcript	14384	16603	2137	+	0.52
	exon	14384	16111
	exon	16195	16603
T_K562_(A-)-4.1	transcript	17298	19726	2429	+	0.32
	exon	17298	19726
T_K562_(A-)-5.1	transcript	21611	23835	2225	+	0.21
	exon	21611	23835
T_K562_(A-)-6.1	transcript	25767	29215	3449	+	0.15
	exon	25767	29215
T_K562_(A-)-7.1	transcript	31613	39689	8077	+	0.97
	exon	31613	39689
T_K562_(A-)-8.1	transcript	16060	16596	537	-	0.22
	exon	16060	16596
T_K562_(A-)-9.1	transcript	16809	17779	971	-	0.48
	exon	16809	17779
T_K562_(A-)-10.1	transcript	17890	18372	483	-	0.29
	exon	17890	18372
T_K562_(A-)-11.1	transcript	19367	20269	903	-	0.11
	exon	19367	20269
T_K562_(A-)-12.1	transcript	28208	29718	1511	-	0.37
	exon	28208	29718
T_K562_(A-)-13.1	transcript	34824	37860	3037	-	0.12
	exon	34824	37860
T_K562_(A-)-14.1	transcript	38503	39715	1213	-	0.13
	exon	38503	39715
