# Supplementary material for: The conservation landscape of the human ribosomal RNA gene repeats
Source: PLoS One. 2018 Dec 5;13(12):e0207531. doi: 10.1371/journal.pone.0207531 (PMC6281188; doi:10.1371/journal.pone.0207531)
Supplement: S21 Table — (XLS) [file pone.0207531.s045.xls]

## Sheet: Sheet1
S21 Table: Details of long poly(A-) IGS transcripts in the HeLa-S3 cell line (coordinates correspond to the human rDNA sequence extracted from BAC clone GL000220.1)
Cervical carcinoma (HeLa-S3)
Transcript name	Feature	Start coordinates	End coordinates	Effective length (bp)	Strand	FPKM
T_HeLA_(A-)-1.1	transcript	14378	20120	5743	+	3.86
	exon	14378	20120		+
T_HeLA_(A-)-1.2	transcript	14378	20120	5616	+	0.74
	exon	14378	16291		+
	exon	16419	20120		+
T_HeLA_(A-)-2.1	transcript	21113	24486	3374	+	1.2
	exon	21113	24486		+
T_HeLA_(A-)-2.2	transcript	21113	26878	2401	+	0.41
	exon	21113	23496		+
	exon	26862	26878		+
T_HeLA_(A-)-2.3	transcript	25757	26878	1122	+	2.47
	exon	25757	26878		+
T_HeLA_(A-)-3.1	transcript	29251	37899	8649	+	2.81
	exon	29251	37899		+
T_HeLA_(A-)-3.2	transcript	34294	37899	2692	+	0.82
	exon	34294	34318		+
	exon	35233	37899		+
T_HeLA_(A-)-4.1	transcript	38012	39715	1704	+	1.55
	exon	38012	39715		+
T_HeLA_(A-)-5.1	transcript	40175	43985	3811	+	76.53
	exon	40175	43985		+
T_HeLA_(A-)-6.1	transcript	34371	37874	3504	-	0.79
	exon	34371	37874		-
T_HeLA_(A-)-7.1	transcript	38434	39669	1236	-	0.51
	exon	38434	39669		-
