# Supplementary material for: The conservation landscape of the human ribosomal RNA gene repeats
Source: PLoS One. 2018 Dec 5;13(12):e0207531. doi: 10.1371/journal.pone.0207531 (PMC6281188; doi:10.1371/journal.pone.0207531)
Supplement: S22 Table — (XLS) [file pone.0207531.s046.xls]

## Sheet: Sheet1
S22 Table: Details of the CAGE peaks in the human IGS from the selected cell lines (coordinates correspond to the human rDNA sequence extracted from BAC clone GL000220.1)
Bio Samples	Replicate 1					Replicate 2					Replicate 3
	Start coordinates	End coordinates	Length	# of tags	Strand	Start coordinates	End coordinates	Length	# of tags	Strand	Start coordinates	End coordinates	Length	# of tags	Strand
HUVEC	14550	14624	75	11	+						13804	13851	48	14	+
	29032	29084	53	26	+	29005	29089	85	33	+	14593	14622	30	28	+
											29001	29096	96	92	+
GM12878	14505	14643	139	25	+	14592	14625	34	16	+	14595	14622	28	30	+
	29054	29067	14	66	+	29049	29061	13	51	+	29052	29061	10	39	+
											42095	42287	193	10	+
H9-hESC	14781	14819	39	10	-	14793	14819	27	21	-	Data for only two replicates are available
	19372	19510	139	10	-	19394	19511	118	11	-
	28912	28939	28	12	-	28870	28966	97	13	-
	29488	29570	83	20	-	29487	29589	103	20	-
	38788	38918	131	10	-	43037	43066	30	12	-
	43038	43072	35	31	-	14235	14250	16	77	+
	14234	14249	16	65	+	14470	14503	34	38	+
	14471	14502	32	26	+	14597	14627	31	30	+
	14595	14625	31	56	+	15441	15539	99	21	+
	15441	15540	100	21	+	29050	29107	58	176	+
	29058	29104	47	144	+	29366	29371	6	33	+
	29367	29374	8	35	+	29408	29412	5	36	+
	29409	29415	7	36	+	29439	29441	3	14	+
	29580	29637	58	229	+	29580	29646	67	388	+
	29837	29843	7	16	+	29928	29934	7	20	+
	29929	29934	6	17	+	30096	30132	37	26	+
	30078	30132	55	48	+	40347	40510	164	34	+
	40307	40461	155	29	+	42173	42252	80	10	+
	42095	42233	139	12	+	42692	42770	79	10	+
	42716	42755	40	11	+	43852	43898	47	11	+
HepG-2	14494	14623	130	44	+	13803	13848	46	11	+	14595	14624	30	47	+
	29052	29061	10	33	+	14595	14626	32	40	+	29054	29073	20	40	+
K562	29050	29096	47	62	+	14595	14622	28	18	+	14454	14621	168	15	+
						29052	29101	50	82	+	29016	29097	82	73	+
											29593	29655	63	11	+
HeLa-S3	14593	14623	31	18	+	14593	14641	49	15	+	14591	14624	34	28	+
	29041	29061	21	23	+	29054	29093	40	37	+	29055	29061	7	21	+
