# Supplementary material for: The conservation landscape of the human ribosomal RNA gene repeats
Source: PLoS One. 2018 Dec 5;13(12):e0207531. doi: 10.1371/journal.pone.0207531 (PMC6281188; doi:10.1371/journal.pone.0207531)
Supplement: S23 Table — (XLS) [file pone.0207531.s047.xls]

## Sheet: HUVEC
Reference	Start	End	Feature
human_rDNA	660	769	CTCF
human_rDNA	6431	6464	CTCF
human_rDNA	28858	28886	CTCF
human_rDNA	29024	29068	CTCF
human_rDNA	29588	29616	CTCF
human_rDNA	29416	29467	Enhancer
human_rDNA	29555	29588	Enhancer
human_rDNA	28972	29003	TSS
human_rDNA	29467	29555	TSS
human_rDNA	42813	43708	TSS

## Sheet: H1hesc
Reference	Start	End	Feature
human_rDNA	14798	14860	Enhancer
human_rDNA	15542	15577	Enhancer
human_rDNA	19169	19266	Enhancer
human_rDNA	19386	19437	Enhancer
human_rDNA	19651	19697	Enhancer
human_rDNA	24342	24396	Enhancer
human_rDNA	24420	24490	Enhancer
human_rDNA	26296	26334	Enhancer
human_rDNA	27728	27769	Enhancer
human_rDNA	28078	28121	Enhancer
human_rDNA	30715	30908	Enhancer
human_rDNA	38797	38842	Enhancer
human_rDNA	40896	40984	Enhancer
human_rDNA	42238	42263	Enhancer
human_rDNA	42310	42351	Enhancer
human_rDNA	16911	16939	EnhW
human_rDNA	17621	17679	EnhW
human_rDNA	18621	18749	EnhW
human_rDNA	23701	23728	EnhW
human_rDNA	24983	25039	EnhW
human_rDNA	26062	26088	EnhW
human_rDNA	26110	26149	EnhW
human_rDNA	26741	26779	EnhW
human_rDNA	27151	27239	EnhW
human_rDNA	28041	28078	EnhW
human_rDNA	31131	31179	EnhW
human_rDNA	31231	31279	EnhW
human_rDNA	31501	31694	EnhW
human_rDNA	31747	31789	EnhW
human_rDNA	31911	31969	EnhW
human_rDNA	36262	36308	EnhW
human_rDNA	36336	36386	EnhW
human_rDNA	36443	36489	EnhW
human_rDNA	37231	37289	EnhW
human_rDNA	38611	38703	EnhW
human_rDNA	40984	41019	EnhW
human_rDNA	13742	13949	TSS
human_rDNA	14021	14069	TSS
human_rDNA	14311	14798	TSS
human_rDNA	14860	14910	TSS
human_rDNA	16851	16905	TSS
human_rDNA	19459	19651	TSS
human_rDNA	24396	24420	TSS
human_rDNA	28471	28839	TSS
human_rDNA	28871	29159	TSS
human_rDNA	29261	30715	TSS
human_rDNA	38715	38797	TSS
human_rDNA	41134	41250	TSS
human_rDNA	41421	41469	TSS
human_rDNA	42263	42310	TSS
human_rDNA	42841	43059	TSS

## Sheet: A549
Reference	Start	End	Feature
human_rDNA	28656	28760	CTCF
human_rDNA	28786	28831	CTCF
human_rDNA	29906	29971	CTCF
human_rDNA	42392	42467	CTCF
human_rDNA	43202	43254	CTCF
human_rDNA	28831	29108	Promoter
human_rDNA	29351	29906	Promoter
human_rDNA	42467	42589	Promoter
human_rDNA	42808	42844	Promoter
human_rDNA	43123	43202	Promoter
human_rDNA	42844	43123	TSS

## Sheet: HeLa-S3
Reference	Start	End	Feature
human_rDNA	947	1044	Enhancer
human_rDNA	12270	12343	Enhancer
human_rDNA	23612	23676	Enhancer
human_rDNA	29907	29949	Enhancer
human_rDNA	31466	31506	Enhancer
human_rDNA	36350	36384	Enhancer
human_rDNA	41018	41052	Enhancer
human_rDNA	41116	41152	Enhancer
human_rDNA	41178	41207	Enhancer
human_rDNA	21369	21395	Enhancer-2
human_rDNA	21620	21696	Enhancer-2
human_rDNA	23542	23612	Enhancer-2
human_rDNA	25973	26074	Enhancer-2
human_rDNA	26148	26245	Enhancer-2
human_rDNA	26965	27024	Enhancer-2
human_rDNA	27060	27134	Enhancer-2
human_rDNA	27865	27915	Enhancer-2
human_rDNA	30594	30694	Enhancer-2
human_rDNA	31391	31466	Enhancer-2
human_rDNA	42273	42405	Enhancer-2
human_rDNA	29949	29998	Promoter
human_rDNA	33494	33524	Promoter
human_rDNA	34615	34658	Promoter
human_rDNA	35710	35767	Promoter
human_rDNA	41207	41237	Promoter
human_rDNA	41387	41425	Promoter
human_rDNA	41469	41528	Promoter
human_rDNA	535	684	TSS
human_rDNA	1480	1601	TSS
human_rDNA	3709	3902	TSS
human_rDNA	3948	4328	TSS
human_rDNA	4498	4785	TSS
human_rDNA	5083	5488	TSS
human_rDNA	6565	6772	TSS
human_rDNA	7890	8344	TSS
human_rDNA	9317	9750	TSS
human_rDNA	9826	9898	TSS
human_rDNA	10263	10787	TSS
human_rDNA	11551	11733	TSS
human_rDNA	12343	12419	TSS
human_rDNA	12563	12633	TSS
human_rDNA	13737	14045	TSS
human_rDNA	14525	14846	TSS
human_rDNA	14891	14993	TSS
human_rDNA	15485	15811	TSS
human_rDNA	16127	16572	TSS
human_rDNA	16816	17104	TSS
human_rDNA	17427	17459	TSS
human_rDNA	17563	17833	TSS
human_rDNA	18155	18381	TSS
human_rDNA	18508	18543	TSS
human_rDNA	18573	18989	TSS
human_rDNA	19011	19284	TSS
human_rDNA	19479	19587	TSS
human_rDNA	28681	28957	TSS
human_rDNA	29518	29829	TSS
human_rDNA	29839	29907	TSS
human_rDNA	31506	32033	TSS
human_rDNA	32675	32743	TSS
human_rDNA	34720	35034	TSS
human_rDNA	35158	35251	TSS
human_rDNA	35521	35710	TSS
human_rDNA	35767	36166	TSS
human_rDNA	36172	36199	TSS
human_rDNA	36384	36499	TSS
human_rDNA	36874	37388	TSS
human_rDNA	38443	38902	TSS
human_rDNA	39928	40473	TSS
human_rDNA	41152	41178	TSS
human_rDNA	41889	41922	TSS
human_rDNA	41931	41997	TSS
human_rDNA	42864	43145	TSS

## Sheet: HePG-2
Reference	Start	End	Feature
human_rDNA	13771	13837	Enhancer
human_rDNA	13914	13948	Enhancer
human_rDNA	15537	15594	Enhancer
human_rDNA	15614	15658	Enhancer
human_rDNA	15787	15837	Enhancer
human_rDNA	16441	16506	Enhancer
human_rDNA	18228	18261	Enhancer
human_rDNA	19400	19639	Enhancer
human_rDNA	19900	20047	Enhancer
human_rDNA	28550	28654	Enhancer
human_rDNA	29093	29340	Enhancer
human_rDNA	30037	30113	Enhancer
human_rDNA	40891	41018	Enhancer
human_rDNA	41384	41440	Enhancer
human_rDNA	42621	42822	Enhancer
human_rDNA	43195	43249	Enhancer
human_rDNA	13734	13771	EnhF1
human_rDNA	13948	14089	EnhF1
human_rDNA	14344	14462	EnhF1
human_rDNA	14755	14995	EnhF1
human_rDNA	15489	15537	EnhF1
human_rDNA	15756	15787	EnhF1
human_rDNA	15837	15869	EnhF1
human_rDNA	16198	16236	EnhF1
human_rDNA	16260	16294	EnhF1
human_rDNA	16843	16952	EnhF1
human_rDNA	16985	17079	EnhF1
human_rDNA	18261	18395	EnhF1
human_rDNA	19147	19214	EnhF1
human_rDNA	20613	20724	EnhF1
human_rDNA	21336	21394	EnhF1
human_rDNA	21923	21958	EnhF1
human_rDNA	22714	22958	EnhF1
human_rDNA	23614	23772	EnhF1
human_rDNA	24251	24423	EnhF1
human_rDNA	25725	25795	EnhF1
human_rDNA	26889	27019	EnhF1
human_rDNA	28039	28206	EnhF1
human_rDNA	33404	33442	EnhF1
human_rDNA	38737	38870	EnhF1
human_rDNA	39312	39412	EnhF1
human_rDNA	40039	40079	EnhF1
human_rDNA	40178	40559	EnhF1
human_rDNA	41303	41355	EnhF1
human_rDNA	41454	41553	EnhF1
human_rDNA	41868	41948	EnhF1
human_rDNA	42406	42519	EnhF1
human_rDNA	42529	42559	EnhF1
human_rDNA	43249	43276	EnhF1
human_rDNA	18119	18228	EnhW
human_rDNA	18799	18897	EnhW
human_rDNA	19110	19147	EnhW
human_rDNA	25795	25838	EnhW
human_rDNA	41841	41868	EnhW
human_rDNA	20057	20084	TSS
human_rDNA	20165	20190	TSS
human_rDNA	20219	20363	TSS
human_rDNA	21394	21748	TSS
human_rDNA	22580	22688	TSS
human_rDNA	25920	26169	TSS
human_rDNA	27784	28039	TSS
human_rDNA	28473	28535	TSS
human_rDNA	30136	30820	TSS
human_rDNA	31222	31310	TSS
human_rDNA	31686	31966	TSS
human_rDNA	41042	41081	TSS
human_rDNA	41225	41303	TSS

## Sheet: K562
Reference	Start	End	Feature
human_rDNA	101	178	CTCF	.	.
human_rDNA	233	455	CTCF
human_rDNA	535	680	CTCF
human_rDNA	1471	1584	CTCF
human_rDNA	1858	1927	CTCF
human_rDNA	2221	2410	CTCF
human_rDNA	2631	2781	CTCF
human_rDNA	2864	2923	CTCF
human_rDNA	6711	6749	CTCF
human_rDNA	10271	10327	CTCF
human_rDNA	28807	28859	CTCF
human_rDNA	29051	29084	CTCF
human_rDNA	43027	43274	CTCF
human_rDNA	43761	43808	CTCF
human_rDNA	29360	29391	Enhancer
human_rDNA	30097	30136	Enhancer
human_rDNA	24419	24479	EnhF
human_rDNA	28521	28635	EnhF
human_rDNA	28743	28768	EnhF
human_rDNA	30136	30179	EnhF
human_rDNA	16841	16932	EnhW1
human_rDNA	17592	17619	EnhW1
human_rDNA	17644	17734	EnhW1
human_rDNA	28768	28807	EnhW1
human_rDNA	16841	16932	Promoter
human_rDNA	17592	17619	Promoter
human_rDNA	17644	17734	Promoter
human_rDNA	28768	28807	Promoter
human_rDNA	29404	29428	TSS
human_rDNA	42991	43027	TSS
