# Supplementary material for: The conservation landscape of the human ribosomal RNA gene repeats
Source: PLoS One. 2018 Dec 5;13(12):e0207531. doi: 10.1371/journal.pone.0207531 (PMC6281188; doi:10.1371/journal.pone.0207531)
Supplement: S24 Table — (XLS) [file pone.0207531.s048.xls]

## Sheet: Sheet1
S24 Table: Details of long noncoding RNA IGS transcripts from total Chimpanzee RNA
Transcript name	Feature	Start coordinates	End coordinates	Effective length	Strand
T_Ptr_totRNA_1.1	transcript	14866	19593	4483	+
	exon	14866	16601		+
	exon	16732	17763		+
	exon	17879	19593		+
T_Ptr_totRNA_1.2	transcript	14866	19593	4604	+
	exon	14866	16601		+
	exon	16726	19593		+
T_Ptr_totRNA_2.1	transcript	20247	22295	2049	+
	exon	20247	22295		+
T_Ptr_totRNA_3.1	transcript	38277	39340	1064	+
	exon	38277	39340		+
T_Ptr_totRNA_4.1	transcript	40737	41822	1042	+
	exon	40737	41386		+
	exon	41431	41822		+
T_Ptr_totRNA_5.1	transcript	28521	35818	7298	-
	exon	28521	35818		-
T_Ptr_totRNA_6.1	transcript	35968	39337	3370	-
	exon	35968	39337		-
T_Ptr_totRNA_7.1	transcript	39446	40512	1067	-
	exon	39446	40512		-
