# Supplementary material for: The conservation landscape of the human ribosomal RNA gene repeats
Source: PLoS One. 2018 Dec 5;13(12):e0207531. doi: 10.1371/journal.pone.0207531 (PMC6281188; doi:10.1371/journal.pone.0207531)
Supplement: S25 Table — (XLS) [file pone.0207531.s049.xls]

## Sheet: Sheet1
S25 Table: Details of long poly(A+) noncoding RNA IGS transcripts in Chimpanzee
Transcript name	Feature	Start coordinates	End coordinates	Effective length	Strand
T_Ptr_poly(A+)-1.1	transcript	14209	14512	304
	exon	14209	14512		.
T_Ptr_poly(A+)-1.2	transcript	14739	15397	659
	exon	14739	15397		.
T_Ptr_poly(A+)-1.3	transcript	18514	18959	446
	exon	18514	18959		.
T_Ptr_poly(A+)-1.4	transcript	21763	22255	493
	exon	21763	22255		.
T_Ptr_poly(A+)-1.5	transcript	24018	25827	1810
	exon	24018	25827		.
T_Ptr_poly(A+)-1.6	transcript	30045	30615	571
	exon	30045	30615		.
T_Ptr_poly(A+)-1.7	transcript	38055	39063	1009
	exon	38055	39063		.
T_Ptr_poly(A+)-1.8	transcript	39150	39333	184
	exon	39150	39333		.
T_Ptr_poly(A+)-1.9	transcript	39467	39900	434
	exon	39467	39900		.
T_Ptr_poly(A+)-1.10	transcript	40578	41775	1198
	exon	40578	41775		.
