# Supplementary material for: The conservation landscape of the human ribosomal RNA gene repeats
Source: PLoS One. 2018 Dec 5;13(12):e0207531. doi: 10.1371/journal.pone.0207531 (PMC6281188; doi:10.1371/journal.pone.0207531)
Supplement: S26 Table — (XLS) [file pone.0207531.s050.xls]

## Sheet: Sheet1
S26 Table: Details of long poly(A+) noncoding RNA IGS transcripts in Orangutan
Transcript name	Feature	Start coordinates	End coordinates	Effective length	Strand
T_Pab_poly(A+)-1.1	transcript	15869	17782	1372	.
	exon	15869	16587		.
	exon	16981	17067		.
	exon	17217	17782		.
T_Pab_poly(A+)-1.2	transcript	15869	17782	1457	.
	exon	15869	16647		.
	exon	16981	17064		.
	exon	17189	17782		.
T_Pab_poly(A+)-1.3	transcript	15869	17782	1457	.
	exon	15869	16634		.
	exon	16968	17077		.
	exon	17202	17782		.
T_Pab_poly(A+)-1.4	transcript	15869	17782	1397	.
	exon	15869	16574		.
	exon	16968	17064		.
	exon	17189	17782		.
T_Pab_poly(A+)-1.5	transcript	16127	17782	1158	.
	exon	16127	16593		.
	exon	16968	17064		.
	exon	17189	17782		.
T_Pab_poly(A+)-1.6	transcript	16294	17782	966	.
	exon	16294	16593		.
	exon	16968	17064		.
	exon	17214	17782		.
T_Pab_poly(A+)-1.7	transcript	16351	17782	934	.
	exon	16351	16606		.
	exon	16981	17064		.
	exon	17189	17782		.
T_Pab_poly(A+)-1.8	transcript	16389	17782	896	.
	exon	16389	16593		.
	exon	16968	17077		.
	exon	17202	17782		.
T_Pab_poly(A+)-1.9	transcript	16589	17782	696	.
	exon	16589	16606		.
	exon	16981	17077		.
	exon	17202	17782		.
T_Pab_poly(A+)-1.10	transcript	16590	17782	670	.
	exon	16590	16606		.
	exon	16981	17064		.
	exon	17214	17782		.
T_Pab_poly(A+)-1.11	transcript	16595	17782	706	.
	exon	16595	16634		.
	exon	16968	17064		.
	exon	17214	17782		.
T_Pab_poly(A+)-1.12	transcript	16607	17782	719	.
	exon	16607	16635		.
	exon	16969	17077		.
	exon	17202	17782		.
T_Pab_poly(A+)-1.13	transcript	16617	17782	684	.
	exon	16617	16647		.
	exon	16981	17064		.
	exon	17214	17782		.
T_Pab_poly(A+)-1.16	transcript	16895	17782	425	.
	exon	16895	16906		.
	exon	17370	17782		.
T_Pab_poly(A+)-1.17	transcript	16127	17782	1507	.
	exon	16127	17077		.
	exon	17227	17782		.
T_Pab_poly(A+)-2.1	transcript	37323	39454	2132	.
	exon	37323	39454		.
